# Supplementary material for: Integrative proteogenomic analyses identify plasma proteins that impact the risk of ischemic stroke
Source: Commun Med (Lond). 2026 Jul 3;6:374. doi: 10.1038/s43856-026-01734-z (PMC13332204; doi:10.1038/s43856-026-01734-z)
Supplement: Supplementary file 4 — Supplementary Data 1 [file 43856_2026_1734_MOESM4_ESM.xlsx]

## Sheet: Supplementary Data 1
Supplementary Data 1. Descriptive characteristics of the genome-wide association studies included in this study.
Trait	PMID	First author	Year	Sample size	N cases (if binary)	N controls (if binary)
Ischemic stroke and its subtypes
Any ischemic stroke	36180795	Mishra A	2022	1296908	62100	1234808
Cardioembolic stroke	36180795	Mishra A	2022	1245612	10804	1234808
Large artery stroke	36180795	Mishra A	2022	1241207	6399	1234808
Small vessel stroke	36180795	Mishra A	2022	1241619	6811	1234808
Protein abundance
Olink platform	37794186	Sun B	2023	35571
SomaScan platform	34857953	Ferkingstad E	2021	35559
Ischemic stroke risk factors
Atrial fibrillation	29892015	Roselli C	2018	537409	55114	482295
Body mass index	30239722	Pulit S	2018	694649
Ever smoking	36477530	Saunders G	2022	2669029	1175107	1493922
Systolic blood pressure	38689001	Keaton JM	2024	1028980
Type 2 diabetes mellitus	38374256	Suzuki K	2024	1812017	242283	1569734
