# Supplementary material for: Integrative proteogenomic analyses identify plasma proteins that impact the risk of ischemic stroke
Source: Commun Med (Lond). 2026 Jul 3;6:374. doi: 10.1038/s43856-026-01734-z (PMC13332204; doi:10.1038/s43856-026-01734-z)
Supplement: Supplementary file 5 — Supplementary Data 2 [file 43856_2026_1734_MOESM5_ESM.xlsx]

## Sheet: Supplementary Data 2
Supplementary Data 2. Associations of plasma proteins with any ischemic stroke and its subtypes estimated using a two-sample Mendelian randomization framework.
Outcome	Platform	Assay ID	UniProtID	Protein	Method	Number of genetic variants	Beta	Standard error	P	FDR
Ischemic stroke	Olink	OID20066	P34947	(GRK5)	Wald ratio	1	-0.19097	0.0279828	8.81943e-12	1.20518e-07
Ischemic stroke	Olink	OID30773	P03951	(F11)	Inverse variance weighted (fixed effects)	2	0.11215	0.0197736	1.41388e-08	7.64555e-05
Ischemic stroke	SomaScan	2190_55	P03951	(F11)	Inverse variance weighted (fixed effects)	3	0.117494	0.020824	1.6785e-08	7.64555e-05
Ischemic stroke	Olink	OID21439	P39900	(MMP12)	Inverse variance weighted (fixed effects)	3	-0.0803396	0.0145595	3.42833e-08	9.36962e-05
Cardioembolic stroke	SomaScan	2190_55	P03951	(F11)	Inverse variance weighted (fixed effects)	3	0.263859	0.0476204	3.00971e-08	9.36962e-05
Ischemic stroke	Olink	OID21222	Q9UQQ2	(SH2B3)	Wald ratio	1	0.569518	0.106244	8.3008e-08	0.000189051
Ischemic stroke	Olink	OID21514	P09958	(FURIN)	Inverse variance weighted (fixed effects)	2	0.203172	0.0390893	2.0182e-07	0.000344733
Ischemic stroke	SomaScan	4496_60	P39900	(MMP12)	Inverse variance weighted (fixed effects)	3	-0.0834872	0.0159937	1.78903e-07	0.000344733
Large artery stroke	SomaScan	4496_60	P39900	(MMP12)	Inverse variance weighted (fixed effects)	3	-0.24645	0.0491816	5.41406e-07	0.000822035
Large artery stroke	Olink	OID21439	P39900	(MMP12)	Inverse variance weighted (fixed effects)	3	-0.220222	0.0449805	9.78291e-07	0.00133683
Cardioembolic stroke	Olink	OID30773	P03951	(F11)	Inverse variance weighted (fixed effects)	2	0.206867	0.0447351	3.75933e-06	0.00467012
Small vessel stroke	SomaScan	11117_2	Q8TB22	(SPATA20)	Inverse variance weighted (fixed effects)	2	0.301895	0.0656264	4.22084e-06	0.00480648
Ischemic stroke	SomaScan	4152_58	P03952	(KLKB1)	Inverse variance weighted (fixed effects)	3	0.0828758	0.0182973	5.91529e-06	0.00621788
Ischemic stroke	Olink	OID30159	P22033	(MMUT)	Wald ratio	1	-0.326044	0.072892	7.71395e-06	0.00731864
Ischemic stroke	Olink	OID21241	Q6P2H3	(CEP85)	Wald ratio	1	-0.426642	0.0955677	8.03363e-06	0.00731864
Ischemic stroke	SomaScan	15343_337	P01042	(KNG1)	Inverse variance weighted (fixed effects)	3	0.0824563	0.0186935	1.02908e-05	0.00878896
Ischemic stroke	Olink	OID30149	Q9UNN8	(PROCR)	Wald ratio	1	-0.0905097	0.0216924	3.0139e-05	0.0242264
Ischemic stroke	SomaScan	17490_4	Q9H299	(SH3BGRL3)	Inverse variance weighted (fixed effects)	2	-0.116332	0.0281908	3.68158e-05	0.0279493
Small vessel stroke	Olink	OID20275	P08118	(MSMB)	Inverse variance weighted (fixed effects)	2	0.239882	0.0591519	5.00577e-05	0.0346407
Small vessel stroke	SomaScan	10620_21	P08118	(MSMB)	Inverse variance weighted (fixed effects)	2	0.198228	0.0489164	5.06998e-05	0.0346407
Ischemic stroke	SomaScan	19558_10	O75096	(LRP4)	Inverse variance weighted (fixed effects)	3	0.0755693	0.0189665	6.76625e-05	0.044029
Ischemic stroke	SomaScan	9870_17	P23381	(WARS)	Inverse variance weighted (fixed effects)	2	0.123075	0.0312858	8.35816e-05	0.0519155
Ischemic stroke	SomaScan	4157_2	P00734	(F2)	Inverse variance weighted (fixed effects)	2	0.232949	0.0599987	0.000103362	0.0614108
Cardioembolic stroke	SomaScan	2381_52	P01031	(C5)	Inverse variance weighted (fixed effects)	2	-0.48816	0.127032	0.000121628	0.0692521
Small vessel stroke	Olink	OID30702	Q08830	(FGL1)	Inverse variance weighted (fixed effects)	3	0.152004	0.0398883	0.000138544	0.0757283
Ischemic stroke	SomaScan	19365_11	O15382	(BCAT2)	Wald ratio	1	-0.209756	0.0554878	0.00015669	0.0823526
Ischemic stroke	Olink	OID21489	P21741	(MDK)	Inverse variance weighted (fixed effects)	2	0.295005	0.0784053	0.000168182	0.0835085
Ischemic stroke	SomaScan	8687_26	Q9NUM4	(TMEM106B)	Wald ratio	1	-0.306452	0.0815412	0.000171112	0.0835085
Large artery stroke	SomaScan	4925_54	P45452	(MMP13)	Wald ratio	1	1.43042	0.381877	0.000179847	0.0847449
Ischemic stroke	SomaScan	4925_54	P45452	(MMP13)	Wald ratio	1	0.470874	0.126214	0.000190896	0.0869531
Small vessel stroke	SomaScan	8296_117	Q7Z4H8	(KDELC2)	Wald ratio	1	-0.248504	0.0672747	0.00022086	0.0973566
Ischemic stroke	SomaScan	16607_78	P06396	(GSN)	Wald ratio	1	0.143562	0.0391533	0.000245733	0.104936
Cardioembolic stroke	Olink	OID30723	P00734	(F2)	Inverse variance weighted (fixed effects)	2	0.507434	0.139058	0.000263167	0.108975
Large artery stroke	Olink	OID21416	P06756	(ITGAV)	Inverse variance weighted (fixed effects)	2	0.501594	0.138099	0.000281087	0.109744
Small vessel stroke	Olink	OID31043	O94830	(DDHD2)	Wald ratio	1	-0.774938	0.213016	0.000274837	0.109744
Ischemic stroke	Olink	OID30297	Q14914	(PTGR1)	Inverse variance weighted (fixed effects)	3	0.079647	0.0220414	0.000302063	0.114658
Ischemic stroke	Olink	OID21461	Q9H4F8	(SMOC1)	Inverse variance weighted (fixed effects)	3	-0.0885608	0.0246443	0.000326193	0.120471
Large artery stroke	SomaScan	9848_22	P51946	(CCNH)	Wald ratio	1	-0.944964	0.263759	0.000340091	0.122298
Ischemic stroke	SomaScan	18401_18	Q96Q83	(ALKBH3)	Inverse variance weighted (fixed effects)	2	0.106616	0.0298541	0.000355307	0.124494
Large artery stroke	Olink	OID21191	Q9NS15	(LTBP3)	Inverse variance weighted (fixed effects)	2	0.241788	0.0683398	0.000403122	0.134358
Small vessel stroke	Olink	OID21375	Q8IXJ6	(SIRT2)	Inverse variance weighted (fixed effects)	2	0.791374	0.223387	0.000396188	0.134358
Cardioembolic stroke	SomaScan	4157_2	P00734	(F2)	Wald ratio	1	0.523556	0.148444	0.000420382	0.136774
Ischemic stroke	Olink	OID30268	Q16621	(NFE2)	Wald ratio	1	-0.384345	0.109379	0.000441597	0.140336
Cardioembolic stroke	SomaScan	8773_172	Q9NT22	(EMILIN3)	Inverse variance weighted (fixed effects)	2	-0.205816	0.0588292	0.000467809	0.145286
Small vessel stroke	Olink	OID21406	P47929;P47929	(LGALS7B;LGALS7)	Inverse variance weighted (fixed effects)	2	-0.316152	0.0907458	0.000494115	0.150046
Large artery stroke	Olink	OID20285	Q9H1U4	(MEGF9)	Inverse variance weighted (fixed effects)	2	-0.24101	0.0693184	0.000507331	0.15071
Ischemic stroke	Olink	OID21084	P23381	(WARS1)	Inverse variance weighted (fixed effects)	2	0.106386	0.0306516	0.000518904	0.150869
Small vessel stroke	Olink	OID30159	P22033	(MMUT)	Wald ratio	1	-0.692474	0.199961	0.000534081	0.152046
Small vessel stroke	Olink	OID30402	Q8TDY8	(IGDCC4)	Inverse variance weighted (fixed effects)	2	0.265403	0.0769742	0.000564851	0.157524
Large artery stroke	Olink	OID21170	O14662	(STX16)	Wald ratio	1	1.2715	0.36951	0.000579466	0.158368
Cardioembolic stroke	Olink	OID30298	Q6UW49	(SPESP1)	Wald ratio	1	-0.630545	0.18393	0.000607633	0.161387
Large artery stroke	Olink	OID31094	Q5VV43	(KIAA0319)	Inverse variance weighted (fixed effects)	2	-0.245373	0.0716356	0.000614132	0.161387
Cardioembolic stroke	SomaScan	15343_337	P01042	(KNG1)	Inverse variance weighted (fixed effects)	3	0.144102	0.0421356	0.000626296	0.161478
Ischemic stroke	SomaScan	9816_37	Q96CN7	(ISOC1)	Inverse variance weighted (fixed effects)	2	0.148447	0.0435669	0.000656025	0.163255
Cardioembolic stroke	SomaScan	19556_12	P17927	(CR1)	Inverse variance weighted (fixed effects)	2	-0.138594	0.0406928	0.000659574	0.163255
Cardioembolic stroke	SomaScan	4155_3	P24821	(TNC)	Inverse variance weighted (fixed effects)	3	-0.133889	0.0393562	0.000669028	0.163255
Ischemic stroke	Olink	OID30241	P50053	(KHK)	Inverse variance weighted (fixed effects)	2	0.0849073	0.0251499	0.000735365	0.165821
Ischemic stroke	SomaScan	16781_2	Q8NFI3	(ENGASE)	Inverse variance weighted (fixed effects)	4	0.0535774	0.0158542	0.000726464	0.165821
Ischemic stroke	SomaScan	19523_215	Q99497	(PARK7)	Wald ratio	1	-0.210106	0.0620567	0.000709933	0.165821
Ischemic stroke	SomaScan	12685_57	Q9NSB8	(HOMER2)	Wald ratio	1	-0.359255	0.106243	0.000721061	0.165821
Cardioembolic stroke	SomaScan	6927_7	P52848	(NDST1)	Wald ratio	1	0.409531	0.12137	0.000740217	0.165821
Ischemic stroke	Olink	OID20786	O00468	(AGRN)	Wald ratio	1	-0.0961495	0.0286036	0.000775356	0.170891
Ischemic stroke	SomaScan	17327_3	Q9BT09	(CNPY3)	Wald ratio	1	-0.204836	0.0611664	0.000811515	0.172077
Cardioembolic stroke	Olink	OID30149	Q9UNN8	(PROCR)	Wald ratio	1	-0.174138	0.0519121	0.000795181	0.172077
Cardioembolic stroke	Olink	OID20066	P34947	(GRK5)	Wald ratio	1	-0.208644	0.0623477	0.000818515	0.172077
Cardioembolic stroke	Olink	OID30565	O95157	(NXPH3)	Inverse variance weighted (fixed effects)	2	-0.341876	0.102646	0.000866481	0.179401
Ischemic stroke	SomaScan	15525_294	P00326	(ADH1C)	Wald ratio	1	0.181392	0.0547303	0.000918776	0.187389
Cardioembolic stroke	Olink	OID30532	Q15399	(TLR1)	Inverse variance weighted (fixed effects)	3	-0.143324	0.0434211	0.000964098	0.192221
Cardioembolic stroke	SomaScan	10772_21	Q8N6G5	(CSGALNACT2)	Wald ratio	1	-0.528746	0.160279	0.0009706	0.192221
Ischemic stroke	Olink	OID31522	Q9NPJ3	(ACOT13)	Wald ratio	1	-0.390493	0.119234	0.00105662	0.200538
Cardioembolic stroke	Olink	OID30341	P51688	(SGSH)	Inverse variance weighted (fixed effects)	3	0.136606	0.0416943	0.00105149	0.200538
Small vessel stroke	SomaScan	18174_79	Q8WUM4	(PDCD6IP)	Wald ratio	1	-0.644068	0.196253	0.0010314	0.200538
Ischemic stroke	Olink	OID30788	P02671	(FGA)	Wald ratio	1	-0.172446	0.0532016	0.00118953	0.202481
Ischemic stroke	Olink	OID20985	Q07011	(TNFRSF9)	Wald ratio	1	0.165609	0.0514313	0.00128191	0.202481
Ischemic stroke	SomaScan	12703_6	Q8TDX7	(NEK7)	Wald ratio	1	-0.244312	0.0757676	0.00126197	0.202481
Ischemic stroke	SomaScan	15585_304	Q9UBX5	(FBLN5)	Wald ratio	1	-0.300358	0.0929678	0.00123458	0.202481
Ischemic stroke	SomaScan	18381_16	P05091	(ALDH2)	Wald ratio	1	0.306681	0.0952903	0.00128912	0.202481
Ischemic stroke	SomaScan	8255_34	Q9Y6F6	(MRVI1)	Wald ratio	1	-0.225365	0.0693431	0.00115405	0.202481
Ischemic stroke	SomaScan	16919_1	P07108	(DBI)	Inverse variance weighted (fixed effects)	2	-0.108597	0.0337265	0.00128218	0.202481
Cardioembolic stroke	Olink	OID21431	P40121	(CAPG)	Inverse variance weighted (fixed effects)	2	0.111924	0.0344072	0.00114225	0.202481
Cardioembolic stroke	Olink	OID21058	Q6ZMJ2	(SCARA5)	Inverse variance weighted (fixed effects)	2	-0.164773	0.0506737	0.00114738	0.202481
Large artery stroke	Olink	OID30254	Q12841	(FSTL1)	Inverse variance weighted (fixed effects)	2	-0.475352	0.147636	0.00128296	0.202481
Large artery stroke	Olink	OID20875	Q9Y2W6	(TDRKH)	Wald ratio	1	0.222268	0.0688584	0.001247	0.202481
Large artery stroke	Olink	OID31493	O43653	(PSCA)	Inverse variance weighted (fixed effects)	3	0.0925302	0.0284297	0.0011351	0.202481
Large artery stroke	SomaScan	8480_29	Q12805	(EFEMP1)	Inverse variance weighted (fixed effects)	2	-0.523523	0.161165	0.00116068	0.202481
Large artery stroke	SomaScan	17447_52	Q6FHJ7	(SFRP4)	Inverse variance weighted (fixed effects)	2	0.326875	0.100045	0.00108581	0.202481
Small vessel stroke	Olink	OID31094	Q5VV43	(KIAA0319)	Inverse variance weighted (fixed effects)	2	-0.213118	0.0659594	0.00123336	0.202481
Ischemic stroke	SomaScan	12812_25	P14621	(ACYP2)	Wald ratio	1	-0.102693	0.0319489	0.00130769	0.203064
Large artery stroke	SomaScan	3518_54	Q96IY4	(CPB2)	Inverse variance weighted (fixed effects)	2	-0.192672	0.0601913	0.00136951	0.210273
Small vessel stroke	SomaScan	12449_16	O43447	(PPIH)	Wald ratio	1	1.18104	0.37181	0.00149079	0.226351
Small vessel stroke	Olink	OID21248	P01229	(LHB)	Wald ratio	1	-1.23221	0.388369	0.0015099	0.226733
Ischemic stroke	Olink	OID31442	P19525	(EIF2AK2)	Wald ratio	1	-0.150429	0.0474688	0.00152957	0.227186
Small vessel stroke	SomaScan	8255_34	Q9Y6F6	(MRVI1)	Wald ratio	1	-0.609489	0.192518	0.00154616	0.227186
Ischemic stroke	SomaScan	14151_4	P05161	(ISG15)	Wald ratio	1	0.0842276	0.0266667	0.00158563	0.230507
Ischemic stroke	SomaScan	16918_198	O15455	(TLR3)	Inverse variance weighted (fixed effects)	4	-0.0587683	0.0186953	0.00166952	0.240147
Ischemic stroke	SomaScan	2974_61	Q12860	(CNTN1)	Inverse variance weighted (fixed effects)	2	0.0845337	0.0269199	0.00168836	0.240328
Cardioembolic stroke	SomaScan	12534_10	Q13137	(CALCOCO2)	Wald ratio	1	-0.589947	0.188713	0.001771	0.249492
Large artery stroke	Olink	OID21489	P21741	(MDK)	Wald ratio	1	-1.06529	0.341791	0.00182833	0.25494
Ischemic stroke	Olink	OID30702	Q08830	(FGL1)	Inverse variance weighted (fixed effects)	3	0.0433477	0.0139276	0.00185589	0.256169
Ischemic stroke	SomaScan	17403_14	P45954	(ACADSB)	Inverse variance weighted (fixed effects)	2	-0.209344	0.0674412	0.00190861	0.260811
Ischemic stroke	Olink	OID21452	P09960	(LTA4H)	Wald ratio	1	0.221224	0.0714572	0.00196223	0.265484
Cardioembolic stroke	Olink	OID30249	Q13137	(CALCOCO2)	Wald ratio	1	0.876528	0.283777	0.00200977	0.266636
Large artery stroke	Olink	OID20377	P08174	(CD55)	Inverse variance weighted (fixed effects)	2	-0.193399	0.0626045	0.00200681	0.266636
Ischemic stroke	Olink	OID30728	Q9Y5Y7	(LYVE1)	Inverse variance weighted (fixed effects)	2	0.126308	0.0411214	0.0021292	0.269243
Ischemic stroke	Olink	OID20398	P17936	(IGFBP3)	Inverse variance weighted (fixed effects)	3	-0.0632158	0.0206713	0.0022271	0.269243
Ischemic stroke	Olink	OID20583	P50995	(ANXA11)	Wald ratio	1	-0.347078	0.113177	0.0021646	0.269243
Ischemic stroke	Olink	OID30341	P51688	(SGSH)	Inverse variance weighted (fixed effects)	3	0.0567871	0.0184773	0.0021168	0.269243
Cardioembolic stroke	SomaScan	19267_14	Q16775	(HAGH)	Wald ratio	1	0.329873	0.10807	0.00227018	0.269243
Cardioembolic stroke	SomaScan	15533_97	P21757	(MSR1)	Inverse variance weighted (fixed effects)	3	-0.212415	0.0689164	0.00205471	0.269243
Cardioembolic stroke	SomaScan	13242_134	Q9BYB0	(SHANK3)	Inverse variance weighted (fixed effects)	2	0.15171	0.0494485	0.00215461	0.269243
Cardioembolic stroke	SomaScan	7871_16	Q24JP5	(TMEM132A)	Inverse variance weighted (fixed effects)	2	-0.14476	0.0472286	0.00217607	0.269243
Cardioembolic stroke	SomaScan	9715_15	O75054	(IGSF3)	Inverse variance weighted (fixed effects)	2	-0.450823	0.146788	0.00213164	0.269243
Large artery stroke	Olink	OID21117	Q8IWV2	(CNTN4)	Inverse variance weighted (fixed effects)	3	0.233612	0.0763835	0.00222517	0.269243
Large artery stroke	Olink	OID30216	Q14643	(ITPR1)	Wald ratio	1	-0.732332	0.239514	0.00223135	0.269243
Large artery stroke	SomaScan	3184_25	P08709	(F7)	Inverse variance weighted (fixed effects)	3	0.189359	0.0620088	0.00226	0.269243
Small vessel stroke	Olink	OID30341	P51688	(SGSH)	Inverse variance weighted (fixed effects)	3	0.155347	0.0509703	0.00230527	0.269243
Small vessel stroke	SomaScan	17672_184	P27352	(GIF)	Wald ratio	1	-1.29786	0.425721	0.00229902	0.269243
Ischemic stroke	Olink	OID30723	P00734	(F2)	Inverse variance weighted (fixed effects)	2	0.188655	0.0620341	0.00235679	0.271521
Ischemic stroke	Olink	OID21207	P07332	(FES)	Wald ratio	1	-0.16615	0.0548823	0.0024667	0.271521
Ischemic stroke	Olink	OID30311	Q8N4F0	(BPIFB2)	Inverse variance weighted (fixed effects)	2	-0.0805588	0.0265819	0.00244074	0.271521
Ischemic stroke	SomaScan	4534_10	Q9GZN4	(PRSS22)	Wald ratio	1	-0.0998746	0.033013	0.00248373	0.271521
Ischemic stroke	SomaScan	9288_7	Q9Y680	(FKBP7)	Inverse variance weighted (fixed effects)	2	0.0800783	0.0264236	0.00244103	0.271521
Cardioembolic stroke	SomaScan	19558_10	O75096	(LRP4)	Inverse variance weighted (fixed effects)	2	0.131438	0.0433243	0.00241482	0.271521
Small vessel stroke	Olink	OID31015	Q86YD3	(TMEM25)	Wald ratio	1	-0.218883	0.0722213	0.0024397	0.271521
Small vessel stroke	SomaScan	8376_25	P01229	(LHB)	Inverse variance weighted (fixed effects)	2	-0.251286	0.0830335	0.00247546	0.271521
Ischemic stroke	SomaScan	12643_4	P49407	(ARRB1)	Wald ratio	1	-0.303106	0.100621	0.00259237	0.281149
Large artery stroke	SomaScan	8982_65	P49746	(THBS3)	Wald ratio	1	1.01327	0.336836	0.00262791	0.282759
Ischemic stroke	Olink	OID21075	P19440	(GGT1)	Wald ratio	1	0.0932509	0.0310836	0.0026998	0.288224
Ischemic stroke	SomaScan	13552_7	Q9UH65	(SWAP70)	Inverse variance weighted (fixed effects)	2	-0.0517465	0.0172917	0.00276647	0.293053
Large artery stroke	Olink	OID30343	P23471	(PTPRZ1)	Inverse variance weighted (fixed effects)	2	-0.312976	0.104686	0.00279284	0.293571
Ischemic stroke	Olink	OID20095	O15354	(GPR37)	Inverse variance weighted (fixed effects)	2	0.0580969	0.0195292	0.0029311	0.304299
Cardioembolic stroke	Olink	OID30707	P0DUB6;P0DTE7;P0DTE8	(AMY1A;AMY1B;AMY1C)	Inverse variance weighted (fixed effects)	3	0.157451	0.0529837	0.00296171	0.304299
Cardioembolic stroke	Olink	OID21457	P56159	(GFRA1)	Inverse variance weighted (fixed effects)	2	-0.207428	0.0697841	0.00295452	0.304299
Cardioembolic stroke	Olink	OID20235	Q8NBP7	(PCSK9)	Inverse variance weighted (fixed effects)	2	0.316138	0.106578	0.00301446	0.306178
Large artery stroke	SomaScan	10080_9	Q14232	(EIF2B1)	Wald ratio	1	-1.44888	0.488837	0.00303725	0.306178
Small vessel stroke	Olink	OID21270	P51580	(TPMT)	Inverse variance weighted (fixed effects)	2	0.179148	0.060463	0.00304721	0.306178
Small vessel stroke	SomaScan	15525_294	P00326	(ADH1C)	Wald ratio	1	0.460516	0.15559	0.0030784	0.307053
Large artery stroke	Olink	OID31470	P19075	(TSPAN8)	Inverse variance weighted (fixed effects)	2	0.214861	0.0727867	0.00315807	0.310468
Large artery stroke	Olink	OID20807	P45452	(MMP13)	Wald ratio	1	0.457398	0.15489	0.00314649	0.310468
Large artery stroke	Olink	OID20363	P30530	(AXL)	Wald ratio	1	0.424344	0.144128	0.00323767	0.313971
Large artery stroke	SomaScan	7861_9	Q01974	(ROR2)	Inverse variance weighted (fixed effects)	2	-0.424391	0.144472	0.00330832	0.313971
Small vessel stroke	Olink	OID20810	P08758	(ANXA5)	Wald ratio	1	0.546542	0.185893	0.00328115	0.313971
Small vessel stroke	Olink	OID21241	Q6P2H3	(CEP85)	Wald ratio	1	-0.758398	0.258033	0.0032911	0.313971
Small vessel stroke	SomaScan	14158_17	P08758	(ANXA5)	Inverse variance weighted (fixed effects)	2	0.35732	0.12164	0.00330859	0.313971
Cardioembolic stroke	Olink	OID21063	P21757	(MSR1)	Inverse variance weighted (fixed effects)	3	-0.228	0.0777701	0.00337091	0.317679
Cardioembolic stroke	SomaScan	11219_95	Q8TAT2	(FGFBP3)	Wald ratio	1	-0.177763	0.0607412	0.0034274	0.320791
Ischemic stroke	SomaScan	17856_23	Q9NPB1	(NT5M)	Wald ratio	1	0.181408	0.0620881	0.00348029	0.323525
Ischemic stroke	Olink	OID20657	Q12866	(MERTK)	Wald ratio	1	0.0809393	0.0278582	0.00366778	0.324432
Cardioembolic stroke	SomaScan	15480_2	O95498	(VNN2)	Inverse variance weighted (fixed effects)	4	-0.0897215	0.0307948	0.00357373	0.324432
Cardioembolic stroke	SomaScan	10419_1	Q6ZMJ2	(SCARA5)	Inverse variance weighted (fixed effects)	3	-0.178265	0.061285	0.00362834	0.324432
Large artery stroke	Olink	OID20125	P16860	(NPPB)	Wald ratio	1	-0.24079	0.082688	0.0035908	0.324432
Large artery stroke	Olink	OID31079	Q92599	(SEPTIN8)	Wald ratio	1	0.731973	0.251357	0.00359022	0.324432
Large artery stroke	SomaScan	3448_13	P06213	(INSR)	Wald ratio	1	0.902098	0.309091	0.00351661	0.324432
Small vessel stroke	SomaScan	15509_2	P54802	(NAGLU)	Inverse variance weighted (fixed effects)	4	-0.167056	0.0574622	0.00364645	0.324432
Small vessel stroke	SomaScan	5478_50	Q04609	(FOLH1)	Wald ratio	1	-0.384108	0.132252	0.00367998	0.324432
Ischemic stroke	Olink	OID30483	Q9GZN4	(PRSS22)	Wald ratio	1	-0.0893325	0.0308043	0.00373163	0.325615
Small vessel stroke	Olink	OID30543	P09564	(CD7)	Inverse variance weighted (fixed effects)	2	-0.146585	0.0505602	0.00374105	0.325615
Large artery stroke	SomaScan	8225_86	P29323	(EPHB2)	Inverse variance weighted (fixed effects)	2	-0.233192	0.0805519	0.00379241	0.327996
Cardioembolic stroke	Olink	OID30737	P07225	(PROS1)	Inverse variance weighted (fixed effects)	2	-0.495927	0.171512	0.00383409	0.329514
Small vessel stroke	SomaScan	4254_6	Q8IVD9	(NUDCD3)	Wald ratio	1	0.920052	0.31848	0.00386606	0.330185
Large artery stroke	SomaScan	12347_29	Q9BSQ5	(CCM2)	Wald ratio	1	1.04115	0.360768	0.00390257	0.331234
Ischemic stroke	Olink	OID21058	Q6ZMJ2	(SCARA5)	Inverse variance weighted (fixed effects)	2	-0.0637055	0.0221257	0.00398622	0.332144
Cardioembolic stroke	SomaScan	8480_29	Q12805	(EFEMP1)	Inverse variance weighted (fixed effects)	2	-0.348194	0.120811	0.00394996	0.332144
Small vessel stroke	SomaScan	3316_58	P05546	(SERPIND1)	Wald ratio	1	1.23469	0.428571	0.00396476	0.332144
Large artery stroke	SomaScan	17686_27	Q99426	(TBCB)	Wald ratio	1	1.16961	0.406683	0.00402789	0.333583
Ischemic stroke	Olink	OID30279	Q96DR5	(BPIFA2)	Wald ratio	1	0.16132	0.0562478	0.00413049	0.337983
Ischemic stroke	SomaScan	9241_40	Q9P1W8	(SIRPG)	Wald ratio	1	-0.143989	0.0501982	0.00412526	0.337983
Cardioembolic stroke	Olink	OID21514	P09958	(FURIN)	Inverse variance weighted (fixed effects)	2	0.256044	0.0894743	0.00421447	0.342802
Cardioembolic stroke	Olink	OID31108	Q8TAT2	(FGFBP3)	Wald ratio	1	-0.136045	0.0476158	0.00427473	0.343613
Large artery stroke	Olink	OID20135	Q9Y5X1	(SNX9)	Inverse variance weighted (fixed effects)	2	0.656529	0.22971	0.00426209	0.343613
Ischemic stroke	Olink	OID20720	O43291	(SPINT2)	Wald ratio	1	0.130145	0.0456556	0.00436403	0.346712
Cardioembolic stroke	Olink	OID20970	Q6UX15	(LAYN)	Inverse variance weighted (fixed effects)	2	-0.160243	0.0561972	0.00435226	0.346712
Ischemic stroke	Olink	OID30254	Q12841	(FSTL1)	Inverse variance weighted (fixed effects)	2	-0.13491	0.0474016	0.00442579	0.349586
Ischemic stroke	Olink	OID31043	O94830	(DDHD2)	Wald ratio	1	-0.216689	0.0762083	0.00446387	0.350568
Large artery stroke	SomaScan	17698_15	Q969T9	(WBP2)	Wald ratio	1	1.3007	0.458042	0.00451567	0.350606
Large artery stroke	SomaScan	3302_58	O76096	(CST7)	Inverse variance weighted (fixed effects)	3	0.15163	0.0533788	0.00450228	0.350606
Ischemic stroke	SomaScan	9580_5	Q13753	(LAMC2)	Inverse variance weighted (fixed effects)	3	0.0573568	0.020251	0.00462155	0.355368
Cardioembolic stroke	Olink	OID30115	Q8N8E3	(CEP112)	Inverse variance weighted (fixed effects)	2	0.193237	0.0682388	0.00462902	0.355368
Ischemic stroke	Olink	OID20208	P02462	(COL4A1)	Inverse variance weighted (fixed effects)	2	-0.119615	0.0422799	0.00466747	0.356318
Cardioembolic stroke	SomaScan	5005_4	P53778	(MAPK12)	Inverse variance weighted (fixed effects)	2	0.225149	0.0797084	0.00473306	0.357536
Large artery stroke	SomaScan	9839_148	P58753	(TIRAP)	Inverse variance weighted (fixed effects)	2	0.446328	0.158021	0.00473575	0.357536
Cardioembolic stroke	Olink	OID20236	Q16270	(IGFBP7)	Inverse variance weighted (fixed effects)	2	-0.143403	0.0508033	0.00476203	0.357545
Ischemic stroke	Olink	OID31028	Q9H6H4	(REEP4)	Wald ratio	1	0.125951	0.0447193	0.00485532	0.360586
Cardioembolic stroke	Olink	OID21310	O95498	(VNN2)	Inverse variance weighted (fixed effects)	3	-0.0794196	0.0281937	0.00484849	0.360586
Large artery stroke	SomaScan	10832_24	Q9UBX8	(B4GALT6)	Inverse variance weighted (fixed effects)	2	-0.166815	0.0593234	0.00492403	0.363713
Small vessel stroke	Olink	OID21458	P62166	(NCS1)	Wald ratio	1	-0.627617	0.22336	0.00495591	0.364099
Large artery stroke	Olink	OID21050	P04216	(THY1)	Inverse variance weighted (fixed effects)	2	0.266536	0.0949511	0.00499915	0.365312
Large artery stroke	Olink	OID20235	Q8NBP7	(PCSK9)	Inverse variance weighted (fixed effects)	2	0.393545	0.140288	0.00502761	0.365438
Ischemic stroke	SomaScan	3484_60	P01019	(AGT)	Inverse variance weighted (fixed effects)	2	0.107859	0.0386337	0.00524086	0.371069
Ischemic stroke	SomaScan	18884_22	Q9UDY4	(DNAJB4)	Inverse variance weighted (fixed effects)	2	0.116987	0.041898	0.00523531	0.371069
Ischemic stroke	SomaScan	5900_11	P49773	(HINT1)	Wald ratio	1	-0.236082	0.0845361	0.00522729	0.371069
Cardioembolic stroke	SomaScan	15566_10	P51911	(CNN1)	Wald ratio	1	-0.398511	0.142633	0.00520676	0.371069
Large artery stroke	Olink	OID30925	P63172	(DYNLT1)	Wald ratio	1	0.751099	0.268605	0.0051692	0.371069
Ischemic stroke	Olink	OID20483	P30048	(PRDX3)	Wald ratio	1	0.323706	0.116163	0.00532532	0.371601
Cardioembolic stroke	Olink	OID31291	Q68DV7	(RNF43)	Inverse variance weighted (fixed effects)	2	-0.399059	0.14307	0.00528295	0.371601
Cardioembolic stroke	SomaScan	15503_20	O00292	(LEFTY2)	Inverse variance weighted (fixed effects)	3	-0.0777777	0.0279937	0.00546272	0.371601
Large artery stroke	SomaScan	2993_1	O95256	(IL18RAP)	Wald ratio	1	-0.781595	0.280982	0.00540818	0.371601
Small vessel stroke	Olink	OID21489	P21741	(MDK)	Wald ratio	1	-0.890652	0.320585	0.00546593	0.371601
Small vessel stroke	Olink	OID20208	P02462	(COL4A1)	Inverse variance weighted (fixed effects)	2	-0.314198	0.112844	0.00536325	0.371601
Small vessel stroke	Olink	OID20765	O00626	(CCL22)	Inverse variance weighted (fixed effects)	2	0.423168	0.152255	0.00544703	0.371601
Small vessel stroke	Olink	OID21344	O43570	(CA12)	Inverse variance weighted (fixed effects)	2	-0.178851	0.0643725	0.00546305	0.371601
Ischemic stroke	Olink	OID31291	Q68DV7	(RNF43)	Inverse variance weighted (fixed effects)	2	-0.172707	0.0623252	0.00558727	0.374943
Large artery stroke	SomaScan	9329_28	Q86YW5	(TREML1)	Wald ratio	1	1.03301	0.372765	0.00558471	0.374943
Small vessel stroke	Olink	OID20746	Q96KG7	(MEGF10)	Inverse variance weighted (fixed effects)	2	0.155976	0.0562993	0.00559739	0.374943
Ischemic stroke	Olink	OID30101	Q96LB8	(PGLYRP4)	Inverse variance weighted (fixed effects)	2	-0.0508313	0.0183603	0.00563067	0.375332
Small vessel stroke	Olink	OID20385	P08887	(IL6R)	Inverse variance weighted (fixed effects)	3	-0.141044	0.0509939	0.00567651	0.376551
Ischemic stroke	Olink	OID20324	O75023	(LILRB5)	Inverse variance weighted (fixed effects)	4	0.0390939	0.0141667	0.00578774	0.377626
Ischemic stroke	Olink	OID21462	Q8WWY7	(WFDC12)	Inverse variance weighted (fixed effects)	2	-0.0497172	0.0180167	0.00578891	0.377626
Ischemic stroke	Olink	OID31047	P51649	(ALDH5A1)	Wald ratio	1	-0.136406	0.0494738	0.00583089	0.377626
Cardioembolic stroke	Olink	OID20882	Q9UPY6	(WASF3)	Inverse variance weighted (fixed effects)	2	0.304978	0.110552	0.00580335	0.377626
Cardioembolic stroke	Olink	OID21402	Q9NSA1	(FGF21)	Inverse variance weighted (fixed effects)	2	-0.406743	0.147242	0.00573751	0.377626
Large artery stroke	Olink	OID30675	P16442	(ABO)	Inverse variance weighted (fixed effects)	2	0.123036	0.0446834	0.00589597	0.378255
Large artery stroke	Olink	OID31462	Q6PL24	(TMED8)	Wald ratio	1	-0.898858	0.326308	0.00587586	0.378255
Cardioembolic stroke	Olink	OID21241	Q6P2H3	(CEP85)	Wald ratio	1	-0.596616	0.217075	0.00598818	0.381426
Cardioembolic stroke	SomaScan	3305_6	Q9NR61	(DLL4)	Wald ratio	1	0.825371	0.300384	0.00600122	0.381426
Cardioembolic stroke	SomaScan	12662_82	Q13011	(ECH1)	Wald ratio	1	-0.178205	0.0649844	0.00610165	0.384235
Large artery stroke	SomaScan	2602_2	O15123	(ANGPT2)	Wald ratio	1	-0.482416	0.175841	0.00607921	0.384235
Ischemic stroke	Olink	OID31126	Q13938	(CAPS)	Wald ratio	1	-0.178197	0.0650559	0.00616019	0.385383
Ischemic stroke	Olink	OID21050	P04216	(THY1)	Inverse variance weighted (fixed effects)	3	0.0655752	0.0239608	0.00620448	0.385383
Ischemic stroke	Olink	OID30650	O60279	(SUSD5)	Inverse variance weighted (fixed effects)	3	0.0619647	0.0226392	0.0061992	0.385383
Cardioembolic stroke	Olink	OID30320	O14960	(LECT2)	Inverse variance weighted (fixed effects)	3	0.114059	0.0417681	0.00631879	0.388947
Large artery stroke	Olink	OID30648	Q6FHJ7	(SFRP4)	Wald ratio	1	0.303068	0.110945	0.00630071	0.388947
Small vessel stroke	Olink	OID20748	P56470	(LGALS4)	Inverse variance weighted (fixed effects)	2	0.560269	0.205811	0.00648393	0.397323
Large artery stroke	SomaScan	4924_32	P03956	(MMP1)	Inverse variance weighted (fixed effects)	2	-0.128759	0.0473839	0.00658061	0.401447
Ischemic stroke	Olink	OID30569	Q8N556	(AFAP1)	Inverse variance weighted (fixed effects)	2	-0.0470947	0.0173648	0.00668628	0.404283
Ischemic stroke	SomaScan	12534_10	Q13137	(CALCOCO2)	Wald ratio	1	-0.224868	0.0828924	0.00667242	0.404283
Ischemic stroke	Olink	OID21195	O75493	(CA11)	Wald ratio	1	-0.303361	0.11197	0.00674249	0.405886
Ischemic stroke	Olink	OID30195	Q5JTV8	(TOR1AIP1)	Inverse variance weighted (fixed effects)	3	0.0403271	0.0148976	0.00679027	0.40697
Cardioembolic stroke	SomaScan	4152_58	P03952	(KLKB1)	Inverse variance weighted (fixed effects)	2	0.106761	0.0394832	0.00685172	0.408859
Small vessel stroke	Olink	OID21288	P34949	(MPI)	Wald ratio	1	-0.262434	0.0971608	0.00691249	0.410692
Small vessel stroke	Olink	OID20953	O43557	(TNFSF14)	Inverse variance weighted (fixed effects)	2	-0.215217	0.0797309	0.00694878	0.411061
Ischemic stroke	Olink	OID20559	Q9UDT6	(CLIP2)	Wald ratio	1	0.152032	0.056412	0.00703811	0.412772
Cardioembolic stroke	Olink	OID20986	Q9H477	(RBKS)	Inverse variance weighted (fixed effects)	2	-0.16076	0.0596458	0.00703371	0.412772
Cardioembolic stroke	SomaScan	18340_2	P28070	(PSMB4)	Inverse variance weighted (fixed effects)	2	0.142686	0.0530583	0.00716167	0.417636
Large artery stroke	Olink	OID20606	P42702	(LIFR)	Inverse variance weighted (fixed effects)	2	-0.3553	0.132299	0.00724027	0.417636
Large artery stroke	Olink	OID20204	Q9BQB4	(SOST)	Wald ratio	1	-0.997643	0.371254	0.00720485	0.417636
Large artery stroke	SomaScan	6899_37	Q9H0N5	(PCBD2)	Wald ratio	1	1.13718	0.423459	0.00724331	0.417636
Ischemic stroke	Olink	OID21319	P38936	(CDKN1A)	Wald ratio	1	0.144902	0.0541516	0.00745373	0.424013
Ischemic stroke	SomaScan	8480_29	Q12805	(EFEMP1)	Inverse variance weighted (fixed effects)	2	-0.146059	0.0546062	0.00747802	0.424013
Cardioembolic stroke	Olink	OID21454	O00292	(LEFTY2)	Inverse variance weighted (fixed effects)	3	-0.0913733	0.0341403	0.00744165	0.424013
Large artery stroke	Olink	OID21514	P09958	(FURIN)	Inverse variance weighted (fixed effects)	2	0.333404	0.124596	0.00745321	0.424013
Small vessel stroke	Olink	OID21260	Q9Y5L3	(ENTPD2)	Wald ratio	1	-0.633541	0.237072	0.00753209	0.425314
Ischemic stroke	SomaScan	15620_4	Q8N2Q7	(NLGN1)	Wald ratio	1	0.164291	0.0615154	0.00756861	0.425618
Large artery stroke	Olink	OID30250	P58107	(EPPK1)	Inverse variance weighted (fixed effects)	3	0.174783	0.0655053	0.0076252	0.427043
Cardioembolic stroke	SomaScan	5006_71	O15264	(MAPK13)	Wald ratio	1	-0.416955	0.156574	0.00774512	0.431342
Small vessel stroke	Olink	OID20280	P15085	(CPA1)	Wald ratio	1	0.305284	0.114677	0.00776511	0.431342
Large artery stroke	Olink	OID20318	Q14393	(GAS6)	Inverse variance weighted (fixed effects)	2	-0.235489	0.0885657	0.0078391	0.431941
Small vessel stroke	Olink	OID20606	P42702	(LIFR)	Inverse variance weighted (fixed effects)	2	-0.32231	0.121164	0.00781155	0.431941
Cardioembolic stroke	SomaScan	12656_1	Q07866	(KLC1)	Wald ratio	1	0.503386	0.189616	0.00793644	0.434261
Small vessel stroke	SomaScan	18878_15	O60565	(GREM1)	Inverse variance weighted (fixed effects)	3	0.105565	0.0397738	0.00795108	0.434261
Small vessel stroke	SomaScan	8053_16	Q8TBM8	(DNAJB14)	Wald ratio	1	-0.929678	0.350417	0.00797654	0.434261
Ischemic stroke	Olink	OID20386	P00441	(SOD1)	Wald ratio	1	-0.295477	0.111443	0.00801645	0.434702
Ischemic stroke	Olink	OID30141	A6NHS7	(MANSC4)	Inverse variance weighted (fixed effects)	3	-0.0427806	0.0161747	0.00817147	0.437477
Ischemic stroke	Olink	OID21218	Q8IWL1	(SFTPA2)	Inverse variance weighted (fixed effects)	3	-0.0442555	0.0167533	0.00825156	0.437477
Cardioembolic stroke	Olink	OID30597	Q8TDQ7	(GNPDA2)	Inverse variance weighted (fixed effects)	2	0.180172	0.0681701	0.008218	0.437477
Large artery stroke	Olink	OID20768	P36941	(LTBR)	Wald ratio	1	0.209202	0.0790534	0.00813676	0.437477
Large artery stroke	SomaScan	9244_27	P50897	(PPT1)	Wald ratio	1	-0.405972	0.153748	0.00827848	0.437477
Small vessel stroke	Olink	OID20684	P35625	(TIMP3)	Inverse variance weighted (fixed effects)	3	-0.144351	0.0546794	0.00829173	0.437477
Small vessel stroke	SomaScan	2816_50	P50895	(BCAM)	Inverse variance weighted (fixed effects)	3	0.279262	0.105607	0.00818484	0.437477
Small vessel stroke	Olink	OID21379	Q02742	(GCNT1)	Inverse variance weighted (fixed effects)	2	0.180752	0.0685172	0.00833841	0.438248
Cardioembolic stroke	SomaScan	5443_62	P01160	(NPPA)	Wald ratio	1	0.713629	0.271057	0.00846921	0.443417
Ischemic stroke	Olink	OID31205	O15264	(MAPK13)	Wald ratio	1	-0.353309	0.134594	0.0086649	0.451931
Cardioembolic stroke	Olink	OID21124	P00749	(PLAU)	Inverse variance weighted (fixed effects)	2	-0.483684	0.184621	0.0087963	0.452479
Cardioembolic stroke	Olink	OID30711	O95497	(VNN1)	Inverse variance weighted (fixed effects)	3	0.0981529	0.0375279	0.00891062	0.452479
Large artery stroke	Olink	OID20190	Q9Y286	(SIGLEC7)	Inverse variance weighted (fixed effects)	2	0.236665	0.0904886	0.00891214	0.452479
Large artery stroke	SomaScan	2742_68	Q9Y286	(SIGLEC7)	Inverse variance weighted (fixed effects)	3	0.246612	0.094256	0.008886	0.452479
Large artery stroke	SomaScan	3298_52	Q8IWV2	(CNTN4)	Inverse variance weighted (fixed effects)	3	0.22992	0.0876852	0.00873874	0.452479
Large artery stroke	SomaScan	2888_49	P10643	(C7)	Inverse variance weighted (fixed effects)	3	-0.105819	0.0404058	0.00882129	0.452479
Small vessel stroke	Olink	OID21153	Q6UXH9	(PAMR1)	Inverse variance weighted (fixed effects)	3	-0.117465	0.0449515	0.00897094	0.452479
Small vessel stroke	Olink	OID31104	Q5F1R6	(DNAJC21)	Wald ratio	1	-0.484406	0.185378	0.00897341	0.452479
Small vessel stroke	SomaScan	5722_78	P42785	(PRCP)	Inverse variance weighted (fixed effects)	2	0.303169	0.11583	0.00886149	0.452479
Ischemic stroke	Olink	OID21160	Q99497	(PARK7)	Wald ratio	1	-0.111234	0.0426715	0.00914083	0.452887
Ischemic stroke	SomaScan	13242_134	Q9BYB0	(SHANK3)	Inverse variance weighted (fixed effects)	2	0.0547471	0.0209698	0.00903402	0.452887
Ischemic stroke	SomaScan	4989_7	P02679	(FGG)	Wald ratio	1	-0.168081	0.0645161	0.00918037	0.452887
Ischemic stroke	SomaScan	13657_2	Q96T60	(PNKP)	Wald ratio	1	0.191658	0.0734856	0.00910442	0.452887
Ischemic stroke	SomaScan	19154_41	P07093	(SERPINE2)	Inverse variance weighted (fixed effects)	3	-0.0487432	0.0187095	0.00918018	0.452887
Large artery stroke	SomaScan	14153_8	P52797	(EFNA3)	Wald ratio	1	-1.19803	0.459519	0.00913013	0.452887
Ischemic stroke	Olink	OID30647	Q15276	(RABEP1)	Wald ratio	1	-0.259531	0.0998195	0.00932238	0.455264
Cardioembolic stroke	Olink	OID31358	P21695	(GPD1)	Wald ratio	1	-0.591026	0.227232	0.00929586	0.455264
Cardioembolic stroke	SomaScan	17490_4	Q9H299	(SH3BGRL3)	Inverse variance weighted (fixed effects)	2	-0.168321	0.0647689	0.00935534	0.455264
Cardioembolic stroke	SomaScan	6467_65	Q8NBL1	(POGLUT1)	Inverse variance weighted (fixed effects)	2	0.18882	0.0727176	0.00941448	0.455264
Small vessel stroke	Olink	OID21506	O95721	(SNAP29)	Wald ratio	1	-0.744428	0.286674	0.00941038	0.455264
Small vessel stroke	Olink	OID20537	Q96LC7	(SIGLEC10)	Inverse variance weighted (fixed effects)	2	-0.185525	0.0714627	0.00942844	0.455264
Ischemic stroke	Olink	OID30372	P30046	(DDT)	Wald ratio	1	-0.101659	0.0393988	0.00987297	0.456717
Ischemic stroke	Olink	OID20844	Q9HA65	(TBC1D17)	Inverse variance weighted (fixed effects)	2	-0.0651751	0.0253116	0.0100266	0.456717
Ischemic stroke	Olink	OID31084	Q96RU2	(USP28)	Inverse variance weighted (fixed effects)	2	-0.198489	0.0772675	0.0102034	0.456717
Ischemic stroke	SomaScan	11219_95	Q8TAT2	(FGFBP3)	Wald ratio	1	-0.078243	0.030199	0.00957228	0.456717
Ischemic stroke	SomaScan	9715_15	O75054	(IGSF3)	Inverse variance weighted (fixed effects)	2	-0.161538	0.0628258	0.0101346	0.456717
Cardioembolic stroke	Olink	OID30295	Q7Z7M9	(GALNT5)	Inverse variance weighted (fixed effects)	2	0.198448	0.0774933	0.0104419	0.456717
Cardioembolic stroke	Olink	OID20322	P10451	(SPP1)	Wald ratio	1	-0.465055	0.180417	0.0099469	0.456717
Cardioembolic stroke	Olink	OID21100	P05164	(MPO)	Wald ratio	1	0.217716	0.0849959	0.0104226	0.456717
Cardioembolic stroke	Olink	OID20492	Q9BXJ7	(AMN)	Inverse variance weighted (fixed effects)	4	-0.0742965	0.0289555	0.0102914	0.456717
Cardioembolic stroke	Olink	OID30293	Q96DC8	(ECHDC3)	Inverse variance weighted (fixed effects)	3	-0.146007	0.0566609	0.00997021	0.456717
Cardioembolic stroke	SomaScan	10815_2	Q5JVS0	(HABP4)	Inverse variance weighted (fixed effects)	2	-0.143075	0.0555724	0.0100364	0.456717
Cardioembolic stroke	SomaScan	13434_172	Q9NVD7	(PARVA)	Inverse variance weighted (fixed effects)	2	0.528807	0.204599	0.00974923	0.456717
Large artery stroke	Olink	OID20317	O15031	(PLXNB2)	Inverse variance weighted (fixed effects)	3	-0.1152	0.0448349	0.0101868	0.456717
Large artery stroke	Olink	OID31026	Q08378	(GOLGA3)	Wald ratio	1	0.627185	0.244611	0.0103469	0.456717
Large artery stroke	Olink	OID20109	Q13444	(ADAM15)	Inverse variance weighted (fixed effects)	3	0.122149	0.047591	0.0102692	0.456717
Large artery stroke	Olink	OID21071	P11215	(ITGAM)	Wald ratio	1	-0.35264	0.137511	0.0103341	0.456717
Large artery stroke	Olink	OID20447	Q5R372	(RABGAP1L)	Wald ratio	1	-0.737406	0.284537	0.00955299	0.456717
Large artery stroke	Olink	OID20408	P41222	(PTGDS)	Wald ratio	1	-1.02822	0.400034	0.0101602	0.456717
Large artery stroke	SomaScan	6629_3	P60022	(DEFB1)	Inverse variance weighted (fixed effects)	3	-0.151415	0.0585328	0.00968615	0.456717
Large artery stroke	SomaScan	12432_23	Q9HB71	(CACYBP)	Wald ratio	1	0.463761	0.181195	0.0104835	0.456717
Large artery stroke	SomaScan	16309_30	Q9UK85	(DKKL1)	Wald ratio	1	-1.08571	0.423529	0.0103625	0.456717
Small vessel stroke	Olink	OID21222	Q9UQQ2	(SH2B3)	Wald ratio	1	0.79189	0.306379	0.00974701	0.456717
Small vessel stroke	Olink	OID21416	P06756	(ITGAV)	Inverse variance weighted (fixed effects)	2	0.336413	0.130171	0.00975478	0.456717
Small vessel stroke	Olink	OID20529	Q6DN72	(FCRL6)	Wald ratio	1	-0.0843335	0.0328434	0.0102363	0.456717
Small vessel stroke	Olink	OID31484	Q96DE0	(NUDT16)	Wald ratio	1	0.406754	0.158682	0.0103674	0.456717
Small vessel stroke	SomaScan	4276_10	P30086	(PEBP1)	Inverse variance weighted (fixed effects)	3	-0.169896	0.0658405	0.00986809	0.456717
Small vessel stroke	SomaScan	11540_37	O43524	(FOXO3)	Wald ratio	1	0.995268	0.386435	0.0100092	0.456717
Small vessel stroke	SomaScan	15560_52	P20062	(TCN2)	Inverse variance weighted (fixed effects)	3	0.112068	0.0434664	0.00992955	0.456717
Small vessel stroke	SomaScan	17490_4	Q9H299	(SH3BGRL3)	Inverse variance weighted (fixed effects)	2	-0.20101	0.0783426	0.0102945	0.456717
Small vessel stroke	SomaScan	7009_8	P21854	(CD72)	Wald ratio	1	0.49735	0.194346	0.0104946	0.456717
Small vessel stroke	SomaScan	2911_27	P21741	(MDK)	Wald ratio	1	-0.838879	0.32662	0.010218	0.456717
Cardioembolic stroke	SomaScan	18343_10	Q9NUI1	(DECR2)	Inverse variance weighted (fixed effects)	3	0.132521	0.0518593	0.0106067	0.460127
Cardioembolic stroke	SomaScan	19223_6	P62820	(RAB1A)	Wald ratio	1	0.744646	0.291598	0.0106594	0.46095
Large artery stroke	Olink	OID21083	P08254	(MMP3)	Inverse variance weighted (fixed effects)	2	0.167414	0.0655993	0.0107084	0.461609
Large artery stroke	Olink	OID21251	Q6UX82	(LYPD8)	Inverse variance weighted (fixed effects)	3	0.249919	0.0980097	0.0107741	0.462983
Large artery stroke	SomaScan	8900_28	Q92859	(NEO1)	Wald ratio	1	-0.321031	0.125952	0.0108083	0.462994
Cardioembolic stroke	Olink	OID21374	P80511	(S100A12)	Inverse variance weighted (fixed effects)	2	0.194675	0.0764724	0.0109062	0.465101
Small vessel stroke	Olink	OID30660	O15335	(CHAD)	Inverse variance weighted (fixed effects)	2	-0.661351	0.259856	0.0109255	0.465101
Ischemic stroke	Olink	OID31066	Q92859	(NEO1)	Wald ratio	1	0.252686	0.0996756	0.0112419	0.465408
Ischemic stroke	SomaScan	15333_11	Q99470	(SDF2)	Wald ratio	1	0.099915	0.0395408	0.011508	0.465408
Ischemic stroke	SomaScan	16809_1	O00746	(NME4)	Wald ratio	1	0.129231	0.0510769	0.0114023	0.465408
Ischemic stroke	SomaScan	12656_1	Q07866	(KLC1)	Wald ratio	1	0.208804	0.0823928	0.0112689	0.465408
Ischemic stroke	SomaScan	10818_36	P17405	(SMPD1)	Inverse variance weighted (fixed effects)	3	0.0529132	0.020914	0.0114049	0.465408
Ischemic stroke	SomaScan	8360_169	O76036	(NCR1)	Wald ratio	1	0.0737649	0.0290999	0.0112485	0.465408
Cardioembolic stroke	Olink	OID21045	Q6NW40	(RGMB)	Inverse variance weighted (fixed effects)	2	-0.222304	0.0881189	0.0116435	0.465408
Cardioembolic stroke	Olink	OID21207	P07332	(FES)	Wald ratio	1	-0.317265	0.124801	0.0110167	0.465408
Cardioembolic stroke	SomaScan	9557_5	Q9H8J5	(MANSC1)	Wald ratio	1	0.161593	0.0640125	0.0115899	0.465408
Cardioembolic stroke	SomaScan	5852_6	P80511	(S100A12)	Inverse variance weighted (fixed effects)	2	0.213166	0.0839464	0.0111071	0.465408
Large artery stroke	Olink	OID20270	Q96AP7	(ESAM)	Wald ratio	1	-0.386322	0.153142	0.011648	0.465408
Large artery stroke	Olink	OID20946	O43155	(FLRT2)	Inverse variance weighted (fixed effects)	3	-0.139178	0.0549312	0.0112872	0.465408
Large artery stroke	Olink	OID31371	Q96IQ7	(VSIG2)	Wald ratio	1	0.287626	0.114018	0.011648	0.465408
Small vessel stroke	Olink	OID31371	Q96IQ7	(VSIG2)	Wald ratio	1	0.270265	0.10698	0.0115266	0.465408
Small vessel stroke	Olink	OID30338	Q9H3S4	(TPK1)	Inverse variance weighted (fixed effects)	3	-0.157943	0.0624465	0.0114303	0.465408
Small vessel stroke	Olink	OID20270	Q96AP7	(ESAM)	Wald ratio	1	-0.363004	0.143689	0.0115266	0.465408
Small vessel stroke	Olink	OID30728	Q9Y5Y7	(LYVE1)	Inverse variance weighted (fixed effects)	2	0.316812	0.125561	0.0116304	0.465408
Small vessel stroke	SomaScan	9313_27	P23435	(CBLN1)	Inverse variance weighted (fixed effects)	3	-0.299559	0.118249	0.0112996	0.465408
Small vessel stroke	SomaScan	13580_2	Q16222	(UAP1)	Wald ratio	1	-1.12869	0.44504	0.011208	0.465408
Small vessel stroke	SomaScan	8039_41	Q8N128	(FAM177A1)	Inverse variance weighted (fixed effects)	3	0.128754	0.0508669	0.0113673	0.465408
Small vessel stroke	SomaScan	6605_17	P35858	(IGFALS)	Inverse variance weighted (fixed effects)	2	-0.38404	0.152045	0.0115428	0.465408
Cardioembolic stroke	Olink	OID20763	Q16651	(PRSS8)	Wald ratio	1	-0.383705	0.152264	0.0117355	0.466178
Large artery stroke	Olink	OID20180	Q9GZM7	(TINAGL1)	Wald ratio	1	0.810968	0.321686	0.0117026	0.466178
Large artery stroke	SomaScan	4126_22	P17213	(BPI)	Inverse variance weighted (fixed effects)	3	-0.112091	0.0445454	0.0118584	0.469694
Ischemic stroke	Olink	OID21416	P06756	(ITGAV)	Inverse variance weighted (fixed effects)	2	0.118921	0.0473603	0.0120396	0.472333
Ischemic stroke	Olink	OID20192	O75791	(GRAP2)	Wald ratio	1	0.226605	0.0903317	0.0121214	0.472333
Ischemic stroke	SomaScan	16074_12	O75791	(GRAP2)	Wald ratio	1	0.487968	0.194519	0.0121214	0.472333
Ischemic stroke	SomaScan	16825_20	P54252	(ATXN3)	Inverse variance weighted (fixed effects)	3	0.0721433	0.0287627	0.012134	0.472333
Cardioembolic stroke	Olink	OID20387	O75015	(FCGR3B)	Inverse variance weighted (fixed effects)	2	-0.152318	0.0607751	0.0122015	0.472333
Cardioembolic stroke	SomaScan	5939_42	O43508	(TNFSF12)	Inverse variance weighted (fixed effects)	2	-0.124571	0.0496198	0.0120556	0.472333
Large artery stroke	Olink	OID30374	Q9NRR1	(CYTL1)	Inverse variance weighted (fixed effects)	2	-0.123857	0.0494042	0.0121754	0.472333
Small vessel stroke	Olink	OID20904	Q9Y6D9	(MAD1L1)	Wald ratio	1	0.470884	0.187874	0.0121973	0.472333
Ischemic stroke	Olink	OID31108	Q8TAT2	(FGFBP3)	Wald ratio	1	-0.0538512	0.0215405	0.0124193	0.47273
Ischemic stroke	Olink	OID20171	Q8NI22	(MCFD2)	Wald ratio	1	0.137415	0.0549662	0.0124193	0.47273
Cardioembolic stroke	Olink	OID30706	P02765	(AHSG)	Inverse variance weighted (fixed effects)	3	-0.110409	0.0441115	0.0123164	0.47273
Large artery stroke	Olink	OID20713	Q7KYR7	(BTN2A1)	Wald ratio	1	0.255642	0.102208	0.0123774	0.47273
Small vessel stroke	SomaScan	12357_41	O95721	(SNAP29)	Wald ratio	1	-0.669486	0.267794	0.0124193	0.47273
Small vessel stroke	SomaScan	13519_112	Q86VW2	(ARHGEF25)	Wald ratio	1	0.470686	0.188053	0.0123166	0.47273
Ischemic stroke	Olink	OID20256	P04275	(VWF)	Wald ratio	1	0.201968	0.0809923	0.012643	0.47594
Ischemic stroke	Olink	OID21128	P00352	(ALDH1A1)	Wald ratio	1	-0.220071	0.0882518	0.012643	0.47594
Ischemic stroke	SomaScan	11265_8	P00352	(ALDH1A1)	Wald ratio	1	-0.190338	0.0763285	0.012643	0.47594
Cardioembolic stroke	Olink	OID21072	P02749	(APOH)	Inverse variance weighted (fixed effects)	2	-0.102379	0.0410124	0.0125499	0.47594
Ischemic stroke	Olink	OID20713	Q7KYR7	(BTN2A1)	Inverse variance weighted (fixed effects)	2	0.0817214	0.0328362	0.012819	0.478904
Cardioembolic stroke	Olink	OID21183	Q9NRA1	(PDGFC)	Wald ratio	1	0.501809	0.2016	0.0128056	0.478904
Large artery stroke	SomaScan	2843_13	O43291	(SPINT2)	Inverse variance weighted (fixed effects)	2	-0.154995	0.0622836	0.0128268	0.478904
Large artery stroke	SomaScan	2827_23	P78423	(CX3CL1)	Wald ratio	1	0.953767	0.383562	0.0128968	0.480203
Cardioembolic stroke	Olink	OID20959	Q8WV92	(MITD1)	Wald ratio	1	0.552794	0.222708	0.0130595	0.481309
Cardioembolic stroke	SomaScan	11643_73	Q8TDB6	(DTX3L)	Wald ratio	1	-0.78626	0.316794	0.0130674	0.481309
Small vessel stroke	Olink	OID30671	P0DN86;P0DN86;P0DN86	(CGB5;CGB8;CGB3)	Wald ratio	1	0.947416	0.381575	0.0130315	0.481309
Small vessel stroke	SomaScan	12731_12	Q6IQ23	(PLEKHA7)	Inverse variance weighted (fixed effects)	3	0.139453	0.0561333	0.01298	0.481309
Cardioembolic stroke	Olink	OID31150	Q8IXM2	(C17orf49)	Wald ratio	1	-0.640061	0.258161	0.0131637	0.482103
Small vessel stroke	Olink	OID21115	Q9UKK9	(NUDT5)	Wald ratio	1	-0.842298	0.339846	0.0131948	0.482103
Small vessel stroke	SomaScan	5509_7	P01133	(EGF)	Wald ratio	1	-0.482309	0.1946	0.0131948	0.482103
Ischemic stroke	SomaScan	3796_79	Q9BY76	(ANGPTL4)	Wald ratio	1	0.244994	0.0991865	0.0135101	0.483534
Ischemic stroke	SomaScan	11351_233	Q9H9Q4	(NHEJ1)	Wald ratio	1	0.288809	0.116836	0.0134393	0.483534
Cardioembolic stroke	Olink	OID21526	Q92876	(KLK6)	Wald ratio	1	-0.236843	0.0957785	0.0134049	0.483534
Cardioembolic stroke	SomaScan	3045_72	P21246	(PTN)	Wald ratio	1	-0.207349	0.0839895	0.0135586	0.483534
Cardioembolic stroke	SomaScan	17769_28	Q8WW12	(PCNP)	Wald ratio	1	0.477941	0.193627	0.0135736	0.483534
Large artery stroke	Olink	OID30977	Q13002	(GRIK2)	Inverse variance weighted (fixed effects)	2	-0.216281	0.087614	0.0135657	0.483534
Large artery stroke	Olink	OID20131	Q9H7M9	(VSIR)	Inverse variance weighted (fixed effects)	2	-0.166679	0.0673267	0.0132986	0.483534
Small vessel stroke	Olink	OID31027	O75792	(RNASEH2A)	Wald ratio	1	-0.525398	0.212886	0.0135878	0.483534
Small vessel stroke	Olink	OID20463	Q96DB9	(FXYD5)	Wald ratio	1	0.174252	0.0704481	0.0133802	0.483534
Small vessel stroke	SomaScan	4721_54	Q07654	(TFF3)	Wald ratio	1	0.597185	0.241287	0.0133236	0.483534
Cardioembolic stroke	SomaScan	8269_327	Q6UWY0	(ARSK)	Wald ratio	1	0.498206	0.201948	0.0136248	0.483593
Ischemic stroke	Olink	OID20388	P10646	(TFPI)	Inverse variance weighted (fixed effects)	2	-0.0611478	0.0247978	0.0136688	0.483897
Ischemic stroke	Olink	OID30095	O95858	(TSPAN15)	Wald ratio	1	0.313492	0.127188	0.0137094	0.48408
Ischemic stroke	SomaScan	14006_36	Q14749	(GNMT)	Inverse variance weighted (fixed effects)	2	-0.0794791	0.0322946	0.0138525	0.485229
Large artery stroke	Olink	OID21249	Q9BSW2	(CRACR2A)	Inverse variance weighted (fixed effects)	2	-0.352633	0.143253	0.0138319	0.485229
Large artery stroke	SomaScan	18215_5	Q9NWX6	(THG1L)	Inverse variance weighted (fixed effects)	2	-0.141854	0.0576326	0.0138415	0.485229
Small vessel stroke	SomaScan	13992_12	P46459	(NSF)	Wald ratio	1	0.500426	0.203404	0.013884	0.485229
Large artery stroke	Olink	OID21396	Q15116	(PDCD1)	Inverse variance weighted (fixed effects)	3	-0.290545	0.118246	0.0140056	0.486988
Large artery stroke	SomaScan	4355_13	Q9UIK4	(DAPK2)	Wald ratio	1	0.201455	0.0819609	0.0139735	0.486988
Ischemic stroke	Olink	OID30249	Q13137	(CALCOCO2)	Wald ratio	1	0.308973	0.125976	0.0141816	0.490383
Large artery stroke	SomaScan	9253_52	P16442	(ABO)	Inverse variance weighted (fixed effects)	3	0.0878807	0.0358514	0.014236	0.490383
Large artery stroke	SomaScan	16781_2	Q8NFI3	(ENGASE)	Inverse variance weighted (fixed effects)	3	0.12427	0.0506952	0.0142336	0.490383
Small vessel stroke	SomaScan	13940_19	Q16666	(IFI16)	Wald ratio	1	0.686059	0.279912	0.0142468	0.490383
Cardioembolic stroke	SomaScan	5231_79	Q8NBP7	(PCSK9)	Inverse variance weighted (fixed effects)	2	0.227155	0.0927889	0.0143619	0.491867
Small vessel stroke	SomaScan	2602_2	O15123	(ANGPT2)	Wald ratio	1	-0.396789	0.16208	0.0143607	0.491867
Ischemic stroke	Olink	OID20649	P30203	(CD6)	Inverse variance weighted (fixed effects)	2	0.0393257	0.0160743	0.0144251	0.492796
Ischemic stroke	Olink	OID20846	Q9Y680	(FKBP7)	Wald ratio	1	0.26412	0.108163	0.0146118	0.495158
Ischemic stroke	Olink	OID31179	Q9H867	(VCPKMT)	Wald ratio	1	-0.289976	0.118817	0.0146658	0.495158
Large artery stroke	Olink	OID30195	Q5JTV8	(TOR1AIP1)	Inverse variance weighted (fixed effects)	3	0.111226	0.0455855	0.0146895	0.495158
Small vessel stroke	Olink	OID21507	Q14512	(FGFBP1)	Inverse variance weighted (fixed effects)	2	-0.404214	0.165553	0.0146225	0.495158
Small vessel stroke	Olink	OID30767	P05546	(SERPIND1)	Wald ratio	1	0.882277	0.361376	0.0146288	0.495158
Small vessel stroke	Olink	OID21443	Q2VWP7	(PRTG)	Inverse variance weighted (fixed effects)	3	-0.146804	0.0601802	0.0147116	0.495158
Ischemic stroke	Olink	OID30331	Q9BW04	(C1orf116)	Wald ratio	1	0.297663	0.122254	0.0149007	0.495422
Ischemic stroke	SomaScan	12436_84	P78417	(GSTO1)	Inverse variance weighted (fixed effects)	3	-0.0424476	0.0174222	0.0148339	0.495422
Ischemic stroke	SomaScan	17773_26	Q99747	(NAPG)	Wald ratio	1	-0.237964	0.0976616	0.0148253	0.495422
Cardioembolic stroke	SomaScan	13983_27	Q08257	(CRYZ)	Inverse variance weighted (fixed effects)	3	0.114029	0.0468244	0.0148813	0.495422
Small vessel stroke	Olink	OID21419	Q9H6B4	(CLMP)	Inverse variance weighted (fixed effects)	2	-0.167996	0.0689493	0.0148294	0.495422
Cardioembolic stroke	Olink	OID20530	P33241	(LSP1)	Wald ratio	1	-0.301588	0.123986	0.0149978	0.497439
Ischemic stroke	Olink	OID21442	Q16595	(FXN)	Wald ratio	1	0.223609	0.0919993	0.0150757	0.498812
Ischemic stroke	SomaScan	12411_60	P61244	(MAX)	Wald ratio	1	0.0986622	0.0406912	0.0153228	0.498814
Ischemic stroke	SomaScan	5400_52	P48357	(LEPR)	Inverse variance weighted (fixed effects)	3	-0.0392697	0.0161648	0.0151269	0.498814
Ischemic stroke	SomaScan	5620_13	P19021	(PAM)	Inverse variance weighted (fixed effects)	3	-0.0351438	0.0144861	0.0152645	0.498814
Cardioembolic stroke	Olink	OID31382	Q9UKM9	(RALY)	Wald ratio	1	-0.546705	0.225349	0.0152648	0.498814
Cardioembolic stroke	SomaScan	3481_87	Q9NQW7	(XPNPEP1)	Wald ratio	1	0.618056	0.25463	0.0152128	0.498814
Small vessel stroke	Olink	OID21479	Q96SM3	(CPXM1)	Inverse variance weighted (fixed effects)	3	0.169575	0.0699434	0.0153313	0.498814
Small vessel stroke	Olink	OID20897	P16444	(DPEP1)	Inverse variance weighted (fixed effects)	2	-0.150164	0.0618455	0.0151801	0.498814
Ischemic stroke	Olink	OID20810	P08758	(ANXA5)	Wald ratio	1	0.159337	0.0659619	0.01571	0.502892
Ischemic stroke	SomaScan	11192_168	Q9GZM7	(TINAGL1)	Wald ratio	1	0.281081	0.116216	0.0155802	0.502892
Ischemic stroke	SomaScan	16324_38	Q15399	(TLR1)	Wald ratio	1	-0.225597	0.0932755	0.0155802	0.502892
Cardioembolic stroke	SomaScan	13481_24	Q15560	(TCEA2)	Wald ratio	1	-0.324157	0.134205	0.0157186	0.502892
Cardioembolic stroke	SomaScan	3853_56	P40925	(MDH1)	Wald ratio	1	0.580132	0.239735	0.0155252	0.502892
Cardioembolic stroke	SomaScan	16853_5	Q9NWW6	(NRK1)	Wald ratio	1	0.255319	0.105738	0.015751	0.502892
Small vessel stroke	Olink	OID30596	Q9H939	(PSTPIP2)	Wald ratio	1	-0.317493	0.131331	0.0156272	0.502892
Small vessel stroke	Olink	OID31375	Q9BU02	(THTPA)	Inverse variance weighted (fixed effects)	2	-0.182588	0.0755388	0.0156428	0.502892
Cardioembolic stroke	Olink	OID20967	O00220	(TNFRSF10A)	Inverse variance weighted (fixed effects)	3	-0.10944	0.0454476	0.0160377	0.509798
Cardioembolic stroke	SomaScan	17698_15	Q969T9	(WBP2)	Wald ratio	1	0.846154	0.351399	0.0160419	0.509798
Large artery stroke	Olink	OID20728	Q8WXD2	(SCG3)	Inverse variance weighted (fixed effects)	3	0.107757	0.0448331	0.0162383	0.513642
Large artery stroke	SomaScan	9580_5	Q13753	(LAMC2)	Inverse variance weighted (fixed effects)	3	0.151756	0.0631613	0.0162757	0.513642
Small vessel stroke	Olink	OID21027	Q96CD2	(PPCDC)	Inverse variance weighted (fixed effects)	2	0.144031	0.0599463	0.0162756	0.513642
Ischemic stroke	SomaScan	3050_7	P04275	(VWF)	Wald ratio	1	0.159236	0.066424	0.0165182	0.51803
Ischemic stroke	SomaScan	15495_9	P41439	(FOLR3)	Inverse variance weighted (fixed effects)	3	0.0361112	0.0150649	0.0165284	0.51803
Small vessel stroke	SomaScan	8794_13	P16444	(DPEP1)	Inverse variance weighted (fixed effects)	4	-0.134665	0.056143	0.0164575	0.51803
Cardioembolic stroke	SomaScan	3331_8	Q6NW40	(RGMB)	Inverse variance weighted (fixed effects)	2	-0.253046	0.105613	0.016576	0.518333
Ischemic stroke	Olink	OID21336	Q9BSL1	(UBAC1)	Wald ratio	1	-0.257886	0.107773	0.0167177	0.518775
Ischemic stroke	SomaScan	4468_21	Q9NRA0	(SPHK2)	Wald ratio	1	-0.283099	0.11831	0.0167177	0.518775
Cardioembolic stroke	Olink	OID30060	Q9NZJ5	(EIF2AK3)	Wald ratio	1	-0.337105	0.140805	0.0166604	0.518775
Cardioembolic stroke	SomaScan	5727_35	Q6Y288	(B3GALTL)	Inverse variance weighted (fixed effects)	2	-0.162045	0.0677362	0.0167437	0.518775
Large artery stroke	Olink	OID21463	O15123	(ANGPT2)	Inverse variance weighted (fixed effects)	2	-0.265786	0.111138	0.01678	0.518775
Ischemic stroke	Olink	OID30927	Q14184	(DOC2B)	Wald ratio	1	-0.330187	0.138321	0.016982	0.522215
Ischemic stroke	SomaScan	10772_21	Q8N6G5	(CSGALNACT2)	Wald ratio	1	-0.166376	0.0696864	0.0169634	0.522215
Small vessel stroke	SomaScan	18401_18	Q96Q83	(ALKBH3)	Inverse variance weighted (fixed effects)	2	0.202023	0.0846497	0.0170059	0.522215
Large artery stroke	SomaScan	14636_25	P52758	(HRSP12)	Inverse variance weighted (fixed effects)	2	0.199046	0.0834856	0.0171166	0.524436
Large artery stroke	Olink	OID20307	Q12860	(CNTN1)	Inverse variance weighted (fixed effects)	3	0.239316	0.100498	0.0172523	0.527411
Ischemic stroke	SomaScan	10419_1	Q6ZMJ2	(SCARA5)	Inverse variance weighted (fixed effects)	3	-0.0632945	0.0266064	0.0173632	0.528438
Large artery stroke	SomaScan	5728_60	Q96LA6	(FCRL1)	Inverse variance weighted (fixed effects)	2	0.158146	0.0664745	0.0173573	0.528438
Large artery stroke	Olink	OID30729	O00391	(QSOX1)	Inverse variance weighted (fixed effects)	2	-0.11541	0.0485961	0.0175546	0.533073
Cardioembolic stroke	SomaScan	8225_86	P29323	(EPHB2)	Inverse variance weighted (fixed effects)	2	-0.141284	0.059566	0.0176971	0.535025
Large artery stroke	Olink	OID20496	Q13291	(SLAMF1)	Inverse variance weighted (fixed effects)	2	-0.461919	0.194732	0.0176885	0.535025
Ischemic stroke	Olink	OID21157	O76061	(STC2)	Wald ratio	1	-0.28071	0.118424	0.0177703	0.535338
Large artery stroke	Olink	OID20079	P62736	(ACTA2)	Wald ratio	1	0.82208	0.347101	0.0178642	0.535338
Small vessel stroke	Olink	OID30732	P10909	(CLU)	Wald ratio	1	-0.503233	0.212335	0.0177881	0.535338
Small vessel stroke	SomaScan	13416_8	Q14C87	(TMEM132D)	Inverse variance weighted (fixed effects)	4	0.151842	0.0641048	0.0178533	0.535338
Cardioembolic stroke	Olink	OID31205	O15264	(MAPK13)	Wald ratio	1	-0.662263	0.279894	0.0179756	0.536325
Large artery stroke	Olink	OID20066	P34947	(GRK5)	Wald ratio	1	-0.196371	0.0829666	0.0179395	0.536325
Ischemic stroke	SomaScan	19238_12	P15104	(GLUL)	Wald ratio	1	0.337838	0.142857	0.0180367	0.536973
Ischemic stroke	Olink	OID31069	Q16625	(OCLN)	Wald ratio	1	-0.131234	0.0560015	0.0191091	0.538736
Ischemic stroke	Olink	OID20753	Q9NQ76	(MEPE)	Inverse variance weighted (fixed effects)	2	-0.115432	0.0492993	0.0192091	0.538736
Ischemic stroke	Olink	OID20585	Q9NRM6	(IL17RB)	Inverse variance weighted (fixed effects)	3	-0.0436362	0.0184788	0.018205	0.538736
Ischemic stroke	Olink	OID21289	Q6UXD5	(SEZ6L2)	Inverse variance weighted (fixed effects)	2	-0.108678	0.0464176	0.0192156	0.538736
Ischemic stroke	Olink	OID21204	Q7Z434	(MAVS)	Wald ratio	1	-0.197166	0.0841832	0.0191753	0.538736
Ischemic stroke	Olink	OID31153	Q8TF65	(GIPC2)	Wald ratio	1	0.064993	0.0277176	0.0190359	0.538736
Ischemic stroke	Olink	OID20882	Q9UPY6	(WASF3)	Inverse variance weighted (fixed effects)	2	0.112424	0.047994	0.0191569	0.538736
Ischemic stroke	Olink	OID21156	P04118	(CLPS)	Inverse variance weighted (fixed effects)	2	0.0424021	0.0181257	0.019318	0.538736
Ischemic stroke	Olink	OID20393	P20023	(CR2)	Inverse variance weighted (fixed effects)	2	-0.0856129	0.0365963	0.0193154	0.538736
Ischemic stroke	Olink	OID31477	Q9UH65	(SWAP70)	Inverse variance weighted (fixed effects)	3	-0.0990005	0.0419413	0.0182525	0.538736
Ischemic stroke	SomaScan	15483_377	O00468	(AGRN)	Inverse variance weighted (fixed effects)	2	-0.0791904	0.0338217	0.0192111	0.538736
Ischemic stroke	SomaScan	10815_2	Q5JVS0	(HABP4)	Inverse variance weighted (fixed effects)	2	-0.0568171	0.0242131	0.0189485	0.538736
Cardioembolic stroke	Olink	OID20398	P17936	(IGFBP3)	Inverse variance weighted (fixed effects)	3	-0.108331	0.046159	0.0189297	0.538736
Cardioembolic stroke	Olink	OID21120	Q5T2D2	(TREML2)	Inverse variance weighted (fixed effects)	3	-0.129282	0.0548945	0.018518	0.538736
Cardioembolic stroke	Olink	OID31086	O15269	(SPTLC1)	Wald ratio	1	-0.221258	0.0942798	0.0189344	0.538736
Cardioembolic stroke	SomaScan	2982_82	P56470	(LGALS4)	Wald ratio	1	-0.727955	0.309568	0.0186971	0.538736
Cardioembolic stroke	SomaScan	9241_40	Q9P1W8	(SIRPG)	Wald ratio	1	-0.257596	0.109643	0.0188038	0.538736
Large artery stroke	Olink	OID31138	P11137	(MAP2)	Wald ratio	1	0.666287	0.282105	0.0181844	0.538736
Large artery stroke	Olink	OID30483	Q9GZN4	(PRSS22)	Wald ratio	1	-0.220636	0.0939531	0.0188563	0.538736
Large artery stroke	Olink	OID30329	Q9BXD5	(NPL)	Wald ratio	1	0.272167	0.11587	0.0188295	0.538736
Large artery stroke	Olink	OID20974	O60242	(ADGRB3)	Inverse variance weighted (fixed effects)	3	-0.105021	0.0448736	0.019264	0.538736
Large artery stroke	Olink	OID31442	P19525	(EIF2AK2)	Wald ratio	1	-0.346322	0.147086	0.0185454	0.538736
Large artery stroke	SomaScan	19262_219	P49748	(ACADVL)	Wald ratio	1	-1.16598	0.495851	0.0186997	0.538736
Large artery stroke	SomaScan	17377_1	P42330	(AKR1C3)	Inverse variance weighted (fixed effects)	3	0.282394	0.119836	0.0184477	0.538736
Large artery stroke	SomaScan	7957_2	Q8WXD2	(SCG3)	Wald ratio	1	0.13705	0.0581964	0.0185246	0.538736
Small vessel stroke	Olink	OID30597	Q8TDQ7	(GNPDA2)	Inverse variance weighted (fixed effects)	2	0.199402	0.0851413	0.0191799	0.538736
Small vessel stroke	Olink	OID31032	Q6UWW0	(LCN15)	Inverse variance weighted (fixed effects)	2	0.11735	0.0497971	0.0184453	0.538736
Small vessel stroke	Olink	OID20689	Q6UWV6	(ENPP7)	Inverse variance weighted (fixed effects)	3	-0.137095	0.0582517	0.0185978	0.538736
Small vessel stroke	SomaScan	19635_69	Q14314	(FGL2)	Wald ratio	1	-0.873082	0.372385	0.0190491	0.538736
Small vessel stroke	SomaScan	14012_17	Q96C10	(DHX58)	Inverse variance weighted (fixed effects)	2	-0.274561	0.116474	0.0184098	0.538736
Small vessel stroke	SomaScan	9713_67	Q15198	(PDGFRL)	Inverse variance weighted (fixed effects)	3	-0.174678	0.0745755	0.0191657	0.538736
Ischemic stroke	SomaScan	9329_28	Q86YW5	(TREML1)	Wald ratio	1	0.324622	0.138927	0.0194582	0.540441
Large artery stroke	Olink	OID31439	Q9Y3L3	(SH3BP1)	Inverse variance weighted (fixed effects)	2	-0.268157	0.114741	0.0194358	0.540441
Ischemic stroke	SomaScan	6470_19	P23142	(FBLN1)	Inverse variance weighted (fixed effects)	2	0.10252	0.0439273	0.0196038	0.541183
Large artery stroke	Olink	OID21404	P30041	(PRDX6)	Wald ratio	1	-0.369072	0.158091	0.0195672	0.541183
Small vessel stroke	SomaScan	16558_2	Q99972	(MYOC)	Inverse variance weighted (fixed effects)	2	0.183163	0.0784784	0.0195995	0.541183
Ischemic stroke	SomaScan	18899_82	Q9Y3E1	(HDGFRP3)	Wald ratio	1	-0.175676	0.0754505	0.0198931	0.541771
Ischemic stroke	SomaScan	12432_23	Q9HB71	(CACYBP)	Wald ratio	1	0.128795	0.0553379	0.0199422	0.541771
Cardioembolic stroke	SomaScan	15653_9	Q03692	(COL10A1)	Inverse variance weighted (fixed effects)	2	-0.160632	0.0690169	0.0199423	0.541771
Cardioembolic stroke	SomaScan	16324_38	Q15399	(TLR1)	Wald ratio	1	-0.462039	0.19812	0.0196945	0.541771
Small vessel stroke	Olink	OID30942	Q9UNY4	(TTF2)	Inverse variance weighted (fixed effects)	2	0.1394	0.0598671	0.019886	0.541771
Small vessel stroke	Olink	OID21194	P50749	(RASSF2)	Inverse variance weighted (fixed effects)	2	-0.45709	0.196372	0.0199293	0.541771
Small vessel stroke	Olink	OID20285	Q9H1U4	(MEGF9)	Inverse variance weighted (fixed effects)	2	-0.152166	0.0653449	0.0198773	0.541771
Small vessel stroke	SomaScan	11288_26	P49902	(NT5C2)	Inverse variance weighted (fixed effects)	2	0.378026	0.162133	0.0197229	0.541771
Ischemic stroke	Olink	OID31320	Q495A1	(TIGIT)	Wald ratio	1	0.195456	0.0840673	0.020072	0.542062
Ischemic stroke	SomaScan	2780_35	P02788	(LTF)	Inverse variance weighted (fixed effects)	2	0.115846	0.049797	0.019999	0.542062
Large artery stroke	Olink	OID31468	Q02750	(MAP2K1)	Wald ratio	1	-0.969329	0.416867	0.0200576	0.542062
Ischemic stroke	Olink	OID31285	O43903	(GAS2)	Wald ratio	1	0.164364	0.0708166	0.0202875	0.544361
Ischemic stroke	Olink	OID30359	P07093	(SERPINE2)	Inverse variance weighted (fixed effects)	3	-0.0452802	0.0195197	0.0203563	0.544361
Cardioembolic stroke	Olink	OID21137	Q8TDQ0	(HAVCR2)	Wald ratio	1	-0.399633	0.172225	0.0203185	0.544361
Large artery stroke	Olink	OID21531	Q16674	(MIA)	Inverse variance weighted (fixed effects)	3	0.100499	0.043309	0.0203135	0.544361
Small vessel stroke	SomaScan	7841_84	Q96AP7	(ESAM)	Inverse variance weighted (fixed effects)	3	-0.227215	0.0979427	0.0203475	0.544361
Cardioembolic stroke	Olink	OID31374	O60749	(SNX2)	Wald ratio	1	0.387375	0.167228	0.0205334	0.546218
Cardioembolic stroke	SomaScan	19130_81	P50452	(SERPINB8)	Inverse variance weighted (fixed effects)	2	-0.185805	0.0802439	0.0205856	0.546218
Large artery stroke	SomaScan	17675_17	Q9NPJ3	(ACOT13)	Wald ratio	1	-1.01209	0.43696	0.020547	0.546218
Small vessel stroke	Olink	OID20583	P50995	(ANXA11)	Wald ratio	1	-0.716791	0.309352	0.0204997	0.546218
Large artery stroke	Olink	OID20954	P48740	(MASP1)	Inverse variance weighted (fixed effects)	2	-0.234748	0.101446	0.0206664	0.54624
Small vessel stroke	Olink	OID31014	P29536	(LMOD1)	Wald ratio	1	-0.256128	0.11066	0.0206374	0.54624
Large artery stroke	SomaScan	10440_26	Q9H6B4	(CLMP)	Inverse variance weighted (fixed effects)	2	-0.244096	0.105549	0.0207424	0.547191
Ischemic stroke	Olink	OID20181	Q8WVQ1	(CANT1)	Wald ratio	1	-0.124414	0.053851	0.0208691	0.549472
Large artery stroke	SomaScan	4534_10	Q9GZN4	(PRSS22)	Wald ratio	1	-0.23527	0.101964	0.0210338	0.552744
Large artery stroke	SomaScan	4920_10	P61626	(LYZ)	Inverse variance weighted (fixed effects)	3	-0.146651	0.0636054	0.0211305	0.553158
Small vessel stroke	Olink	OID20974	O60242	(ADGRB3)	Inverse variance weighted (fixed effects)	3	0.0794093	0.0344405	0.0211278	0.553158
Ischemic stroke	SomaScan	17377_1	P42330	(AKR1C3)	Inverse variance weighted (fixed effects)	3	0.0958607	0.0415947	0.021187	0.553182
Small vessel stroke	SomaScan	2797_56	P04114	(APOB)	Wald ratio	1	0.693364	0.300915	0.0212124	0.553182
Cardioembolic stroke	SomaScan	8900_28	Q92859	(NEO1)	Wald ratio	1	0.218512	0.0949033	0.0213087	0.553791
Large artery stroke	Olink	OID30423	Q7Z698	(SPRED2)	Wald ratio	1	-0.683695	0.296958	0.0213168	0.553791
Small vessel stroke	Olink	OID20236	Q16270	(IGFBP7)	Inverse variance weighted (fixed effects)	2	-0.145061	0.0630305	0.0213668	0.554037
Small vessel stroke	Olink	OID30781	P05160	(F13B)	Wald ratio	1	0.165521	0.0719785	0.0214712	0.555688
Ischemic stroke	Olink	OID21429	Q96JA1	(LRIG1)	Inverse variance weighted (fixed effects)	3	-0.0389937	0.0169753	0.0216142	0.5563
Ischemic stroke	Olink	OID20141	P21980	(TGM2)	Wald ratio	1	-0.100449	0.0437249	0.0216018	0.5563
Ischemic stroke	Olink	OID31417	P61812	(TGFB2)	Wald ratio	1	0.122567	0.0534006	0.0217195	0.5563
Ischemic stroke	SomaScan	18891_98	P32456	(GBP2)	Wald ratio	1	-0.22328	0.0973545	0.0218205	0.5563
Ischemic stroke	SomaScan	8773_172	Q9NT22	(EMILIN3)	Inverse variance weighted (fixed effects)	2	-0.0603883	0.0263214	0.0217751	0.5563
Ischemic stroke	SomaScan	5478_50	Q04609	(FOLH1)	Wald ratio	1	-0.102832	0.0448172	0.021763	0.5563
Cardioembolic stroke	Olink	OID20565	Q01151	(CD83)	Wald ratio	1	-0.222939	0.0971915	0.0218012	0.5563
Small vessel stroke	Olink	OID21480	Q7Z4W1	(DCXR)	Wald ratio	1	-0.588109	0.256073	0.0216387	0.5563
Large artery stroke	SomaScan	17765_3	O95149	(SNUPN)	Wald ratio	1	0.43318	0.18894	0.0218663	0.556429
Large artery stroke	Olink	OID30264	P07492	(GRP)	Inverse variance weighted (fixed effects)	2	0.138749	0.0606407	0.0221341	0.562198
Cardioembolic stroke	Olink	OID31497	P53990	(IST1)	Wald ratio	1	-0.503637	0.220244	0.0222118	0.563126
Large artery stroke	Olink	OID21153	Q6UXH9	(PAMR1)	Inverse variance weighted (fixed effects)	3	-0.109643	0.0479645	0.0222586	0.563265
Large artery stroke	SomaScan	15452_5	P21589	(NT5E)	Inverse variance weighted (fixed effects)	2	0.128471	0.0562336	0.022337	0.563361
Small vessel stroke	Olink	OID30072	P04141	(CSF2)	Inverse variance weighted (fixed effects)	2	-0.226589	0.0991873	0.0223448	0.563361
Large artery stroke	SomaScan	13112_179	Q12841	(FSTL1)	Inverse variance weighted (fixed effects)	2	-0.332195	0.145555	0.022474	0.563977
Large artery stroke	SomaScan	11390_24	P35219	(CA8)	Inverse variance weighted (fixed effects)	2	-0.140121	0.0613832	0.0224466	0.563977
Small vessel stroke	SomaScan	12436_84	P78417	(GSTO1)	Inverse variance weighted (fixed effects)	3	-0.115818	0.0507541	0.022493	0.563977
Ischemic stroke	Olink	OID20345	Q6EMK4	(VASN)	Inverse variance weighted (fixed effects)	2	-0.0474577	0.020877	0.0230134	0.568258
Ischemic stroke	Olink	OID21196	P43628	(KIR2DL3)	Inverse variance weighted (fixed effects)	4	-0.0899871	0.039718	0.0234726	0.568258
Ischemic stroke	SomaScan	5139_32	O95185	(UNC5C)	Inverse variance weighted (fixed effects)	2	0.0932832	0.0411189	0.0232914	0.568258
Ischemic stroke	SomaScan	19266_35	Q13283	(G3BP1)	Wald ratio	1	-0.263386	0.115774	0.0229059	0.568258
Cardioembolic stroke	Olink	OID30407	Q04721	(NOTCH2)	Wald ratio	1	-0.330549	0.145813	0.0233944	0.568258
Cardioembolic stroke	Olink	OID21490	Q96NY8	(NECTIN4)	Wald ratio	1	0.131954	0.0581493	0.0232543	0.568258
Cardioembolic stroke	Olink	OID20630	P50452	(SERPINB8)	Inverse variance weighted (fixed effects)	2	-0.0573638	0.0253231	0.0234955	0.568258
Cardioembolic stroke	Olink	OID20985	Q07011	(TNFRSF9)	Wald ratio	1	0.240699	0.105949	0.0230959	0.568258
Cardioembolic stroke	SomaScan	3440_7	P12544	(GZMA)	Inverse variance weighted (fixed effects)	2	-0.331971	0.14648	0.0234314	0.568258
Cardioembolic stroke	SomaScan	11288_26	P49902	(NT5C2)	Inverse variance weighted (fixed effects)	2	0.301457	0.132958	0.0233716	0.568258
Cardioembolic stroke	SomaScan	3024_18	P08697	(SERPINF2)	Inverse variance weighted (fixed effects)	2	-0.302404	0.133485	0.0234849	0.568258
Large artery stroke	Olink	OID31507	Q8TF64	(GIPC3)	Wald ratio	1	0.221692	0.0976088	0.0231333	0.568258
Large artery stroke	Olink	OID20172	Q96LA6	(FCRL1)	Wald ratio	1	0.169812	0.0749588	0.023488	0.568258
Large artery stroke	SomaScan	6556_5	Q9UJA9	(ENPP5)	Inverse variance weighted (fixed effects)	4	-0.136098	0.0598732	0.0230204	0.568258
Large artery stroke	SomaScan	17726_3	Q9NR31	(SAR1A)	Wald ratio	1	0.322215	0.141428	0.0227086	0.568258
Large artery stroke	SomaScan	15503_20	O00292	(LEFTY2)	Inverse variance weighted (fixed effects)	3	-0.086466	0.0380331	0.0229996	0.568258
Large artery stroke	SomaScan	13114_50	P51884	(LUM)	Inverse variance weighted (fixed effects)	3	-0.359692	0.15826	0.0230385	0.568258
Small vessel stroke	Olink	OID30787	P02751	(FN1)	Wald ratio	1	-0.119805	0.0528762	0.0234657	0.568258
Small vessel stroke	SomaScan	14123_34	Q9H7M9	(C10orf54)	Inverse variance weighted (fixed effects)	3	-0.136313	0.0600223	0.0231442	0.568258
Small vessel stroke	SomaScan	7266_4	Q86WD7	(SERPINA9)	Inverse variance weighted (fixed effects)	2	-0.269209	0.118557	0.0231646	0.568258
Ischemic stroke	SomaScan	16302_11	Q96DR5	(BPIFA2)	Wald ratio	1	0.21224	0.09375	0.0235809	0.568313
Cardioembolic stroke	Olink	OID21119	Q8N6Q3	(CD177)	Inverse variance weighted (fixed effects)	3	0.126495	0.0558616	0.0235475	0.568313
Ischemic stroke	Olink	OID30706	P02765	(AHSG)	Inverse variance weighted (fixed effects)	3	-0.0396645	0.0175262	0.0236261	0.5684
Large artery stroke	Olink	OID21306	P05937	(CALB1)	Wald ratio	1	0.792501	0.350326	0.023686	0.568838
Ischemic stroke	Olink	OID20296	P08236	(GUSB)	Inverse variance weighted (fixed effects)	2	-0.114008	0.0506143	0.0242922	0.570967
Ischemic stroke	Olink	OID21091	Q9HCN6	(GP6)	Wald ratio	1	0.0581296	0.0258076	0.0242953	0.570967
Ischemic stroke	Olink	OID20140	Q13043	(STK4)	Wald ratio	1	-0.301024	0.133579	0.0242263	0.570967
Ischemic stroke	SomaScan	10391_1	Q9Y5C1	(ANGPTL3)	Inverse variance weighted (fixed effects)	2	-0.0585041	0.0259787	0.0243221	0.570967
Ischemic stroke	SomaScan	3327_27	Q9HB63	(NTN4)	Inverse variance weighted (fixed effects)	3	-0.073856	0.0327004	0.0239107	0.570967
Cardioembolic stroke	Olink	OID30389	P02818	(BGLAP)	Inverse variance weighted (fixed effects)	2	-0.334908	0.148304	0.0239301	0.570967
Cardioembolic stroke	SomaScan	9931_20	P04264	(KRT1)	Wald ratio	1	-0.722585	0.320496	0.0241595	0.570967
Cardioembolic stroke	SomaScan	17341_89	Q9BWD1	(ACAT2)	Inverse variance weighted (fixed effects)	2	-0.133462	0.0592682	0.0243323	0.570967
Large artery stroke	Olink	OID20108	Q9NWQ8	(PAG1)	Wald ratio	1	0.650256	0.28843	0.024167	0.570967
Large artery stroke	Olink	OID21498	P21589	(NT5E)	Inverse variance weighted (fixed effects)	3	0.140048	0.0622044	0.0243596	0.570967
Large artery stroke	SomaScan	3074_6	P18428	(LBP)	Inverse variance weighted (fixed effects)	3	-0.0985385	0.0436441	0.0239599	0.570967
Large artery stroke	SomaScan	4154_57	P16109	(SELP)	Inverse variance weighted (fixed effects)	3	0.203123	0.0900852	0.0241464	0.570967
Small vessel stroke	Olink	OID30194	Q8ND90	(PNMA1)	Wald ratio	1	-0.650475	0.288849	0.024325	0.570967
Small vessel stroke	Olink	OID21528	P13688	(CEACAM1)	Wald ratio	1	-0.157089	0.0696333	0.0240736	0.570967
Small vessel stroke	SomaScan	10833_64	Q96QV1	(HHIP)	Inverse variance weighted (fixed effects)	2	0.330735	0.146946	0.0244035	0.571017
Large artery stroke	Olink	OID20976	P78423	(CX3CL1)	Wald ratio	1	0.238481	0.106044	0.0245196	0.571779
Small vessel stroke	SomaScan	5621_64	Q9NS62	(THSD1)	Inverse variance weighted (fixed effects)	3	0.140153	0.0623212	0.0245198	0.571779
Cardioembolic stroke	Olink	OID20371	Q07654	(TFF3)	Inverse variance weighted (fixed effects)	2	-0.240404	0.10699	0.0246411	0.572654
Large artery stroke	Olink	OID20266	P48304	(REG1B)	Inverse variance weighted (fixed effects)	3	-0.132496	0.0589618	0.0246303	0.572654
Ischemic stroke	SomaScan	4159_130	P08603	(CFH)	Inverse variance weighted (fixed effects)	2	-0.0737806	0.0329242	0.0250308	0.576357
Large artery stroke	Olink	OID21298	Q9UJ71	(CD207)	Inverse variance weighted (fixed effects)	2	-0.134595	0.0600715	0.0250535	0.576357
Large artery stroke	SomaScan	12408_333	Q9UL26	(RAB22A)	Wald ratio	1	0.816358	0.364198	0.0249921	0.576357
Large artery stroke	SomaScan	5457_5	Q5KU26	(COLEC12)	Inverse variance weighted (fixed effects)	2	0.353747	0.157732	0.0249158	0.576357
Small vessel stroke	Olink	OID30889	Q8IY33	(MICALL2)	Wald ratio	1	0.69642	0.310487	0.0248974	0.576357
Small vessel stroke	SomaScan	9870_17	P23381	(WARS)	Inverse variance weighted (fixed effects)	2	0.196651	0.0877318	0.0249934	0.576357
Ischemic stroke	Olink	OID20452	P19801	(AOC1)	Inverse variance weighted (fixed effects)	2	-0.0586316	0.0261937	0.0251957	0.577709
Cardioembolic stroke	SomaScan	9201_13	P37802	(TAGLN2)	Wald ratio	1	0.414871	0.185345	0.0251968	0.577709
Small vessel stroke	Olink	OID31084	Q96RU2	(USP28)	Inverse variance weighted (fixed effects)	2	-0.497353	0.222449	0.0253642	0.580572
Ischemic stroke	Olink	OID20438	Q6UXK5	(LRRN1)	Inverse variance weighted (fixed effects)	3	-0.0264344	0.0118346	0.0255051	0.581937
Small vessel stroke	Olink	OID20342	P05121	(SERPINE1)	Wald ratio	1	-0.458499	0.205273	0.025509	0.581937
Ischemic stroke	SomaScan	4131_72	P02751	(FN1)	Wald ratio	1	-0.103977	0.0465909	0.0256343	0.582018
Cardioembolic stroke	Olink	OID30638	O96007	(MOCS2)	Inverse variance weighted (fixed effects)	2	0.119334	0.0535009	0.0257136	0.582018
Large artery stroke	Olink	OID21472	P20138	(CD33)	Inverse variance weighted (fixed effects)	3	0.143181	0.0642049	0.0257433	0.582018
Large artery stroke	Olink	OID20490	P12034	(FGF5)	Inverse variance weighted (fixed effects)	2	0.178976	0.0802926	0.0258107	0.582018
Large artery stroke	SomaScan	18214_2	P48507	(GCLM)	Inverse variance weighted (fixed effects)	2	0.458851	0.205575	0.0256125	0.582018
Large artery stroke	SomaScan	14088_38	P24592	(IGFBP6)	Wald ratio	1	-0.722915	0.324065	0.0256964	0.582018
Large artery stroke	SomaScan	3519_3	Q92583	(CCL17)	Inverse variance weighted (fixed effects)	2	0.196609	0.0882033	0.0258107	0.582018
Ischemic stroke	Olink	OID20307	Q12860	(CNTN1)	Inverse variance weighted (fixed effects)	3	0.0736262	0.033066	0.025971	0.583707
Ischemic stroke	SomaScan	13118_5	Q9H4F8	(SMOC1)	Inverse variance weighted (fixed effects)	3	-0.0847153	0.0380435	0.0259605	0.583707
Cardioembolic stroke	Olink	OID31079	Q92599	(SEPTIN8)	Wald ratio	1	-0.377726	0.169873	0.0261769	0.584561
Large artery stroke	Olink	OID30202	Q8WXC3	(PYDC1)	Wald ratio	1	-0.198942	0.0894121	0.0260812	0.584561
Small vessel stroke	Olink	OID20998	Q96GW7	(BCAN)	Wald ratio	1	-0.245119	0.110239	0.0261801	0.584561
Small vessel stroke	SomaScan	3461_58	Q96GW7	(BCAN)	Wald ratio	1	-0.286508	0.128853	0.0261801	0.584561
Small vessel stroke	Olink	OID30259	Q92835	(INPP5D)	Wald ratio	1	-0.290553	0.13082	0.02635	0.587394
Ischemic stroke	Olink	OID31103	O60235	(TMPRSS11D)	Inverse variance weighted (fixed effects)	2	-0.128293	0.057805	0.0264582	0.587888
Large artery stroke	SomaScan	5021_13	Q15181	(PPA1)	Inverse variance weighted (fixed effects)	2	-0.256095	0.115365	0.026427	0.587888
Cardioembolic stroke	Olink	OID30141	A6NHS7	(MANSC4)	Inverse variance weighted (fixed effects)	3	-0.0828034	0.0373513	0.0266312	0.590772
Cardioembolic stroke	Olink	OID30641	P21854	(CD72)	Wald ratio	1	0.259651	0.117204	0.0267337	0.592084
Cardioembolic stroke	SomaScan	13704_5	P54868	(HMGCS2)	Wald ratio	1	0.666052	0.300738	0.026779	0.592128
Ischemic stroke	Olink	OID30342	Q969X0	(RILPL2)	Wald ratio	1	0.288699	0.130531	0.0269856	0.592881
Ischemic stroke	Olink	OID30233	P01225	(FSHB)	Wald ratio	1	0.149131	0.0674153	0.0269583	0.592881
Large artery stroke	SomaScan	16803_4	P22676	(CALB2)	Wald ratio	1	0.94605	0.427746	0.0269866	0.592881
Large artery stroke	SomaScan	17156_72	O15075	(DCLK1)	Wald ratio	1	-0.25943	0.117295	0.0269829	0.592881
Ischemic stroke	Olink	OID20204	Q9BQB4	(SOST)	Wald ratio	1	-0.274761	0.124297	0.0270687	0.593117
Cardioembolic stroke	Olink	OID21151	Q9Y624	(F11R)	Wald ratio	1	0.655238	0.296531	0.0271276	0.593117
Small vessel stroke	SomaScan	11441_11	P06737	(PYGL)	Wald ratio	1	-0.429467	0.194357	0.0271276	0.593117
Cardioembolic stroke	Olink	OID20498	Q13261	(IL15RA)	Inverse variance weighted (fixed effects)	2	0.143893	0.0652422	0.0274171	0.595636
Cardioembolic stroke	SomaScan	4127_75	P13671	(C6)	Inverse variance weighted (fixed effects)	2	0.172449	0.0781664	0.0273712	0.595636
Large artery stroke	Olink	OID30369	P02730	(SLC4A1)	Wald ratio	1	0.881345	0.399359	0.0273213	0.595636
Large artery stroke	Olink	OID31522	Q9NPJ3	(ACOT13)	Wald ratio	1	-0.815266	0.369627	0.0274089	0.595636
Ischemic stroke	Olink	OID31483	Q14246	(ADGRE1)	Inverse variance weighted (fixed effects)	2	0.0650308	0.0295097	0.0275448	0.597
Cardioembolic stroke	SomaScan	11356_19	Q96DF8	(DGCR14)	Wald ratio	1	-0.364759	0.165544	0.0275673	0.597
Large artery stroke	SomaScan	12016_60	P22681	(CBL)	Wald ratio	1	-0.348938	0.158537	0.0277366	0.597823
Large artery stroke	SomaScan	6404_20	O75973	(C1QL1)	Inverse variance weighted (fixed effects)	2	0.226169	0.102712	0.0276667	0.597823
Small vessel stroke	SomaScan	4435_66	Q6UWV6	(ENPP7)	Inverse variance weighted (fixed effects)	3	-0.127555	0.0579519	0.027732	0.597823
Large artery stroke	Olink	OID31292	Q9UHJ6	(SHPK)	Wald ratio	1	-0.584289	0.265586	0.0278069	0.598288
Large artery stroke	SomaScan	13534_20	P54296	(MYOM2)	Wald ratio	1	-0.716192	0.325623	0.0278457	0.598288
Large artery stroke	Olink	OID20371	Q07654	(TFF3)	Inverse variance weighted (fixed effects)	2	-0.374388	0.170482	0.0280886	0.60256
Large artery stroke	SomaScan	2750_3	P02647	(APOA1)	Inverse variance weighted (fixed effects)	2	-0.264975	0.120726	0.0281747	0.603461
Large artery stroke	Olink	OID21420	P20472	(PVALB)	Inverse variance weighted (fixed effects)	3	0.101927	0.0464898	0.0283468	0.605248
Large artery stroke	SomaScan	11102_22	Q9BYZ8	(REG4)	Inverse variance weighted (fixed effects)	2	-0.367485	0.167595	0.0283291	0.605248
Cardioembolic stroke	Olink	OID30685	P04278	(SHBG)	Wald ratio	1	-0.133706	0.0610081	0.0284072	0.605592
Cardioembolic stroke	Olink	OID21289	Q6UXD5	(SEZ6L2)	Inverse variance weighted (fixed effects)	2	-0.233637	0.106827	0.0287383	0.608656
Cardioembolic stroke	Olink	OID30290	Q9BVM4	(GGACT)	Wald ratio	1	0.100842	0.0461297	0.0288122	0.608656
Cardioembolic stroke	Olink	OID21294	Q9Y653	(ADGRG1)	Wald ratio	1	-0.526654	0.240796	0.0287327	0.608656
Cardioembolic stroke	SomaScan	7140_1	P08217	(CELA2A)	Wald ratio	1	-0.405525	0.185496	0.0288032	0.608656
Large artery stroke	SomaScan	5704_74	P51124	(GZMM)	Wald ratio	1	1.3253	0.605852	0.028706	0.608656
Small vessel stroke	SomaScan	19267_14	Q16775	(HAGH)	Wald ratio	1	0.294007	0.134497	0.0288182	0.608656
Large artery stroke	SomaScan	5349_69	O00548	(DLL1)	Inverse variance weighted (fixed effects)	2	-0.461392	0.211148	0.0288773	0.608963
Ischemic stroke	Olink	OID20724	P25942	(CD40)	Inverse variance weighted (fixed effects)	2	-0.0467347	0.0217157	0.0313887	0.609082
Ischemic stroke	Olink	OID20443	Q96P31	(FCRL3)	Inverse variance weighted (fixed effects)	3	-0.0401015	0.0186332	0.0313853	0.609082
Ischemic stroke	Olink	OID30652	P49862	(KLK7)	Wald ratio	1	-0.0729614	0.0336745	0.0302603	0.609082
Ischemic stroke	Olink	OID30646	P22455	(FGFR4)	Inverse variance weighted (fixed effects)	3	-0.0307497	0.0141325	0.0295686	0.609082
Ischemic stroke	Olink	OID21036	P12429	(ANXA3)	Wald ratio	1	0.18094	0.0838503	0.030936	0.609082
Ischemic stroke	Olink	OID21238	P30260	(CDC27)	Wald ratio	1	-0.199213	0.0918881	0.0301587	0.609082
Ischemic stroke	Olink	OID20365	Q9UBR2	(CTSZ)	Wald ratio	1	-0.0710152	0.0327056	0.0299049	0.609082
Ischemic stroke	Olink	OID30319	P53674	(CRYBB1)	Wald ratio	1	0.0963029	0.0446437	0.0309945	0.609082
Ischemic stroke	Olink	OID30125	O15305	(PMM2)	Wald ratio	1	-0.079426	0.0369184	0.0314451	0.609082
Ischemic stroke	Olink	OID20285	Q9H1U4	(MEGF9)	Inverse variance weighted (fixed effects)	2	-0.0512798	0.02378	0.0310505	0.609082
Ischemic stroke	SomaScan	13940_19	Q16666	(IFI16)	Wald ratio	1	0.219539	0.102086	0.0315127	0.609082
Ischemic stroke	SomaScan	4982_54	P19957	(PI3)	Inverse variance weighted (fixed effects)	2	0.0565012	0.0261092	0.0304617	0.609082
Ischemic stroke	SomaScan	13112_179	Q12841	(FSTL1)	Inverse variance weighted (fixed effects)	2	-0.102217	0.0469445	0.0294509	0.609082
Ischemic stroke	SomaScan	17751_68	P53674	(CRYBB1)	Wald ratio	1	0.0873843	0.0405093	0.0309945	0.609082
Ischemic stroke	SomaScan	5701_81	P05452	(CLEC3B)	Wald ratio	1	0.0936422	0.0433711	0.0308431	0.609082
Ischemic stroke	SomaScan	9848_22	P51946	(CCNH)	Wald ratio	1	-0.186916	0.086189	0.0301074	0.609082
Ischemic stroke	SomaScan	9790_28	Q8IWQ3	(BRSK2)	Wald ratio	1	-0.106383	0.0488787	0.0295201	0.609082
Cardioembolic stroke	Olink	OID20933	O60609	(GFRA3)	Wald ratio	1	-0.481478	0.221131	0.0294552	0.609082
Cardioembolic stroke	Olink	OID20624	O43508	(TNFSF12)	Inverse variance weighted (fixed effects)	3	-0.110588	0.0509882	0.0300902	0.609082
Cardioembolic stroke	Olink	OID31439	Q9Y3L3	(SH3BP1)	Inverse variance weighted (fixed effects)	2	0.176329	0.0814034	0.0303028	0.609082
Cardioembolic stroke	Olink	OID21455	P51858	(HDGF)	Inverse variance weighted (fixed effects)	3	-0.0770869	0.0353158	0.0290515	0.609082
Cardioembolic stroke	Olink	OID21075	P19440	(GGT1)	Wald ratio	1	0.156205	0.0720039	0.0300524	0.609082
Cardioembolic stroke	Olink	OID20709	P29279	(CCN2)	Inverse variance weighted (fixed effects)	2	0.112036	0.052013	0.0312404	0.609082
Cardioembolic stroke	Olink	OID30241	P50053	(KHK)	Inverse variance weighted (fixed effects)	2	0.124881	0.0579838	0.0312619	0.609082
Cardioembolic stroke	Olink	OID30260	Q09666	(AHNAK)	Wald ratio	1	-0.24621	0.1137	0.030355	0.609082
Cardioembolic stroke	Olink	OID31028	Q9H6H4	(REEP4)	Wald ratio	1	-0.570655	0.262165	0.0295024	0.609082
Cardioembolic stroke	Olink	OID31002	B2RUY7	(VWC2L)	Wald ratio	1	0.407799	0.18674	0.0289781	0.609082
Cardioembolic stroke	Olink	OID31084	Q96RU2	(USP28)	Inverse variance weighted (fixed effects)	2	-0.376617	0.174349	0.0307625	0.609082
Cardioembolic stroke	SomaScan	12396_19	Q6NVY1	(HIBCH)	Inverse variance weighted (fixed effects)	2	-0.109699	0.0510017	0.0314844	0.609082
Cardioembolic stroke	SomaScan	2632_5	P42701	(IL12RB1)	Wald ratio	1	-0.466498	0.216182	0.030936	0.609082
Cardioembolic stroke	SomaScan	8974_172	P39059	(COL15A1)	Inverse variance weighted (fixed effects)	2	0.159107	0.0734392	0.0302722	0.609082
Cardioembolic stroke	SomaScan	11547_84	O15146	(MUSK)	Wald ratio	1	-0.539755	0.250765	0.0313628	0.609082
Cardioembolic stroke	SomaScan	3438_10	O95633	(FSTL3)	Wald ratio	1	-0.552332	0.254922	0.0302603	0.609082
Cardioembolic stroke	SomaScan	16609_106	Q6UWL6	(KIRREL2)	Inverse variance weighted (fixed effects)	3	-0.131568	0.0608279	0.0305443	0.609082
Large artery stroke	Olink	OID30592	Q8NDA2	(HMCN2)	Inverse variance weighted (fixed effects)	2	-0.141737	0.0658949	0.0314792	0.609082
Large artery stroke	Olink	OID20769	Q16363	(LAMA4)	Wald ratio	1	-0.276841	0.127634	0.0300816	0.609082
Large artery stroke	Olink	OID21082	O15389	(SIGLEC5)	Inverse variance weighted (fixed effects)	3	0.1191	0.0553723	0.031485	0.609082
Large artery stroke	Olink	OID21494	Q92832	(NELL1)	Inverse variance weighted (fixed effects)	3	0.156499	0.0723284	0.0304848	0.609082
Large artery stroke	Olink	OID20372	P08709	(F7)	Inverse variance weighted (fixed effects)	2	0.189993	0.0871142	0.0291859	0.609082
Large artery stroke	Olink	OID30718	Q04756	(HGFAC)	Inverse variance weighted (fixed effects)	2	-0.150238	0.0690634	0.0296032	0.609082
Large artery stroke	Olink	OID20214	P35247	(SFTPD)	Inverse variance weighted (fixed effects)	3	-0.133862	0.0613867	0.0292102	0.609082
Large artery stroke	SomaScan	2571_12	P17936	(IGFBP3)	Inverse variance weighted (fixed effects)	3	-0.229695	0.105274	0.0291191	0.609082
Large artery stroke	SomaScan	9409_11	Q15661	(TPSAB1)	Inverse variance weighted (fixed effects)	4	-0.116013	0.0538357	0.0311666	0.609082
Large artery stroke	SomaScan	6923_1	O00469	(PLOD2)	Wald ratio	1	-0.563659	0.262052	0.0314807	0.609082
Large artery stroke	SomaScan	16792_4	O15389	(SIGLEC5)	Inverse variance weighted (fixed effects)	3	0.0796552	0.0370255	0.0314478	0.609082
Small vessel stroke	Olink	OID20115	O14793	(MSTN)	Wald ratio	1	-1.20425	0.5589	0.0311866	0.609082
Small vessel stroke	Olink	OID21008	P22223	(CDH3)	Wald ratio	1	-0.580308	0.267918	0.0303118	0.609082
Small vessel stroke	Olink	OID20171	Q8NI22	(MCFD2)	Wald ratio	1	0.327736	0.151844	0.030899	0.609082
Small vessel stroke	Olink	OID20674	O15444	(CCL25)	Inverse variance weighted (fixed effects)	3	0.150955	0.0693278	0.02945	0.609082
Small vessel stroke	Olink	OID21449	P06127	(CD5)	Inverse variance weighted (fixed effects)	2	-0.285119	0.132451	0.0313468	0.609082
Small vessel stroke	Olink	OID30430	Q04609	(FOLH1)	Wald ratio	1	-0.540319	0.248381	0.0296027	0.609082
Small vessel stroke	Olink	OID20641	P36959	(GMPR)	Wald ratio	1	-0.177728	0.0825168	0.0312522	0.609082
Small vessel stroke	SomaScan	13603_7	Q8TAC1	(RFESD)	Wald ratio	1	-0.754823	0.346609	0.0294256	0.609082
Small vessel stroke	SomaScan	12697_30	P48426	(PIP4K2A)	Wald ratio	1	-0.386838	0.177368	0.0291838	0.609082
Small vessel stroke	SomaScan	13463_1	Q92626	(PXDN)	Inverse variance weighted (fixed effects)	2	0.311134	0.143948	0.0306619	0.609082
Small vessel stroke	SomaScan	4159_130	P08603	(CFH)	Wald ratio	1	-0.206395	0.0959302	0.0314356	0.609082
Small vessel stroke	SomaScan	19448_104	Q16831	(UPP1)	Wald ratio	1	0.477715	0.219711	0.0296837	0.609082
Small vessel stroke	SomaScan	17329_2	Q9BUT1	(BDH2)	Inverse variance weighted (fixed effects)	2	-0.206211	0.0958111	0.0313763	0.609082
Small vessel stroke	SomaScan	11360_39	P23921	(RRM1)	Wald ratio	1	0.783636	0.361818	0.0303242	0.609082
Ischemic stroke	Olink	OID20708	Q14210	(LY6D)	Inverse variance weighted (fixed effects)	3	0.0479207	0.0223075	0.0316986	0.610947
Small vessel stroke	SomaScan	8465_52	P09668	(CTSH)	Inverse variance weighted (fixed effects)	3	-0.0858588	0.0399607	0.0316676	0.610947
Cardioembolic stroke	SomaScan	3168_8	Q9UNA0	(ADAMTS5)	Inverse variance weighted (fixed effects)	2	-0.0855509	0.0398433	0.0317786	0.611576
Large artery stroke	Olink	OID21525	O00548	(DLL1)	Inverse variance weighted (fixed effects)	3	-0.285782	0.133129	0.0318208	0.611576
Ischemic stroke	Olink	OID21311	Q9BTE6	(AARSD1)	Wald ratio	1	-0.123803	0.057724	0.0319739	0.612853
Ischemic stroke	Olink	OID31492	O43312	(MTSS1)	Wald ratio	1	0.30909	0.1445	0.0324326	0.612853
Ischemic stroke	SomaScan	13733_5	P29460	(IL12B)	Inverse variance weighted (fixed effects)	2	-0.0390179	0.0182541	0.032559	0.612853
Ischemic stroke	SomaScan	18243_9	P30085	(CMPK1)	Wald ratio	1	-0.206235	0.0965228	0.0326268	0.612853
Ischemic stroke	SomaScan	9264_11	P43234	(CTSO)	Wald ratio	1	-0.107062	0.0501139	0.0326498	0.612853
Cardioembolic stroke	Olink	OID30650	O60279	(SUSD5)	Inverse variance weighted (fixed effects)	3	0.106098	0.0494924	0.0320548	0.612853
Cardioembolic stroke	Olink	OID30536	P52630	(STAT2)	Inverse variance weighted (fixed effects)	2	-0.293512	0.137448	0.0327249	0.612853
Cardioembolic stroke	Olink	OID20789	Q13232	(NME3)	Wald ratio	1	-0.274888	0.128737	0.0327393	0.612853
Cardioembolic stroke	Olink	OID30779	P08697	(SERPINF2)	Wald ratio	1	-0.236818	0.110676	0.0323759	0.612853
Cardioembolic stroke	SomaScan	4500_50	Q9Y240	(CLEC11A)	Inverse variance weighted (fixed effects)	2	0.121956	0.0569823	0.0323346	0.612853
Cardioembolic stroke	SomaScan	9482_110	Q9BW91	(NUDT9)	Wald ratio	1	-0.354605	0.166062	0.0327307	0.612853
Large artery stroke	Olink	OID21407	Q9P0G3	(KLK14)	Inverse variance weighted (fixed effects)	3	-0.154698	0.0722491	0.0322605	0.612853
Large artery stroke	SomaScan	10514_5	P41222	(PTGDS)	Wald ratio	1	-0.352482	0.164539	0.0321741	0.612853
Large artery stroke	SomaScan	12682_5	Q6YP21	(CCBL2)	Wald ratio	1	-0.158392	0.0741259	0.0326149	0.612853
Small vessel stroke	Olink	OID20622	Q6UXB2	(CXCL17)	Wald ratio	1	0.702989	0.328175	0.0321839	0.612853
Small vessel stroke	Olink	OID20646	Q9Y6Q6	(TNFRSF11A)	Inverse variance weighted (fixed effects)	3	0.101922	0.0475464	0.0320619	0.612853
Small vessel stroke	Olink	OID30925	P63172	(DYNLT1)	Wald ratio	1	0.54094	0.252439	0.0321246	0.612853
Small vessel stroke	Olink	OID31110	Q6P1J6	(PLB1)	Inverse variance weighted (fixed effects)	3	0.120872	0.0564804	0.032349	0.612853
Small vessel stroke	SomaScan	10974_20	P58062	(SPINK7)	Wald ratio	1	0.360817	0.168684	0.0324346	0.612853
Large artery stroke	SomaScan	3488_64	P04040	(CAT)	Inverse variance weighted (fixed effects)	2	-0.229452	0.107505	0.0328147	0.613424
Large artery stroke	SomaScan	3079_62	Q99969	(RARRES2)	Wald ratio	1	0.211562	0.099157	0.0328753	0.613717
Small vessel stroke	SomaScan	4249_64	P22392	(NME2)	Wald ratio	1	-0.342225	0.160613	0.0331104	0.617263
Large artery stroke	SomaScan	4157_2	P00734	(F2)	Wald ratio	1	0.424	0.199111	0.0332159	0.618385
Ischemic stroke	Olink	OID30727	P02649	(APOE)	Inverse variance weighted (fixed effects)	4	-0.039996	0.0187916	0.0333043	0.618431
Small vessel stroke	SomaScan	9266_1	Q9NP99	(TREM1)	Inverse variance weighted (fixed effects)	3	-0.142556	0.0669798	0.0333089	0.618431
Ischemic stroke	SomaScan	12016_60	P22681	(CBL)	Wald ratio	1	-0.125492	0.0590087	0.0334478	0.619328
Large artery stroke	SomaScan	4430_44	Q9BWP8	(COLEC11)	Inverse variance weighted (fixed effects)	5	0.0871968	0.040998	0.0334323	0.619328
Ischemic stroke	Olink	OID21230	Q8WUX2	(CHAC2)	Wald ratio	1	-0.126645	0.0609772	0.0378087	0.619501
Ischemic stroke	Olink	OID30750	P01009	(SERPINA1)	Inverse variance weighted (fixed effects)	2	0.102934	0.0497954	0.0387208	0.619501
Ischemic stroke	Olink	OID31094	Q5VV43	(KIAA0319)	Inverse variance weighted (fixed effects)	3	-0.0462011	0.0224386	0.0394945	0.619501
Ischemic stroke	Olink	OID21028	P17405	(SMPD1)	Inverse variance weighted (fixed effects)	2	0.0396645	0.018712	0.0340281	0.619501
Ischemic stroke	Olink	OID21463	O15123	(ANGPT2)	Inverse variance weighted (fixed effects)	2	-0.0758998	0.0366413	0.038319	0.619501
Ischemic stroke	Olink	OID20711	Q99685	(MGLL)	Wald ratio	1	0.255884	0.121296	0.0348938	0.619501
Ischemic stroke	Olink	OID30321	O14933	(UBE2L6)	Wald ratio	1	0.0630154	0.03072	0.0402395	0.619501
Ischemic stroke	Olink	OID30787	P02751	(FN1)	Wald ratio	1	-0.0412053	0.0195308	0.0348794	0.619501
Ischemic stroke	Olink	OID20807	P45452	(MMP13)	Wald ratio	1	0.109077	0.05163	0.0346285	0.619501
Ischemic stroke	Olink	OID20361	Q14515	(SPARCL1)	Inverse variance weighted (fixed effects)	3	0.038504	0.0185634	0.0380611	0.619501
Ischemic stroke	Olink	OID20859	Q9Y2V2	(CARHSP1)	Wald ratio	1	0.20213	0.0952713	0.0338695	0.619501
Ischemic stroke	Olink	OID20540	P78410	(BTN3A2)	Wald ratio	1	-0.202784	0.0961658	0.0349709	0.619501
Ischemic stroke	Olink	OID20387	O75015	(FCGR3B)	Inverse variance weighted (fixed effects)	2	-0.0504247	0.0242137	0.0372981	0.619501
Ischemic stroke	Olink	OID30778	P02743	(APCS)	Inverse variance weighted (fixed effects)	2	-0.071999	0.0342238	0.0353985	0.619501
Ischemic stroke	Olink	OID21505	Q14508	(WFDC2)	Wald ratio	1	-0.183175	0.0872607	0.0358016	0.619501
Ischemic stroke	Olink	OID20322	P10451	(SPP1)	Wald ratio	1	-0.165528	0.0788229	0.0357288	0.619501
Ischemic stroke	Olink	OID30515	Q7Z5L3	(C1QL2)	Inverse variance weighted (fixed effects)	3	0.0571066	0.0271417	0.0353771	0.619501
Ischemic stroke	Olink	OID30510	Q96PX8	(SLITRK1)	Wald ratio	1	0.125251	0.0610361	0.0401616	0.619501
Ischemic stroke	Olink	OID20079	P62736	(ACTA2)	Wald ratio	1	0.244133	0.116254	0.0357288	0.619501
Ischemic stroke	Olink	OID30924	Q5VT99	(LRRC38)	Inverse variance weighted (fixed effects)	2	0.0525324	0.0247876	0.0340653	0.619501
Ischemic stroke	SomaScan	3038_9	O14625	(CXCL11)	Inverse variance weighted (fixed effects)	2	0.0446693	0.0217099	0.0396324	0.619501
Ischemic stroke	SomaScan	15506_34	Q9Y561	(LRP12)	Wald ratio	1	0.280405	0.135135	0.0379865	0.619501
Ischemic stroke	SomaScan	18215_5	Q9NWX6	(THG1L)	Inverse variance weighted (fixed effects)	2	-0.0426987	0.0200936	0.0335875	0.619501
Ischemic stroke	SomaScan	7769_29	P78314	(SH3BP2)	Wald ratio	1	-0.0596026	0.0288274	0.0386807	0.619501
Ischemic stroke	SomaScan	5006_71	O15264	(MAPK13)	Wald ratio	1	-0.145329	0.0692042	0.0357288	0.619501
Ischemic stroke	SomaScan	9754_33	P16083	(NQO2)	Inverse variance weighted (fixed effects)	4	-0.0269068	0.0127655	0.0350499	0.619501
Ischemic stroke	SomaScan	11540_37	O43524	(FOXO3)	Wald ratio	1	0.29653	0.141956	0.0367177	0.619501
Ischemic stroke	SomaScan	3206_4	Q9Y5Y7	(LYVE1)	Inverse variance weighted (fixed effects)	3	0.0682051	0.0329298	0.0383377	0.619501
Ischemic stroke	SomaScan	8697_38	P35052	(GPC1)	Inverse variance weighted (fixed effects)	2	-0.0382821	0.0182854	0.0362973	0.619501
Ischemic stroke	SomaScan	14684_17	P17655	(CAPN2)	Inverse variance weighted (fixed effects)	2	0.123633	0.0592087	0.0367904	0.619501
Ischemic stroke	SomaScan	9212_22	Q9UBX1	(CTSF)	Wald ratio	1	-0.087405	0.0418024	0.0365362	0.619501
Ischemic stroke	SomaScan	8874_53	O75503	(CLN5)	Wald ratio	1	0.155233	0.0744186	0.0369843	0.619501
Ischemic stroke	SomaScan	9832_33	Q93099	(HGD)	Inverse variance weighted (fixed effects)	2	-0.141741	0.0681991	0.0376775	0.619501
Ischemic stroke	SomaScan	5000_52	Q08380	(LGALS3BP)	Inverse variance weighted (fixed effects)	2	0.0978562	0.0473037	0.0385762	0.619501
Ischemic stroke	SomaScan	15562_24	P08236	(GUSB)	Inverse variance weighted (fixed effects)	2	-0.0919853	0.0440052	0.0365885	0.619501
Ischemic stroke	SomaScan	3077_66	P00742	(F10)	Inverse variance weighted (fixed effects)	2	0.108235	0.052383	0.038807	0.619501
Ischemic stroke	SomaScan	8288_27	P02749	(APOH)	Inverse variance weighted (fixed effects)	2	-0.0352015	0.0166872	0.0349023	0.619501
Ischemic stroke	SomaScan	15539_15	Q96PX8	(SLITRK1)	Wald ratio	1	0.239951	0.116931	0.0401616	0.619501
Ischemic stroke	SomaScan	15363_32	Q6Q788	(APOA5)	Inverse variance weighted (fixed effects)	3	-0.0416859	0.0196894	0.0342451	0.619501
Ischemic stroke	SomaScan	18839_24	P01266	(TG)	Wald ratio	1	0.250335	0.117805	0.0335866	0.619501
Cardioembolic stroke	Olink	OID21349	Q8N9I9	(DTX3)	Wald ratio	1	-0.353205	0.168367	0.0359205	0.619501
Cardioembolic stroke	Olink	OID20782	O95633	(FSTL3)	Wald ratio	1	-0.429177	0.207666	0.0387656	0.619501
Cardioembolic stroke	Olink	OID20298	P09093	(CELA3A)	Wald ratio	1	-0.173621	0.0827975	0.035999	0.619501
Cardioembolic stroke	Olink	OID20847	Q03393	(PTS)	Wald ratio	1	-0.163001	0.0793782	0.0400264	0.619501
Cardioembolic stroke	Olink	OID20553	Q9H0P0	(NT5C3A)	Wald ratio	1	0.32862	0.157406	0.0368232	0.619501
Cardioembolic stroke	Olink	OID31525	O15182	(CETN3)	Wald ratio	1	0.340515	0.162177	0.0357602	0.619501
Cardioembolic stroke	Olink	OID31031	P51687	(SUOX)	Wald ratio	1	-0.627424	0.305334	0.0398908	0.619501
Cardioembolic stroke	Olink	OID31417	P61812	(TGFB2)	Wald ratio	1	0.259883	0.124601	0.0370045	0.619501
Cardioembolic stroke	Olink	OID21406	P47929;P47929	(LGALS7B;LGALS7)	Inverse variance weighted (fixed effects)	2	0.150214	0.0732319	0.0402464	0.619501
Cardioembolic stroke	Olink	OID20783	Q92956	(TNFRSF14)	Wald ratio	1	0.30925	0.14722	0.0356768	0.619501
Cardioembolic stroke	Olink	OID30297	Q14914	(PTGR1)	Inverse variance weighted (fixed effects)	3	0.112583	0.053093	0.0339656	0.619501
Cardioembolic stroke	Olink	OID30631	P30047	(GCHFR)	Wald ratio	1	0.318825	0.152125	0.0360992	0.619501
Cardioembolic stroke	Olink	OID20185	Q86VZ4	(LRP11)	Inverse variance weighted (fixed effects)	3	0.100266	0.0474523	0.0346013	0.619501
Cardioembolic stroke	Olink	OID30351	P05413	(FABP3)	Inverse variance weighted (fixed effects)	2	-0.387966	0.188252	0.0393143	0.619501
Cardioembolic stroke	Olink	OID31502	Q15172	(PPP2R5A)	Wald ratio	1	0.378332	0.183686	0.0394297	0.619501
Cardioembolic stroke	Olink	OID21097	P00995	(SPINK1)	Inverse variance weighted (fixed effects)	2	-0.0924387	0.0450374	0.0401222	0.619501
Cardioembolic stroke	Olink	OID20621	P01137	(TGFB1)	Wald ratio	1	0.168764	0.0822985	0.0403027	0.619501
Cardioembolic stroke	Olink	OID20256	P04275	(VWF)	Wald ratio	1	0.383432	0.184539	0.0377298	0.619501
Cardioembolic stroke	Olink	OID30541	Q8WV28	(BLNK)	Wald ratio	1	-0.592512	0.285209	0.0377587	0.619501
Cardioembolic stroke	Olink	OID21037	P06733	(ENO1)	Wald ratio	1	-0.571015	0.269407	0.0340464	0.619501
Cardioembolic stroke	Olink	OID30416	P11279	(LAMP1)	Wald ratio	1	-0.662815	0.313412	0.0344442	0.619501
Cardioembolic stroke	Olink	OID31399	Q8N5J2	(MINDY1)	Inverse variance weighted (fixed effects)	2	0.419956	0.20218	0.0377888	0.619501
Cardioembolic stroke	SomaScan	5615_62	Q8WUF8	(FAM172A)	Wald ratio	1	0.518595	0.25	0.038044	0.619501
Cardioembolic stroke	SomaScan	13114_50	P51884	(LUM)	Inverse variance weighted (fixed effects)	2	0.280722	0.135303	0.0380076	0.619501
Cardioembolic stroke	SomaScan	12524_18	Q96F10	(SAT2)	Inverse variance weighted (fixed effects)	2	-0.162382	0.0767435	0.0343523	0.619501
Cardioembolic stroke	SomaScan	2700_56	P07225	(PROS1)	Wald ratio	1	-0.616136	0.295478	0.0370496	0.619501
Cardioembolic stroke	SomaScan	17410_5	O15182	(CETN3)	Wald ratio	1	0.743073	0.353904	0.0357602	0.619501
Cardioembolic stroke	SomaScan	9754_33	P16083	(NQO2)	Inverse variance weighted (fixed effects)	4	-0.0600934	0.0284288	0.0345303	0.619501
Cardioembolic stroke	SomaScan	12411_60	P61244	(MAX)	Wald ratio	1	0.19398	0.0936455	0.0383188	0.619501
Cardioembolic stroke	SomaScan	8840_61	P09871	(C1S)	Inverse variance weighted (fixed effects)	2	-0.358642	0.173625	0.0388653	0.619501
Large artery stroke	Olink	OID31430	Q86UX2	(ITIH5)	Wald ratio	1	0.549861	0.263672	0.0370336	0.619501
Large artery stroke	Olink	OID30396	P39059	(COL15A1)	Inverse variance weighted (fixed effects)	2	0.214973	0.103643	0.0380642	0.619501
Large artery stroke	Olink	OID20287	P17813	(ENG)	Wald ratio	1	-0.304396	0.147233	0.0386919	0.619501
Large artery stroke	Olink	OID20709	P29279	(CCN2)	Wald ratio	1	0.153767	0.0727925	0.0346519	0.619501
Large artery stroke	Olink	OID20201	P00797	(REN)	Wald ratio	1	-0.64705	0.308432	0.0359164	0.619501
Large artery stroke	Olink	OID21043	Q01469	(FABP5)	Wald ratio	1	-0.570433	0.272663	0.0364313	0.619501
Large artery stroke	Olink	OID20471	Q14435	(GALNT3)	Inverse variance weighted (fixed effects)	3	-0.135837	0.0652173	0.0372659	0.619501
Large artery stroke	Olink	OID21418	Q496F6	(CD300E)	Inverse variance weighted (fixed effects)	2	-0.138798	0.0674775	0.0396907	0.619501
Large artery stroke	Olink	OID20381	P07359	(GP1BA)	Wald ratio	1	-0.386942	0.188443	0.0400366	0.619501
Large artery stroke	Olink	OID30744	P01031	(C5)	Wald ratio	1	0.305624	0.148266	0.0392724	0.619501
Large artery stroke	Olink	OID21159	P28799	(GRN)	Inverse variance weighted (fixed effects)	2	-0.244744	0.118027	0.0381141	0.619501
Large artery stroke	Olink	OID20255	Q03167	(TGFBR3)	Inverse variance weighted (fixed effects)	2	0.32491	0.156315	0.0376581	0.619501
Large artery stroke	Olink	OID21502	Q9UP79	(ADAMTS8)	Inverse variance weighted (fixed effects)	2	-0.1244	0.0606114	0.040129	0.619501
Large artery stroke	Olink	OID31086	O15269	(SPTLC1)	Inverse variance weighted (fixed effects)	2	-0.504044	0.239551	0.0353677	0.619501
Large artery stroke	Olink	OID31411	Q96A25	(TMEM106A)	Wald ratio	1	-0.437144	0.212795	0.0399468	0.619501
Large artery stroke	Olink	OID30640	Q96AJ9	(VTI1A)	Wald ratio	1	-0.807028	0.393078	0.0400631	0.619501
Large artery stroke	Olink	OID30364	P07288	(KLK3)	Wald ratio	1	0.852056	0.412224	0.0387365	0.619501
Large artery stroke	Olink	OID20970	Q6UX15	(LAYN)	Inverse variance weighted (fixed effects)	2	-0.158305	0.0745555	0.0337275	0.619501
Large artery stroke	Olink	OID30587	P20908	(COL5A1)	Inverse variance weighted (fixed effects)	3	-0.193681	0.0929267	0.0371389	0.619501
Large artery stroke	Olink	OID30668	P32119	(PRDX2)	Wald ratio	1	-0.546328	0.25973	0.0354266	0.619501
Large artery stroke	Olink	OID20617	Q07065	(CKAP4)	Wald ratio	1	-0.24675	0.120016	0.0397854	0.619501
Large artery stroke	Olink	OID21142	Q969Z4	(RELT)	Inverse variance weighted (fixed effects)	2	-0.166317	0.0803295	0.0384118	0.619501
Large artery stroke	Olink	OID31367	Q9GZZ8	(LACRT)	Wald ratio	1	-0.671465	0.327161	0.0401306	0.619501
Large artery stroke	Olink	OID20481	Q8TAD2	(IL17D)	Inverse variance weighted (fixed effects)	2	-0.143335	0.0685539	0.0365422	0.619501
Large artery stroke	Olink	OID21163	Q7Z6M1	(RABEPK)	Wald ratio	1	0.323103	0.152871	0.0345525	0.619501
Large artery stroke	SomaScan	19117_3	Q96A00	(PPP1R14A)	Wald ratio	1	-0.245228	0.118943	0.0392336	0.619501
Large artery stroke	SomaScan	9765_4	Q9NXR1	(NDE1)	Wald ratio	1	-0.736976	0.358323	0.0397115	0.619501
Large artery stroke	SomaScan	5615_62	Q8WUF8	(FAM172A)	Wald ratio	1	0.683884	0.326446	0.0361766	0.619501
Large artery stroke	SomaScan	3210_1	P53582	(METAP1)	Wald ratio	1	0.70229	0.335878	0.0365362	0.619501
Large artery stroke	SomaScan	10833_64	Q96QV1	(HHIP)	Inverse variance weighted (fixed effects)	2	0.353521	0.166916	0.0341786	0.619501
Large artery stroke	SomaScan	5744_12	Q9BUN1	(MENT)	Inverse variance weighted (fixed effects)	2	-0.298993	0.145075	0.0393081	0.619501
Large artery stroke	SomaScan	12334_25	P34896	(SHMT1)	Inverse variance weighted (fixed effects)	2	-0.130249	0.0628403	0.0382011	0.619501
Large artery stroke	SomaScan	12812_25	P14621	(ACYP2)	Wald ratio	1	-0.200365	0.0972159	0.0392999	0.619501
Large artery stroke	SomaScan	13242_134	Q9BYB0	(SHANK3)	Inverse variance weighted (fixed effects)	2	0.137842	0.0663718	0.0378189	0.619501
Large artery stroke	SomaScan	3323_37	Q14114	(LRP8)	Inverse variance weighted (fixed effects)	2	-0.238706	0.112639	0.0340727	0.619501
Large artery stroke	SomaScan	13126_52	Q02487	(DSC2)	Wald ratio	1	0.277466	0.132848	0.0367431	0.619501
Large artery stroke	SomaScan	16916_19	Q9H5Y7	(SLITRK6)	Inverse variance weighted (fixed effects)	2	0.250917	0.121726	0.0392716	0.619501
Large artery stroke	SomaScan	15686_49	P55103	(INHBC)	Inverse variance weighted (fixed effects)	2	-0.0911544	0.0438666	0.0377102	0.619501
Large artery stroke	SomaScan	11248_43	P10746	(UROS)	Inverse variance weighted (fixed effects)	2	0.285487	0.136672	0.036721	0.619501
Large artery stroke	SomaScan	2687_2	Q16674	(MIA)	Inverse variance weighted (fixed effects)	4	0.0964646	0.0467092	0.0389025	0.619501
Large artery stroke	SomaScan	18422_41	P53602	(MVD)	Wald ratio	1	0.862338	0.406494	0.0338877	0.619501
Large artery stroke	SomaScan	5231_79	Q8NBP7	(PCSK9)	Inverse variance weighted (fixed effects)	2	0.245581	0.119614	0.0400615	0.619501
Small vessel stroke	Olink	OID30763	P05154	(SERPINA5)	Wald ratio	1	-0.212198	0.101616	0.0367766	0.619501
Small vessel stroke	Olink	OID21138	P15289	(ARSA)	Inverse variance weighted (fixed effects)	2	0.135171	0.0639052	0.0344148	0.619501
Small vessel stroke	Olink	OID30742	Q96PD5	(PGLYRP2)	Inverse variance weighted (fixed effects)	3	-0.0816813	0.0387489	0.0350338	0.619501
Small vessel stroke	Olink	OID20231	P07204	(THBD)	Inverse variance weighted (fixed effects)	2	0.234985	0.112308	0.0364099	0.619501
Small vessel stroke	Olink	OID21204	Q7Z434	(MAVS)	Wald ratio	1	-0.497715	0.235565	0.0346134	0.619501
Small vessel stroke	Olink	OID20131	Q9H7M9	(VSIR)	Inverse variance weighted (fixed effects)	2	-0.131034	0.0624304	0.0358278	0.619501
Small vessel stroke	Olink	OID30391	Q96NZ9	(PRAP1)	Wald ratio	1	0.350849	0.170986	0.0401782	0.619501
Small vessel stroke	Olink	OID30472	Q9UHA7	(IL36A)	Wald ratio	1	0.72456	0.348685	0.037711	0.619501
Small vessel stroke	Olink	OID21485	P41439	(FOLR3)	Inverse variance weighted (fixed effects)	3	0.0640404	0.0307411	0.0372312	0.619501
Small vessel stroke	Olink	OID20307	Q12860	(CNTN1)	Inverse variance weighted (fixed effects)	2	0.19781	0.0960964	0.0395466	0.619501
Small vessel stroke	Olink	OID30927	Q14184	(DOC2B)	Wald ratio	1	-0.832903	0.400091	0.0373622	0.619501
Small vessel stroke	Olink	OID20293	Q15828	(CST6)	Inverse variance weighted (fixed effects)	2	0.228129	0.110979	0.0398206	0.619501
Small vessel stroke	Olink	OID20207	P42830	(CXCL5)	Wald ratio	1	0.149786	0.0719621	0.0373918	0.619501
Small vessel stroke	Olink	OID31451	Q6UW56	(ATRAID)	Wald ratio	1	-0.160288	0.0778132	0.0394074	0.619501
Small vessel stroke	Olink	OID31061	Q8WXW3	(PIBF1)	Wald ratio	1	0.687531	0.325162	0.0344787	0.619501
Small vessel stroke	Olink	OID31348	O75843	(AP1G2)	Wald ratio	1	-0.379066	0.184847	0.0402958	0.619501
Small vessel stroke	Olink	OID20698	P01133	(EGF)	Wald ratio	1	-0.314437	0.15087	0.0371458	0.619501
Small vessel stroke	Olink	OID20533	P19474	(TRIM21)	Wald ratio	1	0.795566	0.386984	0.0398005	0.619501
Small vessel stroke	Olink	OID30372	P30046	(DDT)	Wald ratio	1	-0.233961	0.111387	0.0356904	0.619501
Small vessel stroke	Olink	OID31130	Q8WW22	(DNAJA4)	Wald ratio	1	-0.356015	0.173541	0.0402211	0.619501
Small vessel stroke	Olink	OID20142	Q9UHL4	(DPP7)	Inverse variance weighted (fixed effects)	2	-0.337628	0.160879	0.0358484	0.619501
Small vessel stroke	Olink	OID21075	P19440	(GGT1)	Wald ratio	1	0.188076	0.0889228	0.0344262	0.619501
Small vessel stroke	Olink	OID31016	Q15714	(TSC22D1)	Wald ratio	1	-0.808265	0.381559	0.0341479	0.619501
Small vessel stroke	Olink	OID20388	P10646	(TFPI)	Inverse variance weighted (fixed effects)	2	-0.147508	0.0701496	0.0354865	0.619501
Small vessel stroke	SomaScan	16809_1	O00746	(NME4)	Wald ratio	1	0.307077	0.147692	0.037602	0.619501
Small vessel stroke	SomaScan	7999_23	P49961	(ENTPD1)	Wald ratio	1	0.296886	0.142561	0.0372946	0.619501
Small vessel stroke	SomaScan	10571_14	P26572	(MGAT1)	Wald ratio	1	-1.08439	0.519108	0.0367116	0.619501
Small vessel stroke	SomaScan	5508_62	P07339	(CTSD)	Inverse variance weighted (fixed effects)	2	-0.200356	0.0969914	0.0388555	0.619501
Small vessel stroke	SomaScan	12333_87	P49247	(RPIA)	Wald ratio	1	0.347576	0.168027	0.0385863	0.619501
Small vessel stroke	SomaScan	3519_3	Q92583	(CCL17)	Inverse variance weighted (fixed effects)	2	0.172525	0.082847	0.0373007	0.619501
Small vessel stroke	SomaScan	17786_5	O95749	(GGPS1)	Wald ratio	1	-0.517857	0.245342	0.034793	0.619501
Small vessel stroke	SomaScan	9580_5	Q13753	(LAMC2)	Inverse variance weighted (fixed effects)	3	0.123234	0.0590024	0.0367415	0.619501
Small vessel stroke	SomaScan	6471_53	Q92496	(CFHR4)	Inverse variance weighted (fixed effects)	2	0.078149	0.0374277	0.036798	0.619501
Small vessel stroke	SomaScan	2982_82	P56470	(LGALS4)	Wald ratio	1	0.797373	0.380863	0.036296	0.619501
Small vessel stroke	SomaScan	8229_1	Q4G148	(GXYLT1)	Inverse variance weighted (fixed effects)	3	0.141615	0.0669663	0.0344543	0.619501
Small vessel stroke	SomaScan	15614_168	Q8N149	(LILRA2)	Inverse variance weighted (fixed effects)	3	-0.137836	0.0653725	0.03499	0.619501
Small vessel stroke	SomaScan	9321_400	P08949	(NMB)	Inverse variance weighted (fixed effects)	2	-0.292156	0.141082	0.0383753	0.619501
Small vessel stroke	SomaScan	12437_18	Q6PHR2	(ULK3)	Wald ratio	1	0.536249	0.258918	0.0383484	0.619501
Small vessel stroke	SomaScan	17675_17	Q9NPJ3	(ACOT13)	Wald ratio	1	-0.841105	0.407599	0.0390595	0.619501
Ischemic stroke	Olink	OID30356	P45954	(ACADSB)	Inverse variance weighted (fixed effects)	2	-0.0657907	0.0322387	0.0412768	0.621829
Ischemic stroke	SomaScan	17686_27	Q99426	(TBCB)	Wald ratio	1	-0.235813	0.115385	0.0409816	0.621829
Ischemic stroke	SomaScan	4971_1	Q9UBR2	(CTSZ)	Inverse variance weighted (fixed effects)	2	-0.0644801	0.0316159	0.0414021	0.621829
Ischemic stroke	SomaScan	15472_16	Q86VZ4	(LRP11)	Inverse variance weighted (fixed effects)	3	0.0278143	0.0136115	0.0410087	0.621829
Ischemic stroke	SomaScan	3009_3	Q03167	(TGFBR3)	Wald ratio	1	-0.163148	0.0796545	0.0405411	0.621829
Ischemic stroke	SomaScan	17140_57	Q9GZP0	(PDGFD)	Inverse variance weighted (fixed effects)	3	-0.0401286	0.0196135	0.0407592	0.621829
Cardioembolic stroke	Olink	OID21496	Q02763	(TEK)	Inverse variance weighted (fixed effects)	2	0.0779101	0.0380764	0.0407412	0.621829
Cardioembolic stroke	SomaScan	14091_42	O75828	(CBR3)	Inverse variance weighted (fixed effects)	3	0.0846048	0.0413498	0.0407488	0.621829
Large artery stroke	Olink	OID31477	Q9UH65	(SWAP70)	Inverse variance weighted (fixed effects)	3	-0.252941	0.123639	0.0407751	0.621829
Large artery stroke	Olink	OID30811	P60880	(SNAP25)	Wald ratio	1	-0.449585	0.220404	0.041368	0.621829
Large artery stroke	Olink	OID30690	O00602	(FCN1)	Inverse variance weighted (fixed effects)	3	0.156912	0.0768147	0.0410789	0.621829
Large artery stroke	Olink	OID20086	P21964	(COMT)	Inverse variance weighted (fixed effects)	2	-0.137186	0.0671904	0.0411768	0.621829
Large artery stroke	Olink	OID31011	Q96A00	(PPP1R14A)	Inverse variance weighted (fixed effects)	2	-0.213391	0.104573	0.0412918	0.621829
Large artery stroke	Olink	OID20987	P56279	(TCL1A)	Inverse variance weighted (fixed effects)	2	-0.156761	0.0766703	0.0408929	0.621829
Large artery stroke	SomaScan	19277_4	Q8NFU3	(TSTD1)	Inverse variance weighted (fixed effects)	2	0.131819	0.0644032	0.0406801	0.621829
Large artery stroke	SomaScan	19143_38	Q6BCY4	(CYB5R2)	Inverse variance weighted (fixed effects)	3	-0.180836	0.0885543	0.0411428	0.621829
Large artery stroke	SomaScan	19558_10	O75096	(LRP4)	Inverse variance weighted (fixed effects)	2	0.117623	0.0576752	0.0414098	0.621829
Large artery stroke	SomaScan	4563_61	P19174	(PLCG1)	Wald ratio	1	0.651719	0.318386	0.0406632	0.621829
Small vessel stroke	Olink	OID30241	P50053	(KHK)	Inverse variance weighted (fixed effects)	2	-0.140056	0.0684965	0.0408827	0.621829
Small vessel stroke	SomaScan	2860_19	P52292	(KPNA2)	Wald ratio	1	0.774295	0.37931	0.0412188	0.621829
Small vessel stroke	SomaScan	19143_38	Q6BCY4	(CYB5R2)	Inverse variance weighted (fixed effects)	3	0.167842	0.0822485	0.0412832	0.621829
Cardioembolic stroke	Olink	OID20393	P20023	(CR2)	Inverse variance weighted (fixed effects)	2	-0.167853	0.0823831	0.041603	0.62349
Small vessel stroke	Olink	OID20579	Q16698	(DECR1)	Wald ratio	1	-0.799325	0.392329	0.0416117	0.62349
Ischemic stroke	Olink	OID31101	Q6UX71	(PLXDC2)	Wald ratio	1	-0.209791	0.103438	0.042543	0.625462
Ischemic stroke	Olink	OID20907	P29218	(IMPA1)	Wald ratio	1	0.0746752	0.036865	0.0428016	0.625462
Ischemic stroke	Olink	OID20086	P21964	(COMT)	Inverse variance weighted (fixed effects)	2	-0.0440089	0.0217554	0.0430841	0.625462
Ischemic stroke	Olink	OID30974	P35556	(FBN2)	Wald ratio	1	0.04864	0.0240339	0.0429898	0.625462
Ischemic stroke	Olink	OID20356	Q99650	(OSMR)	Inverse variance weighted (fixed effects)	3	0.0430718	0.0212579	0.0427484	0.625462
Ischemic stroke	Olink	OID20320	Q16769	(QPCT)	Inverse variance weighted (fixed effects)	2	0.0388659	0.0191607	0.0425177	0.625462
Ischemic stroke	SomaScan	15367_38	Q8TDL5	(BPIFB1)	Inverse variance weighted (fixed effects)	2	-0.0386342	0.0190665	0.0427354	0.625462
Ischemic stroke	SomaScan	3640_14	P30533	(LRPAP1)	Inverse variance weighted (fixed effects)	3	-0.076272	0.0376711	0.0428997	0.625462
Ischemic stroke	SomaScan	8974_172	P39059	(COL15A1)	Inverse variance weighted (fixed effects)	2	0.0673339	0.0331995	0.0425439	0.625462
Ischemic stroke	SomaScan	13982_33	Q9NS28	(RGS18)	Wald ratio	1	-0.262774	0.129562	0.042543	0.625462
Cardioembolic stroke	Olink	OID30248	Q8WUF8	(FAM172A)	Wald ratio	1	0.255374	0.125594	0.0420189	0.625462
Cardioembolic stroke	Olink	OID31009	O75167	(PHACTR2)	Wald ratio	1	-0.165599	0.0817922	0.0429053	0.625462
Cardioembolic stroke	Olink	OID20501	Q0Z7S8	(FABP9)	Inverse variance weighted (fixed effects)	2	-0.349132	0.171793	0.0421247	0.625462
Cardioembolic stroke	SomaScan	12685_57	Q9NSB8	(HOMER2)	Wald ratio	1	-0.483023	0.238773	0.0430798	0.625462
Cardioembolic stroke	SomaScan	6434_18	O75106	(AOC2)	Wald ratio	1	0.696988	0.344359	0.0429687	0.625462
Large artery stroke	Olink	OID31008	O95467	(GNAS)	Wald ratio	1	-0.611492	0.301103	0.0422715	0.625462
Large artery stroke	Olink	OID20431	P22301	(IL10)	Wald ratio	1	0.427369	0.210484	0.0423153	0.625462
Large artery stroke	Olink	OID31514	Q96BQ1	(FAM3D)	Inverse variance weighted (fixed effects)	2	-0.137696	0.067771	0.042175	0.625462
Large artery stroke	Olink	OID31031	P51687	(SUOX)	Wald ratio	1	-0.839668	0.413318	0.0422011	0.625462
Large artery stroke	SomaScan	10714_7	P12821	(ACE)	Inverse variance weighted (fixed effects)	2	0.090415	0.04454	0.0423593	0.625462
Large artery stroke	SomaScan	7648_9	Q00872	(MYBPC1)	Wald ratio	1	-0.951128	0.469925	0.0429702	0.625462
Large artery stroke	SomaScan	13434_172	Q9NVD7	(PARVA)	Inverse variance weighted (fixed effects)	2	0.555035	0.273707	0.0425765	0.625462
Large artery stroke	SomaScan	8364_74	Q9Y2C2	(UST)	Inverse variance weighted (fixed effects)	2	-0.342516	0.168616	0.0422211	0.625462
Small vessel stroke	Olink	OID20907	P29218	(IMPA1)	Wald ratio	1	0.2141	0.105396	0.0422154	0.625462
Small vessel stroke	Olink	OID21072	P02749	(APOH)	Inverse variance weighted (fixed effects)	2	0.110902	0.0548113	0.0430375	0.625462
Small vessel stroke	SomaScan	3044_3	P55774	(CCL18)	Inverse variance weighted (fixed effects)	3	-0.0774666	0.0382374	0.042771	0.625462
Small vessel stroke	SomaScan	13545_97	Q8N9N8	(EIF1AD)	Wald ratio	1	0.236462	0.116563	0.042498	0.625462
Small vessel stroke	SomaScan	6617_12	Q6DN72	(FCRL6)	Wald ratio	1	-0.329404	0.16241	0.0425372	0.625462
Small vessel stroke	SomaScan	13130_150	P52789	(HK2)	Wald ratio	1	0.677273	0.333333	0.0421721	0.625462
Small vessel stroke	SomaScan	8100_15	Q7Z4H4	(ADM2)	Wald ratio	1	0.420805	0.208054	0.0431164	0.625462
Cardioembolic stroke	Olink	OID21381	Q7Z5L0	(VMO1)	Inverse variance weighted (fixed effects)	4	0.0824212	0.0407944	0.0433413	0.62603
Cardioembolic stroke	Olink	OID20181	Q8WVQ1	(CANT1)	Wald ratio	1	-0.247436	0.122558	0.0434935	0.62603
Cardioembolic stroke	Olink	OID30614	Q5JS37	(NHLRC3)	Inverse variance weighted (fixed effects)	2	-0.156498	0.0775253	0.043522	0.62603
Large artery stroke	Olink	OID30248	Q8WUF8	(FAM172A)	Wald ratio	1	0.332824	0.164842	0.0434823	0.62603
Large artery stroke	SomaScan	13481_24	Q15560	(TCEA2)	Wald ratio	1	-0.355816	0.176187	0.043432	0.62603
Large artery stroke	SomaScan	18162_167	Q9NWZ3	(IRAK4)	Wald ratio	1	0.590283	0.292241	0.0433988	0.62603
Small vessel stroke	Olink	OID30408	O95965	(ITGBL1)	Inverse variance weighted (fixed effects)	3	-0.119592	0.0591817	0.0433043	0.62603
Small vessel stroke	SomaScan	6574_11	O60667	(FAIM3)	Wald ratio	1	0.45082	0.223203	0.0434068	0.62603
Cardioembolic stroke	SomaScan	8890_9	Q14DG7	(TMEM132B)	Wald ratio	1	0.257448	0.127578	0.043595	0.62642
Ischemic stroke	SomaScan	4127_75	P13671	(C6)	Inverse variance weighted (fixed effects)	2	0.0714729	0.0354693	0.0438983	0.629546
Small vessel stroke	SomaScan	17832_12	Q9BXS1	(IDI2)	Wald ratio	1	-0.289511	0.143678	0.0439046	0.629546
Ischemic stroke	Olink	OID30250	P58107	(EPPK1)	Inverse variance weighted (fixed effects)	3	0.0364088	0.018079	0.0440229	0.630579
Cardioembolic stroke	Olink	OID20679	P53634	(CTSC)	Inverse variance weighted (fixed effects)	2	-0.0653933	0.0324955	0.0441796	0.632162
Ischemic stroke	SomaScan	11117_2	Q8TB22	(SPATA20)	Inverse variance weighted (fixed effects)	2	0.0469796	0.0233632	0.0443421	0.632249
Cardioembolic stroke	Olink	OID31522	Q9NPJ3	(ACOT13)	Wald ratio	1	-0.551459	0.274239	0.0443392	0.632249
Large artery stroke	SomaScan	19504_22	P23919	(DTYMK)	Wald ratio	1	-0.966463	0.480691	0.0443708	0.632249
Small vessel stroke	Olink	OID30286	P02458	(COL2A1)	Inverse variance weighted (fixed effects)	3	-0.0805551	0.0400422	0.0442459	0.632249
Cardioembolic stroke	Olink	OID20342	P05121	(SERPINE1)	Wald ratio	1	0.346609	0.172463	0.044457	0.632818
Cardioembolic stroke	Olink	OID30640	Q96AJ9	(VTI1A)	Wald ratio	1	-0.593676	0.295678	0.04466	0.633726
Cardioembolic stroke	SomaScan	2837_3	P08581	(MET)	Inverse variance weighted (fixed effects)	2	-0.228763	0.113932	0.0446538	0.633726
Large artery stroke	Olink	OID30531	Q9H3T2	(SEMA6C)	Wald ratio	1	-0.452701	0.225449	0.0446433	0.633726
Large artery stroke	Olink	OID21331	P15848	(ARSB)	Inverse variance weighted (fixed effects)	3	-0.139547	0.0695494	0.0448084	0.635174
Ischemic stroke	Olink	OID20407	Q9Y5C1	(ANGPTL3)	Wald ratio	1	-0.0519491	0.0259746	0.0455003	0.635748
Ischemic stroke	SomaScan	6574_11	O60667	(FAIM3)	Wald ratio	1	0.148802	0.074401	0.0455003	0.635748
Ischemic stroke	SomaScan	10346_5	P40763	(STAT3)	Wald ratio	1	-0.0973394	0.0486697	0.0455003	0.635748
Cardioembolic stroke	Olink	OID31066	Q92859	(NEO1)	Wald ratio	1	0.466027	0.232576	0.0450958	0.635748
Cardioembolic stroke	Olink	OID21337	Q14241	(ELOA)	Wald ratio	1	0.386865	0.193432	0.0455003	0.635748
Cardioembolic stroke	Olink	OID20130	P31949	(S100A11)	Wald ratio	1	-0.25464	0.127167	0.0452407	0.635748
Cardioembolic stroke	Olink	OID20081	O43854	(EDIL3)	Wald ratio	1	0.384029	0.192014	0.0455003	0.635748
Cardioembolic stroke	SomaScan	18381_16	P05091	(ALDH2)	Wald ratio	1	0.43264	0.215772	0.0449549	0.635748
Large artery stroke	Olink	OID21085	Q14112	(NID2)	Inverse variance weighted (fixed effects)	2	0.129948	0.0649175	0.0453121	0.635748
Large artery stroke	Olink	OID20801	P22676	(CALB2)	Wald ratio	1	0.740725	0.369563	0.0450348	0.635748
Large artery stroke	Olink	OID21349	Q8N9I9	(DTX3)	Wald ratio	1	0.461179	0.23059	0.0455003	0.635748
Small vessel stroke	Olink	OID20222	Q92692	(NECTIN2)	Inverse variance weighted (fixed effects)	2	-0.215074	0.107534	0.0454944	0.635748
Small vessel stroke	Olink	OID21084	P23381	(WARS1)	Inverse variance weighted (fixed effects)	2	0.172699	0.086277	0.0453193	0.635748
Small vessel stroke	SomaScan	12008_3	P09564	(CD7)	Wald ratio	1	-0.240267	0.120133	0.0455003	0.635748
Cardioembolic stroke	Olink	OID20867	Q9NRG1	(PRTFDC1)	Inverse variance weighted (fixed effects)	2	0.281594	0.140859	0.0455958	0.636293
Small vessel stroke	Olink	OID20731	Q9NZC2	(TREM2)	Inverse variance weighted (fixed effects)	2	-0.439705	0.219987	0.0456324	0.636293
Cardioembolic stroke	Olink	OID30743	P08185	(SERPINA6)	Inverse variance weighted (fixed effects)	2	0.139734	0.0699335	0.0457061	0.636636
Large artery stroke	Olink	OID30603	P06132	(UROD)	Inverse variance weighted (fixed effects)	2	0.147199	0.0736845	0.0457502	0.636636
Large artery stroke	Olink	OID30395	Q9BYJ0	(FGFBP2)	Inverse variance weighted (fixed effects)	2	0.0943335	0.0472867	0.0460507	0.638783
Large artery stroke	Olink	OID20704	O76096	(CST7)	Inverse variance weighted (fixed effects)	3	0.106096	0.0531803	0.0460409	0.638783
Large artery stroke	Olink	OID21382	Q99536	(VAT1)	Wald ratio	1	-0.320707	0.160709	0.0459802	0.638783
Large artery stroke	Olink	OID21454	O00292	(LEFTY2)	Inverse variance weighted (fixed effects)	3	-0.0929024	0.046588	0.0461382	0.638783
Small vessel stroke	Olink	OID30672	P07998	(RNASE1)	Inverse variance weighted (fixed effects)	2	0.205756	0.103161	0.0460968	0.638783
Ischemic stroke	Olink	OID20262	Q9NNX6	(CD209)	Inverse variance weighted (fixed effects)	2	-0.0426524	0.0214341	0.0465985	0.639308
Ischemic stroke	Olink	OID31451	Q6UW56	(ATRAID)	Wald ratio	1	-0.0577324	0.0290455	0.0468499	0.639308
Ischemic stroke	SomaScan	15440_57	P16519	(PCSK2)	Wald ratio	1	-0.169719	0.0854701	0.0470651	0.639308
Ischemic stroke	SomaScan	11104_13	P36222	(CHI3L1)	Inverse variance weighted (fixed effects)	3	-0.0260197	0.0130952	0.0469271	0.639308
Ischemic stroke	SomaScan	17513_11	P50995	(ANXA11)	Wald ratio	1	0.0945578	0.047619	0.0470651	0.639308
Ischemic stroke	SomaScan	2743_5	Q15465	(SHH)	Wald ratio	1	0.154095	0.0775862	0.047021	0.639308
Ischemic stroke	SomaScan	9916_146	Q9NT99	(LRRC4B)	Wald ratio	1	0.274119	0.137825	0.0467135	0.639308
Cardioembolic stroke	Olink	OID21091	Q9HCN6	(GP6)	Wald ratio	1	0.110747	0.055624	0.0464819	0.639308
Cardioembolic stroke	Olink	OID30765	Q08380	(LGALS3BP)	Wald ratio	1	0.329736	0.165588	0.0464474	0.639308
Cardioembolic stroke	Olink	OID30109	Q9UFP1	(GASK1A)	Inverse variance weighted (fixed effects)	3	-0.0808566	0.0406913	0.0469141	0.639308
Cardioembolic stroke	Olink	OID21081	O60462	(NRP2)	Inverse variance weighted (fixed effects)	3	-0.162512	0.0817545	0.0468331	0.639308
Large artery stroke	Olink	OID21294	Q9Y653	(ADGRG1)	Wald ratio	1	-0.62945	0.316837	0.0469593	0.639308
Large artery stroke	Olink	OID30859	Q14129	(DGCR6)	Wald ratio	1	-0.497425	0.250243	0.0468374	0.639308
Large artery stroke	Olink	OID20343	P43121	(MCAM)	Inverse variance weighted (fixed effects)	2	-0.498399	0.250558	0.0466837	0.639308
Large artery stroke	SomaScan	18175_65	Q99536	(VAT1)	Wald ratio	1	-0.665667	0.334333	0.0464774	0.639308
Large artery stroke	SomaScan	6081_52	Q9UKZ9	(PCOLCE2)	Inverse variance weighted (fixed effects)	4	-0.0958203	0.04823	0.0469519	0.639308
Small vessel stroke	Olink	OID30752	P14151	(SELL)	Inverse variance weighted (fixed effects)	2	-0.108182	0.0544713	0.0470287	0.639308
Small vessel stroke	Olink	OID31301	Q8TEW0	(PARD3)	Wald ratio	1	0.577188	0.289918	0.0464954	0.639308
Small vessel stroke	SomaScan	15584_9	P36980	(CFHR2)	Inverse variance weighted (fixed effects)	3	0.0555643	0.0279049	0.0464587	0.639308
Large artery stroke	SomaScan	5069_9	P08174	(CD55)	Inverse variance weighted (fixed effects)	2	-0.127244	0.0641174	0.0471953	0.640441
Ischemic stroke	Olink	OID30396	P39059	(COL15A1)	Inverse variance weighted (fixed effects)	2	0.068127	0.0343468	0.0473109	0.640628
Ischemic stroke	SomaScan	2911_27	P21741	(MDK)	Wald ratio	1	0.260974	0.131693	0.0475145	0.640628
Cardioembolic stroke	SomaScan	18332_17	O14810	(CPLX1)	Wald ratio	1	-0.586268	0.295775	0.0474633	0.640628
Cardioembolic stroke	SomaScan	5089_11	P16871	(IL7R)	Wald ratio	1	0.406844	0.205323	0.0475373	0.640628
Cardioembolic stroke	SomaScan	15513_108	Q16651	(PRSS8)	Wald ratio	1	-0.61809	0.311558	0.0472702	0.640628
Large artery stroke	Olink	OID21285	Q9Y6A5	(TACC3)	Wald ratio	1	-0.217471	0.109715	0.0474633	0.640628
Large artery stroke	SomaScan	3806_55	P54756	(EPHA5)	Inverse variance weighted (fixed effects)	2	0.393687	0.198593	0.0474372	0.640628
Ischemic stroke	SomaScan	8297_8	Q8IXB1	(DNAJC10)	Wald ratio	1	0.238911	0.120623	0.0476311	0.64126
Cardioembolic stroke	SomaScan	13669_6	P22607	(FGFR3)	Inverse variance weighted (fixed effects)	2	-0.20571	0.103905	0.0477283	0.641937
Ischemic stroke	Olink	OID20072	Q6UWL2	(SUSD1)	Wald ratio	1	-0.123163	0.0622977	0.0480403	0.642435
Ischemic stroke	Olink	OID20326	P19957	(PI3)	Wald ratio	1	0.0503553	0.0254606	0.0479538	0.642435
Ischemic stroke	SomaScan	18916_25	Q9BY32	(ITPA)	Inverse variance weighted (fixed effects)	4	-0.0299937	0.0151665	0.0479712	0.642435
Cardioembolic stroke	Olink	OID30265	P21754	(ZP3)	Inverse variance weighted (fixed effects)	3	0.0526206	0.0266052	0.0479473	0.642435
Cardioembolic stroke	SomaScan	2950_57	P22692	(IGFBP4)	Wald ratio	1	-0.625899	0.316547	0.0480108	0.642435
Small vessel stroke	SomaScan	6947_4	Q9Y274	(ST3GAL6)	Inverse variance weighted (fixed effects)	3	-0.106216	0.0537273	0.0480474	0.642435
Ischemic stroke	Olink	OID21194	P50749	(RASSF2)	Inverse variance weighted (fixed effects)	2	-0.137783	0.0697618	0.0482627	0.642798
Large artery stroke	Olink	OID20714	P34896	(SHMT1)	Inverse variance weighted (fixed effects)	2	-0.109242	0.0552989	0.0482131	0.642798
Large artery stroke	Olink	OID21132	P22749	(GNLY)	Inverse variance weighted (fixed effects)	2	-0.145591	0.0737129	0.0482564	0.642798
Large artery stroke	SomaScan	12685_57	Q9NSB8	(HOMER2)	Wald ratio	1	-0.627601	0.317634	0.0481704	0.642798
Ischemic stroke	Olink	OID20131	Q9H7M9	(VSIR)	Inverse variance weighted (fixed effects)	2	-0.0439469	0.0222805	0.0485597	0.644217
Ischemic stroke	Olink	OID21401	Q9ULX7	(CA14)	Inverse variance weighted (fixed effects)	2	0.0763025	0.0386656	0.0484505	0.644217
Ischemic stroke	Olink	OID20501	Q0Z7S8	(FABP9)	Inverse variance weighted (fixed effects)	2	-0.148226	0.0752721	0.0489293	0.644217
Ischemic stroke	Olink	OID21417	Q16790	(CA9)	Inverse variance weighted (fixed effects)	2	0.103609	0.0525783	0.0487741	0.644217
Cardioembolic stroke	Olink	OID20733	O75888	(TNFSF13)	Inverse variance weighted (fixed effects)	2	0.0994474	0.0504761	0.0488167	0.644217
Cardioembolic stroke	SomaScan	13929_27	Q9UKG9	(CROT)	Inverse variance weighted (fixed effects)	2	-0.097431	0.0494669	0.048882	0.644217
Cardioembolic stroke	SomaScan	13125_45	P04004	(VTN)	Inverse variance weighted (fixed effects)	2	-0.0661762	0.0335764	0.0487335	0.644217
Cardioembolic stroke	SomaScan	5631_83	P12872	(MLN)	Inverse variance weighted (fixed effects)	2	0.330565	0.167871	0.0489351	0.644217
Large artery stroke	Olink	OID30635	P52758	(RIDA)	Wald ratio	1	0.157789	0.0800524	0.0487154	0.644217
Large artery stroke	SomaScan	15391_114	Q14393	(GAS6)	Inverse variance weighted (fixed effects)	2	-0.2118	0.107538	0.048891	0.644217
Large artery stroke	SomaScan	5742_14	Q9NPH0	(ACP6)	Inverse variance weighted (fixed effects)	3	0.12452	0.0631281	0.0485524	0.644217
Small vessel stroke	Olink	OID20869	Q13426	(XRCC4)	Wald ratio	1	0.587961	0.298354	0.04876	0.644217
Large artery stroke	Olink	OID20736	Q9UJA9	(ENPP5)	Inverse variance weighted (fixed effects)	4	-0.14083	0.0715533	0.0490469	0.645068
Ischemic stroke	SomaScan	7957_2	Q8WXD2	(SCG3)	Wald ratio	1	0.0393159	0.0199911	0.0492217	0.645307
Ischemic stroke	SomaScan	19161_1	Q9Y4E8	(USP15)	Wald ratio	1	-0.117117	0.0595596	0.049254	0.645307
Cardioembolic stroke	SomaScan	5451_1	Q13740	(ALCAM)	Inverse variance weighted (fixed effects)	3	0.281573	0.143149	0.0491843	0.645307
Large artery stroke	Olink	OID31126	Q13938	(CAPS)	Wald ratio	1	-0.377324	0.191774	0.0491197	0.645307
Cardioembolic stroke	Olink	OID20596	P08727	(KRT19)	Wald ratio	1	0.232474	0.118276	0.0493544	0.645788
Large artery stroke	SomaScan	6617_12	Q6DN72	(FCRL6)	Wald ratio	1	-0.333333	0.169614	0.0493852	0.645788
Small vessel stroke	Olink	OID21259	P55789	(GFER)	Wald ratio	1	-0.630862	0.321166	0.049497	0.646631
Ischemic stroke	SomaScan	4990_87	P07359	(GP1BA)	Inverse variance weighted (fixed effects)	2	-0.0908434	0.0462669	0.0495925	0.646805
Cardioembolic stroke	Olink	OID30889	Q8IY33	(MICALL2)	Wald ratio	1	-0.544078	0.277117	0.0496054	0.646805
Small vessel stroke	SomaScan	3206_4	Q9Y5Y7	(LYVE1)	Inverse variance weighted (fixed effects)	3	0.19846	0.101103	0.0496523	0.646805
Ischemic stroke	Olink	OID21291	Q9UKR3	(KLK13)	Wald ratio	1	0.0354724	0.018084	0.0498162	0.647346
Ischemic stroke	SomaScan	11347_9	P37837	(TALDO1)	Wald ratio	1	-0.224802	0.114625	0.0498549	0.647346
Cardioembolic stroke	Olink	OID20274	P14555	(PLA2G2A)	Inverse variance weighted (fixed effects)	2	-0.0726902	0.0370686	0.0498833	0.647346
Small vessel stroke	Olink	OID20477	Q9P0M4	(IL17C)	Wald ratio	1	-0.344707	0.175684	0.0497526	0.647346
Ischemic stroke	SomaScan	2602_2	O15123	(ANGPT2)	Wald ratio	1	-0.112385	0.0573394	0.0499958	0.647453
Ischemic stroke	SomaScan	11308_8	Q8TEY5	(CREB3L4)	Wald ratio	1	-0.0677711	0.0346386	0.0504037	0.647453
Ischemic stroke	SomaScan	11266_8	Q14242	(SELPLG)	Inverse variance weighted (fixed effects)	2	-0.057082	0.0291662	0.0503319	0.647453
Cardioembolic stroke	Olink	OID21252	Q9UHF1	(EGFL7)	Inverse variance weighted (fixed effects)	2	-0.318931	0.162951	0.0503224	0.647453
Cardioembolic stroke	Olink	OID20433	O95379	(TNFAIP8)	Wald ratio	1	-0.38312	0.195636	0.0501909	0.647453
Cardioembolic stroke	SomaScan	4929_55	P04278	(SHBG)	Inverse variance weighted (fixed effects)	2	-0.186034	0.0949382	0.0500516	0.647453
Large artery stroke	Olink	OID21527	P26842	(CD27)	Inverse variance weighted (fixed effects)	2	-0.168306	0.0859055	0.0500894	0.647453
Large artery stroke	SomaScan	10511_10	P12111	(COL6A3)	Wald ratio	1	-0.3897	0.199078	0.0502853	0.647453
Small vessel stroke	Olink	OID20751	Q6UXH1	(CRELD2)	Inverse variance weighted (fixed effects)	2	0.132602	0.0677769	0.0504127	0.647453
Small vessel stroke	Olink	OID31044	Q9BUP0	(EFHD1)	Inverse variance weighted (fixed effects)	2	0.210775	0.107574	0.0500722	0.647453
Small vessel stroke	Olink	OID30464	Q9NZS2	(KLRF1)	Inverse variance weighted (fixed effects)	2	0.190142	0.0971503	0.0503251	0.647453
Large artery stroke	SomaScan	9385_4	P10253	(GAA)	Inverse variance weighted (fixed effects)	4	0.137431	0.0702719	0.0504998	0.647454
Large artery stroke	SomaScan	9183_7	P17181	(IFNAR1)	Inverse variance weighted (fixed effects)	3	-0.0891426	0.0455823	0.0505075	0.647454
Cardioembolic stroke	SomaScan	5834_18	P15248	(IL9)	Wald ratio	1	0.404206	0.206776	0.0506064	0.648113
Cardioembolic stroke	SomaScan	7244_16	Q9H665	(IGFLR1)	Inverse variance weighted (fixed effects)	2	0.075476	0.0386278	0.0507095	0.648219
Large artery stroke	Olink	OID21222	Q9UQQ2	(SH2B3)	Wald ratio	1	0.630053	0.322439	0.0506985	0.648219
Ischemic stroke	Olink	OID31301	Q8TEW0	(PARD3)	Wald ratio	1	0.206517	0.105906	0.0511761	0.649927
Ischemic stroke	SomaScan	18934_50	P21980	(TGM2)	Wald ratio	1	-0.0889878	0.0456062	0.0510309	0.649927
Cardioembolic stroke	Olink	OID20173	Q14956	(GPNMB)	Inverse variance weighted (fixed effects)	2	-0.10438	0.0535002	0.0510554	0.649927
Cardioembolic stroke	SomaScan	7218_87	P14415	(ATP1B2)	Inverse variance weighted (fixed effects)	2	0.104969	0.0537967	0.0510324	0.649927
Cardioembolic stroke	SomaScan	12016_60	P22681	(CBL)	Wald ratio	1	-0.247836	0.127065	0.0511208	0.649927
Cardioembolic stroke	SomaScan	19135_5	Q969T7	(NT5C3L)	Inverse variance weighted (fixed effects)	2	-0.107073	0.0549032	0.0511497	0.649927
Large artery stroke	SomaScan	12637_7	P43155	(CRAT)	Wald ratio	1	0.535991	0.27464	0.0509842	0.649927
Cardioembolic stroke	SomaScan	7110_2	Q9UBS4	(DNAJB11)	Wald ratio	1	-0.245323	0.12585	0.0512567	0.65033
Large artery stroke	Olink	OID30787	P02751	(FN1)	Wald ratio	1	-0.109087	0.0559725	0.051303	0.65033
Ischemic stroke	SomaScan	8043_153	P49747	(COMP)	Inverse variance weighted (fixed effects)	2	-0.0895823	0.0460035	0.0514998	0.651727
Small vessel stroke	SomaScan	15613_16	P16233	(PNLIP)	Wald ratio	1	0.762144	0.391401	0.0515086	0.651727
Ischemic stroke	Olink	OID21448	P80303	(NUCB2)	Inverse variance weighted (fixed effects)	3	-0.0426881	0.021945	0.0517471	0.652093
Ischemic stroke	SomaScan	8100_15	Q7Z4H4	(ADM2)	Wald ratio	1	0.138255	0.0711409	0.0519683	0.652093
Cardioembolic stroke	Olink	OID21291	Q9UKR3	(KLK13)	Wald ratio	1	0.0820734	0.042196	0.0517684	0.652093
Cardioembolic stroke	Olink	OID20774	Q14118	(DAG1)	Wald ratio	1	-0.57569	0.296261	0.0519942	0.652093
Cardioembolic stroke	Olink	OID21439	P39900	(MMP12)	Inverse variance weighted (fixed effects)	3	-0.0668253	0.0343997	0.0520631	0.652093
Cardioembolic stroke	SomaScan	7822_11	Q9NWW9	(HRASLS2)	Wald ratio	1	-0.703065	0.362069	0.0521614	0.652093
Cardioembolic stroke	SomaScan	2974_61	Q12860	(CNTN1)	Inverse variance weighted (fixed effects)	2	0.120305	0.0619669	0.0522056	0.652093
Cardioembolic stroke	SomaScan	3320_49	Q16270	(IGFBP7)	Inverse variance weighted (fixed effects)	2	-0.114606	0.0588997	0.0516819	0.652093
Large artery stroke	Olink	OID20355	P18428	(LBP)	Inverse variance weighted (fixed effects)	3	-0.0781776	0.0402151	0.0518971	0.652093
Large artery stroke	Olink	OID21500	Q9UBX1	(CTSF)	Wald ratio	1	-0.220296	0.113374	0.0520054	0.652093
Large artery stroke	Olink	OID20501	Q0Z7S8	(FABP9)	Inverse variance weighted (fixed effects)	2	-0.453737	0.233642	0.052135	0.652093
Large artery stroke	SomaScan	11266_8	Q14242	(SELPLG)	Inverse variance weighted (fixed effects)	2	-0.174566	0.089803	0.051911	0.652093
Large artery stroke	SomaScan	4133_54	P10144	(GZMB)	Wald ratio	1	0.48183	0.24812	0.0521469	0.652093
Small vessel stroke	SomaScan	16599_38	Q9HCN4	(GPN1)	Wald ratio	1	0.553435	0.284987	0.0521414	0.652093
Cardioembolic stroke	Olink	OID30543	P09564	(CD7)	Inverse variance weighted (fixed effects)	2	-0.0850334	0.0438389	0.0524186	0.654155
Small vessel stroke	Olink	OID21494	Q92832	(NELL1)	Inverse variance weighted (fixed effects)	3	-0.134335	0.0692865	0.0525209	0.654834
Cardioembolic stroke	Olink	OID31096	Q8IXS6	(PALM2AKAP2)	Inverse variance weighted (fixed effects)	2	-0.150655	0.0777802	0.0527541	0.656544
Large artery stroke	SomaScan	2681_23	P14210	(HGF)	Wald ratio	1	0.392063	0.202381	0.0527142	0.656544
Ischemic stroke	SomaScan	12395_86	Q6PI48	(DARS2)	Wald ratio	1	0.176148	0.091024	0.0529676	0.657133
Cardioembolic stroke	SomaScan	11441_11	P06737	(PYGL)	Wald ratio	1	-0.295193	0.15256	0.0529987	0.657133
Cardioembolic stroke	SomaScan	11287_14	P00167	(CYB5A)	Wald ratio	1	-0.408284	0.211045	0.0530419	0.657133
Large artery stroke	Olink	OID30666	P01210	(PENK)	Inverse variance weighted (fixed effects)	2	0.13215	0.068292	0.052981	0.657133
Large artery stroke	SomaScan	14747_9	O75462	(CRLF1)	Wald ratio	1	-0.202273	0.104545	0.053017	0.657133
Ischemic stroke	SomaScan	3290_50	Q6YHK3	(CD109)	Inverse variance weighted (fixed effects)	3	0.0384867	0.0199064	0.0531891	0.65717
Cardioembolic stroke	SomaScan	10346_5	P40763	(STAT3)	Wald ratio	1	-0.209604	0.108371	0.0530969	0.65717
Large artery stroke	SomaScan	12656_1	Q07866	(KLC1)	Wald ratio	1	0.493228	0.255079	0.0531588	0.65717
Cardioembolic stroke	Olink	OID20558	P11274	(BCR)	Wald ratio	1	-0.551206	0.285184	0.0532601	0.657451
Ischemic stroke	SomaScan	5581_28	Q08830	(FGL1)	Inverse variance weighted (fixed effects)	4	0.0369887	0.0191419	0.053317	0.65756
Ischemic stroke	SomaScan	3132_1	P49767	(VEGFC)	Wald ratio	1	0.123267	0.0638614	0.053578	0.657811
Cardioembolic stroke	Olink	OID30327	Q96FZ7	(CHMP6)	Wald ratio	1	0.205584	0.106489	0.053538	0.657811
Cardioembolic stroke	SomaScan	8885_6	Q8IZS8	(CACNA2D3)	Inverse variance weighted (fixed effects)	3	-0.127209	0.0658908	0.053533	0.657811
Large artery stroke	SomaScan	5018_68	P30041	(PRDX6)	Wald ratio	1	-0.429153	0.222313	0.0535569	0.657811
Small vessel stroke	SomaScan	11643_73	Q8TDB6	(DTX3L)	Wald ratio	1	-0.755725	0.391221	0.0533956	0.657811
Ischemic stroke	Olink	OID21212	O00221	(NFKBIE)	Wald ratio	1	-0.062378	0.0323371	0.0537316	0.658397
Ischemic stroke	Olink	OID30957	O14967	(CLGN)	Inverse variance weighted (fixed effects)	2	-0.0307686	0.015966	0.053963	0.658397
Cardioembolic stroke	Olink	OID30485	P16671	(CD36)	Inverse variance weighted (fixed effects)	2	0.114303	0.0592635	0.053765	0.658397
Cardioembolic stroke	SomaScan	10892_8	Q99650	(OSMR)	Wald ratio	1	-0.274849	0.14261	0.0539457	0.658397
Large artery stroke	Olink	OID20137	Q03154	(ACY1)	Wald ratio	1	-0.795391	0.412666	0.0539242	0.658397
Large artery stroke	Olink	OID20626	P35613	(BSG)	Wald ratio	1	-0.533543	0.276713	0.0538373	0.658397
Small vessel stroke	Olink	OID20498	Q13261	(IL15RA)	Inverse variance weighted (fixed effects)	2	0.153452	0.0795797	0.0538208	0.658397
Cardioembolic stroke	Olink	OID20810	P08758	(ANXA5)	Wald ratio	1	0.292117	0.151627	0.0540353	0.658691
Cardioembolic stroke	Olink	OID20300	Q9Y4L1	(HYOU1)	Wald ratio	1	0.170096	0.088319	0.0541136	0.659058
Large artery stroke	Olink	OID30746	P05090	(APOD)	Inverse variance weighted (fixed effects)	2	-0.389875	0.202483	0.0541702	0.659159
Cardioembolic stroke	SomaScan	17164_15	P09525	(ANXA4)	Wald ratio	1	0.132476	0.0688456	0.0543242	0.66015
Small vessel stroke	SomaScan	13973_62	Q8NG68	(TTL)	Wald ratio	1	0.757161	0.393524	0.0543482	0.66015
Large artery stroke	Olink	OID20618	P68106	(FKBP1B)	Inverse variance weighted (fixed effects)	2	-0.185204	0.0962782	0.0544	0.660192
Ischemic stroke	Olink	OID21030	Q99731	(CCL19)	Wald ratio	1	-0.186287	0.0969453	0.0546601	0.661093
Cardioembolic stroke	Olink	OID21290	Q7L5N7	(LPCAT2)	Wald ratio	1	-0.291863	0.151864	0.0546215	0.661093
Cardioembolic stroke	Olink	OID31315	Q9ULD2	(MTUS1)	Inverse variance weighted (fixed effects)	2	0.181486	0.0944497	0.0546678	0.661093
Large artery stroke	SomaScan	17756_69	P32321	(DCTD)	Wald ratio	1	0.897163	0.466903	0.0546663	0.661093
Ischemic stroke	Olink	OID31475	Q99733	(NAP1L4)	Wald ratio	1	0.0629015	0.032785	0.0550344	0.661137
Ischemic stroke	Olink	OID21022	Q9UNZ2	(NSFL1C)	Wald ratio	1	-0.182727	0.0951184	0.0547251	0.661137
Ischemic stroke	Olink	OID20860	P13647	(KRT5)	Wald ratio	1	0.139947	0.0729301	0.0549946	0.661137
Ischemic stroke	Olink	OID30641	P21854	(CD72)	Wald ratio	1	0.0991724	0.0516898	0.0550344	0.661137
Ischemic stroke	SomaScan	13519_112	Q86VW2	(ARHGEF25)	Wald ratio	1	0.129425	0.0674779	0.0551069	0.661137
Large artery stroke	Olink	OID30226	Q8WZ75	(ROBO4)	Wald ratio	1	0.467132	0.243217	0.0547777	0.661137
Large artery stroke	SomaScan	9321_400	P08949	(NMB)	Inverse variance weighted (fixed effects)	2	-0.287091	0.14968	0.0551065	0.661137
Small vessel stroke	Olink	OID30785	P00747	(PLG)	Inverse variance weighted (fixed effects)	3	0.139228	0.0725549	0.0549931	0.661137
Small vessel stroke	SomaScan	6557_50	Q8TF66	(LRRC15)	Inverse variance weighted (fixed effects)	2	0.132907	0.0692596	0.0549891	0.661137
Cardioembolic stroke	Olink	OID20839	P30039	(PBLD)	Inverse variance weighted (fixed effects)	2	0.0957987	0.0499667	0.0552061	0.661747
Ischemic stroke	SomaScan	10714_7	P12821	(ACE)	Inverse variance weighted (fixed effects)	3	0.0271842	0.0141892	0.055385	0.66331
Cardioembolic stroke	SomaScan	3580_25	P01009	(SERPINA1)	Inverse variance weighted (fixed effects)	3	0.0816602	0.0426401	0.0554792	0.663856
Cardioembolic stroke	Olink	OID21215	P31994	(FCGR2B)	Inverse variance weighted (fixed effects)	2	0.077187	0.0403224	0.0555889	0.664006
Small vessel stroke	SomaScan	13044_5	Q99816	(TSG101)	Wald ratio	1	-0.288527	0.150713	0.0555672	0.664006
Ischemic stroke	Olink	OID31452	Q96K21	(ZFYVE19)	Inverse variance weighted (fixed effects)	2	-0.0444784	0.023248	0.05572	0.664987
Ischemic stroke	SomaScan	9321_400	P08949	(NMB)	Inverse variance weighted (fixed effects)	2	-0.0958997	0.0501433	0.0558103	0.664987
Small vessel stroke	SomaScan	4964_67	Q9NZ08	(ERAP1)	Inverse variance weighted (fixed effects)	3	-0.0789956	0.0413057	0.055817	0.664987
Ischemic stroke	Olink	OID30726	P35542	(SAA4)	Inverse variance weighted (fixed effects)	3	-0.0427805	0.0224235	0.0564119	0.66569
Ischemic stroke	Olink	OID30598	P55083	(MFAP4)	Inverse variance weighted (fixed effects)	2	0.0746715	0.0390971	0.0561462	0.66569
Ischemic stroke	Olink	OID31042	Q8IWQ3	(BRSK2)	Inverse variance weighted (fixed effects)	4	-0.0396609	0.0207802	0.056315	0.66569
Ischemic stroke	SomaScan	13450_49	P40818	(USP8)	Wald ratio	1	0.183874	0.0963618	0.0563701	0.66569
Cardioembolic stroke	Olink	OID30509	P17050	(NAGA)	Wald ratio	1	-0.219286	0.114799	0.0561101	0.66569
Cardioembolic stroke	Olink	OID20964	O95407	(TNFRSF6B)	Inverse variance weighted (fixed effects)	2	-0.107009	0.0560378	0.0561866	0.66569
Cardioembolic stroke	SomaScan	2864_2	Q02750	(MAP2K1)	Wald ratio	1	0.505348	0.264706	0.0562504	0.66569
Large artery stroke	Olink	OID30723	P00734	(F2)	Wald ratio	1	0.430676	0.225544	0.0561973	0.66569
Large artery stroke	SomaScan	3367_8	Q9UGM5	(FETUB)	Inverse variance weighted (fixed effects)	2	0.184899	0.096739	0.0559633	0.66569
Small vessel stroke	Olink	OID20539	Q6ZMH5	(SLC39A5)	Wald ratio	1	0.712983	0.373619	0.0563504	0.66569
Small vessel stroke	SomaScan	4133_54	P10144	(GZMB)	Wald ratio	1	0.440476	0.230576	0.0560912	0.66569
Ischemic stroke	Olink	OID30815	Q14894	(CRYM)	Inverse variance weighted (fixed effects)	2	0.0389688	0.020438	0.0565618	0.666883
Small vessel stroke	Olink	OID21439	P39900	(MMP12)	Inverse variance weighted (fixed effects)	3	-0.0832321	0.0436651	0.0566314	0.667127
Ischemic stroke	SomaScan	11152_46	Q9UKR3	(KLK13)	Inverse variance weighted (fixed effects)	2	0.0348693	0.0183174	0.0569602	0.668122
Ischemic stroke	SomaScan	13669_6	P22607	(FGFR3)	Inverse variance weighted (fixed effects)	2	-0.0876221	0.0460037	0.0568222	0.668122
Cardioembolic stroke	Olink	OID21159	P28799	(GRN)	Wald ratio	1	0.228912	0.120249	0.0569552	0.668122
Cardioembolic stroke	SomaScan	4992_49	P28799	(GRN)	Wald ratio	1	0.263206	0.138264	0.0569552	0.668122
Small vessel stroke	SomaScan	15343_337	P01042	(KNG1)	Inverse variance weighted (fixed effects)	3	0.0998939	0.0524609	0.0568897	0.668122
Ischemic stroke	SomaScan	2797_56	P04114	(APOB)	Wald ratio	1	0.202517	0.106407	0.0570111	0.668145
Ischemic stroke	Olink	OID30763	P05154	(SERPINA5)	Inverse variance weighted (fixed effects)	2	-0.0602714	0.031726	0.057466	0.670455
Ischemic stroke	SomaScan	18841_1	Q9UIV8	(SERPINB13)	Inverse variance weighted (fixed effects)	2	0.0875278	0.046065	0.0574208	0.670455
Ischemic stroke	SomaScan	2590_69	Q01973	(ROR1)	Inverse variance weighted (fixed effects)	2	-0.0539155	0.0283688	0.0573652	0.670455
Cardioembolic stroke	Olink	OID30732	P10909	(CLU)	Wald ratio	1	-0.322748	0.169868	0.0574331	0.670455
Large artery stroke	Olink	OID30727	P02649	(APOE)	Inverse variance weighted (fixed effects)	3	-0.070384	0.0370576	0.0575232	0.670455
Small vessel stroke	Olink	OID21337	Q14241	(ELOA)	Wald ratio	1	0.460721	0.24267	0.0576236	0.670455
Small vessel stroke	Olink	OID30326	Q6NUS6	(TCTN3)	Inverse variance weighted (fixed effects)	3	0.0716029	0.0377185	0.0576498	0.670455
Small vessel stroke	SomaScan	15391_114	Q14393	(GAS6)	Inverse variance weighted (fixed effects)	2	-0.169615	0.0893152	0.0575564	0.670455
Small vessel stroke	SomaScan	5581_28	Q08830	(FGL1)	Inverse variance weighted (fixed effects)	4	0.108607	0.0571657	0.0574502	0.670455
Large artery stroke	SomaScan	12635_9	O14717	(TRDMT1)	Inverse variance weighted (fixed effects)	3	-0.130062	0.068558	0.0578135	0.671216
Small vessel stroke	Olink	OID30253	P0DPI2	(GATD3)	Wald ratio	1	0.462201	0.243603	0.0577816	0.671216
Ischemic stroke	Olink	OID31306	Q96F10	(SAT2)	Inverse variance weighted (fixed effects)	2	-0.0428302	0.0225899	0.0579614	0.671667
Ischemic stroke	SomaScan	2925_9	P05121	(SERPINE1)	Wald ratio	1	0.210169	0.111017	0.0583406	0.671667
Ischemic stroke	SomaScan	8866_53	Q9NXS2	(QPCTL)	Inverse variance weighted (fixed effects)	3	0.053242	0.0281167	0.0582767	0.671667
Cardioembolic stroke	Olink	OID20341	P20062	(TCN2)	Inverse variance weighted (fixed effects)	3	-0.0867968	0.0458579	0.058393	0.671667
Cardioembolic stroke	Olink	OID21160	Q99497	(PARK7)	Wald ratio	1	-0.195138	0.103083	0.0583548	0.671667
Cardioembolic stroke	SomaScan	9126_171	Q86UY8	(NT5DC3)	Wald ratio	1	0.182198	0.0961768	0.0581706	0.671667
Cardioembolic stroke	SomaScan	14067_6	Q99959	(PKP2)	Wald ratio	1	0.357613	0.188889	0.0583251	0.671667
Cardioembolic stroke	SomaScan	6609_22	P09543	(CNP)	Wald ratio	1	0.442236	0.23354	0.0582759	0.671667
Cardioembolic stroke	SomaScan	4496_60	P39900	(MMP12)	Inverse variance weighted (fixed effects)	3	-0.0713429	0.0376215	0.0579159	0.671667
Large artery stroke	Olink	OID20327	Q9HD89	(RETN)	Inverse variance weighted (fixed effects)	2	-0.314337	0.166006	0.058288	0.671667
Large artery stroke	Olink	OID30259	Q92835	(INPP5D)	Wald ratio	1	-0.273016	0.144092	0.0581273	0.671667
Ischemic stroke	Olink	OID20799	P53985	(SLC16A1)	Wald ratio	1	-0.226262	0.119596	0.0585054	0.672263
Large artery stroke	Olink	OID20665	P48023	(FASLG)	Wald ratio	1	0.544246	0.287716	0.0585432	0.672263
Ischemic stroke	Olink	OID21143	P07108	(DBI)	Inverse variance weighted (fixed effects)	2	-0.0508558	0.026909	0.0587689	0.673723
Cardioembolic stroke	Olink	OID20877	P61244	(MAX)	Wald ratio	1	0.395274	0.209113	0.0587253	0.673723
Large artery stroke	Olink	OID20663	P12544	(GZMA)	Wald ratio	1	0.709923	0.375757	0.0588499	0.674085
Ischemic stroke	Olink	OID30164	Q03013	(GSTM4)	Inverse variance weighted (fixed effects)	3	-0.0574347	0.0304341	0.059136	0.675909
Large artery stroke	Olink	OID20845	Q96PP9	(GBP4)	Inverse variance weighted (fixed effects)	3	0.0904673	0.0479419	0.0591575	0.675909
Large artery stroke	SomaScan	8974_172	P39059	(COL15A1)	Inverse variance weighted (fixed effects)	2	0.182276	0.0965743	0.0591038	0.675909
Cardioembolic stroke	SomaScan	12687_2	Q16698	(DECR1)	Wald ratio	1	0.479532	0.254386	0.0594221	0.677955
Small vessel stroke	SomaScan	4131_72	P02751	(FN1)	Wald ratio	1	-0.242045	0.128409	0.0594358	0.677955
Ischemic stroke	Olink	OID30430	Q04609	(FOLH1)	Wald ratio	1	-0.16334	0.0871148	0.0607927	0.68128
Ischemic stroke	Olink	OID20321	O00584	(RNASET2)	Inverse variance weighted (fixed effects)	2	-0.0397046	0.0212882	0.0621681	0.68128
Ischemic stroke	Olink	OID31493	O43653	(PSCA)	Inverse variance weighted (fixed effects)	3	0.0170568	0.00909757	0.0608101	0.68128
Ischemic stroke	Olink	OID21498	P21589	(NT5E)	Inverse variance weighted (fixed effects)	3	0.0383869	0.0204052	0.0599404	0.68128
Ischemic stroke	SomaScan	6049_64	Q13332	(PTPRS)	Wald ratio	1	-0.161209	0.0861461	0.0612973	0.68128
Ischemic stroke	SomaScan	14131_37	P52799	(EFNB2)	Wald ratio	1	0.207237	0.110746	0.0613053	0.68128
Ischemic stroke	SomaScan	2982_82	P56470	(LGALS4)	Wald ratio	1	-0.253283	0.135084	0.0607927	0.68128
Ischemic stroke	SomaScan	14133_93	P27930	(IL1R2)	Inverse variance weighted (fixed effects)	3	0.0304381	0.0162968	0.0617984	0.68128
Ischemic stroke	SomaScan	15391_114	Q14393	(GAS6)	Inverse variance weighted (fixed effects)	2	-0.0569141	0.0303888	0.0610869	0.68128
Ischemic stroke	SomaScan	13481_24	Q15560	(TCEA2)	Wald ratio	1	-0.107364	0.0571232	0.0601738	0.68128
Ischemic stroke	SomaScan	18382_109	P21964	(COMT)	Wald ratio	1	-0.164234	0.0875912	0.0607927	0.68128
Ischemic stroke	SomaScan	3376_49	Q8NFM7	(IL17RD)	Inverse variance weighted (fixed effects)	4	0.0402829	0.0214608	0.0605126	0.68128
Ischemic stroke	SomaScan	11313_100	P61457	(PCBD1)	Inverse variance weighted (fixed effects)	3	0.0970396	0.0520533	0.0622887	0.68128
Cardioembolic stroke	Olink	OID21460	P32926	(DSG3)	Wald ratio	1	-0.124192	0.0663223	0.0611307	0.68128
Cardioembolic stroke	Olink	OID21398	P47992	(XCL1)	Inverse variance weighted (fixed effects)	2	0.0782037	0.0417133	0.0608213	0.68128
Cardioembolic stroke	Olink	OID20657	Q12866	(MERTK)	Wald ratio	1	0.117456	0.0624927	0.0601738	0.68128
Cardioembolic stroke	Olink	OID20083	P21246	(PTN)	Inverse variance weighted (fixed effects)	2	-0.181537	0.0965644	0.0601132	0.68128
Cardioembolic stroke	SomaScan	19372_7	Q7Z553	(MDGA2)	Inverse variance weighted (fixed effects)	2	0.0672238	0.0357786	0.0602606	0.68128
Cardioembolic stroke	SomaScan	12436_84	P78417	(GSTO1)	Inverse variance weighted (fixed effects)	3	-0.0746898	0.039918	0.0613337	0.68128
Cardioembolic stroke	SomaScan	4249_64	P22392	(NME2)	Wald ratio	1	-0.230704	0.123439	0.0616276	0.68128
Cardioembolic stroke	SomaScan	16605_2	P0C862	(C1QTNF9)	Wald ratio	1	0.160287	0.0851675	0.059833	0.68128
Cardioembolic stroke	SomaScan	11152_46	Q9UKR3	(KLK13)	Inverse variance weighted (fixed effects)	2	0.0799703	0.0427105	0.0611542	0.68128
Cardioembolic stroke	SomaScan	15506_34	Q9Y561	(LRP12)	Wald ratio	1	-0.570946	0.304054	0.0604116	0.68128
Cardioembolic stroke	SomaScan	11140_56	P02452	(COL1A1)	Wald ratio	1	0.371646	0.19878	0.061535	0.68128
Cardioembolic stroke	SomaScan	13465_5	P53805	(RCAN1)	Wald ratio	1	-0.591912	0.317555	0.0623266	0.68128
Large artery stroke	Olink	OID21438	P35052	(GPC1)	Inverse variance weighted (fixed effects)	2	-0.132237	0.0703237	0.0600536	0.68128
Large artery stroke	Olink	OID30233	P01225	(FSHB)	Wald ratio	1	0.39632	0.211779	0.0612921	0.68128
Large artery stroke	Olink	OID31320	Q495A1	(TIGIT)	Wald ratio	1	0.471827	0.252202	0.0613682	0.68128
Large artery stroke	Olink	OID31043	O94830	(DDHD2)	Wald ratio	1	-0.42695	0.228625	0.061836	0.68128
Large artery stroke	Olink	OID30505	Q9UIK4	(DAPK2)	Inverse variance weighted (fixed effects)	2	0.124256	0.0664298	0.0614155	0.68128
Large artery stroke	Olink	OID20321	O00584	(RNASET2)	Inverse variance weighted (fixed effects)	2	-0.132722	0.0705173	0.0598205	0.68128
Large artery stroke	Olink	OID20407	Q9Y5C1	(ANGPTL3)	Wald ratio	1	-0.143726	0.0768847	0.0615714	0.68128
Large artery stroke	Olink	OID21207	P07332	(FES)	Wald ratio	1	-0.312754	0.166902	0.0609478	0.68128
Large artery stroke	Olink	OID21448	P80303	(NUCB2)	Inverse variance weighted (fixed effects)	3	-0.124925	0.0669497	0.0620478	0.68128
Large artery stroke	Olink	OID30210	Q96ID5	(IGSF21)	Inverse variance weighted (fixed effects)	2	0.266726	0.142656	0.0615228	0.68128
Large artery stroke	SomaScan	3605_77	P48740	(MASP1)	Wald ratio	1	-0.509091	0.271515	0.0607927	0.68128
Large artery stroke	SomaScan	7871_16	Q24JP5	(TMEM132A)	Inverse variance weighted (fixed effects)	2	-0.118044	0.0632377	0.0619484	0.68128
Large artery stroke	SomaScan	9212_22	Q9UBX1	(CTSF)	Wald ratio	1	-0.232899	0.124864	0.0621509	0.68128
Large artery stroke	SomaScan	10499_1	Q96A25	(TMEM106A)	Wald ratio	1	-0.710392	0.378194	0.0603294	0.68128
Large artery stroke	SomaScan	4278_14	P07237	(P4HB)	Wald ratio	1	0.358995	0.191673	0.0610752	0.68128
Large artery stroke	SomaScan	11568_2	P68106	(FKBP1B)	Inverse variance weighted (fixed effects)	2	-0.181891	0.0969963	0.06076	0.68128
Small vessel stroke	Olink	OID20215	P20711	(DDC)	Inverse variance weighted (fixed effects)	2	-0.138907	0.0744118	0.0619393	0.68128
Small vessel stroke	Olink	OID21121	Q99972	(MYOC)	Inverse variance weighted (fixed effects)	2	0.132081	0.0708014	0.06211	0.68128
Small vessel stroke	Olink	OID20584	P01730	(CD4)	Wald ratio	1	-0.13738	0.0736957	0.0623005	0.68128
Small vessel stroke	Olink	OID20338	O75594	(PGLYRP1)	Wald ratio	1	-0.140865	0.0754872	0.0620314	0.68128
Small vessel stroke	Olink	OID20823	Q9BXS1	(IDI2)	Inverse variance weighted (fixed effects)	2	-0.111332	0.0597386	0.0623696	0.68128
Small vessel stroke	SomaScan	14205_6	Q96MH2	(HEXIM2)	Wald ratio	1	0.481069	0.257238	0.0614658	0.68128
Small vessel stroke	SomaScan	16621_77	Q8NCW5	(APOA1BP)	Wald ratio	1	-0.221953	0.117976	0.0599272	0.68128
Small vessel stroke	SomaScan	11431_235	P46063	(RECQL)	Inverse variance weighted (fixed effects)	2	0.165492	0.0887503	0.0622245	0.68128
Small vessel stroke	SomaScan	3143_3	P01730	(CD4)	Wald ratio	1	-0.813839	0.436573	0.0623005	0.68128
Small vessel stroke	SomaScan	3329_14	O75594	(PGLYRP1)	Wald ratio	1	-0.218619	0.117155	0.0620314	0.68128
Small vessel stroke	SomaScan	15596_7	O94992	(HEXIM1)	Wald ratio	1	0.493714	0.264	0.0614658	0.68128
Small vessel stroke	SomaScan	15480_2	O95498	(VNN2)	Inverse variance weighted (fixed effects)	4	-0.0720574	0.0385636	0.0616875	0.68128
Ischemic stroke	Olink	OID31377	Q9Y5E8	(PCDHB15)	Inverse variance weighted (fixed effects)	3	0.0358665	0.0192497	0.0624311	0.681406
Ischemic stroke	Olink	OID20765	O00626	(CCL22)	Inverse variance weighted (fixed effects)	2	0.096974	0.0520835	0.0626181	0.681566
Ischemic stroke	Olink	OID31426	Q9BRQ6	(CHCHD6)	Wald ratio	1	-0.0566022	0.0304278	0.0628551	0.681566
Ischemic stroke	SomaScan	11356_19	Q96DF8	(DGCR14)	Wald ratio	1	-0.131313	0.0707071	0.0632908	0.681566
Ischemic stroke	SomaScan	10442_1	Q8WZ59	(TMEM190)	Inverse variance weighted (fixed effects)	5	-0.0283832	0.0152882	0.0633762	0.681566
Cardioembolic stroke	Olink	OID21112	Q9Y240	(CLEC11A)	Inverse variance weighted (fixed effects)	2	0.129548	0.0696906	0.0630416	0.681566
Cardioembolic stroke	Olink	OID30653	Q92619	(ARHGAP45)	Wald ratio	1	0.480252	0.258381	0.0630703	0.681566
Cardioembolic stroke	SomaScan	11212_7	Q8NBS9	(TXNDC5)	Inverse variance weighted (fixed effects)	2	-0.210914	0.113357	0.0627993	0.681566
Cardioembolic stroke	SomaScan	2778_10	Q9GZX6	(IL22)	Wald ratio	1	-0.564734	0.303415	0.062708	0.681566
Cardioembolic stroke	SomaScan	9964_10	P0CAP1	(MYZAP)	Wald ratio	1	-0.446927	0.240223	0.0628197	0.681566
Cardioembolic stroke	SomaScan	16758_96	P51858	(HDGF)	Wald ratio	1	0.430464	0.231788	0.0632908	0.681566
Large artery stroke	Olink	OID30782	P02766	(TTR)	Wald ratio	1	0.337611	0.181987	0.0635762	0.681566
Large artery stroke	Olink	OID30151	O15018	(PDZD2)	Wald ratio	1	-0.203501	0.109499	0.0631025	0.681566
Large artery stroke	Olink	OID20867	Q9NRG1	(PRTFDC1)	Wald ratio	1	0.399493	0.214876	0.0630023	0.681566
Large artery stroke	Olink	OID30611	P40197	(GP5)	Wald ratio	1	0.35508	0.191311	0.0634491	0.681566
Large artery stroke	Olink	OID21193	Q6BAA4	(FCRLB)	Inverse variance weighted (fixed effects)	3	-0.11301	0.0608029	0.0630788	0.681566
Large artery stroke	SomaScan	4297_62	Q9HCB6	(SPON1)	Inverse variance weighted (fixed effects)	2	0.134352	0.072401	0.0635019	0.681566
Large artery stroke	SomaScan	16324_38	Q15399	(TLR1)	Wald ratio	1	-0.335565	0.180804	0.0634583	0.681566
Large artery stroke	SomaScan	7185_29	P40197	(GP5)	Wald ratio	1	0.40665	0.219096	0.0634491	0.681566
Small vessel stroke	Olink	OID20736	Q9UJA9	(ENPP5)	Inverse variance weighted (fixed effects)	4	0.123743	0.0667068	0.0635929	0.681566
Small vessel stroke	Olink	OID30618	Q9BXJ0	(C1QTNF5)	Wald ratio	1	0.338846	0.182267	0.0630186	0.681566
Small vessel stroke	Olink	OID20395	P55774	(CCL18)	Inverse variance weighted (fixed effects)	2	-0.0904354	0.0487093	0.0633628	0.681566
Small vessel stroke	SomaScan	7810_20	Q9BXJ0	(C1QTNF5)	Wald ratio	1	0.198211	0.106619	0.0630186	0.681566
Small vessel stroke	SomaScan	14618_26	Q96AW1	(VOPP1)	Wald ratio	1	0.466232	0.250943	0.0631799	0.681566
Cardioembolic stroke	SomaScan	8243_55	P00995	(SPINK1)	Wald ratio	1	-0.270079	0.145631	0.0636612	0.681763
Small vessel stroke	Olink	OID30415	Q13510	(ASAH1)	Inverse variance weighted (fixed effects)	2	0.122884	0.0663105	0.06386	0.683357
Large artery stroke	Olink	OID20336	Q13867	(BLMH)	Wald ratio	1	0.132156	0.0713441	0.0639711	0.684011
Cardioembolic stroke	SomaScan	2692_74	P14555	(PLA2G2A)	Inverse variance weighted (fixed effects)	3	-0.0639639	0.034546	0.0640896	0.684644
Cardioembolic stroke	SomaScan	12975_11	P35900	(KRT20)	Wald ratio	1	-0.549488	0.296928	0.0642308	0.684644
Large artery stroke	SomaScan	19154_41	P07093	(SERPINE2)	Inverse variance weighted (fixed effects)	4	-0.103562	0.0559587	0.0642159	0.684644
Small vessel stroke	SomaScan	18225_13	Q9NRV9	(HEBP1)	Inverse variance weighted (fixed effects)	3	0.0785917	0.0424682	0.0642268	0.684644
Ischemic stroke	SomaScan	17224_12	P20774	(OGN)	Inverse variance weighted (fixed effects)	3	-0.0397537	0.021492	0.0643564	0.684914
Cardioembolic stroke	Olink	OID30375	P13667	(PDIA4)	Wald ratio	1	0.348578	0.188421	0.0643135	0.684914
Large artery stroke	SomaScan	6920_1	Q6UXV0	(GFRAL)	Inverse variance weighted (fixed effects)	4	-0.249697	0.135032	0.0644347	0.685215
Small vessel stroke	Olink	OID20457	O76038	(SCGN)	Wald ratio	1	0.435744	0.235713	0.0645121	0.685504
Ischemic stroke	SomaScan	19223_6	P62820	(RAB1A)	Wald ratio	1	0.240527	0.130148	0.0645877	0.685774
Small vessel stroke	Olink	OID20651	O75077	(ADAM23)	Inverse variance weighted (fixed effects)	3	-0.0909807	0.0492572	0.0647397	0.686854
Cardioembolic stroke	SomaScan	16918_198	O15455	(TLR3)	Inverse variance weighted (fixed effects)	4	-0.0790603	0.0428155	0.0648149	0.687118
Large artery stroke	Olink	OID30150	P10082	(PYY)	Wald ratio	1	0.170512	0.0924116	0.0650182	0.687673
Large artery stroke	SomaScan	9326_33	P19823	(ITIH2)	Inverse variance weighted (fixed effects)	4	0.0766435	0.0415339	0.0649905	0.687673
Small vessel stroke	Olink	OID20291	P19021	(PAM)	Inverse variance weighted (fixed effects)	3	-0.09951	0.0539283	0.0650045	0.687673
Cardioembolic stroke	SomaScan	2579_17	P14780	(MMP9)	Wald ratio	1	0.428656	0.232461	0.0651846	0.688368
Large artery stroke	Olink	OID20067	Q96N03	(VSTM2L)	Inverse variance weighted (fixed effects)	2	-0.274295	0.148744	0.0651729	0.688368
Ischemic stroke	SomaScan	2946_52	P00746	(CFD)	Inverse variance weighted (fixed effects)	2	-0.141895	0.0769887	0.0653207	0.689113
Large artery stroke	SomaScan	14123_34	Q9H7M9	(C10orf54)	Inverse variance weighted (fixed effects)	3	-0.119182	0.0646737	0.065356	0.689113
Ischemic stroke	SomaScan	18918_86	P27815	(PDE4A)	Wald ratio	1	0.0948974	0.0515659	0.0657221	0.691905
Large artery stroke	SomaScan	5355_69	O43557	(TNFSF14)	Wald ratio	1	0.377369	0.205055	0.0657189	0.691905
Ischemic stroke	Olink	OID21298	Q9UJ71	(CD207)	Inverse variance weighted (fixed effects)	2	-0.0366471	0.0199185	0.0657901	0.692087
Ischemic stroke	SomaScan	12343_14	Q15057	(ACAP2)	Wald ratio	1	-0.273973	0.148973	0.0659034	0.692746
Small vessel stroke	Olink	OID20390	O14786	(NRP1)	Inverse variance weighted (fixed effects)	2	-0.123408	0.0671759	0.0661963	0.69529
Large artery stroke	SomaScan	9201_13	P37802	(TAGLN2)	Wald ratio	1	0.447198	0.243534	0.0663158	0.69601
Ischemic stroke	Olink	OID30743	P08185	(SERPINA6)	Inverse variance weighted (fixed effects)	2	0.0561226	0.0305879	0.0665358	0.696713
Cardioembolic stroke	SomaScan	11187_11	Q5QGZ9	(CLEC12A)	Inverse variance weighted (fixed effects)	4	-0.0645382	0.0351685	0.0664887	0.696713
Cardioembolic stroke	SomaScan	7251_64	Q9BXJ4	(C1QTNF3)	Wald ratio	1	0.240561	0.131068	0.0664478	0.696713
Small vessel stroke	SomaScan	9986_14	Q8N729	(NPW)	Inverse variance weighted (fixed effects)	2	-0.0898049	0.0489552	0.0665905	0.696753
Cardioembolic stroke	SomaScan	3348_49	P13497	(BMP1)	Wald ratio	1	-0.537037	0.292824	0.0666552	0.696896
Cardioembolic stroke	SomaScan	18864_7	P35030	(PRSS3)	Inverse variance weighted (fixed effects)	3	-0.0869629	0.0474311	0.066735	0.697197
Ischemic stroke	SomaScan	15503_20	O00292	(LEFTY2)	Inverse variance weighted (fixed effects)	3	-0.0223855	0.0122122	0.0667953	0.697294
Ischemic stroke	SomaScan	8859_51	O75493	(CA11)	Wald ratio	1	-0.100384	0.0548546	0.0672499	0.698032
Cardioembolic stroke	Olink	OID30279	Q96DR5	(BPIFA2)	Wald ratio	1	0.259254	0.141619	0.0671535	0.698032
Cardioembolic stroke	Olink	OID21066	O94907	(DKK1)	Inverse variance weighted (fixed effects)	2	-0.257391	0.140507	0.066971	0.698032
Cardioembolic stroke	SomaScan	5487_7	Q9NQ25	(SLAMF7)	Inverse variance weighted (fixed effects)	2	0.07657	0.0418415	0.0672501	0.698032
Cardioembolic stroke	SomaScan	5508_62	P07339	(CTSD)	Inverse variance weighted (fixed effects)	2	-0.144079	0.078741	0.0672832	0.698032
Large artery stroke	SomaScan	18382_109	P21964	(COMT)	Wald ratio	1	-0.482968	0.26399	0.0673258	0.698032
Small vessel stroke	Olink	OID30347	P08582	(MELTF)	Inverse variance weighted (fixed effects)	3	0.106956	0.0583828	0.0669552	0.698032
Small vessel stroke	Olink	OID20420	Q13651	(IL10RA)	Wald ratio	1	0.424868	0.232012	0.0670656	0.698032
Small vessel stroke	SomaScan	9545_156	P49863	(GZMK)	Wald ratio	1	0.264111	0.144251	0.0671128	0.698032
Small vessel stroke	SomaScan	19262_219	P49748	(ACADVL)	Wald ratio	1	-0.755187	0.412863	0.0673778	0.698042
Ischemic stroke	Olink	OID21109	O43278	(SPINT1)	Inverse variance weighted (fixed effects)	2	-0.0515916	0.0282811	0.068115	0.700611
Ischemic stroke	SomaScan	5275_28	P15498	(VAV1)	Wald ratio	1	-0.222618	0.121995	0.0680286	0.700611
Ischemic stroke	SomaScan	2819_23	P33151	(CDH5)	Inverse variance weighted (fixed effects)	2	-0.0902505	0.0494304	0.0678792	0.700611
Large artery stroke	Olink	OID30739	P00748	(F12)	Inverse variance weighted (fixed effects)	3	0.109366	0.0599193	0.0679668	0.700611
Large artery stroke	Olink	OID30696	P12821	(ACE)	Inverse variance weighted (fixed effects)	2	0.114058	0.0624741	0.0678989	0.700611
Large artery stroke	Olink	OID20804	Q9NSK7	(C19orf12)	Wald ratio	1	0.719058	0.394099	0.0680672	0.700611
Large artery stroke	SomaScan	4992_49	P28799	(GRN)	Inverse variance weighted (fixed effects)	2	-0.28111	0.154035	0.0680046	0.700611
Large artery stroke	SomaScan	14079_14	Q13478	(IL18R1)	Inverse variance weighted (fixed effects)	4	0.0947819	0.0519612	0.0681384	0.700611
Small vessel stroke	Olink	OID30773	P03951	(F11)	Inverse variance weighted (fixed effects)	2	0.101996	0.055882	0.0679711	0.700611
Small vessel stroke	SomaScan	15305_7	O76038	(SCGN)	Wald ratio	1	0.52576	0.287979	0.0678973	0.700611
Ischemic stroke	SomaScan	5704_74	P51124	(GZMM)	Wald ratio	1	-0.460877	0.252794	0.0682838	0.701107
Cardioembolic stroke	Olink	OID20881	P23276	(KEL)	Inverse variance weighted (fixed effects)	2	-0.159928	0.0877512	0.0683764	0.701107
Large artery stroke	SomaScan	2632_5	P42701	(IL12RB1)	Wald ratio	1	-0.529709	0.290771	0.0684946	0.701107
Small vessel stroke	Olink	OID20978	P02771	(AFP)	Wald ratio	1	-0.197802	0.108576	0.068488	0.701107
Small vessel stroke	Olink	OID21474	Q96PD2	(DCBLD2)	Wald ratio	1	-0.161408	0.0885967	0.0684813	0.701107
Small vessel stroke	SomaScan	9837_60	P15559	(NQO1)	Inverse variance weighted (fixed effects)	2	-0.0640203	0.0351255	0.0683615	0.701107
Small vessel stroke	SomaScan	3066_12	P17931	(LGALS3)	Inverse variance weighted (fixed effects)	2	-0.11945	0.0655814	0.068547	0.701119
Large artery stroke	Olink	OID30526	Q9H171	(ZBP1)	Wald ratio	1	-0.339274	0.186351	0.0686649	0.701799
Ischemic stroke	Olink	OID30516	Q15465	(SHH)	Wald ratio	1	0.222107	0.123393	0.0718606	0.702648
Ischemic stroke	Olink	OID21017	P15311	(EZR)	Wald ratio	1	-0.163881	0.0908256	0.0711768	0.702648
Ischemic stroke	Olink	OID20957	Q92752	(TNR)	Inverse variance weighted (fixed effects)	3	-0.0349117	0.0192295	0.0694423	0.702648
Ischemic stroke	Olink	OID30811	P60880	(SNAP25)	Wald ratio	1	-0.131657	0.0731429	0.0718606	0.702648
Ischemic stroke	Olink	OID30194	Q8ND90	(PNMA1)	Wald ratio	1	0.180813	0.100351	0.0715766	0.702648
Ischemic stroke	Olink	OID20405	P49747	(COMP)	Inverse variance weighted (fixed effects)	2	-0.0777807	0.0431455	0.0714271	0.702648
Ischemic stroke	Olink	OID20341	P20062	(TCN2)	Inverse variance weighted (fixed effects)	3	-0.0356922	0.0197918	0.0713277	0.702648
Ischemic stroke	Olink	OID20725	Q99983	(OMD)	Wald ratio	1	-0.196371	0.108293	0.0697804	0.702648
Ischemic stroke	Olink	OID21169	Q6PGN9	(PSRC1)	Inverse variance weighted (fixed effects)	2	0.0671481	0.0369244	0.0689837	0.702648
Ischemic stroke	SomaScan	9204_33	P01189	(POMC)	Wald ratio	1	-0.268591	0.14775	0.0690824	0.702648
Ischemic stroke	SomaScan	9470_15	Q5JXM2	(METTL24)	Inverse variance weighted (fixed effects)	2	-0.125405	0.0691812	0.069878	0.702648
Ischemic stroke	SomaScan	9638_2	Q495A1	(TIGIT)	Wald ratio	1	0.188406	0.103865	0.0696849	0.702648
Ischemic stroke	SomaScan	11102_22	Q9BYZ8	(REG4)	Inverse variance weighted (fixed effects)	2	-0.103558	0.0575339	0.0718679	0.702648
Ischemic stroke	SomaScan	9940_35	Q4G0W2	(DUSP28)	Wald ratio	1	-0.0935841	0.0517699	0.0706544	0.702648
Ischemic stroke	SomaScan	9886_28	Q13426	(XRCC4)	Wald ratio	1	0.123537	0.0682705	0.0703697	0.702648
Ischemic stroke	SomaScan	9015_1	Q9Y2Y8	(PRG3)	Wald ratio	1	0.168981	0.09375	0.0714716	0.702648
Cardioembolic stroke	Olink	OID31418	P84022	(SMAD3)	Inverse variance weighted (fixed effects)	2	-0.132828	0.0734778	0.0706481	0.702648
Cardioembolic stroke	Olink	OID30669	P40925	(MDH1)	Wald ratio	1	0.370359	0.204298	0.0698574	0.702648
Cardioembolic stroke	Olink	OID30511	P56645	(PER3)	Inverse variance weighted (fixed effects)	3	0.0808025	0.0448761	0.071771	0.702648
Cardioembolic stroke	Olink	OID20768	P36941	(LTBR)	Wald ratio	1	0.106369	0.058808	0.0704909	0.702648
Cardioembolic stroke	Olink	OID20296	P08236	(GUSB)	Inverse variance weighted (fixed effects)	2	-0.208805	0.115484	0.0705932	0.702648
Cardioembolic stroke	Olink	OID20746	Q96KG7	(MEGF10)	Inverse variance weighted (fixed effects)	2	0.0822439	0.045433	0.0702611	0.702648
Cardioembolic stroke	Olink	OID20693	P55773	(CCL23)	Inverse variance weighted (fixed effects)	2	-0.0989058	0.0546996	0.070581	0.702648
Cardioembolic stroke	Olink	OID20949	P16278	(GLB1)	Inverse variance weighted (fixed effects)	2	-0.126612	0.070213	0.0713483	0.702648
Cardioembolic stroke	Olink	OID30592	Q8NDA2	(HMCN2)	Inverse variance weighted (fixed effects)	2	-0.0896959	0.0498283	0.0718452	0.702648
Cardioembolic stroke	SomaScan	9449_150	P04003	(C4BPA)	Inverse variance weighted (fixed effects)	4	0.0839047	0.0464025	0.0705765	0.702648
Cardioembolic stroke	SomaScan	7145_1	Q06033	(ITIH3)	Inverse variance weighted (fixed effects)	2	-0.0812324	0.0449975	0.0710331	0.702648
Cardioembolic stroke	SomaScan	5463_22	P54826	(GAS1)	Wald ratio	1	0.354686	0.196916	0.0716706	0.702648
Cardioembolic stroke	SomaScan	19113_66	Q9UJC5	(SH3BGRL2)	Wald ratio	1	-0.281649	0.156035	0.0710698	0.702648
Cardioembolic stroke	SomaScan	5918_5	Q06323	(PSME1)	Wald ratio	1	0.567568	0.314189	0.0708478	0.702648
Cardioembolic stroke	SomaScan	2834_54	O60259	(KLK8)	Inverse variance weighted (fixed effects)	2	-0.110209	0.0608127	0.0699449	0.702648
Cardioembolic stroke	SomaScan	19523_215	Q99497	(PARK7)	Wald ratio	1	-0.26773	0.147163	0.0688692	0.702648
Cardioembolic stroke	SomaScan	15556_49	P19961	(AMY2B)	Inverse variance weighted (fixed effects)	3	0.0965614	0.0535665	0.071444	0.702648
Large artery stroke	Olink	OID20275	P08118	(MSMB)	Inverse variance weighted (fixed effects)	2	0.116247	0.0640336	0.0694607	0.702648
Large artery stroke	Olink	OID30649	Q9HB71	(CACYBP)	Wald ratio	1	0.370306	0.205272	0.0712349	0.702648
Large artery stroke	Olink	OID21423	Q10471	(GALNT2)	Inverse variance weighted (fixed effects)	3	-0.133196	0.0738177	0.071169	0.702648
Large artery stroke	Olink	OID21424	Q9BZR6	(RTN4R)	Inverse variance weighted (fixed effects)	3	0.123989	0.0688538	0.0717424	0.702648
Large artery stroke	Olink	OID20868	Q16762	(TST)	Inverse variance weighted (fixed effects)	2	0.350528	0.194181	0.0710492	0.702648
Large artery stroke	Olink	OID20866	Q9H3R2	(MUC13)	Inverse variance weighted (fixed effects)	2	0.165999	0.0920635	0.0713737	0.702648
Large artery stroke	SomaScan	8664_36	Q504Y2	(PKDCC)	Wald ratio	1	-0.628429	0.349127	0.0718606	0.702648
Large artery stroke	SomaScan	17813_21	Q86WA6	(BPHL)	Wald ratio	1	0.481123	0.267183	0.0717463	0.702648
Large artery stroke	SomaScan	8866_53	Q9NXS2	(QPCTL)	Wald ratio	1	0.15921	0.0876212	0.0692139	0.702648
Large artery stroke	SomaScan	18381_16	P05091	(ALDH2)	Wald ratio	1	0.525739	0.291347	0.0711512	0.702648
Large artery stroke	SomaScan	17210_2	P56279	(TCL1A)	Wald ratio	1	-0.22362	0.12362	0.0704621	0.702648
Large artery stroke	SomaScan	13416_8	Q14C87	(TMEM132D)	Inverse variance weighted (fixed effects)	3	0.129731	0.071646	0.0701832	0.702648
Large artery stroke	SomaScan	5061_27	O75144	(ICOSLG)	Wald ratio	1	0.659148	0.365915	0.0716446	0.702648
Large artery stroke	SomaScan	9380_2	Q9BX93	(PLA2G12B)	Wald ratio	1	-0.474565	0.262383	0.0705017	0.702648
Large artery stroke	SomaScan	9241_40	Q9P1W8	(SIRPG)	Wald ratio	1	-0.262219	0.14465	0.0698649	0.702648
Small vessel stroke	Olink	OID20527	Q8N608	(DPP10)	Inverse variance weighted (fixed effects)	3	-0.121927	0.0674284	0.0705691	0.702648
Small vessel stroke	Olink	OID20992	Q9BYC5	(FUT8)	Inverse variance weighted (fixed effects)	3	0.0767494	0.0426347	0.0718351	0.702648
Small vessel stroke	Olink	OID30720	P36980	(CFHR2)	Inverse variance weighted (fixed effects)	2	0.0742833	0.041272	0.0718845	0.702648
Small vessel stroke	Olink	OID21463	O15123	(ANGPT2)	Inverse variance weighted (fixed effects)	2	-0.184945	0.10258	0.0713973	0.702648
Small vessel stroke	Olink	OID20550	P20849	(COL9A1)	Wald ratio	1	0.248377	0.136576	0.0689718	0.702648
Small vessel stroke	Olink	OID21361	Q13576	(IQGAP2)	Wald ratio	1	0.249675	0.138324	0.0710747	0.702648
Small vessel stroke	Olink	OID30619	Q96HD1	(CRELD1)	Inverse variance weighted (fixed effects)	3	-0.0966353	0.0536533	0.071686	0.702648
Small vessel stroke	Olink	OID21396	Q15116	(PDCD1)	Inverse variance weighted (fixed effects)	3	-0.17514	0.0970784	0.0712139	0.702648
Small vessel stroke	SomaScan	9886_28	Q13426	(XRCC4)	Wald ratio	1	0.36541	0.202211	0.0707507	0.702648
Small vessel stroke	SomaScan	3806_55	P54756	(EPHA5)	Inverse variance weighted (fixed effects)	2	0.333358	0.183631	0.069467	0.702648
Small vessel stroke	SomaScan	2778_10	Q9GZX6	(IL22)	Wald ratio	1	0.672756	0.373312	0.0715253	0.702648
Small vessel stroke	SomaScan	3323_37	Q14114	(LRP8)	Inverse variance weighted (fixed effects)	2	0.190914	0.105586	0.0705865	0.702648
Small vessel stroke	SomaScan	8778_3	Q13253	(NOG)	Wald ratio	1	-0.280525	0.15439	0.0692181	0.702648
Ischemic stroke	Olink	OID21294	Q9Y653	(ADGRG1)	Wald ratio	1	-0.188694	0.105612	0.0739914	0.704138
Ischemic stroke	Olink	OID30573	P30101	(PDIA3)	Wald ratio	1	-0.244299	0.13647	0.0734341	0.704138
Ischemic stroke	Olink	OID21480	Q7Z4W1	(DCXR)	Wald ratio	1	-0.16173	0.0906668	0.0744588	0.704138
Ischemic stroke	Olink	OID20693	P55773	(CCL23)	Inverse variance weighted (fixed effects)	2	-0.038814	0.0216088	0.0724605	0.704138
Ischemic stroke	SomaScan	4160_49	P08253	(MMP2)	Inverse variance weighted (fixed effects)	2	0.12401	0.0694465	0.0741496	0.704138
Ischemic stroke	SomaScan	7916_10	P31151	(S100A7)	Inverse variance weighted (fixed effects)	4	0.0239799	0.0133499	0.0724529	0.704138
Ischemic stroke	SomaScan	11388_75	Q14508	(WFDC2)	Wald ratio	1	-0.201493	0.112873	0.0742412	0.704138
Ischemic stroke	SomaScan	6969_14	Q8TCV5	(WFDC5)	Wald ratio	1	0.241026	0.135043	0.0742921	0.704138
Ischemic stroke	SomaScan	8351_17	Q6UWY2	(PRSS57)	Inverse variance weighted (fixed effects)	3	0.0393352	0.0220439	0.0743574	0.704138
Ischemic stroke	SomaScan	10440_26	Q9H6B4	(CLMP)	Inverse variance weighted (fixed effects)	2	-0.0644207	0.0359095	0.0728176	0.704138
Cardioembolic stroke	Olink	OID20626	P35613	(BSG)	Wald ratio	1	-0.31151	0.173981	0.0733774	0.704138
Cardioembolic stroke	Olink	OID30367	P13796	(LCP1)	Inverse variance weighted (fixed effects)	3	0.0473688	0.0265087	0.0739506	0.704138
Cardioembolic stroke	Olink	OID21339	Q96I82	(KAZALD1)	Inverse variance weighted (fixed effects)	3	-0.0410544	0.0228569	0.0724705	0.704138
Cardioembolic stroke	Olink	OID30325	O75154	(RAB11FIP3)	Wald ratio	1	-0.582695	0.324462	0.0725136	0.704138
Cardioembolic stroke	Olink	OID20622	Q6UXB2	(CXCL17)	Wald ratio	1	0.447742	0.251007	0.0744588	0.704138
Cardioembolic stroke	Olink	OID20098	P40225	(THPO)	Wald ratio	1	-0.544036	0.304719	0.074202	0.704138
Cardioembolic stroke	SomaScan	9172_69	P22894	(MMP8)	Inverse variance weighted (fixed effects)	2	0.140661	0.0787131	0.0739356	0.704138
Cardioembolic stroke	SomaScan	6451_64	Q9BXN1	(ASPN)	Wald ratio	1	0.0769819	0.0430793	0.0739404	0.704138
Cardioembolic stroke	SomaScan	16781_2	Q8NFI3	(ENGASE)	Inverse variance weighted (fixed effects)	4	0.0658978	0.036935	0.0743985	0.704138
Cardioembolic stroke	SomaScan	13113_7	P10451	(SPP1)	Wald ratio	1	-0.437879	0.243939	0.0726488	0.704138
Cardioembolic stroke	SomaScan	15589_1	P02774	(GC)	Inverse variance weighted (fixed effects)	2	0.220571	0.123075	0.0731056	0.704138
Large artery stroke	Olink	OID20188	P06858	(LPL)	Inverse variance weighted (fixed effects)	3	-0.133394	0.0745223	0.0734563	0.704138
Large artery stroke	Olink	OID21095	O15394	(NCAM2)	Inverse variance weighted (fixed effects)	3	0.0891812	0.0497823	0.0732254	0.704138
Large artery stroke	Olink	OID31484	Q96DE0	(NUDT16)	Wald ratio	1	0.308647	0.172334	0.0732959	0.704138
Large artery stroke	Olink	OID30211	P23327	(HRC)	Wald ratio	1	-0.413493	0.231127	0.0736101	0.704138
Large artery stroke	Olink	OID30789	P01008	(SERPINC1)	Wald ratio	1	-0.754176	0.420341	0.0727808	0.704138
Large artery stroke	Olink	OID30825	Q7RTW8	(OTOA)	Wald ratio	1	0.744319	0.415067	0.0729331	0.704138
Large artery stroke	Olink	OID30968	Q53EL9	(SEZ6)	Wald ratio	1	0.625235	0.349961	0.0740045	0.704138
Large artery stroke	Olink	OID21458	P62166	(NCS1)	Wald ratio	1	-0.473897	0.264126	0.0727793	0.704138
Large artery stroke	Olink	OID30650	O60279	(SUSD5)	Inverse variance weighted (fixed effects)	3	0.120344	0.0671253	0.0730013	0.704138
Large artery stroke	Olink	OID30311	Q8N4F0	(BPIFB2)	Inverse variance weighted (fixed effects)	2	-0.142673	0.079674	0.0733391	0.704138
Large artery stroke	Olink	OID20379	P16109	(SELP)	Wald ratio	1	0.167025	0.0935138	0.0740837	0.704138
Large artery stroke	SomaScan	3508_78	O00626	(CCL22)	Inverse variance weighted (fixed effects)	4	-0.190486	0.105948	0.0721907	0.704138
Large artery stroke	SomaScan	19161_1	Q9Y4E8	(USP15)	Wald ratio	1	-0.3003	0.167668	0.0732861	0.704138
Large artery stroke	SomaScan	5000_52	Q08380	(LGALS3BP)	Inverse variance weighted (fixed effects)	2	0.272481	0.151802	0.0726578	0.704138
Small vessel stroke	Olink	OID30647	Q15276	(RABEP1)	Wald ratio	1	-0.504801	0.282346	0.0737956	0.704138
Small vessel stroke	Olink	OID20516	Q7L8A9	(VASH1)	Inverse variance weighted (fixed effects)	2	0.302946	0.168991	0.0730256	0.704138
Small vessel stroke	Olink	OID20745	Q92583	(CCL17)	Inverse variance weighted (fixed effects)	2	0.162012	0.0901949	0.0724556	0.704138
Small vessel stroke	Olink	OID21459	Q16775	(HAGH)	Wald ratio	1	0.457302	0.254273	0.0721027	0.704138
Small vessel stroke	Olink	OID21120	Q5T2D2	(TREML2)	Inverse variance weighted (fixed effects)	3	-0.121706	0.0681825	0.0742615	0.704138
Small vessel stroke	Olink	OID20852	Q15043	(SLC39A14)	Wald ratio	1	-0.380161	0.212443	0.0735386	0.704138
Small vessel stroke	SomaScan	2864_2	Q02750	(MAP2K1)	Wald ratio	1	0.576649	0.321747	0.0730939	0.704138
Small vessel stroke	SomaScan	12662_82	Q13011	(ECH1)	Wald ratio	1	0.135998	0.0761501	0.0741116	0.704138
Small vessel stroke	SomaScan	3367_8	Q9UGM5	(FETUB)	Inverse variance weighted (fixed effects)	2	0.162252	0.0902977	0.0723589	0.704138
Small vessel stroke	SomaScan	17677_47	O95971	(CD160)	Wald ratio	1	-0.386548	0.215559	0.0729357	0.704138
Small vessel stroke	SomaScan	14009_65	P21580	(TNFAIP3)	Wald ratio	1	-0.274299	0.153056	0.0731099	0.704138
Small vessel stroke	SomaScan	5656_53	P21128	(ENDOU)	Wald ratio	1	0.595489	0.333835	0.0744588	0.704138
Cardioembolic stroke	Olink	OID21019	P22894	(MMP8)	Inverse variance weighted (fixed effects)	2	0.0835962	0.046933	0.0748829	0.70425
Cardioembolic stroke	Olink	OID31385	Q8NEB7	(ACRBP)	Wald ratio	1	0.204112	0.114502	0.07465	0.70425
Cardioembolic stroke	Olink	OID20632	Q13241	(KLRD1)	Inverse variance weighted (fixed effects)	2	0.0770221	0.0432358	0.0748402	0.70425
Cardioembolic stroke	Olink	OID31488	Q13443	(ADAM9)	Inverse variance weighted (fixed effects)	2	0.259979	0.145853	0.0746721	0.70425
Large artery stroke	Olink	OID30775	O43866	(CD5L)	Inverse variance weighted (fixed effects)	2	-0.190355	0.106848	0.0748228	0.70425
Large artery stroke	Olink	OID20213	Q99523	(SORT1)	Inverse variance weighted (fixed effects)	2	-0.208324	0.116929	0.0748104	0.70425
Large artery stroke	Olink	OID21317	Q8N129	(CNPY4)	Inverse variance weighted (fixed effects)	2	-0.218215	0.122462	0.0747646	0.70425
Small vessel stroke	Olink	OID21440	P13726	(F3)	Inverse variance weighted (fixed effects)	3	-0.177437	0.0995056	0.0745564	0.70425
Cardioembolic stroke	Olink	OID21194	P50749	(RASSF2)	Inverse variance weighted (fixed effects)	2	-0.278376	0.156359	0.0750161	0.704533
Small vessel stroke	Olink	OID20965	Q6ISS4	(LAIR2)	Inverse variance weighted (fixed effects)	3	0.0867208	0.0487087	0.0750109	0.704533
Cardioembolic stroke	Olink	OID30713	P26927	(MST1)	Wald ratio	1	0.0920105	0.0517062	0.0751599	0.704914
Large artery stroke	SomaScan	5660_51	P08294	(SOD3)	Inverse variance weighted (fixed effects)	4	0.108543	0.0609868	0.0751117	0.704914
Ischemic stroke	Olink	OID21434	P27695	(APEX1)	Wald ratio	1	0.0411589	0.0231519	0.0754404	0.705631
Cardioembolic stroke	Olink	OID20075	P35218	(CA5A)	Inverse variance weighted (fixed effects)	2	0.102884	0.0578806	0.0754817	0.705631
Cardioembolic stroke	SomaScan	9478_69	Q14558	(PRPSAP1)	Wald ratio	1	-0.395062	0.222222	0.0754404	0.705631
Small vessel stroke	Olink	OID30561	Q9H7Z7	(PTGES2)	Wald ratio	1	0.622892	0.350442	0.0754945	0.705631
Small vessel stroke	SomaScan	18458_4	Q9H7Z7	(PTGES2)	Wald ratio	1	0.651795	0.366703	0.0754945	0.705631
Ischemic stroke	Olink	OID30620	P0C862	(C1QTNF9)	Inverse variance weighted (fixed effects)	4	0.0238749	0.0134374	0.0756097	0.706225
Small vessel stroke	SomaScan	3516_60	P48061	(CXCL12)	Wald ratio	1	0.279503	0.15735	0.0756809	0.706407
Cardioembolic stroke	SomaScan	8065_245	P0C8F1	(PATE4)	Wald ratio	1	0.243307	0.137008	0.0757557	0.706622
Ischemic stroke	SomaScan	19635_69	Q14314	(FGL2)	Wald ratio	1	-0.242678	0.136681	0.0758137	0.706681
Small vessel stroke	SomaScan	6255_74	Q96SM3	(CPXM1)	Inverse variance weighted (fixed effects)	3	0.114289	0.0644203	0.0760437	0.708342
Ischemic stroke	Olink	OID31104	Q5F1R6	(DNAJC21)	Wald ratio	1	-0.115512	0.0652085	0.0764895	0.709463
Ischemic stroke	Olink	OID20873	Q6UWL6	(KIRREL2)	Inverse variance weighted (fixed effects)	2	0.0722407	0.0408151	0.0767352	0.709463
Ischemic stroke	Olink	OID20367	Q9BXJ1	(C1QTNF1)	Wald ratio	1	-0.0600325	0.0339095	0.0766655	0.709463
Ischemic stroke	SomaScan	10366_11	P16234	(PDGFRA)	Inverse variance weighted (fixed effects)	2	0.111714	0.0630905	0.0766115	0.709463
Ischemic stroke	SomaScan	11302_237	Q92752	(TNR)	Wald ratio	1	-0.0996198	0.0562738	0.0766821	0.709463
Ischemic stroke	SomaScan	19113_66	Q9UJC5	(SH3BGRL2)	Wald ratio	1	-0.121688	0.0686948	0.0764895	0.709463
Cardioembolic stroke	Olink	OID31445	Q15599	(SLC9A3R2)	Wald ratio	1	0.282384	0.15952	0.0766917	0.709463
Large artery stroke	Olink	OID31100	P10092	(CALCB)	Inverse variance weighted (fixed effects)	2	-0.309605	0.174889	0.0766783	0.709463
Large artery stroke	Olink	OID21238	P30260	(CDC27)	Wald ratio	1	0.48958	0.276399	0.0765147	0.709463
Large artery stroke	Olink	OID20396	P19320	(VCAM1)	Inverse variance weighted (fixed effects)	2	0.404883	0.228506	0.0764154	0.709463
Large artery stroke	SomaScan	9574_11	O00499	(BIN1)	Wald ratio	1	0.298622	0.168453	0.0762739	0.709463
Small vessel stroke	SomaScan	5676_54	P42127	(ASIP)	Inverse variance weighted (fixed effects)	2	0.115579	0.0653312	0.0768742	0.710268
Ischemic stroke	Olink	OID20877	P61244	(MAX)	Wald ratio	1	0.164485	0.0930807	0.0772076	0.712109
Ischemic stroke	SomaScan	3194_36	Q9HCN6	(GP6)	Wald ratio	1	0.0481736	0.0272631	0.0772299	0.712109
Cardioembolic stroke	Olink	OID31365	P56851	(EDDM3B)	Wald ratio	1	0.18956	0.107251	0.0771543	0.712109
Ischemic stroke	Olink	OID21051	Q10588	(BST1)	Inverse variance weighted (fixed effects)	4	-0.0213301	0.0121683	0.079615	0.712736
Ischemic stroke	Olink	OID31155	Q00722	(PLCB2)	Wald ratio	1	-0.102141	0.0582728	0.0796348	0.712736
Ischemic stroke	Olink	OID20298	P09093	(CELA3A)	Inverse variance weighted (fixed effects)	2	-0.0591381	0.0336374	0.0787299	0.712736
Ischemic stroke	Olink	OID30583	Q9BRK3	(MXRA8)	Wald ratio	1	0.251886	0.142924	0.0780058	0.712736
Ischemic stroke	Olink	OID20180	Q9GZM7	(TINAGL1)	Inverse variance weighted (fixed effects)	2	0.13941	0.0789953	0.0775996	0.712736
Ischemic stroke	Olink	OID20224	Q01973	(ROR1)	Inverse variance weighted (fixed effects)	2	-0.0394822	0.0225376	0.0798017	0.712736
Ischemic stroke	Olink	OID30779	P08697	(SERPINF2)	Wald ratio	1	-0.0811947	0.046397	0.0801183	0.712736
Ischemic stroke	Olink	OID30406	Q9Y646	(CPQ)	Inverse variance weighted (fixed effects)	3	0.0413326	0.0236159	0.0800836	0.712736
Ischemic stroke	SomaScan	13068_139	O14618	(CCS)	Wald ratio	1	0.108753	0.0618921	0.0788935	0.712736
Ischemic stroke	SomaScan	18340_2	P28070	(PSMB4)	Inverse variance weighted (fixed effects)	2	0.0415172	0.0236287	0.078907	0.712736
Ischemic stroke	SomaScan	19206_20	P36639	(NUDT1)	Wald ratio	1	-0.131827	0.0753296	0.0801183	0.712736
Ischemic stroke	SomaScan	18396_10	Q08117	(AES)	Wald ratio	1	-0.294677	0.1673	0.0781769	0.712736
Ischemic stroke	SomaScan	5029_3	Q12884	(FAP)	Wald ratio	1	-0.0753363	0.0427931	0.0783266	0.712736
Ischemic stroke	SomaScan	7551_33	Q14392	(LRRC32)	Wald ratio	1	0.227994	0.12987	0.0791643	0.712736
Ischemic stroke	SomaScan	13545_97	Q8N9N8	(EIF1AD)	Wald ratio	1	0.0633635	0.0362077	0.0801183	0.712736
Ischemic stroke	SomaScan	8427_118	Q9BXY4	(RSPO3)	Inverse variance weighted (fixed effects)	2	0.0491126	0.0279744	0.0791528	0.712736
Ischemic stroke	SomaScan	15339_32	Q9Y281	(CFL2)	Wald ratio	1	0.113784	0.0650195	0.0801183	0.712736
Ischemic stroke	SomaScan	18864_7	P35030	(PRSS3)	Inverse variance weighted (fixed effects)	3	-0.0372129	0.0212768	0.0802924	0.712736
Cardioembolic stroke	Olink	OID30268	Q16621	(NFE2)	Wald ratio	1	-0.457264	0.259775	0.0783682	0.712736
Cardioembolic stroke	Olink	OID21057	Q16288	(NTRK3)	Inverse variance weighted (fixed effects)	3	-0.119164	0.0679685	0.0795646	0.712736
Cardioembolic stroke	Olink	OID30556	Q15762	(CD226)	Inverse variance weighted (fixed effects)	2	0.0971642	0.0555454	0.0802434	0.712736
Cardioembolic stroke	Olink	OID20350	P15144	(ANPEP)	Inverse variance weighted (fixed effects)	2	-0.06969	0.0395459	0.0780261	0.712736
Cardioembolic stroke	Olink	OID20670	Q9HBG7	(LY9)	Inverse variance weighted (fixed effects)	2	0.079764	0.0451722	0.0774332	0.712736
Cardioembolic stroke	Olink	OID30560	O15400	(STX7)	Inverse variance weighted (fixed effects)	3	-0.0730645	0.0417512	0.0801189	0.712736
Cardioembolic stroke	Olink	OID30285	P09543	(CNP)	Wald ratio	1	0.387923	0.221503	0.0798903	0.712736
Cardioembolic stroke	Olink	OID20310	P10586	(PTPRF)	Wald ratio	1	-0.376608	0.213448	0.077665	0.712736
Cardioembolic stroke	Olink	OID30287	Q24JP5	(TMEM132A)	Inverse variance weighted (fixed effects)	3	0.0748234	0.0425661	0.0787789	0.712736
Cardioembolic stroke	Olink	OID21222	Q9UQQ2	(SH2B3)	Wald ratio	1	0.415094	0.237196	0.0801183	0.712736
Cardioembolic stroke	SomaScan	17765_3	O95149	(SNUPN)	Wald ratio	1	-0.258065	0.146149	0.0774352	0.712736
Cardioembolic stroke	SomaScan	5132_71	Q6UWB1	(IL27RA)	Inverse variance weighted (fixed effects)	4	-0.0681516	0.0389629	0.080267	0.712736
Cardioembolic stroke	SomaScan	2658_27	Q16288	(NTRK3)	Inverse variance weighted (fixed effects)	3	-0.139741	0.079849	0.0801081	0.712736
Cardioembolic stroke	SomaScan	17419_17	Q9UGI8	(TES)	Wald ratio	1	0.524345	0.299625	0.0801183	0.712736
Cardioembolic stroke	SomaScan	15452_5	P21589	(NT5E)	Inverse variance weighted (fixed effects)	2	-0.0763909	0.0433032	0.0777164	0.712736
Cardioembolic stroke	SomaScan	8043_153	P49747	(COMP)	Inverse variance weighted (fixed effects)	2	-0.216577	0.122696	0.0775389	0.712736
Large artery stroke	Olink	OID20186	Q13275	(SEMA3F)	Wald ratio	1	0.304871	0.174105	0.0799333	0.712736
Large artery stroke	Olink	OID30700	P00390	(GSR)	Wald ratio	1	-0.334642	0.190043	0.0782605	0.712736
Large artery stroke	Olink	OID30109	Q9UFP1	(GASK1A)	Inverse variance weighted (fixed effects)	3	-0.096392	0.054766	0.0783957	0.712736
Large artery stroke	Olink	OID20967	O00220	(TNFRSF10A)	Inverse variance weighted (fixed effects)	3	-0.10682	0.0608889	0.0793707	0.712736
Large artery stroke	Olink	OID31509	P49223	(SPINT3)	Wald ratio	1	-0.406814	0.232622	0.080323	0.712736
Large artery stroke	SomaScan	10737_96	P30740	(SERPINB1)	Wald ratio	1	0.510101	0.291667	0.0803052	0.712736
Large artery stroke	SomaScan	4435_66	Q6UWV6	(ENPP7)	Inverse variance weighted (fixed effects)	3	0.122365	0.0699498	0.0802359	0.712736
Large artery stroke	SomaScan	16919_1	P07108	(DBI)	Inverse variance weighted (fixed effects)	2	-0.15995	0.0912257	0.0795437	0.712736
Large artery stroke	SomaScan	7905_30	P00738	(HP)	Inverse variance weighted (fixed effects)	2	0.0829095	0.0472188	0.0791128	0.712736
Large artery stroke	SomaScan	6414_8	Q86UD1	(OAF)	Inverse variance weighted (fixed effects)	4	0.0837628	0.047501	0.0778346	0.712736
Small vessel stroke	Olink	OID20194	P52888	(THOP1)	Wald ratio	1	-0.149974	0.0854328	0.0791809	0.712736
Small vessel stroke	Olink	OID21510	Q15303	(ERBB4)	Inverse variance weighted (fixed effects)	3	0.15283	0.0869785	0.0789004	0.712736
Small vessel stroke	Olink	OID21461	Q9H4F8	(SMOC1)	Inverse variance weighted (fixed effects)	3	-0.115754	0.0656005	0.0776439	0.712736
Small vessel stroke	Olink	OID21413	P02760	(AMBP)	Inverse variance weighted (fixed effects)	2	0.385637	0.220146	0.0798203	0.712736
Small vessel stroke	Olink	OID20671	P78556	(CCL20)	Wald ratio	1	-0.385166	0.21933	0.0790718	0.712736
Small vessel stroke	Olink	OID21496	Q02763	(TEK)	Inverse variance weighted (fixed effects)	2	0.086224	0.0491947	0.0796519	0.712736
Small vessel stroke	Olink	OID20637	P20273	(CD22)	Wald ratio	1	-0.155755	0.0885664	0.078642	0.712736
Small vessel stroke	Olink	OID31149	P54252	(ATXN3)	Wald ratio	1	0.137848	0.0782118	0.0779849	0.712736
Small vessel stroke	Olink	OID30099	A6BM72	(MEGF11)	Inverse variance weighted (fixed effects)	2	0.23498	0.133941	0.0793702	0.712736
Small vessel stroke	SomaScan	9339_204	P26885	(FKBP2)	Wald ratio	1	-0.771663	0.43911	0.078861	0.712736
Small vessel stroke	SomaScan	10440_26	Q9H6B4	(CLMP)	Inverse variance weighted (fixed effects)	2	-0.1751	0.0992813	0.0777869	0.712736
Small vessel stroke	SomaScan	6416_8	Q86XP6	(GKN2)	Inverse variance weighted (fixed effects)	3	0.104288	0.0592127	0.0781962	0.712736
Small vessel stroke	SomaScan	9383_24	Q15782	(CHI3L2)	Wald ratio	1	0.629543	0.358734	0.0792761	0.712736
Small vessel stroke	SomaScan	14636_25	P52758	(HRSP12)	Inverse variance weighted (fixed effects)	2	0.136776	0.0777878	0.0786933	0.712736
Large artery stroke	SomaScan	7841_84	Q96AP7	(ESAM)	Inverse variance weighted (fixed effects)	3	-0.181376	0.10376	0.0804588	0.713478
Ischemic stroke	SomaScan	16015_19	P24298	(GPT)	Wald ratio	1	0.261477	0.149701	0.0806952	0.713808
Cardioembolic stroke	Olink	OID20345	Q6EMK4	(VASN)	Wald ratio	1	-0.089944	0.0514956	0.0807004	0.713808
Cardioembolic stroke	SomaScan	8697_38	P35052	(GPC1)	Inverse variance weighted (fixed effects)	3	-0.0768265	0.043986	0.080705	0.713808
Large artery stroke	Olink	OID30307	P02008	(HBZ)	Inverse variance weighted (fixed effects)	3	0.0896311	0.0512992	0.0805988	0.713808
Small vessel stroke	Olink	OID30268	Q16621	(NFE2)	Wald ratio	1	-0.533222	0.305349	0.0807643	0.713871
Small vessel stroke	SomaScan	5601_2	Q96PD5	(PGLYRP2)	Inverse variance weighted (fixed effects)	2	-0.126255	0.0723231	0.0808623	0.714275
Ischemic stroke	Olink	OID31034	Q96I25	(RBM17)	Wald ratio	1	-0.079286	0.0454573	0.0811267	0.71454
Ischemic stroke	Olink	OID21397	Q9H6S3	(EPS8L2)	Inverse variance weighted (fixed effects)	2	0.0472236	0.0270937	0.0813381	0.71454
Ischemic stroke	SomaScan	7849_3	Q16769	(QPCT)	Inverse variance weighted (fixed effects)	3	0.0580513	0.0332694	0.0810044	0.71454
Cardioembolic stroke	Olink	OID30319	P53674	(CRYBB1)	Wald ratio	1	0.176662	0.101405	0.0814842	0.71454
Cardioembolic stroke	Olink	OID20405	P49747	(COMP)	Inverse variance weighted (fixed effects)	2	-0.214259	0.122921	0.0813219	0.71454
Cardioembolic stroke	SomaScan	9017_58	P09848	(LCT)	Wald ratio	1	-0.405024	0.232339	0.0812911	0.71454
Cardioembolic stroke	SomaScan	17751_68	P53674	(CRYBB1)	Wald ratio	1	0.160301	0.0920139	0.0814842	0.71454
Large artery stroke	Olink	OID31335	O14717	(TRDMT1)	Wald ratio	1	-0.249519	0.143167	0.0813586	0.71454
Large artery stroke	Olink	OID21123	P20774	(OGN)	Inverse variance weighted (fixed effects)	3	-0.126307	0.0724558	0.081293	0.71454
Large artery stroke	Olink	OID20409	P00915	(CA1)	Wald ratio	1	-0.425907	0.244502	0.0815197	0.71454
Large artery stroke	SomaScan	16296_43	O75473	(LGR5)	Wald ratio	1	-0.707439	0.405579	0.0811124	0.71454
Small vessel stroke	Olink	OID21065	Q96B86	(RGMA)	Inverse variance weighted (fixed effects)	2	-0.154427	0.0886264	0.0814306	0.71454
Cardioembolic stroke	SomaScan	3470_1	P16581	(SELE)	Wald ratio	1	0.256499	0.147314	0.0816527	0.715246
Large artery stroke	SomaScan	15615_8	O75022	(LILRB3)	Inverse variance weighted (fixed effects)	3	-0.0758949	0.0435983	0.0817229	0.715402
Ischemic stroke	Olink	OID20780	P15291	(B4GALT1)	Wald ratio	1	0.0591095	0.0340784	0.0828271	0.715444
Ischemic stroke	Olink	OID31497	P53990	(IST1)	Wald ratio	1	-0.148129	0.0853688	0.0827125	0.715444
Ischemic stroke	SomaScan	4220_39	P16591	(FER)	Wald ratio	1	-0.173228	0.0997375	0.082415	0.715444
Ischemic stroke	SomaScan	8252_2	Q6P988	(NOTUM)	Wald ratio	1	-0.129447	0.0745821	0.0826289	0.715444
Ischemic stroke	SomaScan	13381_49	P15291	(B4GALT1)	Wald ratio	1	0.0664858	0.0383311	0.0828271	0.715444
Ischemic stroke	SomaScan	4929_55	P04278	(SHBG)	Inverse variance weighted (fixed effects)	2	-0.072011	0.0414922	0.0826465	0.715444
Cardioembolic stroke	Olink	OID20825	Q9H1C3	(GLT8D2)	Wald ratio	1	0.196166	0.113045	0.0826887	0.715444
Cardioembolic stroke	Olink	OID21422	Q96D42	(HAVCR1)	Inverse variance weighted (fixed effects)	3	0.0811663	0.0467086	0.0822604	0.715444
Cardioembolic stroke	Olink	OID20600	P01135	(TGFA)	Wald ratio	1	-0.252476	0.145417	0.0825249	0.715444
Cardioembolic stroke	SomaScan	14066_49	Q86UL8	(MAGI2)	Inverse variance weighted (fixed effects)	4	0.068323	0.0393342	0.0823896	0.715444
Cardioembolic stroke	SomaScan	15427_35	P58215	(LOXL3)	Wald ratio	1	-0.340909	0.196197	0.0822833	0.715444
Cardioembolic stroke	SomaScan	4563_61	P19174	(PLCG1)	Wald ratio	1	-0.415546	0.239163	0.082299	0.715444
Large artery stroke	Olink	OID30953	P43146	(DCC)	Inverse variance weighted (fixed effects)	2	-0.161507	0.0930323	0.0825591	0.715444
Large artery stroke	Olink	OID21495	Q96J42	(TXNDC15)	Inverse variance weighted (fixed effects)	3	0.090066	0.0518885	0.0826064	0.715444
Large artery stroke	SomaScan	15594_47	Q92743	(HTRA1)	Wald ratio	1	-0.479452	0.275799	0.0821385	0.715444
Large artery stroke	SomaScan	18330_7	Q96G03	(PGM2)	Wald ratio	1	-0.471459	0.27167	0.0826685	0.715444
Large artery stroke	SomaScan	15308_108	Q2TAL6	(VWC2)	Inverse variance weighted (fixed effects)	2	-0.127193	0.0733126	0.0827504	0.715444
Small vessel stroke	Olink	OID20318	Q14393	(GAS6)	Inverse variance weighted (fixed effects)	2	-0.131013	0.0753203	0.0819628	0.715444
Small vessel stroke	Olink	OID20063	Q9NRV9	(HEBP1)	Wald ratio	1	0.340823	0.196051	0.0821338	0.715444
Small vessel stroke	SomaScan	4496_60	P39900	(MMP12)	Inverse variance weighted (fixed effects)	3	-0.0828792	0.047684	0.0821944	0.715444
Small vessel stroke	SomaScan	3168_8	Q9UNA0	(ADAMTS5)	Inverse variance weighted (fixed effects)	2	-0.0882148	0.050787	0.0823953	0.715444
Large artery stroke	Olink	OID31456	O60245	(PCDH7)	Wald ratio	1	-0.348066	0.200741	0.0829348	0.715532
Large artery stroke	Olink	OID21501	Q6FI81	(CIAPIN1)	Wald ratio	1	-0.665006	0.383588	0.0829811	0.715532
Large artery stroke	Olink	OID21410	Q9C005	(DPY30)	Wald ratio	1	0.734564	0.423729	0.0829944	0.715532
Cardioembolic stroke	SomaScan	18162_167	Q9NWZ3	(IRAK4)	Wald ratio	1	-0.390863	0.225526	0.0830745	0.715771
Small vessel stroke	Olink	OID30311	Q8N4F0	(BPIFB2)	Inverse variance weighted (fixed effects)	2	-0.128518	0.0742268	0.0833769	0.717924
Ischemic stroke	Olink	OID20606	P42702	(LIFR)	Inverse variance weighted (fixed effects)	2	-0.06878	0.0397676	0.0837108	0.717993
Ischemic stroke	Olink	OID20878	Q96FQ6	(S100A16)	Wald ratio	1	-0.12364	0.0714796	0.0836786	0.717993
Ischemic stroke	Olink	OID21476	O00244	(ATOX1)	Wald ratio	1	-0.168585	0.0975284	0.0838858	0.717993
Ischemic stroke	SomaScan	14123_34	Q9H7M9	(C10orf54)	Inverse variance weighted (fixed effects)	3	-0.0370262	0.0213989	0.0835789	0.717993
Cardioembolic stroke	Olink	OID20336	Q13867	(BLMH)	Wald ratio	1	0.0927474	0.053678	0.0840155	0.717993
Cardioembolic stroke	Olink	OID21528	P13688	(CEACAM1)	Wald ratio	1	-0.0967819	0.0559553	0.0836965	0.717993
Cardioembolic stroke	SomaScan	8841_65	Q8IUL8	(CILP2)	Wald ratio	1	0.333627	0.192782	0.0835243	0.717993
Large artery stroke	SomaScan	17325_10	Q16774	(GUK1)	Inverse variance weighted (fixed effects)	2	0.233091	0.13488	0.0839645	0.717993
Large artery stroke	SomaScan	12475_48	Q9NZA1	(CLIC5)	Inverse variance weighted (fixed effects)	3	0.274206	0.158689	0.0839978	0.717993
Small vessel stroke	SomaScan	5231_79	Q8NBP7	(PCSK9)	Inverse variance weighted (fixed effects)	2	0.199626	0.115476	0.0838586	0.717993
Small vessel stroke	SomaScan	5648_28	Q6GPI1	(CTRB2)	Inverse variance weighted (fixed effects)	4	0.0899452	0.0519762	0.0835395	0.717993
Small vessel stroke	SomaScan	12334_25	P34896	(SHMT1)	Inverse variance weighted (fixed effects)	2	0.0998946	0.0577994	0.0839347	0.717993
Large artery stroke	Olink	OID21333	Q8N386	(LRRC25)	Inverse variance weighted (fixed effects)	2	0.119227	0.069031	0.0841415	0.718093
Large artery stroke	SomaScan	15585_304	Q9UBX5	(FBLN5)	Wald ratio	1	-0.481526	0.278903	0.0842583	0.718093
Large artery stroke	SomaScan	15387_44	O60462	(NRP2)	Inverse variance weighted (fixed effects)	2	0.248226	0.14375	0.0842051	0.718093
Small vessel stroke	Olink	OID20102	P31997	(CEACAM8)	Wald ratio	1	-0.289495	0.167724	0.0843425	0.718093
Small vessel stroke	Olink	OID30362	P40199	(CEACAM6)	Wald ratio	1	-0.31434	0.182118	0.0843425	0.718093
Small vessel stroke	SomaScan	18873_8	P31997	(CEACAM8)	Wald ratio	1	-0.51289	0.297151	0.0843425	0.718093
Cardioembolic stroke	Olink	OID30413	P17900	(GM2A)	Inverse variance weighted (fixed effects)	3	0.0815526	0.0472627	0.0844338	0.718424
Small vessel stroke	SomaScan	5742_14	Q9NPH0	(ACP6)	Inverse variance weighted (fixed effects)	3	-0.0951257	0.0551569	0.0845927	0.719328
Large artery stroke	Olink	OID20300	Q9Y4L1	(HYOU1)	Wald ratio	1	0.201171	0.116668	0.0846539	0.7194
Ischemic stroke	Olink	OID30351	P05413	(FABP3)	Inverse variance weighted (fixed effects)	2	-0.134878	0.0782586	0.0847998	0.719745
Cardioembolic stroke	SomaScan	16621_77	Q8NCW5	(APOA1BP)	Wald ratio	1	-0.161724	0.0938258	0.0847696	0.719745
Small vessel stroke	Olink	OID30132	Q16836	(HADH)	Wald ratio	1	0.588241	0.341407	0.08489	0.720063
Cardioembolic stroke	SomaScan	15444_45	P48594	(SERPINB4)	Inverse variance weighted (fixed effects)	2	-0.286622	0.166408	0.0849958	0.720513
Small vessel stroke	SomaScan	14623_26	P55854	(SUMO3)	Wald ratio	1	0.62963	0.365741	0.0851567	0.72143
Cardioembolic stroke	Olink	OID30510	Q96PX8	(SLITRK1)	Wald ratio	1	0.235243	0.136695	0.0852635	0.72144
Cardioembolic stroke	SomaScan	15539_15	Q96PX8	(SLITRK1)	Wald ratio	1	0.45067	0.261876	0.0852635	0.72144
Ischemic stroke	Olink	OID30407	Q04721	(NOTCH2)	Wald ratio	1	-0.106891	0.0621594	0.0855004	0.722023
Cardioembolic stroke	Olink	OID21249	Q9BSW2	(CRACR2A)	Inverse variance weighted (fixed effects)	2	-0.186	0.108145	0.0854465	0.722023
Cardioembolic stroke	Olink	OID20406	P27487	(DPP4)	Wald ratio	1	0.126476	0.0735227	0.0853892	0.722023
Small vessel stroke	SomaScan	16079_2	P42680	(TEC)	Wald ratio	1	0.308608	0.179487	0.0855438	0.722023
Large artery stroke	Olink	OID30713	P26927	(MST1)	Wald ratio	1	0.160777	0.0935349	0.0856337	0.722336
Ischemic stroke	SomaScan	19233_75	O00244	(ATOX1)	Wald ratio	1	-0.179676	0.104566	0.0857401	0.722701
Cardioembolic stroke	SomaScan	5400_52	P48357	(LEPR)	Inverse variance weighted (fixed effects)	3	-0.062123	0.0361767	0.0859414	0.722701
Cardioembolic stroke	SomaScan	7089_42	Q9BT88	(SYT11)	Wald ratio	1	-0.462981	0.269497	0.085806	0.722701
Large artery stroke	Olink	OID20859	Q9Y2V2	(CARHSP1)	Wald ratio	1	0.493093	0.287101	0.0858899	0.722701
Large artery stroke	SomaScan	5105_2	Q9BZR6	(RTN4R)	Inverse variance weighted (fixed effects)	3	0.1216	0.0707983	0.0858791	0.722701
Cardioembolic stroke	SomaScan	5131_15	Q9NS68	(TNFRSF19)	Wald ratio	1	0.284211	0.16555	0.0860225	0.722892
Small vessel stroke	SomaScan	7994_41	Q86YB8	(ERO1LB)	Wald ratio	1	-0.207456	0.120866	0.0860856	0.722892
Small vessel stroke	SomaScan	14711_27	Q15828	(CST6)	Inverse variance weighted (fixed effects)	2	0.215835	0.125762	0.0861228	0.722892
Cardioembolic stroke	Olink	OID30694	P22897	(MRC1)	Inverse variance weighted (fixed effects)	3	-0.247127	0.144054	0.0862493	0.723509
Ischemic stroke	SomaScan	16609_106	Q6UWL6	(KIRREL2)	Inverse variance weighted (fixed effects)	3	-0.0473249	0.0275966	0.0863671	0.723564
Cardioembolic stroke	Olink	OID30608	Q6P5S2	(C6orf58)	Inverse variance weighted (fixed effects)	3	-0.0882133	0.0514823	0.0866265	0.723564
Large artery stroke	Olink	OID21126	Q9NPH3	(IL1RAP)	Inverse variance weighted (fixed effects)	2	-0.102767	0.0599755	0.0866226	0.723564
Large artery stroke	SomaScan	4468_21	Q9NRA0	(SPHK2)	Wald ratio	1	-0.632394	0.369014	0.0865764	0.723564
Small vessel stroke	SomaScan	7211_2	P07998	(RNASE1)	Inverse variance weighted (fixed effects)	2	0.181029	0.105553	0.0863361	0.723564
Small vessel stroke	SomaScan	9263_57	Q9HAT2	(SIAE)	Inverse variance weighted (fixed effects)	2	0.465135	0.271437	0.0866015	0.723564
Small vessel stroke	SomaScan	8687_26	Q9NUM4	(TMEM106B)	Wald ratio	1	-0.305556	0.178315	0.0866081	0.723564
Ischemic stroke	Olink	OID21060	P48052	(CPA2)	Inverse variance weighted (fixed effects)	2	-0.0386119	0.0225721	0.0871546	0.723827
Ischemic stroke	Olink	OID20306	Q13332	(PTPRS)	Inverse variance weighted (fixed effects)	2	-0.0427093	0.0249555	0.0870044	0.723827
Ischemic stroke	SomaScan	12008_3	P09564	(CD7)	Inverse variance weighted (fixed effects)	2	-0.0683816	0.0399619	0.08705	0.723827
Ischemic stroke	SomaScan	11187_11	Q5QGZ9	(CLEC12A)	Inverse variance weighted (fixed effects)	4	-0.02626	0.0153432	0.0869881	0.723827
Ischemic stroke	SomaScan	8364_74	Q9Y2C2	(UST)	Inverse variance weighted (fixed effects)	2	-0.0967223	0.0565097	0.0869695	0.723827
Cardioembolic stroke	Olink	OID20290	P16581	(SELE)	Wald ratio	1	0.307403	0.179583	0.08694	0.723827
Cardioembolic stroke	Olink	OID20174	P09417	(QDPR)	Inverse variance weighted (fixed effects)	2	-0.0723891	0.0423223	0.0871877	0.723827
Large artery stroke	Olink	OID30924	Q5VT99	(LRRC38)	Inverse variance weighted (fixed effects)	2	0.138924	0.0811856	0.0870471	0.723827
Small vessel stroke	SomaScan	7628_40	Q96HD1	(CRELD1)	Inverse variance weighted (fixed effects)	3	-0.0919203	0.0536753	0.0868	0.723827
Small vessel stroke	SomaScan	12684_5	Q9Y6U3	(SCIN)	Wald ratio	1	0.374861	0.219132	0.0871439	0.723827
Ischemic stroke	Olink	OID21469	Q8TDQ1	(CD300LF)	Inverse variance weighted (fixed effects)	4	-0.0330481	0.0193438	0.0875512	0.724159
Ischemic stroke	Olink	OID20139	P21549	(AGXT)	Inverse variance weighted (fixed effects)	2	-0.0427988	0.0250672	0.0877546	0.724159
Cardioembolic stroke	Olink	OID20732	Q8WU39	(MZB1)	Wald ratio	1	0.328003	0.192245	0.0879759	0.724159
Cardioembolic stroke	Olink	OID20508	Q06520	(SULT2A1)	Wald ratio	1	-0.09796	0.0574522	0.0881815	0.724159
Cardioembolic stroke	Olink	OID20677	P21709	(EPHA1)	Inverse variance weighted (fixed effects)	2	0.131552	0.077141	0.0881294	0.724159
Cardioembolic stroke	SomaScan	15562_24	P08236	(GUSB)	Inverse variance weighted (fixed effects)	2	-0.170739	0.0999461	0.087578	0.724159
Cardioembolic stroke	SomaScan	9829_91	Q06520	(SULT2A1)	Wald ratio	1	-0.174776	0.102504	0.0881815	0.724159
Cardioembolic stroke	SomaScan	7228_2	Q969X2	(ST6GALNAC6)	Wald ratio	1	-0.429957	0.252155	0.0881705	0.724159
Cardioembolic stroke	SomaScan	6433_57	Q96MK3	(FAM20A)	Inverse variance weighted (fixed effects)	2	-0.156442	0.0915765	0.0875774	0.724159
Large artery stroke	Olink	OID20178	O95544	(NADK)	Wald ratio	1	-0.186164	0.108926	0.0874341	0.724159
Large artery stroke	Olink	OID21096	P23280	(CA6)	Inverse variance weighted (fixed effects)	3	0.108704	0.063659	0.0877099	0.724159
Large artery stroke	Olink	OID20724	P25942	(CD40)	Wald ratio	1	-0.112745	0.0660445	0.0878011	0.724159
Large artery stroke	Olink	OID30712	P04040	(CAT)	Inverse variance weighted (fixed effects)	2	-0.197854	0.115967	0.0879842	0.724159
Large artery stroke	SomaScan	9005_16	Q9UIW2	(PLXNA1)	Inverse variance weighted (fixed effects)	2	0.167195	0.0980498	0.0881554	0.724159
Large artery stroke	SomaScan	16302_11	Q96DR5	(BPIFA2)	Wald ratio	1	0.481771	0.282552	0.0881815	0.724159
Large artery stroke	SomaScan	10070_22	P16885	(PLCG2)	Wald ratio	1	0.292907	0.17163	0.0878918	0.724159
Small vessel stroke	Olink	OID20465	Q99748	(NRTN)	Wald ratio	1	0.81577	0.478165	0.0879999	0.724159
Small vessel stroke	Olink	OID20763	Q16651	(PRSS8)	Wald ratio	1	-0.32367	0.189677	0.0879295	0.724159
Large artery stroke	SomaScan	4131_72	P02751	(FN1)	Wald ratio	1	-0.232386	0.136364	0.08835	0.725106
Ischemic stroke	SomaScan	9197_4	O00182	(LGALS9)	Wald ratio	1	0.10177	0.0597345	0.0884365	0.725381
Ischemic stroke	Olink	OID21376	Q99795	(GPA33)	Inverse variance weighted (fixed effects)	2	-0.0634357	0.037247	0.088548	0.72586
Ischemic stroke	SomaScan	4535_50	Q10588	(BST1)	Inverse variance weighted (fixed effects)	4	-0.0222335	0.0130663	0.0888314	0.726967
Cardioembolic stroke	SomaScan	11257_1	P09417	(QDPR)	Inverse variance weighted (fixed effects)	2	-0.0774794	0.045531	0.0888141	0.726967
Large artery stroke	SomaScan	3299_29	O94779	(CNTN5)	Inverse variance weighted (fixed effects)	2	0.155352	0.0913013	0.0888427	0.726967
Ischemic stroke	SomaScan	14112_40	Q969Z4	(RELT)	Wald ratio	1	0.245847	0.144518	0.0889149	0.727123
Cardioembolic stroke	Olink	OID31122	P54315	(PNLIPRP1)	Inverse variance weighted (fixed effects)	2	0.124329	0.0731385	0.0891472	0.727659
Cardioembolic stroke	Olink	OID30849	Q8WTQ1;Q8WTQ1	(DEFB104B;DEFB104A)	Wald ratio	1	-0.340096	0.200234	0.0894149	0.727659
Cardioembolic stroke	SomaScan	5900_11	P49773	(HINT1)	Wald ratio	1	-0.33299	0.195876	0.0891309	0.727659
Large artery stroke	Olink	OID31329	P49454	(CENPF)	Wald ratio	1	-0.683152	0.401948	0.0892053	0.727659
Large artery stroke	Olink	OID21174	Q7LG56	(RRM2B)	Wald ratio	1	-0.351773	0.207138	0.0894598	0.727659
Large artery stroke	SomaScan	8925_25	Q7LG56	(RRM2B)	Wald ratio	1	-0.250092	0.147264	0.0894598	0.727659
Small vessel stroke	Olink	OID20416	Q92820	(GGH)	Inverse variance weighted (fixed effects)	2	-0.103868	0.0611363	0.0893264	0.727659
Small vessel stroke	Olink	OID20894	Q9NQ88	(TIGAR)	Wald ratio	1	-0.616083	0.362402	0.0891309	0.727659
Small vessel stroke	SomaScan	3470_1	P16581	(SELE)	Wald ratio	1	0.307626	0.181109	0.0894013	0.727659
Large artery stroke	Olink	OID30871	Q12774	(ARHGEF5)	Inverse variance weighted (fixed effects)	2	0.0939503	0.0553354	0.0895392	0.727873
Cardioembolic stroke	SomaScan	2781_63	Q8NHW4	(CCL4L1)	Inverse variance weighted (fixed effects)	2	0.206909	0.121939	0.089731	0.728998
Small vessel stroke	SomaScan	13125_45	P04004	(VTN)	Inverse variance weighted (fixed effects)	2	-0.0710267	0.0418723	0.089835	0.729229
Small vessel stroke	SomaScan	19504_22	P23919	(DTYMK)	Wald ratio	1	0.663618	0.39126	0.0898662	0.729229
Ischemic stroke	Olink	OID30871	Q12774	(ARHGEF5)	Inverse variance weighted (fixed effects)	2	0.0324172	0.0191204	0.0899952	0.729843
Ischemic stroke	Olink	OID30631	P30047	(GCHFR)	Wald ratio	1	0.111133	0.0664978	0.0946757	0.730289
Ischemic stroke	Olink	OID30721	Q9NZP8	(C1RL)	Wald ratio	1	0.138883	0.0831112	0.0947113	0.730289
Ischemic stroke	Olink	OID20492	Q9BXJ7	(AMN)	Inverse variance weighted (fixed effects)	2	-0.0207612	0.0123932	0.0938923	0.730289
Ischemic stroke	Olink	OID31068	Q5SW96	(LDLRAP1)	Wald ratio	1	0.227008	0.134192	0.0907095	0.730289
Ischemic stroke	Olink	OID20309	P20160	(AZU1)	Wald ratio	1	-0.089193	0.0534685	0.0952876	0.730289
Ischemic stroke	Olink	OID20071	O95183	(VAMP5)	Wald ratio	1	-0.155391	0.0917666	0.090392	0.730289
Ischemic stroke	Olink	OID30326	Q6NUS6	(TCTN3)	Inverse variance weighted (fixed effects)	3	0.0228674	0.0137069	0.0952527	0.730289
Ischemic stroke	Olink	OID30114	Q92935	(EXTL1)	Inverse variance weighted (fixed effects)	2	-0.0405401	0.0240925	0.0924361	0.730289
Ischemic stroke	Olink	OID20117	P08319	(ADH4)	Wald ratio	1	-0.116884	0.0692073	0.0912407	0.730289
Ischemic stroke	Olink	OID21108	Q6YHK3	(CD109)	Inverse variance weighted (fixed effects)	3	0.0232024	0.013902	0.0951179	0.730289
Ischemic stroke	Olink	OID21164	Q7Z7D3	(VTCN1)	Wald ratio	1	-0.161397	0.0964669	0.0943122	0.730289
Ischemic stroke	Olink	OID21064	P57087	(JAM2)	Wald ratio	1	-0.17223	0.103131	0.0949194	0.730289
Ischemic stroke	Olink	OID30532	Q15399	(TLR1)	Inverse variance weighted (fixed effects)	3	-0.0341264	0.0202738	0.0923226	0.730289
Ischemic stroke	Olink	OID31403	Q9NUW8	(TDP1)	Wald ratio	1	0.134036	0.0792473	0.0907684	0.730289
Ischemic stroke	SomaScan	9525_1	Q13308	(PTK7)	Wald ratio	1	0.146953	0.0872162	0.0920018	0.730289
Ischemic stroke	SomaScan	18183_3	Q5SW96	(LDLRAP1)	Wald ratio	1	0.151889	0.0897868	0.0907095	0.730289
Ischemic stroke	SomaScan	16605_2	P0C862	(C1QTNF9)	Wald ratio	1	0.0631579	0.037799	0.0947442	0.730289
Ischemic stroke	SomaScan	18174_79	Q8WUM4	(PDCD6IP)	Wald ratio	1	-0.120428	0.0713649	0.0915072	0.730289
Ischemic stroke	SomaScan	5736_1	Q5T2D2	(TREML2)	Inverse variance weighted (fixed effects)	3	-0.0306622	0.0181578	0.0912871	0.730289
Ischemic stroke	SomaScan	7173_141	Q8N3T6	(TMEM132C)	Inverse variance weighted (fixed effects)	3	0.0414416	0.0247879	0.0945537	0.730289
Ischemic stroke	SomaScan	9906_21	Q9BQ16	(SPOCK3)	Inverse variance weighted (fixed effects)	3	0.0321908	0.0190237	0.0906185	0.730289
Cardioembolic stroke	Olink	OID30488	Q8NHP1	(AKR7L)	Wald ratio	1	0.152861	0.0912746	0.0939852	0.730289
Cardioembolic stroke	Olink	OID31482	Q14258	(TRIM25)	Wald ratio	1	-0.32585	0.193505	0.0921937	0.730289
Cardioembolic stroke	Olink	OID21463	O15123	(ANGPT2)	Inverse variance weighted (fixed effects)	2	-0.140104	0.0830382	0.0915602	0.730289
Cardioembolic stroke	Olink	OID30719	P07358	(C8B)	Inverse variance weighted (fixed effects)	2	0.0914814	0.0546387	0.0940725	0.730289
Cardioembolic stroke	Olink	OID30539	Q96PL5	(ERMAP)	Wald ratio	1	-0.297959	0.176568	0.0915072	0.730289
Cardioembolic stroke	Olink	OID20444	Q9Y478	(PRKAB1)	Wald ratio	1	0.164255	0.0969773	0.0903128	0.730289
Cardioembolic stroke	Olink	OID20358	P07339	(CTSD)	Inverse variance weighted (fixed effects)	2	-0.0863075	0.0514714	0.0935802	0.730289
Cardioembolic stroke	Olink	OID30315	Q9BXN1	(ASPN)	Wald ratio	1	0.109132	0.065246	0.0944023	0.730289
Cardioembolic stroke	Olink	OID31078	P13995	(MTHFD2)	Wald ratio	1	0.514009	0.306447	0.0934797	0.730289
Cardioembolic stroke	SomaScan	7861_9	Q01974	(ROR2)	Inverse variance weighted (fixed effects)	2	0.171783	0.101601	0.0908845	0.730289
Cardioembolic stroke	SomaScan	12356_65	P30626	(SRI)	Wald ratio	1	0.244626	0.146034	0.0939093	0.730289
Cardioembolic stroke	SomaScan	2418_55	P02649	(APOE)	Inverse variance weighted (fixed effects)	2	0.135676	0.0807067	0.0927424	0.730289
Cardioembolic stroke	SomaScan	4131_72	P02751	(FN1)	Wald ratio	1	-0.188636	0.1125	0.0935879	0.730289
Cardioembolic stroke	SomaScan	15339_32	Q9Y281	(CFL2)	Wald ratio	1	0.243823	0.145644	0.0941095	0.730289
Cardioembolic stroke	SomaScan	10037_98	Q96PQ1	(SIGLEC12)	Inverse variance weighted (fixed effects)	5	-0.0585277	0.0346601	0.0912922	0.730289
Cardioembolic stroke	SomaScan	18917_53	P04746	(AMY2A)	Inverse variance weighted (fixed effects)	2	0.0817988	0.0486358	0.0925957	0.730289
Cardioembolic stroke	SomaScan	15633_6	P02753	(RBP4)	Wald ratio	1	-0.347368	0.208187	0.0952087	0.730289
Cardioembolic stroke	SomaScan	9981_18	A2RU67	(KIAA1467)	Inverse variance weighted (fixed effects)	2	-0.195902	0.116021	0.0913139	0.730289
Cardioembolic stroke	SomaScan	18891_98	P32456	(GBP2)	Wald ratio	1	-0.375661	0.222222	0.0909369	0.730289
Large artery stroke	Olink	OID20968	Q92765	(FRZB)	Inverse variance weighted (fixed effects)	2	-0.0845307	0.0504394	0.0937606	0.730289
Large artery stroke	Olink	OID30244	Q8IVF2	(AHNAK2)	Inverse variance weighted (fixed effects)	2	-0.167525	0.100064	0.0940973	0.730289
Large artery stroke	Olink	OID30362	P40199	(CEACAM6)	Wald ratio	1	0.333466	0.198749	0.0933814	0.730289
Large artery stroke	Olink	OID21064	P57087	(JAM2)	Wald ratio	1	-0.546597	0.323833	0.0914308	0.730289
Large artery stroke	Olink	OID31128	P32455	(GBP1)	Inverse variance weighted (fixed effects)	2	-0.142557	0.0847561	0.0925763	0.730289
Large artery stroke	Olink	OID20149	Q6GTS8	(PM20D1)	Inverse variance weighted (fixed effects)	2	-0.0782962	0.0462838	0.0907121	0.730289
Large artery stroke	Olink	OID30638	O96007	(MOCS2)	Inverse variance weighted (fixed effects)	2	0.120003	0.0715555	0.0935308	0.730289
Large artery stroke	Olink	OID30740	P0DOY2	(IGLC2)	Inverse variance weighted (fixed effects)	2	0.220313	0.132032	0.0951904	0.730289
Large artery stroke	Olink	OID20258	Q06141	(REG3A)	Inverse variance weighted (fixed effects)	3	0.161809	0.0967139	0.0943139	0.730289
Large artery stroke	Olink	OID20373	Q99969	(RARRES2)	Wald ratio	1	0.198162	0.117601	0.091981	0.730289
Large artery stroke	Olink	OID20092	Q99549	(MPHOSPH8)	Wald ratio	1	-1.09899	0.656216	0.0939852	0.730289
Large artery stroke	Olink	OID30268	Q16621	(NFE2)	Wald ratio	1	-0.546894	0.326617	0.0940484	0.730289
Large artery stroke	Olink	OID20723	Q96PL1	(SCGB3A2)	Inverse variance weighted (fixed effects)	3	-0.147724	0.0884611	0.0949333	0.730289
Large artery stroke	Olink	OID31476	Q96RF0	(SNX18)	Wald ratio	1	0.463686	0.275929	0.0928696	0.730289
Large artery stroke	Olink	OID30279	Q96DR5	(BPIFA2)	Wald ratio	1	0.307047	0.18399	0.0951529	0.730289
Large artery stroke	Olink	OID20572	Q9GZT9	(EGLN1)	Inverse variance weighted (fixed effects)	2	0.254427	0.151299	0.092643	0.730289
Large artery stroke	Olink	OID30556	Q15762	(CD226)	Inverse variance weighted (fixed effects)	2	-0.125889	0.0745538	0.0913026	0.730289
Large artery stroke	Olink	OID20102	P31997	(CEACAM8)	Wald ratio	1	0.30711	0.183041	0.0933814	0.730289
Large artery stroke	Olink	OID21419	Q9H6B4	(CLMP)	Inverse variance weighted (fixed effects)	2	-0.124073	0.0738823	0.0930884	0.730289
Large artery stroke	Olink	OID30290	Q9BVM4	(GGACT)	Wald ratio	1	0.101378	0.0600758	0.0915072	0.730289
Large artery stroke	SomaScan	16288_17	P54764	(EPHA4)	Inverse variance weighted (fixed effects)	2	0.247616	0.146962	0.092008	0.730289
Large artery stroke	SomaScan	13954_9	Q96EK6	(GNPNAT1)	Wald ratio	1	0.612536	0.363723	0.0921675	0.730289
Large artery stroke	SomaScan	2855_49	P27361	(MAPK3)	Wald ratio	1	0.158531	0.0947017	0.0941289	0.730289
Large artery stroke	SomaScan	19237_17	P30046	(DDT)	Wald ratio	1	-0.309565	0.185281	0.0947635	0.730289
Large artery stroke	SomaScan	5238_26	Q9UNP9	(PPIE)	Wald ratio	1	0.148329	0.0880919	0.0922214	0.730289
Large artery stroke	SomaScan	12411_60	P61244	(MAX)	Wald ratio	1	0.208473	0.124861	0.09499	0.730289
Large artery stroke	SomaScan	5465_32	O60243	(HS6ST1)	Inverse variance weighted (fixed effects)	2	-0.235958	0.140394	0.0928246	0.730289
Large artery stroke	SomaScan	18873_8	P31997	(CEACAM8)	Wald ratio	1	0.544098	0.324288	0.0933814	0.730289
Large artery stroke	SomaScan	5103_30	Q8TD46	(CD200R1)	Wald ratio	1	0.337674	0.201389	0.0935964	0.730289
Small vessel stroke	Olink	OID21017	P15311	(EZR)	Wald ratio	1	-0.406741	0.24286	0.0939741	0.730289
Small vessel stroke	Olink	OID20150	Q53H82	(LACTB2)	Wald ratio	1	-0.271636	0.161826	0.0932356	0.730289
Small vessel stroke	Olink	OID31394	Q6B8I1	(DUSP13)	Wald ratio	1	-0.130428	0.0780305	0.0946234	0.730289
Small vessel stroke	Olink	OID31522	Q9NPJ3	(ACOT13)	Wald ratio	1	-0.575306	0.342799	0.0932962	0.730289
Small vessel stroke	Olink	OID21093	P55103	(INHBC)	Inverse variance weighted (fixed effects)	3	0.105567	0.0628886	0.0932228	0.730289
Small vessel stroke	Olink	OID20340	P19961	(AMY2B)	Inverse variance weighted (fixed effects)	3	-0.101425	0.0599993	0.0909446	0.730289
Small vessel stroke	Olink	OID20691	P25116	(F2R)	Wald ratio	1	0.3374	0.200599	0.0925752	0.730289
Small vessel stroke	Olink	OID20174	P09417	(QDPR)	Inverse variance weighted (fixed effects)	2	-0.0883472	0.0524316	0.0919887	0.730289
Small vessel stroke	Olink	OID30689	Q93091	(RNASE6)	Inverse variance weighted (fixed effects)	2	-0.0889376	0.0526792	0.091356	0.730289
Small vessel stroke	Olink	OID20169	P18827	(SDC1)	Inverse variance weighted (fixed effects)	2	-0.235836	0.139738	0.0914687	0.730289
Small vessel stroke	Olink	OID20383	P98160	(HSPG2)	Inverse variance weighted (fixed effects)	2	-0.199029	0.119273	0.0951795	0.730289
Small vessel stroke	Olink	OID20774	Q14118	(DAG1)	Wald ratio	1	-0.641339	0.38211	0.0932663	0.730289
Small vessel stroke	SomaScan	5012_67	P00568	(AK1)	Wald ratio	1	0.728785	0.434276	0.0933157	0.730289
Small vessel stroke	SomaScan	7866_11	Q96LL9	(DNAJC30)	Wald ratio	1	0.252629	0.151179	0.0947113	0.730289
Small vessel stroke	SomaScan	5060_62	Q9NZQ7	(CD274)	Wald ratio	1	-0.155528	0.0928218	0.0938253	0.730289
Small vessel stroke	SomaScan	3710_49	P00747	(PLG)	Inverse variance weighted (fixed effects)	2	0.138234	0.0827563	0.094846	0.730289
Small vessel stroke	SomaScan	10714_7	P12821	(ACE)	Inverse variance weighted (fixed effects)	2	0.0692241	0.0411616	0.0926142	0.730289
Small vessel stroke	SomaScan	8890_9	Q14DG7	(TMEM132B)	Wald ratio	1	-0.26738	0.1589	0.0924347	0.730289
Small vessel stroke	SomaScan	5708_1	Q969E1	(LEAP2)	Wald ratio	1	-0.111333	0.06665	0.0948379	0.730289
Small vessel stroke	SomaScan	5465_32	O60243	(HS6ST1)	Inverse variance weighted (fixed effects)	2	-0.22025	0.131918	0.0949976	0.730289
Small vessel stroke	SomaScan	8288_27	P02749	(APOH)	Wald ratio	1	0.250454	0.148698	0.0921203	0.730289
Small vessel stroke	SomaScan	3363_31	P41240	(CSK)	Wald ratio	1	0.545588	0.325	0.0932041	0.730289
Small vessel stroke	SomaScan	7871_16	Q24JP5	(TMEM132A)	Inverse variance weighted (fixed effects)	2	-0.0995282	0.0588231	0.0906476	0.730289
Small vessel stroke	SomaScan	15626_223	P98160	(HSPG2)	Inverse variance weighted (fixed effects)	2	-0.141899	0.0838884	0.0907384	0.730289
Small vessel stroke	SomaScan	13738_8	P08476	(INHBA)	Wald ratio	1	-0.401058	0.239153	0.0935442	0.730289
Small vessel stroke	SomaScan	6527_1	Q7L0X0	(TRIL)	Wald ratio	1	-0.466165	0.277256	0.0926938	0.730289
Small vessel stroke	SomaScan	5763_67	Q8WTQ1	(DEFB104A)	Inverse variance weighted (fixed effects)	2	-0.373849	0.220838	0.0904808	0.730289
Small vessel stroke	SomaScan	16055_3	Q9BXR6	(CFHR5)	Inverse variance weighted (fixed effects)	3	-0.101168	0.060121	0.0924253	0.730289
Small vessel stroke	SomaScan	4831_4	P14151	(SELL)	Inverse variance weighted (fixed effects)	3	-0.0931347	0.055104	0.090997	0.730289
Ischemic stroke	Olink	OID20861	P39905	(GDNF)	Inverse variance weighted (fixed effects)	2	-0.0486956	0.0292149	0.0955524	0.730896
Ischemic stroke	Olink	OID20726	Q9UKU9	(ANGPTL2)	Wald ratio	1	-0.255163	0.153098	0.0955807	0.730896
Large artery stroke	SomaScan	13536_56	Q9UNA4	(POLI)	Wald ratio	1	0.66055	0.39633	0.0955807	0.730896
Large artery stroke	SomaScan	2677_1	P00533	(EGFR)	Inverse variance weighted (fixed effects)	2	-0.308082	0.184821	0.0955305	0.730896
Small vessel stroke	Olink	OID20345	Q6EMK4	(VASN)	Wald ratio	1	-0.102105	0.0612849	0.0957005	0.731402
Ischemic stroke	SomaScan	17675_17	Q9NPJ3	(ACOT13)	Wald ratio	1	0.277631	0.166777	0.0959761	0.732689
Cardioembolic stroke	Olink	OID20489	P32456	(GBP2)	Wald ratio	1	-0.259544	0.155887	0.095923	0.732689
Cardioembolic stroke	Olink	OID20535	P13232	(IL7)	Wald ratio	1	-0.252242	0.151564	0.0960605	0.732924
Large artery stroke	SomaScan	19606_28	Q14623	(IHH)	Wald ratio	1	0.681176	0.409412	0.0961538	0.733226
Ischemic stroke	SomaScan	8465_52	P09668	(CTSH)	Inverse variance weighted (fixed effects)	3	-0.0225649	0.0135801	0.0965903	0.733281
Cardioembolic stroke	Olink	OID30730	P20742	(PZP)	Wald ratio	1	0.682913	0.410738	0.0963824	0.733281
Cardioembolic stroke	Olink	OID20407	Q9Y5C1	(ANGPTL3)	Wald ratio	1	-0.097318	0.0585294	0.0963681	0.733281
Cardioembolic stroke	Olink	OID30697	P17927	(CR1)	Inverse variance weighted (fixed effects)	3	-0.108435	0.0652138	0.0963599	0.733281
Cardioembolic stroke	Olink	OID21405	O60911	(CTSV)	Inverse variance weighted (fixed effects)	2	0.141967	0.0854373	0.0965834	0.733281
Large artery stroke	SomaScan	5012_67	P00568	(AK1)	Wald ratio	1	-0.75208	0.452579	0.09656	0.733281
Large artery stroke	SomaScan	12714_38	O75843	(AP1G2)	Wald ratio	1	-0.26729	0.1607	0.0962542	0.733281
Small vessel stroke	SomaScan	11649_3	Q8IYB5	(SMAP1)	Inverse variance weighted (fixed effects)	2	0.113921	0.0685499	0.0965392	0.733281
Ischemic stroke	SomaScan	4548_4	P21217	(FUT3)	Inverse variance weighted (fixed effects)	4	-0.0281002	0.0169191	0.0967411	0.734019
Small vessel stroke	SomaScan	15486_126	P19801	(AOC1)	Inverse variance weighted (fixed effects)	3	0.0799249	0.0481398	0.096861	0.734521
Large artery stroke	SomaScan	8402_22	Q9NRR1	(CYTL1)	Inverse variance weighted (fixed effects)	2	-0.104974	0.0632395	0.0969257	0.734603
Small vessel stroke	SomaScan	8992_1	Q9UHN6	(TMEM2)	Wald ratio	1	-0.226716	0.136642	0.0970769	0.735342
Cardioembolic stroke	Olink	OID30150	P10082	(PYY)	Wald ratio	1	-0.113266	0.0682865	0.0971798	0.735351
Cardioembolic stroke	Olink	OID30632	Q53FA7	(TP53I3)	Inverse variance weighted (fixed effects)	2	-0.0643964	0.0388245	0.0971857	0.735351
Ischemic stroke	Olink	OID20481	Q8TAD2	(IL17D)	Inverse variance weighted (fixed effects)	2	-0.0377338	0.0227591	0.0973249	0.735996
Small vessel stroke	SomaScan	8310_6	Q96DA0	(ZG16B)	Wald ratio	1	-0.206504	0.124661	0.0976162	0.737791
Ischemic stroke	Olink	OID20674	O15444	(CCL25)	Inverse variance weighted (fixed effects)	3	0.0339964	0.0205353	0.0978206	0.737849
Ischemic stroke	Olink	OID20947	Q9H3S3	(TMPRSS5)	Inverse variance weighted (fixed effects)	2	0.0226141	0.0136659	0.0979688	0.737849
Ischemic stroke	SomaScan	10809_14	Q12918	(KLRB1)	Wald ratio	1	-0.352141	0.21278	0.0979342	0.737849
Large artery stroke	SomaScan	8221_19	P14174	(MIF)	Wald ratio	1	0.603221	0.364568	0.0980019	0.737849
Small vessel stroke	Olink	OID31491	P17181	(IFNAR1)	Inverse variance weighted (fixed effects)	2	-0.0922928	0.0557267	0.0976876	0.737849
Small vessel stroke	Olink	OID30423	Q7Z698	(SPRED2)	Wald ratio	1	0.464084	0.280384	0.0978895	0.737849
Small vessel stroke	SomaScan	15441_6	P17900	(GM2A)	Inverse variance weighted (fixed effects)	2	0.132094	0.0798178	0.0979353	0.737849
Large artery stroke	Olink	OID20607	Q9UIB8	(CD84)	Wald ratio	1	0.297693	0.179978	0.0981165	0.737899
Small vessel stroke	Olink	OID21081	O60462	(NRP2)	Inverse variance weighted (fixed effects)	3	0.169478	0.102446	0.0980644	0.737899
Ischemic stroke	SomaScan	6493_9	Q66K79	(CPZ)	Wald ratio	1	0.184524	0.111607	0.098263	0.738424
Cardioembolic stroke	SomaScan	9212_22	Q9UBX1	(CTSF)	Wald ratio	1	-0.155266	0.0939197	0.0982944	0.738424
Ischemic stroke	Olink	OID21163	Q7Z6M1	(RABEPK)	Wald ratio	1	0.0819814	0.0496711	0.0988437	0.738865
Ischemic stroke	SomaScan	6359_50	Q8NAT1	(POMGNT2)	Inverse variance weighted (fixed effects)	2	0.0377228	0.0228494	0.0987529	0.738865
Cardioembolic stroke	Olink	OID30561	Q9H7Z7	(PTGES2)	Wald ratio	1	0.439872	0.266211	0.0984645	0.738865
Cardioembolic stroke	Olink	OID30716	Q9BXR6	(CFHR5)	Inverse variance weighted (fixed effects)	3	0.083622	0.0506343	0.0986389	0.738865
Cardioembolic stroke	Olink	OID21362	Q9UBM4	(OPTC)	Wald ratio	1	0.218516	0.132312	0.0986334	0.738865
Cardioembolic stroke	SomaScan	5091_28	Q8N423	(LILRB2)	Inverse variance weighted (fixed effects)	4	-0.0598541	0.0362559	0.0987635	0.738865
Cardioembolic stroke	SomaScan	18458_4	Q9H7Z7	(PTGES2)	Wald ratio	1	0.460283	0.278564	0.0984645	0.738865
Large artery stroke	SomaScan	11493_169	Q96FJ2	(DYNLL2)	Wald ratio	1	0.683544	0.414105	0.098809	0.738865
Small vessel stroke	Olink	OID20987	P56279	(TCL1A)	Inverse variance weighted (fixed effects)	2	0.129745	0.078622	0.0988938	0.738865
Small vessel stroke	SomaScan	17698_15	Q969T9	(WBP2)	Wald ratio	1	-0.718531	0.435315	0.0988198	0.738865
Ischemic stroke	Olink	OID20287	P17813	(ENG)	Wald ratio	1	-0.0811723	0.0492215	0.0991225	0.740169
Ischemic stroke	Olink	OID20235	Q8NBP7	(PCSK9)	Inverse variance weighted (fixed effects)	2	0.0397055	0.0241011	0.0994637	0.740671
Ischemic stroke	Olink	OID31513	Q9H2K0	(MTIF3)	Wald ratio	1	0.133161	0.0808151	0.0994086	0.740671
Ischemic stroke	SomaScan	16055_3	Q9BXR6	(CFHR5)	Inverse variance weighted (fixed effects)	2	-0.0431489	0.0261951	0.0995149	0.740671
Cardioembolic stroke	SomaScan	11540_37	O43524	(FOXO3)	Wald ratio	1	0.525237	0.318612	0.0992471	0.740671
Cardioembolic stroke	SomaScan	18188_12	P50440	(GATM)	Wald ratio	1	-0.162893	0.0988404	0.0993435	0.740671
Small vessel stroke	SomaScan	7970_315	Q13508	(ART3)	Inverse variance weighted (fixed effects)	3	0.132906	0.0806659	0.0994315	0.740671
Small vessel stroke	SomaScan	3484_60	P01019	(AGT)	Inverse variance weighted (fixed effects)	2	0.178716	0.10855	0.0996823	0.741513
Ischemic stroke	Olink	OID31137	O95954	(FTCD)	Wald ratio	1	-0.255877	0.155533	0.0999366	0.741969
Ischemic stroke	SomaScan	11616_9	Q00613	(HSF1)	Wald ratio	1	0.195618	0.118936	0.100024	0.741969
Cardioembolic stroke	Olink	OID30386	Q6IBS0	(TWF2)	Wald ratio	1	-0.509786	0.310056	0.100141	0.741969
Cardioembolic stroke	SomaScan	12008_3	P09564	(CD7)	Wald ratio	1	-0.16129	0.098109	0.100178	0.741969
Large artery stroke	SomaScan	4866_59	Q16620	(NTRK2)	Wald ratio	1	0.576246	0.35044	0.100104	0.741969
Small vessel stroke	Olink	OID21126	Q9NPH3	(IL1RAP)	Inverse variance weighted (fixed effects)	2	-0.0901613	0.0548053	0.099945	0.741969
Small vessel stroke	SomaScan	4337_49	P02741	(CRP)	Wald ratio	1	0.20765	0.12629	0.100129	0.741969
Small vessel stroke	SomaScan	11257_1	P09417	(QDPR)	Inverse variance weighted (fixed effects)	2	-0.0927431	0.0564021	0.10011	0.741969
Cardioembolic stroke	Olink	OID21012	Q8NBS9	(TXNDC5)	Wald ratio	1	-0.264974	0.161261	0.100355	0.74207
Large artery stroke	Olink	OID20610	P10147	(CCL3)	Inverse variance weighted (fixed effects)	2	0.107011	0.0651255	0.100351	0.74207
Small vessel stroke	SomaScan	13552_7	Q9UH65	(SWAP70)	Inverse variance weighted (fixed effects)	2	-0.0803606	0.048905	0.100342	0.74207
Small vessel stroke	Olink	OID21294	Q9Y653	(ADGRG1)	Wald ratio	1	0.485817	0.295715	0.100412	0.742097
Ischemic stroke	Olink	OID30405	Q9H2X3	(CLEC4M)	Inverse variance weighted (fixed effects)	2	-0.0324501	0.0197763	0.100827	0.742174
Ischemic stroke	Olink	OID20622	Q6UXB2	(CXCL17)	Wald ratio	1	0.182319	0.111088	0.100751	0.742174
Ischemic stroke	SomaScan	4158_54	P00749	(PLAU)	Wald ratio	1	-0.0445838	0.0271682	0.100792	0.742174
Cardioembolic stroke	Olink	OID30909	P61366	(OSTN)	Wald ratio	1	-0.27918	0.170185	0.100912	0.742174
Cardioembolic stroke	Olink	OID20266	P48304	(REG1B)	Inverse variance weighted (fixed effects)	3	-0.0751788	0.0458234	0.100876	0.742174
Cardioembolic stroke	Olink	OID21250	Q9UQB8	(BAIAP2)	Wald ratio	1	0.384436	0.234233	0.100744	0.742174
Large artery stroke	Olink	OID30205	Q8TER0	(SNED1)	Inverse variance weighted (fixed effects)	2	-0.224951	0.137093	0.100827	0.742174
Large artery stroke	SomaScan	6455_52	Q86UW8	(HAPLN4)	Wald ratio	1	0.411556	0.250667	0.100622	0.742174
Small vessel stroke	Olink	OID21258	Q8IUK5	(PLXDC1)	Inverse variance weighted (fixed effects)	2	-0.145999	0.0889431	0.100695	0.742174
Ischemic stroke	SomaScan	19267_14	Q16775	(HAGH)	Wald ratio	1	0.077395	0.0471921	0.101005	0.742183
Cardioembolic stroke	SomaScan	5731_1	Q6UWN8	(SPINK6)	Inverse variance weighted (fixed effects)	3	-0.0766137	0.0467179	0.101022	0.742183
Small vessel stroke	Olink	OID21212	O00221	(NFKBIE)	Wald ratio	1	-0.165321	0.100838	0.101116	0.742475
Cardioembolic stroke	Olink	OID21029	Q10589	(BST2)	Inverse variance weighted (fixed effects)	2	0.18917	0.115433	0.101258	0.743119
Large artery stroke	SomaScan	19376_74	P40261	(NNMT)	Wald ratio	1	-0.642857	0.392465	0.101422	0.743922
Ischemic stroke	SomaScan	4209_60	Q9NP79	(VTA1)	Wald ratio	1	-0.243952	0.149194	0.102021	0.744066
Ischemic stroke	SomaScan	14101_2	P26992	(CNTFR)	Inverse variance weighted (fixed effects)	2	0.0582356	0.03558	0.101683	0.744066
Cardioembolic stroke	SomaScan	13959_7	P28838	(LAP3)	Wald ratio	1	0.609503	0.37268	0.101953	0.744066
Cardioembolic stroke	SomaScan	3194_36	Q9HCN6	(GP6)	Wald ratio	1	0.0995236	0.0608788	0.102095	0.744066
Large artery stroke	Olink	OID20362	P14543	(NID1)	Wald ratio	1	0.304373	0.185876	0.101526	0.744066
Small vessel stroke	Olink	OID20726	Q9UKU9	(ANGPTL2)	Wald ratio	1	-0.67436	0.411907	0.101595	0.744066
Small vessel stroke	Olink	OID31033	Q96PE7	(MCEE)	Wald ratio	1	0.174343	0.106632	0.102049	0.744066
Small vessel stroke	Olink	OID30312	P54687	(BCAT1)	Inverse variance weighted (fixed effects)	2	0.106222	0.0649212	0.101806	0.744066
Small vessel stroke	Olink	OID31473	Q6NUJ1	(PSAPL1)	Inverse variance weighted (fixed effects)	2	-0.0949241	0.0580369	0.101927	0.744066
Small vessel stroke	SomaScan	19437_61	P15692	(VEGFA)	Inverse variance weighted (fixed effects)	3	-0.0744057	0.0455049	0.102025	0.744066
Small vessel stroke	SomaScan	2590_69	Q01973	(ROR1)	Inverse variance weighted (fixed effects)	2	-0.138574	0.0846494	0.101624	0.744066
Small vessel stroke	SomaScan	9848_22	P51946	(CCNH)	Wald ratio	1	-0.400831	0.245067	0.101925	0.744066
Ischemic stroke	Olink	OID30543	P09564	(CD7)	Inverse variance weighted (fixed effects)	2	-0.053274	0.0326036	0.10226	0.744304
Ischemic stroke	Olink	OID20489	P32456	(GBP2)	Wald ratio	1	-0.114103	0.0699082	0.102641	0.744304
Ischemic stroke	SomaScan	5231_79	Q8NBP7	(PCSK9)	Inverse variance weighted (fixed effects)	3	0.0454496	0.0278343	0.102498	0.744304
Ischemic stroke	SomaScan	8250_2	Q12913	(PTPRJ)	Wald ratio	1	0.181077	0.11093	0.102605	0.744304
Cardioembolic stroke	Olink	OID20079	P62736	(ACTA2)	Wald ratio	1	0.428478	0.262401	0.102488	0.744304
Cardioembolic stroke	Olink	OID20528	P23229	(ITGA6)	Inverse variance weighted (fixed effects)	2	0.120591	0.0738308	0.102397	0.744304
Cardioembolic stroke	SomaScan	2911_27	P21741	(MDK)	Wald ratio	1	-0.43345	0.265324	0.10233	0.744304
Cardioembolic stroke	SomaScan	8427_118	Q9BXY4	(RSPO3)	Inverse variance weighted (fixed effects)	2	0.103575	0.0634638	0.102672	0.744304
Small vessel stroke	Olink	OID30277	Q8IWT1	(SCN4B)	Inverse variance weighted (fixed effects)	2	-0.111124	0.0680831	0.102641	0.744304
Small vessel stroke	SomaScan	13118_5	Q9H4F8	(SMOC1)	Inverse variance weighted (fixed effects)	3	-0.16839	0.103093	0.102389	0.744304
Ischemic stroke	Olink	OID31149	P54252	(ATXN3)	Wald ratio	1	0.0446459	0.0273741	0.1029	0.744774
Ischemic stroke	SomaScan	6485_59	P15814	(IGLL1)	Inverse variance weighted (fixed effects)	2	-0.0374024	0.0229303	0.102862	0.744774
Small vessel stroke	Olink	OID20768	P36941	(LTBR)	Wald ratio	1	0.117937	0.072305	0.102867	0.744774
Ischemic stroke	SomaScan	17814_8	O95861	(BPNT1)	Wald ratio	1	0.21045	0.129173	0.103268	0.746309
Cardioembolic stroke	Olink	OID21299	O94760	(DDAH1)	Inverse variance weighted (fixed effects)	2	0.157762	0.0968444	0.103308	0.746309
Cardioembolic stroke	SomaScan	17856_23	Q9NPB1	(NT5M)	Wald ratio	1	0.234478	0.143947	0.103331	0.746309
Large artery stroke	Olink	OID30285	P09543	(CNP)	Wald ratio	1	-0.473477	0.290649	0.103306	0.746309
Ischemic stroke	SomaScan	18188_12	P50440	(GATM)	Wald ratio	1	-0.070127	0.0430701	0.103481	0.747001
Ischemic stroke	Olink	OID30564	O60437	(PPL)	Wald ratio	1	0.169202	0.104012	0.103788	0.747634
Ischemic stroke	SomaScan	17794_6	O15305	(PMM2)	Inverse variance weighted (fixed effects)	2	0.0827553	0.0508565	0.103688	0.747634
Ischemic stroke	SomaScan	11441_11	P06737	(PYGL)	Wald ratio	1	-0.107106	0.0658307	0.10374	0.747634
Large artery stroke	SomaScan	11616_9	Q00613	(HSF1)	Wald ratio	1	0.621283	0.381847	0.103727	0.747634
Ischemic stroke	Olink	OID21232	P04637	(TP53)	Wald ratio	1	-0.198302	0.122032	0.104163	0.748278
Ischemic stroke	SomaScan	5631_83	P12872	(MLN)	Inverse variance weighted (fixed effects)	2	0.118908	0.0732021	0.104296	0.748278
Ischemic stroke	SomaScan	3184_25	P08709	(F7)	Inverse variance weighted (fixed effects)	3	0.0293008	0.0180444	0.104415	0.748278
Ischemic stroke	SomaScan	3403_1	P20231	(TPSB2)	Inverse variance weighted (fixed effects)	4	0.028067	0.0172824	0.104371	0.748278
Ischemic stroke	SomaScan	2474_54	P02743	(APCS)	Inverse variance weighted (fixed effects)	2	-0.0546956	0.0336737	0.104315	0.748278
Cardioembolic stroke	Olink	OID30527	Q99062	(CSF3R)	Wald ratio	1	0.14367	0.0884517	0.104317	0.748278
Cardioembolic stroke	Olink	OID31094	Q5VV43	(KIAA0319)	Inverse variance weighted (fixed effects)	3	-0.0827229	0.0509041	0.104147	0.748278
Cardioembolic stroke	SomaScan	2973_15	P16671	(CD36)	Inverse variance weighted (fixed effects)	2	0.156255	0.0962349	0.104444	0.748278
Large artery stroke	Olink	OID20367	Q9BXJ1	(C1QTNF1)	Wald ratio	1	-0.157993	0.0972074	0.104094	0.748278
Large artery stroke	SomaScan	10620_21	P08118	(MSMB)	Inverse variance weighted (fixed effects)	2	0.0861024	0.0529655	0.104028	0.748278
Small vessel stroke	SomaScan	6382_17	O00462	(MANBA)	Inverse variance weighted (fixed effects)	3	-0.0898689	0.0553546	0.10448	0.748278
Ischemic stroke	Olink	OID30259	Q92835	(INPP5D)	Wald ratio	1	-0.0753637	0.0464506	0.104707	0.749515
Cardioembolic stroke	Olink	OID31004	P22102	(GART)	Wald ratio	1	0.23954	0.147768	0.105006	0.750686
Large artery stroke	Olink	OID20687	P09238	(MMP10)	Inverse variance weighted (fixed effects)	2	-0.120434	0.0743	0.105036	0.750686
Large artery stroke	Olink	OID20098	P40225	(THPO)	Wald ratio	1	0.677072	0.417689	0.105018	0.750686
Large artery stroke	SomaScan	3651_50	P35968	(KDR)	Inverse variance weighted (fixed effects)	2	0.24018	0.148231	0.105166	0.751225
Ischemic stroke	Olink	OID30925	P63172	(DYNLT1)	Wald ratio	1	0.143007	0.0882914	0.105293	0.751345
Ischemic stroke	SomaScan	9126_171	Q86UY8	(NT5DC3)	Wald ratio	1	0.0686977	0.0424134	0.105293	0.751345
Ischemic stroke	Olink	OID30696	P12821	(ACE)	Inverse variance weighted (fixed effects)	3	0.0330797	0.0204368	0.105526	0.752551
Ischemic stroke	Olink	OID20783	Q92956	(TNFRSF14)	Wald ratio	1	0.107148	0.0662056	0.105572	0.752551
Ischemic stroke	Olink	OID20377	P08174	(CD55)	Inverse variance weighted (fixed effects)	2	-0.033384	0.0207384	0.107448	0.752964
Ischemic stroke	Olink	OID30560	O15400	(STX7)	Inverse variance weighted (fixed effects)	3	-0.0298662	0.0185143	0.106714	0.752964
Ischemic stroke	SomaScan	11547_84	O15146	(MUSK)	Wald ratio	1	-0.17737	0.110092	0.107156	0.752964
Ischemic stroke	SomaScan	10959_125	Q9NYM9	(BET1L)	Wald ratio	1	-0.116298	0.0720721	0.106606	0.752964
Ischemic stroke	SomaScan	6434_18	O75106	(AOC2)	Wald ratio	1	0.226226	0.139988	0.106087	0.752964
Ischemic stroke	SomaScan	19617_5	Q14914	(PTGR1)	Inverse variance weighted (fixed effects)	3	0.030212	0.0187676	0.107442	0.752964
Cardioembolic stroke	Olink	OID30620	P0C862	(C1QTNF9)	Inverse variance weighted (fixed effects)	4	0.0493317	0.0305433	0.10628	0.752964
Cardioembolic stroke	Olink	OID30721	Q9NZP8	(C1RL)	Wald ratio	1	0.296357	0.18372	0.106724	0.752964
Cardioembolic stroke	Olink	OID30301	P15502	(ELN)	Wald ratio	1	0.354665	0.220188	0.107237	0.752964
Cardioembolic stroke	SomaScan	19277_4	Q8NFU3	(TSTD1)	Inverse variance weighted (fixed effects)	2	-0.0820453	0.0508872	0.106897	0.752964
Cardioembolic stroke	SomaScan	8250_2	Q12913	(PTPRJ)	Wald ratio	1	0.424687	0.26373	0.10733	0.752964
Large artery stroke	Olink	OID20653	P43489	(TNFRSF4)	Wald ratio	1	0.395468	0.245593	0.107342	0.752964
Large artery stroke	Olink	OID31459	Q16819	(MEP1A)	Inverse variance weighted (fixed effects)	2	-0.174028	0.10766	0.105996	0.752964
Large artery stroke	Olink	OID21017	P15311	(EZR)	Wald ratio	1	-0.414639	0.256681	0.106227	0.752964
Large artery stroke	Olink	OID30238	Q5GAN6	(RNASE10)	Inverse variance weighted (fixed effects)	4	-0.0926741	0.0575408	0.107271	0.752964
Large artery stroke	Olink	OID20512	P30838	(ALDH3A1)	Inverse variance weighted (fixed effects)	2	0.124745	0.0772656	0.106421	0.752964
Large artery stroke	Olink	OID20311	P46531	(NOTCH1)	Wald ratio	1	-0.708836	0.439575	0.106843	0.752964
Large artery stroke	SomaScan	5509_7	P01133	(EGF)	Wald ratio	1	-0.333333	0.206704	0.106829	0.752964
Large artery stroke	SomaScan	19238_12	P15104	(GLUL)	Wald ratio	1	0.681467	0.42278	0.10699	0.752964
Large artery stroke	SomaScan	3327_27	Q9HB63	(NTN4)	Inverse variance weighted (fixed effects)	3	-0.163239	0.101299	0.10708	0.752964
Large artery stroke	SomaScan	3420_21	Q8N1Q1	(CA13)	Inverse variance weighted (fixed effects)	2	0.116602	0.0723968	0.107268	0.752964
Large artery stroke	SomaScan	18831_6	Q96JA1	(LRIG1)	Inverse variance weighted (fixed effects)	3	0.107146	0.0665398	0.107343	0.752964
Large artery stroke	SomaScan	5107_7	P46531	(NOTCH1)	Wald ratio	1	-0.451446	0.279959	0.106843	0.752964
Small vessel stroke	Olink	OID21467	P35318	(ADM)	Wald ratio	1	-0.21107	0.130662	0.106227	0.752964
Small vessel stroke	Olink	OID20433	O95379	(TNFAIP8)	Wald ratio	1	0.399423	0.247805	0.106996	0.752964
Small vessel stroke	Olink	OID30711	O95497	(VNN1)	Inverse variance weighted (fixed effects)	3	0.075115	0.0465005	0.106233	0.752964
Small vessel stroke	Olink	OID20235	Q8NBP7	(PCSK9)	Inverse variance weighted (fixed effects)	2	0.213447	0.13199	0.105845	0.752964
Small vessel stroke	SomaScan	5132_71	Q6UWB1	(IL27RA)	Inverse variance weighted (fixed effects)	3	-0.0756229	0.046789	0.106039	0.752964
Small vessel stroke	SomaScan	8480_29	Q12805	(EFEMP1)	Inverse variance weighted (fixed effects)	2	-0.244647	0.151556	0.106476	0.752964
Small vessel stroke	SomaScan	9026_40	Q6UX41	(BTNL8)	Wald ratio	1	0.241773	0.149765	0.106452	0.752964
Small vessel stroke	SomaScan	4989_7	P02679	(FGG)	Wald ratio	1	0.232598	0.144312	0.107013	0.752964
Small vessel stroke	SomaScan	17726_3	Q9NR31	(SAR1A)	Wald ratio	1	0.212809	0.132088	0.107156	0.752964
Small vessel stroke	SomaScan	15615_8	O75022	(LILRB3)	Inverse variance weighted (fixed effects)	3	-0.0649335	0.0403289	0.107376	0.752964
Small vessel stroke	SomaScan	9212_22	Q9UBX1	(CTSF)	Wald ratio	1	-0.187839	0.116721	0.10755	0.753293
Ischemic stroke	Olink	OID31011	Q96A00	(PPP1R14A)	Inverse variance weighted (fixed effects)	2	0.0545119	0.0338791	0.107614	0.753351
Large artery stroke	SomaScan	8697_38	P35052	(GPC1)	Inverse variance weighted (fixed effects)	3	-0.0947046	0.058879	0.107734	0.753807
Ischemic stroke	Olink	OID20142	Q9UHL4	(DPP7)	Inverse variance weighted (fixed effects)	2	-0.0488166	0.0303651	0.107911	0.753978
Ischemic stroke	SomaScan	19117_3	Q96A00	(PPP1R14A)	Wald ratio	1	0.0621635	0.0386686	0.107924	0.753978
Ischemic stroke	SomaScan	15305_7	O76038	(SCGN)	Wald ratio	1	0.167768	0.104359	0.107924	0.753978
Cardioembolic stroke	SomaScan	16074_12	O75791	(GRAP2)	Wald ratio	1	0.638254	0.397089	0.107982	0.753998
Large artery stroke	Olink	OID21205	Q05516	(ZBTB16)	Inverse variance weighted (fixed effects)	3	0.177544	0.110523	0.108188	0.755048
Small vessel stroke	Olink	OID21310	O95498	(VNN2)	Inverse variance weighted (fixed effects)	3	-0.0566113	0.0352642	0.108417	0.755878
Small vessel stroke	SomaScan	11140_56	P02452	(COL1A1)	Wald ratio	1	-0.57603	0.358801	0.1084	0.755878
Small vessel stroke	Olink	OID21149	P00918	(CA2)	Wald ratio	1	-0.33124	0.206411	0.108546	0.756392
Large artery stroke	Olink	OID30970	O14578	(CIT)	Wald ratio	1	-0.653639	0.407409	0.10863	0.756398
Small vessel stroke	SomaScan	11177_16	P13647	(KRT5)	Wald ratio	1	-0.242132	0.150931	0.108658	0.756398
Cardioembolic stroke	Olink	OID20071	O95183	(VAMP5)	Wald ratio	1	-0.341372	0.212898	0.108836	0.757251
Ischemic stroke	Olink	OID20543	P58294	(PROK1)	Inverse variance weighted (fixed effects)	2	0.0321615	0.0200729	0.109104	0.758546
Ischemic stroke	SomaScan	18280_29	Q96FN9	(DTD2)	Wald ratio	1	0.109981	0.0686586	0.109188	0.758546
Ischemic stroke	SomaScan	12573_80	O75382	(TRIM3)	Wald ratio	1	-0.112787	0.0704023	0.109147	0.758546
Cardioembolic stroke	Olink	OID30282	P01189	(POMC)	Wald ratio	1	0.379262	0.236952	0.109469	0.759725
Large artery stroke	SomaScan	3293_2	O43866	(CD5L)	Inverse variance weighted (fixed effects)	2	-0.116502	0.072776	0.109416	0.759725
Ischemic stroke	Olink	OID21087	P30086	(PEBP1)	Wald ratio	1	0.134352	0.0839699	0.109599	0.760236
Ischemic stroke	Olink	OID31516	Q9HC56	(PCDH9)	Inverse variance weighted (fixed effects)	3	-0.0436781	0.0273098	0.109741	0.760447
Cardioembolic stroke	SomaScan	13397_88	O15263	(DEFB4A)	Wald ratio	1	-0.284207	0.177712	0.109763	0.760447
Small vessel stroke	SomaScan	2381_52	P01031	(C5)	Inverse variance weighted (fixed effects)	2	-0.251531	0.157294	0.109796	0.760447
Large artery stroke	Olink	OID31408	Q6UW15	(REG3G)	Inverse variance weighted (fixed effects)	2	0.12353	0.0772818	0.109947	0.761104
Ischemic stroke	SomaScan	16304_6	Q9BXB1	(LGR4)	Inverse variance weighted (fixed effects)	2	-0.101237	0.0633635	0.110106	0.76139
Cardioembolic stroke	Olink	OID21417	Q16790	(CA9)	Inverse variance weighted (fixed effects)	2	0.190563	0.11926	0.110069	0.76139
Cardioembolic stroke	SomaScan	9826_135	P49789	(FHIT)	Inverse variance weighted (fixed effects)	2	0.27794	0.173999	0.110184	0.76139
Large artery stroke	SomaScan	11649_3	Q8IYB5	(SMAP1)	Inverse variance weighted (fixed effects)	2	0.119273	0.0746744	0.110211	0.76139
Ischemic stroke	Olink	OID20264	Q9UBP4	(DKK3)	Inverse variance weighted (fixed effects)	2	0.0304481	0.0191034	0.110967	0.763547
Ischemic stroke	Olink	OID20384	Q15113	(PCOLCE)	Wald ratio	1	-0.0704521	0.0442509	0.111361	0.763547
Ischemic stroke	Olink	OID20564	P24071	(FCAR)	Inverse variance weighted (fixed effects)	2	-0.0227312	0.0142542	0.110779	0.763547
Ischemic stroke	Olink	OID20471	Q14435	(GALNT3)	Inverse variance weighted (fixed effects)	3	-0.034088	0.0213705	0.110692	0.763547
Ischemic stroke	Olink	OID21071	P11215	(ITGAM)	Wald ratio	1	-0.0739505	0.0464482	0.111361	0.763547
Ischemic stroke	SomaScan	17808_37	Q9NQR4	(NIT2)	Wald ratio	1	-0.122718	0.0770791	0.111361	0.763547
Cardioembolic stroke	Olink	OID31378	Q13287	(NMI)	Inverse variance weighted (fixed effects)	2	0.0705754	0.0442382	0.110635	0.763547
Cardioembolic stroke	Olink	OID30229	Q9NZN3	(EHD3)	Wald ratio	1	-0.158691	0.0995706	0.110992	0.763547
Cardioembolic stroke	Olink	OID20460	O14904	(WNT9A)	Inverse variance weighted (fixed effects)	2	0.192605	0.120894	0.111121	0.763547
Cardioembolic stroke	SomaScan	13944_3	P0DMM9	(SULT1A3)	Inverse variance weighted (fixed effects)	2	0.213259	0.133946	0.111356	0.763547
Cardioembolic stroke	SomaScan	5000_52	Q08380	(LGALS3BP)	Inverse variance weighted (fixed effects)	2	0.172244	0.108153	0.11125	0.763547
Large artery stroke	Olink	OID21483	P29017	(CD1C)	Wald ratio	1	-0.385921	0.242227	0.111111	0.763547
Large artery stroke	SomaScan	11145_72	Q6ZVL6	(KIAA1549L)	Inverse variance weighted (fixed effects)	2	-0.11687	0.0733524	0.1111	0.763547
Small vessel stroke	Olink	OID20587	Q6ZUJ8	(PIK3AP1)	Inverse variance weighted (fixed effects)	2	0.149067	0.0936145	0.111307	0.763547
Small vessel stroke	SomaScan	3773_15	Q02763	(TEK)	Wald ratio	1	0.225279	0.141448	0.111236	0.763547
Cardioembolic stroke	SomaScan	16916_19	Q9H5Y7	(SLITRK6)	Inverse variance weighted (fixed effects)	2	-0.139789	0.0878304	0.11148	0.763567
Large artery stroke	Olink	OID31054	P61764	(STXBP1)	Wald ratio	1	0.627039	0.39398	0.111486	0.763567
Small vessel stroke	Olink	OID20290	P16581	(SELE)	Wald ratio	1	0.349658	0.219724	0.111532	0.763567
Ischemic stroke	SomaScan	6556_5	Q9UJA9	(ENPP5)	Inverse variance weighted (fixed effects)	3	-0.033333	0.0209554	0.111685	0.764235
Ischemic stroke	SomaScan	5810_25	P13385	(TDGF1)	Inverse variance weighted (fixed effects)	2	-0.0279938	0.0176191	0.112097	0.764759
[truncated: 11,667 more rows]
