# Supplementary material for: Integrative proteogenomic analyses identify plasma proteins that impact the risk of ischemic stroke
Source: Commun Med (Lond). 2026 Jul 3;6:374. doi: 10.1038/s43856-026-01734-z (PMC13332204; doi:10.1038/s43856-026-01734-z)
Supplement: Supplementary file 6 — Supplementary Data 3 [file 43856_2026_1734_MOESM6_ESM.xlsx]

## Sheet: Supplementary Data 3
Supplementary Data 3. Associations of plasma proteins with any ischemic stroke estimated using the multi-ancestry GIGASTROKE dataset in a two-sample Mendelian randomization framework.
Platform	Assay_ID	Protein	Number of genetic variants	Beta	Standard error	P
Olink	OID20066	GRK5	1	-0.185079	0.0277373	2.51368e-11
Olink	OID21514	FURIN	2	0.19303	0.0353675	4.81964e-08
Olink	OID30159	MMUT	1	NA	NA	NA
Olink	OID30149	PROCR	1	-0.0604395	0.0185507	0.00112175
Olink	OID21241	CEP85	1	-0.129699	0.0587059	0.0271536
Olink	OID30773	F11	2	0.097489	0.0167825	6.28589e-09
Olink	OID21439	MMP12	3	-0.065672	0.0127411	2.54509e-07
SomaScan	4496_60	MMP12	3	-0.0707843	0.0140994	5.15672e-07
SomaScan	19558_10	LRP4	3	0.0579689	0.0158839	0.000262718
SomaScan	2190_55	F11	3	0.117505	0.0202529	6.55769e-09
SomaScan	17490_4	SH3BGRL3	2	-0.0534734	0.0184313	0.00371713
SomaScan	15343_337	KNG1	3	0.0827191	0.0157399	1.47721e-07
