# Supplementary material for: Integrative proteogenomic analyses identify plasma proteins that impact the risk of ischemic stroke
Source: Commun Med (Lond). 2026 Jul 3;6:374. doi: 10.1038/s43856-026-01734-z (PMC13332204; doi:10.1038/s43856-026-01734-z)
Supplement: Supplementary file 7 — Supplementary Data 4 [file 43856_2026_1734_MOESM7_ESM.xlsx]

## Sheet: Supplementary Data 4
Supplementary Data 4. Colocalization analyses between plasma protein abundance and ischemic stroke phenotypes under the assumption of a single shared causal variant.
Assay ID	Protein	Outcome	Number of genetic variants	PP.H0.abf	PP.H1.abf	PP.H2.abf	PP.H3.abf	PP.H4.abf
OID30773	F11	Cardioembolic stroke	3260	0	0	2.9381e-05	0.010058	0.989913
2190_55	F11	Cardioembolic stroke	3166	0	0	3.18275e-05	0.0106583	0.98931
OID20066	GRK5	Ischemic stroke	2922	1.06549e-261	7.30343e-257	1.45891e-08	1.2766e-08	1
OID30773	F11	Ischemic stroke	3616	0	0	4.47897e-06	0.00505255	0.994943
2190_55	F11	Ischemic stroke	3520	0	0	5.58197e-06	0.00653676	0.993458
15343_337	KNG1	Ischemic stroke	2931	0	0	0.00632531	0.00282867	0.990846
OID30149	PROCR	Ischemic stroke	1896	0	0	1.67943e-06	0.0947636	0.905235
OID21439	MMP12	Ischemic stroke	3447	0	0	4.04277e-05	0.101789	0.898171
OID21241	CEP85	Ischemic stroke	2096	2.21013e-17	3.28799e-17	0.0555107	0.08172	0.862769
OID21514	FURIN	Ischemic stroke	2927	1.35926e-131	2.57276e-129	0.000746585	0.140452	0.858802
19558_10	LRP4	Ischemic stroke	1304	0	0	0.070861	0.0707973	0.858342
17490_4	SH3BGRL3	Ischemic stroke	2046	5.16965e-223	7.55894e-223	0.0650848	0.0943248	0.84059
4496_60	MMP12	Ischemic stroke	3259	0	0	6.42113e-05	0.161782	0.838154
OID30159	MMUT	Ischemic stroke	2487	3.02534e-33	5.51378e-32	0.00962288	0.174564	0.815813
4152_58	KLKB1	Ischemic stroke	3586	0	0	0.000636111	0.857988	0.141376
OID21222	SH2B3	Ischemic stroke	1073	5.49637e-26	4.09797e-13	1.34124e-13	1	5.5881e-10
4496_60	MMP12	Large artery stroke	2762	0	0	0.000231861	0.0840781	0.91569
OID21439	MMP12	Large artery stroke	2913	0	0	0.00054246	0.224406	0.775052
11117_2	SPATA20	Small vessel stroke	1775	0	0	0.0489923	0.026692	0.924316
OID20275	MSMB	Small vessel stroke	826	0	0	0.452877	0.0247607	0.522362
10620_21	MSMB	Small vessel stroke	814	0	0	0.511532	0.0285256	0.459942
