# Supplementary material for: Integrative proteogenomic analyses identify plasma proteins that impact the risk of ischemic stroke
Source: Commun Med (Lond). 2026 Jul 3;6:374. doi: 10.1038/s43856-026-01734-z (PMC13332204; doi:10.1038/s43856-026-01734-z)
Supplement: Supplementary file 8 — Supplementary Data 5 [file 43856_2026_1734_MOESM8_ESM.xlsx]

## Sheet: Supplementary Data 5
Supplementary Data 5. Sensitivity analysis for plasma proteins associated with ischemic stroke or its subtypes in the main analysis using the MR-link-2 method.
Platform	Outcome	Protein	region	var_explained	m_snps_overlap	alpha	se(alpha)	p(alpha)	sigma_y	se(sigma_y)	p(sigma_y)	sigma_x
Olink	Cardioembolic stroke	F11	4:186591943-187914344	0.99	2322	0.0165649	0.00213599	8.82542e-15	1.69217e-151	4.44705e-147	0.99997	0.53642
SomaScan	Cardioembolic stroke	F11	4:186615047-187906669	0.99	2169	0.0147361	0.00226496	7.71094e-11	1.57136e-151	4.67349e-147	0.999973	0.691486
Olink	Ischemic stroke	CEP85	1:26167787-27167787	0.99	736	-0.0445151	0.0144156	0.00201526	2.00424e-05	9.26744e-06	0.0305671	0.0181461
Olink	Ischemic stroke	F11	4:186591943-187914344	0.99	2574	0.019112	0.00219167	2.77493e-18	1.85699e-151	5.35138e-147	0.999972	0.495532
SomaScan	Ischemic stroke	F11	4:186580561-187906669	0.99	2434	0.0144363	0.00240723	2.00914e-09	1.80096e-151	4.7035e-147	0.999969	0.563133
Olink	Ischemic stroke	FURIN	15:90789553-91920940	0.99	1531	0.0276468	0.00540063	3.06867e-07	1.11524e-151	3.48343e-147	0.999974	0.0757703
Olink	Ischemic stroke	GRK5	10:120510256-121721704	0.99	1492	-0.0259731	0.00409415	2.2394e-10	1.13027e-151	3.53506e-147	0.999974	0.20586
SomaScan	Ischemic stroke	KLKB1	4:186592810-188766954	0.99	3485	0.0082719	0.00243476	0.00068024	2.55366e-151	6.15931e-147	0.999967	0.406322
SomaScan	Ischemic stroke	KNG1	3:185724672-187234965	0.99	2095	0.00811265	0.00191276	2.22202e-05	1.00568e-153	2.71377e-149	0.99997	0.79189
SomaScan	Ischemic stroke	LRP4	11:44538381-51033697	0.99	3751	0.00817551	0.00212666	0.000120899	9.34767e-06	9.88995e-06	0.344573	0.762757
Olink	Ischemic stroke	MMP12	11:101653426-104202014	0.99	2625	-0.0145818	0.00173961	5.19331e-17	1.93017e-151	5.03783e-147	0.999969	0.968447
SomaScan	Ischemic stroke	MMP12	11:100649594-106198402	0.99	4314	-0.0149537	0.00196495	2.73653e-14	3.21618e-151	7.71252e-147	0.999967	0.636636
Olink	Ischemic stroke	MMUT	6:48353470-49913391	0.99	982	-0.0319699	0.0243979	0.190076	1.81946e-05	1.55302e-05	0.241374	0.00571626
Olink	Ischemic stroke	PROCR	20:31395623-35886235	0.99	2181	-0.0196604	0.00288855	1.00123e-11	1.69065e-151	4.86284e-147	0.999972	0.337233
Olink	Ischemic stroke	SH2B3	12:111378526-113161263	0.99	749	0.0203215	0.0501186	0.685133	7.53615e-05	1.84667e-05	4.48528e-05	0.00250003
SomaScan	Ischemic stroke	SH3BGRL3	1:25039056-30727473	0.99	2949	-0.0146884	0.00334931	1.15709e-05	7.17741e-155	1.7446e-150	0.999967	0.218499
Olink	Large artery stroke	MMP12	11:101866847-103971431	0.99	1701	-0.0115135	0.00166994	5.40279e-12	1.26953e-151	4.53408e-147	0.999978	1.60049
SomaScan	Large artery stroke	MMP12	11:100849104-105887198	0.99	2907	-0.011083	0.00172767	1.4083e-10	3.77044e-154	1.25023e-149	0.999976	1.2104
Olink	Small vessel stroke	MSMB	10:43717447-48677955	0.99	1347	0.00562094	0.00130156	1.57016e-05	6.68603e-06	8.40344e-06	0.426247	3.80291
SomaScan	Small vessel stroke	MSMB	10:42566759-52515459	0.99	2765	0.00464991	0.00111305	2.9458e-05	3.69701e-06	1.18063e-05	0.754175	3.4739
SomaScan	Small vessel stroke	SPATA20	17:47805312-49245035	0.99	1263	0.0099455	0.00284059	0.000463146	9.37243e-152	3.67535e-147	0.99998	0.566338
