# Supplementary material for: Integrative proteogenomic analyses identify plasma proteins that impact the risk of ischemic stroke
Source: Commun Med (Lond). 2026 Jul 3;6:374. doi: 10.1038/s43856-026-01734-z (PMC13332204; doi:10.1038/s43856-026-01734-z)
Supplement: Supplementary file 9 — Supplementary Data 6 [file 43856_2026_1734_MOESM9_ESM.xlsx]

## Sheet: Supplementary Data 6
Supplementary Data 6. Comparison of effect estimates for ischemic stroke phenotypes derived from plasma proteins measured using both the Olink and SomaScan platforms.
			Olink platform					SomaScan platform
Outcome	UniProtID	Protein	Assay ID	Beta	Standard error	P	FDR	Assay ID	Beta	Standard error	P	FDR	Direction of effect between Olink and SomaScan
Ischemic stroke	P03951	F11	OID30773	0.1121	0.0198	1.41e-08	7.65e-05	2190_55	0.1175	0.0208	1.68e-08	7.65e-05	Concordant
Ischemic stroke	P39900	MMP12	OID21439	-0.0803	0.0146	3.43e-08	9.37e-05	4496_60	-0.0835	0.016	1.79e-07	0.000345	Concordant
Large artery stroke	P39900	MMP12	OID21439	-0.2202	0.045	9.78e-07	0.00134	4496_60	-0.2465	0.0492	5.41e-07	0.000822	Concordant
Cardioembolic stroke	P03951	F11	OID30773	0.2069	0.0447	3.76e-06	0.00467	2190_55	0.2639	0.0476	3.01e-08	9.37e-05	Concordant
Small vessel stroke	P08118	MSMB	OID20275	0.2399	0.0592	5.01e-05	0.0346	10620_21	0.1982	0.0489	5.07e-05	0.0346	Concordant
Small vessel stroke	Q08830	FGL1	OID30702	0.152	0.0399	0.000139	0.0757	5581_28	0.1086	0.0572	0.0575	0.67	Concordant
Ischemic stroke	P21741	MDK	OID21489	0.295	0.0784	0.000168	0.0835	2911_27	0.261	0.1317	0.0475	0.641	Concordant
Cardioembolic stroke	P00734	F2	OID30723	0.5074	0.1391	0.000263	0.109	4157_2	0.5236	0.1484	0.00042	0.137	Concordant
Ischemic stroke	Q14914	PTGR1	OID30297	0.0796	0.022	0.000302	0.115	19617_5	0.0302	0.0188	0.107	0.753	Concordant
Ischemic stroke	Q9H4F8	SMOC1	OID21461	-0.0886	0.0246	0.000326	0.12	13118_5	-0.0847	0.038	0.026	0.584	Concordant
Ischemic stroke	P23381	WARS1	OID21084	0.1064	0.0307	0.000519	0.151	9870_17	0.1231	0.0313	8.36e-05	0.0519	Concordant
Small vessel stroke	Q8TDY8	IGDCC4	OID30402	0.2654	0.077	0.000565	0.158	9793_145	-0.0319	0.1099	0.772	0.97	Discordant
Ischemic stroke	O00468	AGRN	OID20786	-0.0961	0.0286	0.000775	0.171	15483_377	-0.0792	0.0338	0.0192	0.539	Concordant
Cardioembolic stroke	Q15399	TLR1	OID30532	-0.1433	0.0434	0.000964	0.192	16324_38	-0.462	0.1981	0.0197	0.542	Concordant
Ischemic stroke	Q9NPJ3	ACOT13	OID31522	-0.3905	0.1192	0.00106	0.201	17675_17	0.2776	0.1668	0.096	0.733	Discordant
Cardioembolic stroke	P40121	CAPG	OID21431	0.1119	0.0344	0.00114	0.202	4968_50	-0.0619	0.0711	0.384	0.903	Discordant
Cardioembolic stroke	Q6ZMJ2	SCARA5	OID21058	-0.1648	0.0507	0.00115	0.202	10419_1	-0.1783	0.0613	0.00363	0.324	Concordant
Large artery stroke	Q12841	FSTL1	OID30254	-0.4754	0.1476	0.00128	0.202	13112_179	-0.3322	0.1456	0.0225	0.564	Concordant
Small vessel stroke	P01229	LHB	OID21248	-1.2322	0.3884	0.00151	0.227	8376_25	-0.2513	0.083	0.00248	0.272	Concordant
Large artery stroke	P21741	MDK	OID21489	-1.0653	0.3418	0.00183	0.255	2911_27	-0.3599	0.3625	0.321	0.891	Concordant
Ischemic stroke	Q08830	FGL1	OID30702	0.0433	0.0139	0.00186	0.256	5581_28	0.037	0.0191	0.0533	0.658	Concordant
Cardioembolic stroke	Q13137	CALCOCO2	OID30249	0.8765	0.2838	0.00201	0.267	12534_10	-0.5899	0.1887	0.00177	0.249	Discordant
Large artery stroke	P08174	CD55	OID20377	-0.1934	0.0626	0.00201	0.267	5069_9	-0.1272	0.0641	0.0472	0.64	Concordant
Ischemic stroke	Q9Y5Y7	LYVE1	OID30728	0.1263	0.0411	0.00213	0.269	3206_4	0.0682	0.0329	0.0383	0.62	Concordant
Ischemic stroke	P17936	IGFBP3	OID20398	-0.0632	0.0207	0.00223	0.269	2571_12	-0.0036	0.0248	0.883	0.985	Concordant
Ischemic stroke	P50995	ANXA11	OID20583	-0.3471	0.1132	0.00216	0.269	17513_11	0.0946	0.0476	0.0471	0.639	Discordant
Large artery stroke	Q8IWV2	CNTN4	OID21117	0.2336	0.0764	0.00223	0.269	3298_52	0.2299	0.0877	0.00874	0.452	Concordant
Ischemic stroke	P00734	F2	OID30723	0.1887	0.062	0.00236	0.272	4157_2	0.2329	0.06	0.000103	0.0614	Concordant
Cardioembolic stroke	P56159	GFRA1	OID21457	-0.2074	0.0698	0.00295	0.304	3314_74	-0.1158	0.0895	0.196	0.845	Concordant
Cardioembolic stroke	Q8NBP7	PCSK9	OID20235	0.3161	0.1066	0.00301	0.306	5231_79	0.2272	0.0928	0.0144	0.492	Concordant
Large artery stroke	P45452	MMP13	OID20807	0.4574	0.1549	0.00315	0.31	4925_54	1.4304	0.3819	0.00018	0.0847	Concordant
Small vessel stroke	P08758	ANXA5	OID20810	0.5465	0.1859	0.00328	0.314	14158_17	0.3573	0.1216	0.00331	0.314	Concordant
Cardioembolic stroke	P21757	MSR1	OID21063	-0.228	0.0778	0.00337	0.318	15533_97	-0.2124	0.0689	0.00205	0.269	Concordant
Large artery stroke	P16860	NPPB	OID20125	-0.2408	0.0827	0.00359	0.324	7655_11	-0.0724	0.1285	0.573	0.947	Concordant
Ischemic stroke	Q9GZN4	PRSS22	OID30483	-0.0893	0.0308	0.00373	0.326	4534_10	-0.0999	0.033	0.00248	0.272	Concordant
Small vessel stroke	P09564	CD7	OID30543	-0.1466	0.0506	0.00374	0.326	12008_3	-0.2403	0.1201	0.0455	0.636	Concordant
Cardioembolic stroke	P07225	PROS1	OID30737	-0.4959	0.1715	0.00383	0.33	2700_56	-0.6161	0.2955	0.037	0.62	Concordant
Ischemic stroke	Q6ZMJ2	SCARA5	OID21058	-0.0637	0.0221	0.00399	0.332	10419_1	-0.0633	0.0266	0.0174	0.528	Concordant
Ischemic stroke	Q96DR5	BPIFA2	OID30279	0.1613	0.0562	0.00413	0.338	16302_11	0.2122	0.0938	0.0236	0.568	Concordant
Cardioembolic stroke	Q8TAT2	FGFBP3	OID31108	-0.136	0.0476	0.00427	0.344	11219_95	-0.1778	0.0607	0.00343	0.321	Concordant
Ischemic stroke	O43291	SPINT2	OID20720	0.1301	0.0457	0.00436	0.347	2843_13	0.0069	0.0186	0.71	0.965	Concordant
Cardioembolic stroke	Q6UX15	LAYN	OID20970	-0.1602	0.0562	0.00435	0.347	2635_61	-0.413	0.3212	0.199	0.846	Concordant
Ischemic stroke	Q12841	FSTL1	OID30254	-0.1349	0.0474	0.00443	0.35	13112_179	-0.1022	0.0469	0.0295	0.609	Concordant
Cardioembolic stroke	Q16270	IGFBP7	OID20236	-0.1434	0.0508	0.00476	0.358	3320_49	-0.1146	0.0589	0.0517	0.652	Concordant
Cardioembolic stroke	O95498	VNN2	OID21310	-0.0794	0.0282	0.00485	0.361	15480_2	-0.0897	0.0308	0.00357	0.324	Concordant
Large artery stroke	Q8NBP7	PCSK9	OID20235	0.3935	0.1403	0.00503	0.365	5231_79	0.2456	0.1196	0.0401	0.62	Concordant
Small vessel stroke	P21741	MDK	OID21489	-0.8907	0.3206	0.00547	0.372	2911_27	-0.8389	0.3266	0.0102	0.457	Concordant
Small vessel stroke	O00626	CCL22	OID20765	0.4232	0.1523	0.00545	0.372	3508_78	-0.0734	0.0927	0.428	0.919	Discordant
Small vessel stroke	P08887	IL6R	OID20385	-0.141	0.051	0.00568	0.377	15602_43	0.0105	0.0499	0.834	0.979	Discordant
Ischemic stroke	O75023	LILRB5	OID20324	0.0391	0.0142	0.00579	0.378	7015_8	0.014	0.0111	0.208	0.852	Concordant
Large artery stroke	P16442	ABO	OID30675	0.123	0.0447	0.0059	0.378	9253_52	0.0879	0.0359	0.0142	0.49	Concordant
Cardioembolic stroke	O14960	LECT2	OID30320	0.1141	0.0418	0.00632	0.389	16763_11	-0.0704	0.0502	0.161	0.825	Discordant
Large artery stroke	Q6FHJ7	SFRP4	OID30648	0.3031	0.1109	0.0063	0.389	17447_52	0.3269	0.1	0.00109	0.202	Concordant
Small vessel stroke	P56470	LGALS4	OID20748	0.5603	0.2058	0.00648	0.397	2982_82	0.7974	0.3809	0.0363	0.62	Concordant
Ischemic stroke	O75493	CA11	OID21195	-0.3034	0.112	0.00674	0.406	8859_51	-0.1004	0.0549	0.0672	0.698	Concordant
Small vessel stroke	O43557	TNFSF14	OID20953	-0.2152	0.0797	0.00695	0.411	5355_69	-0.2579	0.1838	0.161	0.825	Concordant
Large artery stroke	P42702	LIFR	OID20606	-0.3553	0.1323	0.00724	0.418	5837_49	0.2011	0.1803	0.265	0.88	Discordant
Cardioembolic stroke	O00292	LEFTY2	OID21454	-0.0914	0.0341	0.00744	0.424	15503_20	-0.0778	0.028	0.00546	0.372	Concordant
Large artery stroke	Q14393	GAS6	OID20318	-0.2355	0.0886	0.00784	0.432	15391_114	-0.2118	0.1075	0.0489	0.644	Concordant
Small vessel stroke	P42702	LIFR	OID20606	-0.3223	0.1212	0.00781	0.432	5837_49	0.0185	0.1626	0.909	0.988	Discordant
Ischemic stroke	A6NHS7	MANSC4	OID30141	-0.0428	0.0162	0.00817	0.437	9578_263	-0.0162	0.0185	0.381	0.901	Concordant
Small vessel stroke	P35625	TIMP3	OID20684	-0.1444	0.0547	0.00829	0.437	2480_58	-0.064	0.0431	0.138	0.802	Concordant
Ischemic stroke	O15264	MAPK13	OID31205	-0.3533	0.1346	0.00866	0.452	5006_71	-0.1453	0.0692	0.0357	0.62	Concordant
Cardioembolic stroke	P00749	PLAU	OID21124	-0.4837	0.1846	0.0088	0.452	4158_54	0.0738	0.0596	0.215	0.855	Discordant
Large artery stroke	Q9Y286	SIGLEC7	OID20190	0.2367	0.0905	0.00891	0.452	2742_68	0.2466	0.0943	0.00889	0.452	Concordant
Ischemic stroke	Q99497	PARK7	OID21160	-0.1112	0.0427	0.00914	0.453	19523_215	-0.2101	0.0621	0.00071	0.166	Concordant
Small vessel stroke	O95721	SNAP29	OID21506	-0.7444	0.2867	0.00941	0.455	12357_41	-0.6695	0.2678	0.0124	0.473	Concordant
Ischemic stroke	P30046	DDT	OID30372	-0.1017	0.0394	0.00987	0.457	19237_17	0.0382	0.0804	0.635	0.953	Discordant
Cardioembolic stroke	P10451	SPP1	OID20322	-0.4651	0.1804	0.00995	0.457	13113_7	-0.4379	0.2439	0.0726	0.704	Concordant
Cardioembolic stroke	P05164	MPO	OID21100	0.2177	0.085	0.0104	0.457	2580_83	0.0536	0.0702	0.445	0.923	Concordant
Large artery stroke	O15031	PLXNB2	OID20317	-0.1152	0.0448	0.0102	0.457	9216_100	-0.1024	0.0715	0.152	0.818	Concordant
Large artery stroke	P41222	PTGDS	OID20408	-1.0282	0.4	0.0102	0.457	10514_5	-0.3525	0.1645	0.0322	0.613	Concordant
Small vessel stroke	Q6DN72	FCRL6	OID20529	-0.0843	0.0328	0.0102	0.457	6617_12	-0.3294	0.1624	0.0425	0.625	Concordant
Cardioembolic stroke	P80511	S100A12	OID21374	0.1947	0.0765	0.0109	0.465	5852_6	0.2132	0.0839	0.0111	0.465	Concordant
Ischemic stroke	Q92859	NEO1	OID31066	0.2527	0.0997	0.0112	0.465	8900_28	0.0299	0.0422	0.479	0.927	Concordant
Cardioembolic stroke	Q6NW40	RGMB	OID21045	-0.2223	0.0881	0.0116	0.465	3331_8	-0.253	0.1056	0.0166	0.518	Concordant
Large artery stroke	Q96AP7	ESAM	OID20270	-0.3863	0.1531	0.0116	0.465	7841_84	-0.1814	0.1038	0.0805	0.713	Concordant
Large artery stroke	O43155	FLRT2	OID20946	-0.1392	0.0549	0.0113	0.465	13122_19	-0.0975	0.0757	0.198	0.846	Concordant
Small vessel stroke	Q96AP7	ESAM	OID20270	-0.363	0.1437	0.0115	0.465	7841_84	-0.2272	0.0979	0.0203	0.544	Concordant
Small vessel stroke	Q9Y5Y7	LYVE1	OID30728	0.3168	0.1256	0.0116	0.465	3206_4	0.1985	0.1011	0.0497	0.647	Concordant
Cardioembolic stroke	Q16651	PRSS8	OID20763	-0.3837	0.1523	0.0117	0.466	15513_108	-0.6181	0.3116	0.0473	0.641	Concordant
Ischemic stroke	O75791	GRAP2	OID20192	0.2266	0.0903	0.0121	0.472	16074_12	0.488	0.1945	0.0121	0.472	Concordant
Cardioembolic stroke	O75015	FCGR3B	OID20387	-0.1523	0.0608	0.0122	0.472	3311_27	0.0072	0.0424	0.864	0.984	Discordant
Large artery stroke	Q9NRR1	CYTL1	OID30374	-0.1239	0.0494	0.0122	0.472	8402_22	-0.105	0.0632	0.0969	0.735	Concordant
Ischemic stroke	Q8TAT2	FGFBP3	OID31108	-0.0539	0.0215	0.0124	0.473	11219_95	-0.0782	0.0302	0.00957	0.457	Concordant
Cardioembolic stroke	P02765	AHSG	OID30706	-0.1104	0.0441	0.0123	0.473	3581_53	-0.055	0.0522	0.292	0.881	Concordant
Ischemic stroke	P04275	VWF	OID20256	0.202	0.081	0.0126	0.476	3050_7	0.1592	0.0664	0.0165	0.518	Concordant
Ischemic stroke	P00352	ALDH1A1	OID21128	-0.2201	0.0883	0.0126	0.476	11265_8	-0.1903	0.0763	0.0126	0.476	Concordant
Cardioembolic stroke	P02749	APOH	OID21072	-0.1024	0.041	0.0125	0.476	8288_27	-0.0564	0.0366	0.123	0.782	Concordant
Small vessel stroke	Q9UKK9	NUDT5	OID21115	-0.8423	0.3398	0.0132	0.482	17761_2	0.1036	0.2801	0.711	0.966	Discordant
Large artery stroke	Q9H7M9	VSIR	OID20131	-0.1667	0.0673	0.0133	0.484	14123_34	-0.1192	0.0647	0.0654	0.689	Concordant
Ischemic stroke	P10646	TFPI	OID20388	-0.0611	0.0248	0.0137	0.484	3336_50	-0.1469	0.1234	0.234	0.864	Concordant
Ischemic stroke	Q13137	CALCOCO2	OID30249	0.309	0.126	0.0142	0.49	12534_10	-0.2249	0.0829	0.00667	0.404	Discordant
Ischemic stroke	Q9Y680	FKBP7	OID20846	0.2641	0.1082	0.0146	0.495	9288_7	0.0801	0.0264	0.00244	0.272	Concordant
Small vessel stroke	Q14512	FGFBP1	OID21507	-0.4042	0.1656	0.0146	0.495	15494_11	-0.2595	0.2802	0.354	0.9	Concordant
Small vessel stroke	P05546	SERPIND1	OID30767	0.8823	0.3614	0.0146	0.495	3316_58	1.2347	0.4286	0.00396	0.332	Concordant
Small vessel stroke	Q9H6B4	CLMP	OID21419	-0.168	0.0689	0.0148	0.495	10440_26	-0.1751	0.0993	0.0778	0.713	Concordant
Small vessel stroke	Q96SM3	CPXM1	OID21479	0.1696	0.0699	0.0153	0.499	6255_74	0.1143	0.0644	0.076	0.708	Concordant
Small vessel stroke	P16444	DPEP1	OID20897	-0.1502	0.0618	0.0152	0.499	8794_13	-0.1347	0.0561	0.0165	0.518	Concordant
Ischemic stroke	P08758	ANXA5	OID20810	0.1593	0.066	0.0157	0.503	14158_17	0.0385	0.0442	0.384	0.903	Concordant
Large artery stroke	Q8WXD2	SCG3	OID20728	0.1078	0.0448	0.0162	0.514	7957_2	0.1371	0.0582	0.0185	0.539	Concordant
Large artery stroke	O15123	ANGPT2	OID21463	-0.2658	0.1111	0.0168	0.519	2602_2	-0.4824	0.1758	0.00608	0.384	Concordant
Large artery stroke	Q12860	CNTN1	OID20307	0.2393	0.1005	0.0173	0.527	2974_61	-0.0223	0.0813	0.784	0.971	Discordant
Cardioembolic stroke	O15264	MAPK13	OID31205	-0.6623	0.2799	0.018	0.536	5006_71	-0.417	0.1566	0.00775	0.431	Concordant
Ischemic stroke	P04118	CLPS	OID21156	0.0424	0.0181	0.0193	0.539	5749_53	0.0172	0.0191	0.367	0.9	Concordant
Ischemic stroke	P20023	CR2	OID20393	-0.0856	0.0366	0.0193	0.539	15570_99	-0.0591	0.0415	0.154	0.818	Concordant
Ischemic stroke	Q9UH65	SWAP70	OID31477	-0.099	0.0419	0.0183	0.539	13552_7	-0.0517	0.0173	0.00277	0.293	Concordant
Cardioembolic stroke	P17936	IGFBP3	OID20398	-0.1083	0.0462	0.0189	0.539	2571_12	0.0035	0.0744	0.963	0.995	Discordant
Cardioembolic stroke	Q5T2D2	TREML2	OID21120	-0.1293	0.0549	0.0185	0.539	5736_1	-0.0385	0.042	0.36	0.9	Concordant
Large artery stroke	Q9GZN4	PRSS22	OID30483	-0.2206	0.094	0.0189	0.539	4534_10	-0.2353	0.102	0.021	0.553	Concordant
Large artery stroke	Q9BXD5	NPL	OID30329	0.2722	0.1159	0.0188	0.539	19496_1	0.1581	0.1379	0.252	0.874	Concordant
Small vessel stroke	Q6UWV6	ENPP7	OID20689	-0.1371	0.0583	0.0186	0.539	4435_66	-0.1276	0.058	0.0277	0.598	Concordant
Large artery stroke	P30041	PRDX6	OID21404	-0.3691	0.1581	0.0196	0.541	5018_68	-0.4292	0.2223	0.0536	0.658	Concordant
Ischemic stroke	Q495A1	TIGIT	OID31320	0.1955	0.0841	0.0201	0.542	9638_2	0.1884	0.1039	0.0697	0.703	Concordant
Large artery stroke	Q02750	MAP2K1	OID31468	-0.9693	0.4169	0.0201	0.542	2864_2	0.2594	0.3529	0.462	0.926	Discordant
Ischemic stroke	P07093	SERPINE2	OID30359	-0.0453	0.0195	0.0204	0.544	19154_41	-0.0487	0.0187	0.00918	0.453	Concordant
Cardioembolic stroke	Q8TDQ0	HAVCR2	OID21137	-0.3996	0.1722	0.0203	0.544	5134_52	0.054	0.0465	0.245	0.869	Discordant
Large artery stroke	Q16674	MIA	OID21531	0.1005	0.0433	0.0203	0.544	2687_2	0.0965	0.0467	0.0389	0.62	Concordant
Small vessel stroke	P50995	ANXA11	OID20583	-0.7168	0.3094	0.0205	0.546	17513_11	0.1973	0.1327	0.137	0.802	Discordant
Large artery stroke	P48740	MASP1	OID20954	-0.2347	0.1014	0.0207	0.546	3605_77	-0.5091	0.2715	0.0608	0.681	Concordant
Small vessel stroke	Q16270	IGFBP7	OID20236	-0.1451	0.063	0.0214	0.554	3320_49	-0.1128	0.0735	0.125	0.783	Concordant
Small vessel stroke	P05160	F13B	OID30781	0.1655	0.072	0.0215	0.556	5658_64	0.0723	0.0573	0.207	0.851	Concordant
Ischemic stroke	Q96JA1	LRIG1	OID21429	-0.039	0.017	0.0216	0.556	18831_6	-0.0104	0.0217	0.632	0.952	Concordant
Ischemic stroke	P21980	TGM2	OID20141	-0.1004	0.0437	0.0216	0.556	18934_50	-0.089	0.0456	0.051	0.65	Concordant
Small vessel stroke	Q7Z4W1	DCXR	OID21480	-0.5881	0.2561	0.0216	0.556	17758_79	-0.1333	0.2577	0.605	0.948	Concordant
Ischemic stroke	Q6EMK4	VASN	OID20345	-0.0475	0.0209	0.023	0.568	5682_13	-0.1751	0.1117	0.117	0.775	Concordant
Ischemic stroke	P43628	KIR2DL3	OID21196	-0.09	0.0397	0.0235	0.568	17153_46	-0.0371	0.026	0.154	0.818	Concordant
Cardioembolic stroke	Q96NY8	NECTIN4	OID21490	0.132	0.0581	0.0233	0.568	5734_13	0.4592	0.3329	0.168	0.83	Concordant
Cardioembolic stroke	P50452	SERPINB8	OID20630	-0.0574	0.0253	0.0235	0.568	19130_81	-0.1858	0.0802	0.0206	0.546	Concordant
Large artery stroke	Q96LA6	FCRL1	OID20172	0.1698	0.075	0.0235	0.568	5728_60	0.1581	0.0665	0.0174	0.528	Concordant
Small vessel stroke	P02751	FN1	OID30787	-0.1198	0.0529	0.0235	0.568	4131_72	-0.242	0.1284	0.0594	0.678	Concordant
Cardioembolic stroke	Q8N6Q3	CD177	OID21119	0.1265	0.0559	0.0235	0.568	13116_25	0.0706	0.0471	0.134	0.798	Concordant
Ischemic stroke	P02765	AHSG	OID30706	-0.0397	0.0175	0.0236	0.568	3581_53	-0.0014	0.023	0.952	0.993	Concordant
Ischemic stroke	P08236	GUSB	OID20296	-0.114	0.0506	0.0243	0.571	15562_24	-0.092	0.044	0.0366	0.62	Concordant
Ischemic stroke	Q9HCN6	GP6	OID21091	0.0581	0.0258	0.0243	0.571	3194_36	0.0482	0.0273	0.0772	0.712	Concordant
Large artery stroke	P21589	NT5E	OID21498	0.14	0.0622	0.0244	0.571	15452_5	0.1285	0.0562	0.0223	0.563	Concordant
Large artery stroke	P78423	CX3CL1	OID20976	0.2385	0.106	0.0245	0.572	2827_23	0.9538	0.3836	0.0129	0.48	Concordant
Cardioembolic stroke	Q07654	TFF3	OID20371	-0.2404	0.107	0.0246	0.573	4721_54	-0.0925	0.1924	0.631	0.952	Concordant
Large artery stroke	P48304	REG1B	OID20266	-0.1325	0.059	0.0246	0.573	16770_3	-0.0199	0.0763	0.794	0.974	Concordant
Ischemic stroke	P19801	AOC1	OID20452	-0.0586	0.0262	0.0252	0.578	15486_126	0.0001	0.0173	0.994	1	Discordant
Small vessel stroke	P05121	SERPINE1	OID20342	-0.4585	0.2053	0.0255	0.582	2925_9	0.2212	0.3102	0.476	0.927	Discordant
Large artery stroke	P20138	CD33	OID21472	0.1432	0.0642	0.0257	0.582	3166_92	-0.0342	0.0412	0.407	0.912	Discordant
Ischemic stroke	Q12860	CNTN1	OID20307	0.0736	0.0331	0.026	0.584	2974_61	0.0845	0.0269	0.00169	0.24	Concordant
Small vessel stroke	Q96GW7	BCAN	OID20998	-0.2451	0.1102	0.0262	0.585	3461_58	-0.2865	0.1289	0.0262	0.585	Concordant
Cardioembolic stroke	A6NHS7	MANSC4	OID30141	-0.0828	0.0374	0.0266	0.591	9578_263	-0.0669	0.0424	0.114	0.769	Concordant
Cardioembolic stroke	P21854	CD72	OID30641	0.2597	0.1172	0.0267	0.592	7009_8	0.0371	0.1555	0.811	0.975	Concordant
Cardioembolic stroke	Q13261	IL15RA	OID20498	0.1439	0.0652	0.0274	0.596	14054_17	0.0406	0.0397	0.307	0.888	Concordant
Large artery stroke	Q9NPJ3	ACOT13	OID31522	-0.8153	0.3696	0.0274	0.596	17675_17	-1.0121	0.437	0.0205	0.546	Concordant
Large artery stroke	Q07654	TFF3	OID20371	-0.3744	0.1705	0.0281	0.603	4721_54	-0.1883	0.25	0.451	0.924	Concordant
Cardioembolic stroke	P04278	SHBG	OID30685	-0.1337	0.061	0.0284	0.606	4929_55	-0.186	0.0949	0.0501	0.647	Concordant
Cardioembolic stroke	Q9Y653	ADGRG1	OID21294	-0.5267	0.2408	0.0287	0.609	18893_26	-0.0478	0.2663	0.857	0.983	Concordant
Ischemic stroke	Q96P31	FCRL3	OID20443	-0.0401	0.0186	0.0314	0.609	4440_15	-0.0263	0.0188	0.161	0.825	Concordant
Ischemic stroke	P49862	KLK7	OID30652	-0.073	0.0337	0.0303	0.609	3378_49	-0.0295	0.0259	0.256	0.875	Concordant
Ischemic stroke	Q9UBR2	CTSZ	OID20365	-0.071	0.0327	0.0299	0.609	4971_1	-0.0645	0.0316	0.0414	0.622	Concordant
Ischemic stroke	P53674	CRYBB1	OID30319	0.0963	0.0446	0.031	0.609	17751_68	0.0874	0.0405	0.031	0.609	Concordant
Ischemic stroke	O15305	PMM2	OID30125	-0.0794	0.0369	0.0314	0.609	17794_6	0.0828	0.0509	0.104	0.748	Discordant
Cardioembolic stroke	O43508	TNFSF12	OID20624	-0.1106	0.051	0.0301	0.609	5939_42	-0.1246	0.0496	0.0121	0.472	Concordant
Cardioembolic stroke	P51858	HDGF	OID21455	-0.0771	0.0353	0.0291	0.609	16758_96	0.4305	0.2318	0.0633	0.682	Discordant
Large artery stroke	O15389	SIGLEC5	OID21082	0.1191	0.0554	0.0315	0.609	16792_4	0.0797	0.037	0.0314	0.609	Concordant
Large artery stroke	Q92832	NELL1	OID21494	0.1565	0.0723	0.0305	0.609	6544_33	0.0783	0.057	0.169	0.833	Concordant
Large artery stroke	P08709	F7	OID20372	0.19	0.0871	0.0292	0.609	3184_25	0.1894	0.062	0.00226	0.269	Concordant
Large artery stroke	Q04756	HGFAC	OID30718	-0.1502	0.0691	0.0296	0.609	3617_80	0.0076	0.0444	0.864	0.984	Discordant
Large artery stroke	P35247	SFTPD	OID20214	-0.1339	0.0614	0.0292	0.609	19590_46	-0.0508	0.0722	0.482	0.927	Concordant
Small vessel stroke	O15444	CCL25	OID20674	0.151	0.0693	0.0294	0.609	2705_5	-0.0258	0.0448	0.565	0.946	Discordant
Small vessel stroke	Q04609	FOLH1	OID30430	-0.5403	0.2484	0.0296	0.609	5478_50	-0.3841	0.1323	0.00368	0.324	Concordant
Small vessel stroke	P36959	GMPR	OID20641	-0.1777	0.0825	0.0313	0.609	19254_125	-0.04	0.0365	0.273	0.881	Concordant
Large artery stroke	O00548	DLL1	OID21525	-0.2858	0.1331	0.0318	0.612	5349_69	-0.4614	0.2111	0.0289	0.609	Concordant
Cardioembolic stroke	P08697	SERPINF2	OID30779	-0.2368	0.1107	0.0324	0.613	3024_18	-0.3024	0.1335	0.0235	0.568	Concordant
Large artery stroke	Q9P0G3	KLK14	OID21407	-0.1547	0.0722	0.0323	0.613	15544_25	-0.0885	0.0844	0.295	0.883	Concordant
Ischemic stroke	P02649	APOE	OID30727	-0.04	0.0188	0.0333	0.618	2418_55	0.0466	0.0344	0.175	0.836	Discordant
Ischemic stroke	P01009	SERPINA1	OID30750	0.1029	0.0498	0.0387	0.62	3580_25	0.0239	0.019	0.208	0.852	Concordant
Ischemic stroke	P17405	SMPD1	OID21028	0.0397	0.0187	0.034	0.62	10818_36	0.0529	0.0209	0.0114	0.465	Concordant
Ischemic stroke	O15123	ANGPT2	OID21463	-0.0759	0.0366	0.0383	0.62	2602_2	-0.1124	0.0573	0.05	0.647	Concordant
Ischemic stroke	P02751	FN1	OID30787	-0.0412	0.0195	0.0349	0.62	4131_72	-0.104	0.0466	0.0256	0.582	Concordant
Ischemic stroke	P45452	MMP13	OID20807	0.1091	0.0516	0.0346	0.62	4925_54	0.4709	0.1262	0.000191	0.087	Concordant
Ischemic stroke	Q14515	SPARCL1	OID20361	0.0385	0.0186	0.0381	0.62	4467_49	0.0147	0.0175	0.402	0.909	Concordant
Ischemic stroke	O75015	FCGR3B	OID20387	-0.0504	0.0242	0.0373	0.62	3311_27	-0.0093	0.0182	0.609	0.948	Concordant
Ischemic stroke	P02743	APCS	OID30778	-0.072	0.0342	0.0354	0.62	2474_54	-0.0547	0.0337	0.104	0.748	Concordant
Ischemic stroke	Q14508	WFDC2	OID21505	-0.1832	0.0873	0.0358	0.62	11388_75	-0.2015	0.1129	0.0742	0.704	Concordant
Ischemic stroke	P10451	SPP1	OID20322	-0.1655	0.0788	0.0357	0.62	13113_7	0.0061	0.0467	0.896	0.986	Discordant
Ischemic stroke	Q96PX8	SLITRK1	OID30510	0.1253	0.061	0.0402	0.62	15539_15	0.24	0.1169	0.0402	0.62	Concordant
Cardioembolic stroke	O95633	FSTL3	OID20782	-0.4292	0.2077	0.0388	0.62	3438_10	-0.5523	0.2549	0.0303	0.609	Concordant
Cardioembolic stroke	Q9H0P0	NT5C3A	OID20553	0.3286	0.1574	0.0368	0.62	19615_213	0.3025	0.2088	0.147	0.814	Concordant
Cardioembolic stroke	O15182	CETN3	OID31525	0.3405	0.1622	0.0358	0.62	17410_5	0.7431	0.3539	0.0358	0.62	Concordant
Cardioembolic stroke	Q14914	PTGR1	OID30297	0.1126	0.0531	0.034	0.62	19617_5	0.031	0.0433	0.473	0.927	Concordant
Cardioembolic stroke	Q86VZ4	LRP11	OID20185	0.1003	0.0475	0.0346	0.62	15472_16	0.0427	0.0312	0.171	0.833	Concordant
Cardioembolic stroke	Q15172	PPP2R5A	OID31502	0.3783	0.1837	0.0394	0.62	13622_16	0.163	0.2859	0.569	0.947	Concordant
Cardioembolic stroke	P00995	SPINK1	OID21097	-0.0924	0.045	0.0401	0.62	8243_55	-0.2701	0.1456	0.0637	0.682	Concordant
Cardioembolic stroke	P04275	VWF	OID20256	0.3834	0.1845	0.0377	0.62	3050_7	0.2611	0.1647	0.113	0.766	Concordant
Large artery stroke	Q86UX2	ITIH5	OID31430	0.5499	0.2637	0.037	0.62	8233_2	-0.0843	0.0541	0.119	0.778	Discordant
Large artery stroke	P39059	COL15A1	OID30396	0.215	0.1036	0.0381	0.62	8974_172	0.1823	0.0966	0.0591	0.676	Concordant
Large artery stroke	P00797	REN	OID20201	-0.6471	0.3084	0.0359	0.62	3396_54	0.2705	0.3799	0.477	0.927	Discordant
Large artery stroke	P07359	GP1BA	OID20381	-0.3869	0.1884	0.04	0.62	4990_87	0.0631	0.1421	0.657	0.956	Discordant
Large artery stroke	P01031	C5	OID30744	0.3056	0.1483	0.0393	0.62	2381_52	-0.1397	0.1681	0.406	0.912	Discordant
Large artery stroke	P28799	GRN	OID21159	-0.2447	0.118	0.0381	0.62	4992_49	-0.2811	0.154	0.068	0.701	Concordant
Large artery stroke	Q03167	TGFBR3	OID20255	0.3249	0.1563	0.0377	0.62	3009_3	-0.1248	0.2495	0.617	0.95	Discordant
Large artery stroke	Q96A25	TMEM106A	OID31411	-0.4371	0.2128	0.0399	0.62	10499_1	-0.7104	0.3782	0.0603	0.681	Concordant
Large artery stroke	P07288	KLK3	OID30364	0.8521	0.4122	0.0387	0.62	8468_19	0.3607	0.4338	0.406	0.911	Concordant
Large artery stroke	Q6UX15	LAYN	OID20970	-0.1583	0.0746	0.0337	0.62	2635_61	-0.6348	0.4226	0.133	0.798	Concordant
Large artery stroke	Q969Z4	RELT	OID21142	-0.1663	0.0803	0.0384	0.62	14112_40	-0.6013	0.4784	0.209	0.853	Concordant
Large artery stroke	Q9GZZ8	LACRT	OID31367	-0.6715	0.3272	0.0401	0.62	7163_26	-0.1236	0.4007	0.758	0.97	Concordant
Small vessel stroke	P05154	SERPINA5	OID30763	-0.2122	0.1016	0.0368	0.62	3389_7	0.0674	0.0844	0.425	0.918	Discordant
Small vessel stroke	P15289	ARSA	OID21138	0.1352	0.0639	0.0344	0.62	3583_54	0.143	0.389	0.713	0.966	Concordant
Small vessel stroke	Q96PD5	PGLYRP2	OID30742	-0.0817	0.0387	0.035	0.62	5601_2	-0.1263	0.0723	0.0809	0.714	Concordant
Small vessel stroke	Q9H7M9	VSIR	OID20131	-0.131	0.0624	0.0358	0.62	14123_34	-0.1363	0.06	0.0231	0.568	Concordant
Small vessel stroke	P41439	FOLR3	OID21485	0.064	0.0307	0.0372	0.62	15495_9	0.0334	0.0359	0.351	0.899	Concordant
Small vessel stroke	Q12860	CNTN1	OID20307	0.1978	0.0961	0.0395	0.62	2974_61	0.0716	0.0765	0.35	0.898	Concordant
Small vessel stroke	Q15828	CST6	OID20293	0.2281	0.111	0.0398	0.62	14711_27	0.2158	0.1258	0.0861	0.723	Concordant
Small vessel stroke	P42830	CXCL5	OID20207	0.1498	0.072	0.0374	0.62	2979_8	0.2309	0.1625	0.155	0.82	Concordant
Small vessel stroke	O75843	AP1G2	OID31348	-0.3791	0.1848	0.0403	0.62	12714_38	-0.1961	0.1469	0.182	0.839	Concordant
Small vessel stroke	P01133	EGF	OID20698	-0.3144	0.1509	0.0371	0.62	5509_7	-0.4823	0.1946	0.0132	0.482	Concordant
Small vessel stroke	P30046	DDT	OID30372	-0.234	0.1114	0.0357	0.62	19237_17	-0.1091	0.1724	0.527	0.939	Concordant
Small vessel stroke	Q8WW22	DNAJA4	OID31130	-0.356	0.1735	0.0402	0.62	9744_139	-0.0348	0.2946	0.906	0.987	Concordant
Small vessel stroke	Q9UHL4	DPP7	OID20142	-0.3376	0.1609	0.0358	0.62	8346_9	0.0159	0.0639	0.803	0.974	Discordant
Ischemic stroke	P45954	ACADSB	OID30356	-0.0658	0.0322	0.0413	0.622	17403_14	-0.2093	0.0674	0.00191	0.261	Concordant
Cardioembolic stroke	Q02763	TEK	OID21496	0.0779	0.0381	0.0407	0.622	3773_15	0.1211	0.1044	0.246	0.869	Concordant
Large artery stroke	Q9UH65	SWAP70	OID31477	-0.2529	0.1236	0.0408	0.622	13552_7	-0.0549	0.0521	0.292	0.881	Concordant
Large artery stroke	O00602	FCN1	OID30690	0.1569	0.0768	0.0411	0.622	15582_25	0.0935	0.0673	0.165	0.826	Concordant
Large artery stroke	P21964	COMT	OID20086	-0.1372	0.0672	0.0412	0.622	18382_109	-0.483	0.264	0.0673	0.698	Concordant
Large artery stroke	Q96A00	PPP1R14A	OID31011	-0.2134	0.1046	0.0413	0.622	19117_3	-0.2452	0.1189	0.0392	0.62	Concordant
Large artery stroke	P56279	TCL1A	OID20987	-0.1568	0.0767	0.0409	0.622	17210_2	-0.2236	0.1236	0.0705	0.703	Concordant
Cardioembolic stroke	P20023	CR2	OID20393	-0.1679	0.0824	0.0416	0.623	15570_99	-0.0872	0.0967	0.367	0.9	Concordant
Small vessel stroke	Q16698	DECR1	OID20579	-0.7993	0.3923	0.0416	0.623	12687_2	0.0936	0.3158	0.767	0.97	Discordant
Ischemic stroke	P21964	COMT	OID20086	-0.044	0.0218	0.0431	0.625	18382_109	-0.1642	0.0876	0.0608	0.681	Concordant
Ischemic stroke	Q99650	OSMR	OID20356	0.0431	0.0213	0.0427	0.625	10892_8	-0.0372	0.064	0.561	0.946	Discordant
Ischemic stroke	Q16769	QPCT	OID20320	0.0389	0.0192	0.0425	0.625	7849_3	0.0581	0.0333	0.081	0.715	Concordant
Cardioembolic stroke	Q8WUF8	FAM172A	OID30248	0.2554	0.1256	0.042	0.625	5615_62	0.5186	0.25	0.038	0.62	Concordant
Large artery stroke	Q96BQ1	FAM3D	OID31514	-0.1377	0.0678	0.0422	0.625	13102_1	-0.1153	0.0749	0.124	0.782	Concordant
Small vessel stroke	P02749	APOH	OID21072	0.1109	0.0548	0.043	0.625	8288_27	0.2505	0.1487	0.0921	0.73	Concordant
Large artery stroke	Q8WUF8	FAM172A	OID30248	0.3328	0.1648	0.0435	0.626	5615_62	0.6839	0.3264	0.0362	0.62	Concordant
Cardioembolic stroke	Q9NPJ3	ACOT13	OID31522	-0.5515	0.2742	0.0443	0.632	17675_17	-0.4816	0.3874	0.214	0.855	Concordant
Small vessel stroke	P02458	COL2A1	OID30286	-0.0806	0.04	0.0442	0.632	18875_125	-0.0116	0.0444	0.795	0.974	Concordant
Cardioembolic stroke	P05121	SERPINE1	OID20342	0.3466	0.1725	0.0445	0.633	2925_9	0.139	0.2492	0.577	0.947	Concordant
Large artery stroke	P15848	ARSB	OID21331	-0.1395	0.0695	0.0448	0.635	3172_28	-0.1973	0.1543	0.201	0.848	Concordant
Ischemic stroke	Q9Y5C1	ANGPTL3	OID20407	-0.0519	0.026	0.0455	0.636	10391_1	-0.0585	0.026	0.0243	0.571	Concordant
Cardioembolic stroke	Q92859	NEO1	OID31066	0.466	0.2326	0.0451	0.636	8900_28	0.2185	0.0949	0.0213	0.554	Concordant
Cardioembolic stroke	O43854	EDIL3	OID20081	0.384	0.192	0.0455	0.636	9360_33	-0.1236	0.2613	0.636	0.954	Discordant
Large artery stroke	Q14112	NID2	OID21085	0.1299	0.0649	0.0453	0.636	16060_99	0.0946	0.0596	0.113	0.766	Concordant
Large artery stroke	P22676	CALB2	OID20801	0.7407	0.3696	0.045	0.636	16803_4	0.9461	0.4277	0.027	0.593	Concordant
Small vessel stroke	P23381	WARS1	OID21084	0.1727	0.0863	0.0453	0.636	9870_17	0.1967	0.0877	0.025	0.576	Concordant
Small vessel stroke	Q9NZC2	TREM2	OID20731	-0.4397	0.22	0.0456	0.636	16300_4	-0.0231	0.1431	0.872	0.984	Concordant
Large artery stroke	P06132	UROD	OID30603	0.1472	0.0737	0.0458	0.637	19289_29	0.1223	0.0883	0.166	0.828	Concordant
Large artery stroke	O76096	CST7	OID20704	0.1061	0.0532	0.046	0.639	3302_58	0.1516	0.0534	0.0045	0.351	Concordant
Large artery stroke	Q99536	VAT1	OID21382	-0.3207	0.1607	0.046	0.639	18175_65	-0.6657	0.3343	0.0465	0.639	Concordant
Large artery stroke	O00292	LEFTY2	OID21454	-0.0929	0.0466	0.0461	0.639	15503_20	-0.0865	0.038	0.023	0.568	Concordant
Small vessel stroke	P07998	RNASE1	OID30672	0.2058	0.1032	0.0461	0.639	7211_2	0.181	0.1056	0.0863	0.724	Concordant
Ischemic stroke	Q9NNX6	CD209	OID20262	-0.0427	0.0214	0.0466	0.639	3029_52	0.0102	0.0254	0.688	0.962	Discordant
Cardioembolic stroke	Q9HCN6	GP6	OID21091	0.1107	0.0556	0.0465	0.639	3194_36	0.0995	0.0609	0.102	0.744	Concordant
Cardioembolic stroke	Q08380	LGALS3BP	OID30765	0.3297	0.1656	0.0464	0.639	5000_52	0.1722	0.1082	0.111	0.764	Concordant
Cardioembolic stroke	O60462	NRP2	OID21081	-0.1625	0.0818	0.0468	0.639	15387_44	-0.1112	0.1076	0.302	0.887	Concordant
Large artery stroke	Q9Y653	ADGRG1	OID21294	-0.6294	0.3168	0.047	0.639	18893_26	-0.4211	0.3589	0.241	0.866	Concordant
Small vessel stroke	P14151	SELL	OID30752	-0.1082	0.0545	0.047	0.639	4831_4	-0.0931	0.0551	0.091	0.73	Concordant
Ischemic stroke	P39059	COL15A1	OID30396	0.0681	0.0343	0.0473	0.641	8974_172	0.0673	0.0332	0.0425	0.625	Concordant
Ischemic stroke	P19957	PI3	OID20326	0.0504	0.0255	0.048	0.642	4982_54	0.0565	0.0261	0.0305	0.609	Concordant
Large artery stroke	P34896	SHMT1	OID20714	-0.1092	0.0553	0.0482	0.643	12334_25	-0.1302	0.0628	0.0382	0.62	Concordant
Large artery stroke	P22749	GNLY	OID21132	-0.1456	0.0737	0.0483	0.643	3195_50	-0.0548	0.057	0.336	0.894	Concordant
Ischemic stroke	Q9H7M9	VSIR	OID20131	-0.0439	0.0223	0.0486	0.644	14123_34	-0.037	0.0214	0.0836	0.718	Concordant
Large artery stroke	P52758	RIDA	OID30635	0.1578	0.0801	0.0487	0.644	14636_25	0.199	0.0835	0.0171	0.524	Concordant
Small vessel stroke	Q13426	XRCC4	OID20869	0.588	0.2984	0.0488	0.644	9886_28	0.3654	0.2022	0.0708	0.703	Concordant
Large artery stroke	Q9UJA9	ENPP5	OID20736	-0.1408	0.0716	0.049	0.645	6556_5	-0.1361	0.0599	0.023	0.568	Concordant
Small vessel stroke	P55789	GFER	OID21259	-0.6309	0.3212	0.0495	0.647	15398_2	-0.5734	0.3933	0.145	0.813	Concordant
Ischemic stroke	Q9UKR3	KLK13	OID21291	0.0355	0.0181	0.0498	0.647	11152_46	0.0349	0.0183	0.057	0.668	Concordant
Cardioembolic stroke	P14555	PLA2G2A	OID20274	-0.0727	0.0371	0.0499	0.647	2692_74	-0.064	0.0345	0.0641	0.685	Concordant
Cardioembolic stroke	O95379	TNFAIP8	OID20433	-0.3831	0.1956	0.0502	0.647	12563_2	-0.1408	0.1011	0.164	0.825	Concordant
Cardioembolic stroke	Q14956	GPNMB	OID20173	-0.1044	0.0535	0.0511	0.65	8606_39	-0.0008	0.0557	0.988	1	Concordant
Large artery stroke	P02751	FN1	OID30787	-0.1091	0.056	0.0513	0.65	4131_72	-0.2324	0.1364	0.0883	0.725	Concordant
Cardioembolic stroke	Q9UKR3	KLK13	OID21291	0.0821	0.0422	0.0518	0.652	11152_46	0.08	0.0427	0.0612	0.681	Concordant
Cardioembolic stroke	P39900	MMP12	OID21439	-0.0668	0.0344	0.0521	0.652	4496_60	-0.0713	0.0376	0.0579	0.672	Concordant
Large artery stroke	P18428	LBP	OID20355	-0.0782	0.0402	0.0519	0.652	3074_6	-0.0985	0.0436	0.024	0.571	Concordant
Large artery stroke	Q9UBX1	CTSF	OID21500	-0.2203	0.1134	0.052	0.652	9212_22	-0.2329	0.1249	0.0622	0.681	Concordant
Cardioembolic stroke	P09564	CD7	OID30543	-0.085	0.0438	0.0524	0.654	12008_3	-0.1613	0.0981	0.1	0.742	Concordant
Small vessel stroke	Q92832	NELL1	OID21494	-0.1343	0.0693	0.0525	0.655	6544_33	-0.0843	0.0558	0.131	0.794	Concordant
Large artery stroke	P01210	PENK	OID30666	0.1322	0.0683	0.053	0.657	9076_25	0.0278	0.0459	0.545	0.942	Concordant
Cardioembolic stroke	P16671	CD36	OID30485	0.1143	0.0593	0.0538	0.658	2973_15	0.1563	0.0962	0.104	0.748	Concordant
Small vessel stroke	Q13261	IL15RA	OID20498	0.1535	0.0796	0.0538	0.658	14054_17	0.05	0.0493	0.311	0.888	Concordant
Cardioembolic stroke	P08758	ANXA5	OID20810	0.2921	0.1516	0.054	0.659	14158_17	0.0628	0.1	0.531	0.94	Concordant
Large artery stroke	P68106	FKBP1B	OID20618	-0.1852	0.0963	0.0544	0.66	11568_2	-0.1819	0.097	0.0608	0.681	Concordant
Ischemic stroke	Q99733	NAP1L4	OID31475	0.0629	0.0328	0.055	0.661	19188_21	0.061	0.0507	0.229	0.859	Concordant
Ischemic stroke	P13647	KRT5	OID20860	0.1399	0.0729	0.055	0.661	11177_16	0.0385	0.0687	0.575	0.947	Concordant
Ischemic stroke	P21854	CD72	OID30641	0.0992	0.0517	0.055	0.661	7009_8	0.0751	0.0707	0.288	0.881	Concordant
Small vessel stroke	P00747	PLG	OID30785	0.1392	0.0726	0.055	0.661	3710_49	0.1382	0.0828	0.0948	0.73	Concordant
Cardioembolic stroke	P31994	FCGR2B	OID21215	0.0772	0.0403	0.0556	0.664	3310_62	-0.0135	0.0264	0.609	0.949	Discordant
Ischemic stroke	P35542	SAA4	OID30726	-0.0428	0.0224	0.0564	0.666	15516_12	0.0196	0.0195	0.314	0.888	Discordant
Ischemic stroke	P55083	MFAP4	OID30598	0.0747	0.0391	0.0561	0.666	5636_10	0.0666	0.0451	0.139	0.807	Concordant
Ischemic stroke	Q8IWQ3	BRSK2	OID31042	-0.0397	0.0208	0.0563	0.666	9790_28	-0.1064	0.0489	0.0295	0.609	Concordant
Large artery stroke	P00734	F2	OID30723	0.4307	0.2255	0.0562	0.666	4157_2	0.424	0.1991	0.0332	0.618	Concordant
Small vessel stroke	P39900	MMP12	OID21439	-0.0832	0.0437	0.0566	0.667	4496_60	-0.0829	0.0477	0.0822	0.715	Concordant
Cardioembolic stroke	P28799	GRN	OID21159	0.2289	0.1202	0.057	0.668	4992_49	0.2632	0.1383	0.057	0.668	Concordant
Ischemic stroke	P05154	SERPINA5	OID30763	-0.0603	0.0317	0.0575	0.67	3389_7	0.0142	0.0295	0.631	0.952	Discordant
Large artery stroke	P02649	APOE	OID30727	-0.0704	0.0371	0.0575	0.67	2418_55	-0.0413	0.1231	0.737	0.967	Concordant
Ischemic stroke	Q96F10	SAT2	OID31306	-0.0428	0.0226	0.058	0.672	12524_18	0.0284	0.0335	0.396	0.908	Discordant
Cardioembolic stroke	P20062	TCN2	OID20341	-0.0868	0.0459	0.0584	0.672	15560_52	0.028	0.036	0.438	0.921	Discordant
Cardioembolic stroke	Q99497	PARK7	OID21160	-0.1951	0.1031	0.0584	0.672	19523_215	-0.2677	0.1472	0.0689	0.703	Concordant
Large artery stroke	Q9HD89	RETN	OID20327	-0.3143	0.166	0.0583	0.672	3046_31	-0.2049	0.1492	0.17	0.833	Concordant
Ischemic stroke	P07108	DBI	OID21143	-0.0509	0.0269	0.0588	0.674	16919_1	-0.1086	0.0337	0.00128	0.202	Concordant
Cardioembolic stroke	P61244	MAX	OID20877	0.3953	0.2091	0.0587	0.674	12411_60	0.194	0.0936	0.0383	0.62	Concordant
Large artery stroke	P12544	GZMA	OID20663	0.7099	0.3758	0.0588	0.674	3440_7	0.2	0.1816	0.271	0.881	Concordant
Ischemic stroke	Q03013	GSTM4	OID30164	-0.0574	0.0304	0.0591	0.676	18895_54	-0.0061	0.0128	0.632	0.952	Concordant
Ischemic stroke	Q04609	FOLH1	OID30430	-0.1633	0.0871	0.0608	0.681	5478_50	-0.1028	0.0448	0.0218	0.556	Concordant
Ischemic stroke	O00584	RNASET2	OID20321	-0.0397	0.0213	0.0622	0.681	16913_8	0.0039	0.0183	0.832	0.979	Discordant
Ischemic stroke	P21589	NT5E	OID21498	0.0384	0.0204	0.0599	0.681	15452_5	0.0274	0.0196	0.163	0.825	Concordant
Cardioembolic stroke	P21246	PTN	OID20083	-0.1815	0.0966	0.0601	0.681	3045_72	-0.2073	0.084	0.0136	0.484	Concordant
Large artery stroke	P35052	GPC1	OID21438	-0.1322	0.0703	0.0601	0.681	8697_38	-0.0947	0.0589	0.108	0.754	Concordant
Large artery stroke	Q495A1	TIGIT	OID31320	0.4718	0.2522	0.0614	0.681	9638_2	0.4541	0.3116	0.145	0.813	Concordant
Large artery stroke	Q9UIK4	DAPK2	OID30505	0.1243	0.0664	0.0614	0.681	4355_13	0.2015	0.082	0.014	0.487	Concordant
Large artery stroke	O00584	RNASET2	OID20321	-0.1327	0.0705	0.0598	0.681	16913_8	-0.0714	0.0577	0.215	0.855	Concordant
Large artery stroke	Q9Y5C1	ANGPTL3	OID20407	-0.1437	0.0769	0.0616	0.681	10391_1	-0.1471	0.0946	0.12	0.779	Concordant
Small vessel stroke	Q99972	MYOC	OID21121	0.1321	0.0708	0.0621	0.681	16558_2	0.1832	0.0785	0.0196	0.541	Concordant
Small vessel stroke	P01730	CD4	OID20584	-0.1374	0.0737	0.0623	0.681	3143_3	-0.8138	0.4366	0.0623	0.681	Concordant
Small vessel stroke	O75594	PGLYRP1	OID20338	-0.1409	0.0755	0.062	0.681	3329_14	-0.2186	0.1172	0.062	0.681	Concordant
Small vessel stroke	Q9BXS1	IDI2	OID20823	-0.1113	0.0597	0.0624	0.681	17832_12	-0.2895	0.1437	0.0439	0.63	Concordant
Ischemic stroke	O00626	CCL22	OID20765	0.097	0.0521	0.0626	0.682	3508_78	0.0357	0.0341	0.295	0.883	Concordant
Cardioembolic stroke	Q9Y240	CLEC11A	OID21112	0.1295	0.0697	0.063	0.682	4500_50	0.122	0.057	0.0323	0.613	Concordant
Cardioembolic stroke	Q92619	ARHGAP45	OID30653	0.4803	0.2584	0.0631	0.682	13544_9	0.109	0.1377	0.428	0.919	Concordant
Large artery stroke	P40197	GP5	OID30611	0.3551	0.1913	0.0634	0.682	7185_29	0.4066	0.2191	0.0634	0.682	Concordant
Large artery stroke	Q6BAA4	FCRLB	OID21193	-0.113	0.0608	0.0631	0.682	15583_18	0.0734	0.0651	0.259	0.878	Discordant
Small vessel stroke	Q9UJA9	ENPP5	OID20736	0.1237	0.0667	0.0636	0.682	6556_5	0.0702	0.0557	0.208	0.852	Concordant
Small vessel stroke	Q9BXJ0	C1QTNF5	OID30618	0.3388	0.1823	0.063	0.682	7810_20	0.1982	0.1066	0.063	0.682	Concordant
Small vessel stroke	P55774	CCL18	OID20395	-0.0904	0.0487	0.0634	0.682	3044_3	-0.0775	0.0382	0.0428	0.625	Concordant
Small vessel stroke	O76038	SCGN	OID20457	0.4357	0.2357	0.0645	0.686	15305_7	0.5258	0.288	0.0679	0.701	Concordant
Small vessel stroke	O75077	ADAM23	OID20651	-0.091	0.0493	0.0647	0.687	7049_2	-0.0012	0.0387	0.975	0.997	Concordant
Large artery stroke	P10082	PYY	OID30150	0.1705	0.0924	0.065	0.688	3727_35	0.2986	0.3079	0.332	0.894	Concordant
Small vessel stroke	P19021	PAM	OID20291	-0.0995	0.0539	0.065	0.688	5620_13	-0.0166	0.0416	0.689	0.962	Concordant
Small vessel stroke	O14786	NRP1	OID20390	-0.1234	0.0672	0.0662	0.695	5542_22	-0.0508	0.0661	0.442	0.921	Concordant
Cardioembolic stroke	Q96DR5	BPIFA2	OID30279	0.2593	0.1416	0.0672	0.698	16302_11	-0.2253	0.2109	0.286	0.881	Discordant
Cardioembolic stroke	O94907	DKK1	OID21066	-0.2574	0.1405	0.067	0.698	3535_84	-0.0151	0.1036	0.884	0.985	Concordant
Ischemic stroke	O43278	SPINT1	OID21109	-0.0516	0.0283	0.0681	0.701	2828_82	-0.0557	0.0428	0.193	0.843	Concordant
Large artery stroke	P12821	ACE	OID30696	0.1141	0.0625	0.0679	0.701	10714_7	0.0904	0.0445	0.0424	0.625	Concordant
Small vessel stroke	P03951	F11	OID30773	0.102	0.0559	0.068	0.701	2190_55	0.0641	0.0605	0.289	0.881	Concordant
Ischemic stroke	Q15465	SHH	OID30516	0.2221	0.1234	0.0719	0.703	2743_5	0.1541	0.0776	0.047	0.639	Concordant
Ischemic stroke	Q92752	TNR	OID20957	-0.0349	0.0192	0.0694	0.703	11302_237	-0.0996	0.0563	0.0767	0.709	Concordant
Ischemic stroke	P49747	COMP	OID20405	-0.0778	0.0431	0.0714	0.703	8043_153	-0.0896	0.046	0.0515	0.652	Concordant
Ischemic stroke	P20062	TCN2	OID20341	-0.0357	0.0198	0.0713	0.703	15560_52	0.0145	0.0155	0.351	0.899	Discordant
Ischemic stroke	Q99983	OMD	OID20725	-0.1964	0.1083	0.0698	0.703	5358_3	-0.0801	0.1505	0.594	0.947	Concordant
Cardioembolic stroke	P40925	MDH1	OID30669	0.3704	0.2043	0.0699	0.703	3853_56	0.5801	0.2397	0.0155	0.503	Concordant
Cardioembolic stroke	P08236	GUSB	OID20296	-0.2088	0.1155	0.0706	0.703	15562_24	-0.1707	0.0999	0.0876	0.724	Concordant
Cardioembolic stroke	P55773	CCL23	OID20693	-0.0989	0.0547	0.0706	0.703	3028_36	-0.0058	0.0387	0.88	0.985	Concordant
Large artery stroke	P08118	MSMB	OID20275	0.1162	0.064	0.0695	0.703	10620_21	0.0861	0.053	0.104	0.748	Concordant
Large artery stroke	Q9HB71	CACYBP	OID30649	0.3703	0.2053	0.0712	0.703	12432_23	0.4638	0.1812	0.0105	0.457	Concordant
Large artery stroke	Q9BZR6	RTN4R	OID21424	0.124	0.0689	0.0717	0.703	5105_2	0.1216	0.0708	0.0859	0.723	Concordant
Small vessel stroke	Q9BYC5	FUT8	OID20992	0.0767	0.0426	0.0718	0.703	8244_16	0.0274	0.0411	0.506	0.934	Concordant
Small vessel stroke	P36980	CFHR2	OID30720	0.0743	0.0413	0.0719	0.703	15584_9	0.0556	0.0279	0.0465	0.639	Concordant
Small vessel stroke	O15123	ANGPT2	OID21463	-0.1849	0.1026	0.0714	0.703	2602_2	-0.3968	0.1621	0.0144	0.492	Concordant
Small vessel stroke	P20849	COL9A1	OID20550	0.2484	0.1366	0.069	0.703	15466_30	-0.192	0.2963	0.517	0.936	Discordant
Small vessel stroke	Q96HD1	CRELD1	OID30619	-0.0966	0.0537	0.0717	0.703	7628_40	-0.0919	0.0537	0.0868	0.724	Concordant
Ischemic stroke	Q9Y653	ADGRG1	OID21294	-0.1887	0.1056	0.074	0.704	18893_26	-0.0638	0.118	0.589	0.947	Concordant
Ischemic stroke	Q7Z4W1	DCXR	OID21480	-0.1617	0.0907	0.0745	0.704	17758_79	0.0286	0.087	0.742	0.967	Discordant
Ischemic stroke	P55773	CCL23	OID20693	-0.0388	0.0216	0.0725	0.704	3028_36	0.0005	0.0155	0.974	0.996	Discordant
Cardioembolic stroke	P13796	LCP1	OID30367	0.0474	0.0265	0.074	0.704	17231_1	-0.0049	0.1328	0.97	0.996	Discordant
Large artery stroke	O15394	NCAM2	OID21095	0.0892	0.0498	0.0732	0.704	6507_16	0.0447	0.0466	0.338	0.894	Concordant
Large artery stroke	P16109	SELP	OID20379	0.167	0.0935	0.0741	0.704	4154_57	0.2031	0.0901	0.0241	0.571	Concordant
Small vessel stroke	Q92583	CCL17	OID20745	0.162	0.0902	0.0725	0.704	3519_3	0.1725	0.0828	0.0373	0.62	Concordant
Small vessel stroke	Q16775	HAGH	OID21459	0.4573	0.2543	0.0721	0.704	19267_14	0.294	0.1345	0.0288	0.609	Concordant
Small vessel stroke	Q5T2D2	TREML2	OID21120	-0.1217	0.0682	0.0743	0.704	5736_1	0.0401	0.0514	0.435	0.92	Discordant
Cardioembolic stroke	P22894	MMP8	OID21019	0.0836	0.0469	0.0749	0.704	9172_69	0.1407	0.0787	0.0739	0.704	Concordant
Large artery stroke	O43866	CD5L	OID30775	-0.1904	0.1068	0.0748	0.704	3293_2	-0.1165	0.0728	0.109	0.76	Concordant
Cardioembolic stroke	P26927	MST1	OID30713	0.092	0.0517	0.0752	0.705	4407_10	-0.01	0.0361	0.781	0.971	Discordant
Small vessel stroke	Q9H7Z7	PTGES2	OID30561	0.6229	0.3504	0.0755	0.706	18458_4	0.6518	0.3667	0.0755	0.706	Concordant
Ischemic stroke	P0C862	C1QTNF9	OID30620	0.0239	0.0134	0.0756	0.706	16605_2	0.0632	0.0378	0.0947	0.73	Concordant
Ischemic stroke	Q6UWL6	KIRREL2	OID20873	0.0722	0.0408	0.0767	0.709	16609_106	-0.0473	0.0276	0.0864	0.724	Discordant
Large artery stroke	P10092	CALCB	OID31100	-0.3096	0.1749	0.0767	0.709	17170_15	0.0225	0.0923	0.808	0.974	Discordant
Ischemic stroke	P61244	MAX	OID20877	0.1645	0.0931	0.0772	0.712	12411_60	0.0987	0.0407	0.0153	0.499	Concordant
Ischemic stroke	Q10588	BST1	OID21051	-0.0213	0.0122	0.0796	0.713	4535_50	-0.0222	0.0131	0.0888	0.727	Concordant
Ischemic stroke	Q9BRK3	MXRA8	OID30583	0.2519	0.1429	0.078	0.713	10521_10	0.0499	0.0884	0.573	0.947	Concordant
Ischemic stroke	Q9GZM7	TINAGL1	OID20180	0.1394	0.079	0.0776	0.713	11192_168	0.2811	0.1162	0.0156	0.503	Concordant
Ischemic stroke	Q01973	ROR1	OID20224	-0.0395	0.0225	0.0798	0.713	2590_69	-0.0539	0.0284	0.0574	0.67	Concordant
Ischemic stroke	P08697	SERPINF2	OID30779	-0.0812	0.0464	0.0801	0.713	3024_18	-0.0429	0.0506	0.397	0.909	Concordant
Ischemic stroke	Q9Y646	CPQ	OID30406	0.0413	0.0236	0.0801	0.713	9394_19	0.0161	0.0207	0.439	0.921	Concordant
Cardioembolic stroke	Q16288	NTRK3	OID21057	-0.1192	0.068	0.0796	0.713	2658_27	-0.1397	0.0798	0.0801	0.713	Concordant
Cardioembolic stroke	Q9HBG7	LY9	OID20670	0.0798	0.0452	0.0774	0.713	3324_51	0.0471	0.0421	0.263	0.88	Concordant
Cardioembolic stroke	O15400	STX7	OID30560	-0.0731	0.0418	0.0801	0.713	8274_64	-0.2135	0.146	0.144	0.813	Concordant
Cardioembolic stroke	P09543	CNP	OID30285	0.3879	0.2215	0.0799	0.713	6609_22	0.4422	0.2335	0.0583	0.672	Concordant
Cardioembolic stroke	Q24JP5	TMEM132A	OID30287	0.0748	0.0426	0.0788	0.713	7871_16	-0.1448	0.0472	0.00218	0.269	Discordant
Large artery stroke	P00390	GSR	OID30700	-0.3346	0.19	0.0783	0.713	19273_3	-0.2681	0.1991	0.178	0.838	Concordant
Large artery stroke	P49223	SPINT3	OID31509	-0.4068	0.2326	0.0803	0.713	7926_13	-0.0333	0.0727	0.647	0.955	Concordant
Small vessel stroke	Q9H4F8	SMOC1	OID21461	-0.1158	0.0656	0.0776	0.713	13118_5	-0.1684	0.1031	0.102	0.744	Concordant
Small vessel stroke	P02760	AMBP	OID21413	0.3856	0.2201	0.0798	0.713	15453_3	-0.1588	0.2139	0.458	0.924	Discordant
Small vessel stroke	Q02763	TEK	OID21496	0.0862	0.0492	0.0797	0.713	3773_15	0.2253	0.1414	0.111	0.764	Concordant
Small vessel stroke	P54252	ATXN3	OID31149	0.1378	0.0782	0.078	0.713	16825_20	0.0724	0.0805	0.369	0.9	Concordant
Cardioembolic stroke	Q6EMK4	VASN	OID20345	-0.0899	0.0515	0.0807	0.714	5682_13	-0.1675	0.2576	0.516	0.936	Concordant
Large artery stroke	P02008	HBZ	OID30307	0.0896	0.0513	0.0806	0.714	6919_3	0.0497	0.0457	0.276	0.881	Concordant
Ischemic stroke	Q96I25	RBM17	OID31034	-0.0793	0.0455	0.0811	0.715	17391_10	-0.0361	0.0422	0.393	0.905	Concordant
Cardioembolic stroke	P53674	CRYBB1	OID30319	0.1767	0.1014	0.0815	0.715	17751_68	0.1603	0.092	0.0815	0.715	Concordant
Cardioembolic stroke	P49747	COMP	OID20405	-0.2143	0.1229	0.0813	0.715	8043_153	-0.2166	0.1227	0.0775	0.713	Concordant
Large artery stroke	O14717	TRDMT1	OID31335	-0.2495	0.1432	0.0814	0.715	12635_9	-0.1301	0.0686	0.0578	0.671	Concordant
Large artery stroke	P20774	OGN	OID21123	-0.1263	0.0725	0.0813	0.715	17224_12	-0.0669	0.0703	0.342	0.895	Concordant
Large artery stroke	P00915	CA1	OID20409	-0.4259	0.2445	0.0815	0.715	4969_2	0.0047	0.1566	0.976	0.997	Discordant
Small vessel stroke	Q96B86	RGMA	OID21065	-0.1544	0.0886	0.0814	0.715	5483_1	-0.0912	0.1217	0.454	0.924	Concordant
Ischemic stroke	P15291	B4GALT1	OID20780	0.0591	0.0341	0.0828	0.715	13381_49	0.0665	0.0383	0.0828	0.715	Concordant
Cardioembolic stroke	Q96D42	HAVCR1	OID21422	0.0812	0.0467	0.0823	0.715	9021_1	0.0758	0.0492	0.124	0.782	Concordant
Large artery stroke	Q96J42	TXNDC15	OID21495	0.0901	0.0519	0.0826	0.715	6366_38	0.0514	0.0656	0.433	0.919	Concordant
Small vessel stroke	Q14393	GAS6	OID20318	-0.131	0.0753	0.082	0.715	15391_114	-0.1696	0.0893	0.0576	0.67	Concordant
Small vessel stroke	Q9NRV9	HEBP1	OID20063	0.3408	0.1961	0.0821	0.715	18225_13	0.0786	0.0425	0.0642	0.685	Concordant
Large artery stroke	Q9C005	DPY30	OID21410	0.7346	0.4237	0.083	0.716	13943_38	0.1917	0.355	0.589	0.947	Concordant
Ischemic stroke	P42702	LIFR	OID20606	-0.0688	0.0398	0.0837	0.718	5837_49	0.0177	0.0593	0.765	0.97	Discordant
Ischemic stroke	Q96FQ6	S100A16	OID20878	-0.1236	0.0715	0.0837	0.718	17836_17	0.0296	0.039	0.447	0.924	Discordant
Ischemic stroke	O00244	ATOX1	OID21476	-0.1686	0.0975	0.0839	0.718	19233_75	-0.1797	0.1046	0.0857	0.723	Concordant
Small vessel stroke	P31997	CEACAM8	OID20102	-0.2895	0.1677	0.0843	0.718	18873_8	-0.5129	0.2972	0.0843	0.718	Concordant
Cardioembolic stroke	P17900	GM2A	OID30413	0.0816	0.0473	0.0844	0.718	15441_6	0.0023	0.0653	0.973	0.996	Concordant
Small vessel stroke	Q16836	HADH	OID30132	0.5882	0.3414	0.0849	0.72	17739_1	-0.212	0.3116	0.496	0.93	Discordant
Cardioembolic stroke	Q96PX8	SLITRK1	OID30510	0.2352	0.1367	0.0853	0.721	15539_15	0.4507	0.2619	0.0853	0.721	Concordant
Large artery stroke	P26927	MST1	OID30713	0.1608	0.0935	0.0856	0.722	4407_10	-0.0621	0.0557	0.265	0.88	Discordant
Cardioembolic stroke	P22897	MRC1	OID30694	-0.2471	0.1441	0.0862	0.724	2637_77	0.0085	0.0545	0.876	0.985	Discordant
Large artery stroke	Q9NPH3	IL1RAP	OID21126	-0.1028	0.06	0.0866	0.724	14048_7	-0.0375	0.0393	0.34	0.894	Concordant
Ischemic stroke	Q13332	PTPRS	OID20306	-0.0427	0.025	0.087	0.724	6049_64	-0.1612	0.0861	0.0613	0.681	Concordant
Cardioembolic stroke	P16581	SELE	OID20290	0.3074	0.1796	0.0869	0.724	3470_1	0.2565	0.1473	0.0817	0.715	Concordant
Cardioembolic stroke	P09417	QDPR	OID20174	-0.0724	0.0423	0.0872	0.724	11257_1	-0.0775	0.0455	0.0888	0.727	Concordant
Cardioembolic stroke	Q8WU39	MZB1	OID20732	0.328	0.1922	0.088	0.724	16322_10	0.1338	0.1592	0.401	0.909	Concordant
Cardioembolic stroke	Q06520	SULT2A1	OID20508	-0.098	0.0575	0.0882	0.724	9829_91	-0.1748	0.1025	0.0882	0.724	Concordant
Cardioembolic stroke	P21709	EPHA1	OID20677	0.1316	0.0771	0.0881	0.724	3431_54	-0.0055	0.0268	0.836	0.979	Discordant
Large artery stroke	O95544	NADK	OID20178	-0.1862	0.1089	0.0874	0.724	13624_17	-0.321	0.2121	0.13	0.793	Concordant
Large artery stroke	P23280	CA6	OID21096	0.1087	0.0637	0.0877	0.724	3352_80	0.0697	0.0537	0.195	0.844	Concordant
Large artery stroke	P04040	CAT	OID30712	-0.1979	0.116	0.088	0.724	3488_64	-0.2295	0.1075	0.0328	0.613	Concordant
Small vessel stroke	Q16651	PRSS8	OID20763	-0.3237	0.1897	0.0879	0.724	15513_108	-0.5477	0.3869	0.157	0.821	Concordant
Cardioembolic stroke	P54315	PNLIPRP1	OID31122	0.1243	0.0731	0.0891	0.728	6627_25	0.0211	0.1153	0.854	0.982	Concordant
Large artery stroke	Q7LG56	RRM2B	OID21174	-0.3518	0.2071	0.0895	0.728	8925_25	-0.2501	0.1473	0.0895	0.728	Concordant
Small vessel stroke	Q92820	GGH	OID20416	-0.1039	0.0611	0.0893	0.728	9370_69	-0.0646	0.0593	0.276	0.881	Concordant
Ischemic stroke	Q9NZP8	C1RL	OID30721	0.1389	0.0831	0.0947	0.73	9348_1	0.0386	0.0724	0.594	0.947	Concordant
Ischemic stroke	Q5SW96	LDLRAP1	OID31068	0.227	0.1342	0.0907	0.73	18183_3	0.1519	0.0898	0.0907	0.73	Concordant
Ischemic stroke	P08319	ADH4	OID20117	-0.1169	0.0692	0.0912	0.73	8325_37	-0.0794	0.0654	0.225	0.856	Concordant
Ischemic stroke	Q6YHK3	CD109	OID21108	0.0232	0.0139	0.0951	0.73	3290_50	0.0385	0.0199	0.0532	0.657	Concordant
Ischemic stroke	Q15399	TLR1	OID30532	-0.0341	0.0203	0.0923	0.73	16324_38	-0.2256	0.0933	0.0156	0.503	Concordant
Cardioembolic stroke	O15123	ANGPT2	OID21463	-0.1401	0.083	0.0916	0.73	2602_2	-0.1101	0.1323	0.405	0.911	Concordant
Cardioembolic stroke	P07339	CTSD	OID20358	-0.0863	0.0515	0.0936	0.73	5508_62	-0.1441	0.0787	0.0673	0.698	Concordant
Cardioembolic stroke	Q9BXN1	ASPN	OID30315	0.1091	0.0652	0.0944	0.73	6451_64	0.077	0.0431	0.0739	0.704	Concordant
Cardioembolic stroke	P13995	MTHFD2	OID31078	0.514	0.3064	0.0935	0.73	18321_38	-0.0332	0.3129	0.916	0.989	Discordant
Large artery stroke	Q92765	FRZB	OID20968	-0.0845	0.0504	0.0938	0.73	13740_51	0.0055	0.0613	0.928	0.99	Discordant
Large artery stroke	P32455	GBP1	OID31128	-0.1426	0.0848	0.0926	0.73	15326_64	-0.1115	0.1224	0.362	0.9	Concordant
Large artery stroke	Q06141	REG3A	OID20258	0.1618	0.0967	0.0943	0.73	15304_1	0.1402	0.0915	0.126	0.784	Concordant
Large artery stroke	Q99969	RARRES2	OID20373	0.1982	0.1176	0.092	0.73	3079_62	0.2116	0.0992	0.0329	0.614	Concordant
Large artery stroke	Q96DR5	BPIFA2	OID30279	0.307	0.184	0.0952	0.73	16302_11	0.4818	0.2826	0.0882	0.724	Concordant
Large artery stroke	Q9GZT9	EGLN1	OID20572	0.2544	0.1513	0.0926	0.73	9901_28	-0.0127	0.125	0.919	0.989	Discordant
Large artery stroke	P31997	CEACAM8	OID20102	0.3071	0.183	0.0934	0.73	18873_8	0.5441	0.3243	0.0934	0.73	Concordant
Large artery stroke	Q9H6B4	CLMP	OID21419	-0.1241	0.0739	0.0931	0.73	10440_26	-0.2441	0.1055	0.0207	0.547	Concordant
Small vessel stroke	Q6B8I1	DUSP13	OID31394	-0.1304	0.078	0.0946	0.73	6525_17	-0.1929	0.1331	0.147	0.813	Concordant
Small vessel stroke	Q9NPJ3	ACOT13	OID31522	-0.5753	0.3428	0.0933	0.73	17675_17	-0.8411	0.4076	0.0391	0.62	Concordant
Small vessel stroke	P55103	INHBC	OID21093	0.1056	0.0629	0.0932	0.73	15686_49	0.0016	0.0282	0.955	0.995	Concordant
Small vessel stroke	P19961	AMY2B	OID20340	-0.1014	0.06	0.0909	0.73	15556_49	-0.0324	0.0676	0.632	0.952	Concordant
Small vessel stroke	P09417	QDPR	OID20174	-0.0883	0.0524	0.092	0.73	11257_1	-0.0927	0.0564	0.1	0.742	Concordant
Small vessel stroke	Q93091	RNASE6	OID30689	-0.0889	0.0527	0.0914	0.73	5646_20	0.0066	0.0382	0.863	0.984	Discordant
Small vessel stroke	P98160	HSPG2	OID20383	-0.199	0.1193	0.0952	0.73	15626_223	-0.1419	0.0839	0.0907	0.73	Concordant
Small vessel stroke	Q6EMK4	VASN	OID20345	-0.1021	0.0613	0.0957	0.731	5682_13	-0.2157	0.3185	0.498	0.93	Concordant
Cardioembolic stroke	P32456	GBP2	OID20489	-0.2595	0.1559	0.0959	0.733	18891_98	-0.3757	0.2222	0.0909	0.73	Concordant
Cardioembolic stroke	P20742	PZP	OID30730	0.6829	0.4107	0.0964	0.733	6580_29	-0.0524	0.142	0.712	0.966	Discordant
Cardioembolic stroke	Q9Y5C1	ANGPTL3	OID20407	-0.0973	0.0585	0.0964	0.733	10391_1	-0.0861	0.0695	0.215	0.855	Concordant
Cardioembolic stroke	P17927	CR1	OID30697	-0.1084	0.0652	0.0964	0.733	19556_12	-0.1386	0.0407	0.00066	0.163	Concordant
Cardioembolic stroke	O60911	CTSV	OID21405	0.142	0.0854	0.0966	0.733	3364_76	0.079	0.0901	0.381	0.901	Concordant
Cardioembolic stroke	P10082	PYY	OID30150	-0.1133	0.0683	0.0972	0.735	3727_35	-0.1597	0.2338	0.495	0.93	Concordant
Cardioembolic stroke	Q53FA7	TP53I3	OID30632	-0.0644	0.0388	0.0972	0.735	17748_21	-0.0676	0.0432	0.118	0.775	Concordant
Ischemic stroke	O15444	CCL25	OID20674	0.034	0.0205	0.0978	0.738	2705_5	-0.0034	0.0189	0.855	0.982	Discordant
Small vessel stroke	P17181	IFNAR1	OID31491	-0.0923	0.0557	0.0977	0.738	9183_7	-0.0669	0.0431	0.121	0.78	Concordant
Small vessel stroke	O60462	NRP2	OID21081	0.1695	0.1024	0.0981	0.738	15387_44	0.0767	0.1338	0.567	0.947	Concordant
Cardioembolic stroke	Q9H7Z7	PTGES2	OID30561	0.4399	0.2662	0.0985	0.739	18458_4	0.4603	0.2786	0.0985	0.739	Concordant
Cardioembolic stroke	Q9BXR6	CFHR5	OID30716	0.0836	0.0506	0.0986	0.739	16055_3	0.0114	0.0518	0.825	0.978	Concordant
Small vessel stroke	P56279	TCL1A	OID20987	0.1297	0.0786	0.0989	0.739	17210_2	0.1914	0.1274	0.133	0.798	Concordant
Ischemic stroke	Q8NBP7	PCSK9	OID20235	0.0397	0.0241	0.0995	0.741	5231_79	0.0454	0.0278	0.102	0.744	Concordant
Ischemic stroke	O95954	FTCD	OID31137	-0.2559	0.1555	0.0999	0.742	9213_24	-0.0085	0.0234	0.717	0.966	Concordant
Small vessel stroke	Q9NPH3	IL1RAP	OID21126	-0.0902	0.0548	0.0999	0.742	14048_7	-0.0585	0.037	0.114	0.769	Concordant
Cardioembolic stroke	Q8NBS9	TXNDC5	OID21012	-0.265	0.1613	0.1	0.742	11212_7	-0.2109	0.1134	0.0628	0.682	Concordant
Large artery stroke	P10147	CCL3	OID20610	0.107	0.0651	0.1	0.742	3040_59	0.0706	0.0734	0.336	0.894	Concordant
Small vessel stroke	Q9Y653	ADGRG1	OID21294	0.4858	0.2957	0.1	0.742	18893_26	0.4466	0.3333	0.18	0.838	Concordant
Cardioembolic stroke	P48304	REG1B	OID20266	-0.0752	0.0458	0.101	0.742	16770_3	-0.0356	0.0561	0.525	0.939	Concordant
Large artery stroke	P14543	NID1	OID20362	0.3044	0.1859	0.102	0.744	3213_65	0.2189	0.1442	0.129	0.792	Concordant
Small vessel stroke	Q96PE7	MCEE	OID31033	0.1743	0.1066	0.102	0.744	9388_18	0.0619	0.3167	0.845	0.98	Concordant
Small vessel stroke	Q6NUJ1	PSAPL1	OID31473	-0.0949	0.058	0.102	0.744	8814_33	-0.0398	0.0632	0.528	0.939	Concordant
Ischemic stroke	P09564	CD7	OID30543	-0.0533	0.0326	0.102	0.744	12008_3	-0.0684	0.04	0.087	0.724	Concordant
Ischemic stroke	P32456	GBP2	OID20489	-0.1141	0.0699	0.103	0.744	18891_98	-0.2233	0.0974	0.0218	0.556	Concordant
Ischemic stroke	P54252	ATXN3	OID31149	0.0446	0.0274	0.103	0.745	16825_20	0.0721	0.0288	0.0121	0.472	Concordant
Large artery stroke	P09543	CNP	OID30285	-0.4735	0.2906	0.103	0.746	6609_22	-0.359	0.3068	0.242	0.867	Concordant
Large artery stroke	P09238	MMP10	OID20687	-0.1204	0.0743	0.105	0.751	8479_4	-0.1093	0.0732	0.136	0.798	Concordant
Ischemic stroke	P12821	ACE	OID30696	0.0331	0.0204	0.106	0.753	10714_7	0.0272	0.0142	0.0554	0.663	Concordant
Ischemic stroke	P08174	CD55	OID20377	-0.0334	0.0207	0.107	0.753	5069_9	-0.0197	0.0214	0.356	0.9	Concordant
Ischemic stroke	O15400	STX7	OID30560	-0.0299	0.0185	0.107	0.753	8274_64	-0.0307	0.0666	0.644	0.955	Concordant
Cardioembolic stroke	P0C862	C1QTNF9	OID30620	0.0493	0.0305	0.106	0.753	16605_2	0.1603	0.0852	0.0598	0.681	Concordant
Cardioembolic stroke	Q9NZP8	C1RL	OID30721	0.2964	0.1837	0.107	0.753	9348_1	-0.1061	0.1707	0.534	0.94	Discordant
Large artery stroke	P30838	ALDH3A1	OID20512	0.1247	0.0773	0.106	0.753	11480_1	0.1878	0.1776	0.29	0.881	Concordant
Large artery stroke	P46531	NOTCH1	OID20311	-0.7088	0.4396	0.107	0.753	5107_7	-0.4514	0.28	0.107	0.753	Concordant
Small vessel stroke	O95379	TNFAIP8	OID20433	0.3994	0.2478	0.107	0.753	12563_2	0.1804	0.1278	0.158	0.822	Concordant
Small vessel stroke	Q8NBP7	PCSK9	OID20235	0.2134	0.132	0.106	0.753	5231_79	0.1996	0.1155	0.0839	0.718	Concordant
Ischemic stroke	Q96A00	PPP1R14A	OID31011	0.0545	0.0339	0.108	0.753	19117_3	0.0622	0.0387	0.108	0.754	Concordant
Ischemic stroke	Q9UHL4	DPP7	OID20142	-0.0488	0.0304	0.108	0.754	8346_9	-0.0164	0.0221	0.456	0.924	Concordant
Small vessel stroke	O95498	VNN2	OID21310	-0.0566	0.0353	0.108	0.756	15480_2	-0.0721	0.0386	0.0617	0.681	Concordant
Ischemic stroke	P30086	PEBP1	OID21087	0.1344	0.084	0.11	0.76	4276_10	-0.02	0.0307	0.514	0.936	Discordant
Ischemic stroke	Q9HC56	PCDH9	OID31516	-0.0437	0.0273	0.11	0.76	10558_26	-0.0296	0.0297	0.32	0.89	Concordant
Large artery stroke	Q6UW15	REG3G	OID31408	0.1235	0.0773	0.11	0.761	15476_6	-0.0027	0.0498	0.956	0.995	Discordant
Ischemic stroke	Q9UBP4	DKK3	OID20264	0.0304	0.0191	0.111	0.764	3607_71	0.0305	0.0222	0.169	0.832	Concordant
Ischemic stroke	Q15113	PCOLCE	OID20384	-0.0705	0.0443	0.111	0.764	11237_49	-0.071	0.0479	0.139	0.805	Concordant
Small vessel stroke	P16581	SELE	OID20290	0.3497	0.2197	0.112	0.764	3470_1	0.3076	0.1811	0.0894	0.728	Concordant
Cardioembolic stroke	Q9P0G3	KLK14	OID21407	0.0809	0.0509	0.112	0.765	15544_25	0.0393	0.0621	0.527	0.939	Concordant
Ischemic stroke	P01588	EPO	OID20522	-0.1553	0.0983	0.114	0.77	5813_58	-0.1592	0.11	0.148	0.814	Concordant
Small vessel stroke	P04746	AMY2A	OID20333	-0.0939	0.0596	0.115	0.77	18917_53	-0.0499	0.0616	0.417	0.916	Concordant
Small vessel stroke	Q86WD7	SERPINA9	OID21284	-0.0859	0.0545	0.115	0.77	7266_4	-0.2692	0.1186	0.0232	0.568	Concordant
Small vessel stroke	P21128	ENDOU	OID31498	0.1177	0.0747	0.115	0.77	5656_53	0.5955	0.3338	0.0745	0.704	Concordant
Cardioembolic stroke	Q15582	TGFBI	OID20417	-0.0746	0.0476	0.117	0.775	3283_21	0.0066	0.0382	0.863	0.984	Discordant
Large artery stroke	P14555	PLA2G2A	OID20274	-0.0822	0.0524	0.117	0.775	2692_74	-0.0495	0.0489	0.311	0.888	Concordant
Large artery stroke	P36222	CHI3L1	OID20399	0.1118	0.0712	0.117	0.775	11104_13	-0.0169	0.039	0.665	0.958	Discordant
Small vessel stroke	Q14914	PTGR1	OID30297	0.1075	0.0685	0.117	0.775	19617_5	0.0557	0.0542	0.304	0.887	Concordant
Large artery stroke	P0C862	C1QTNF9	OID30620	0.0642	0.0411	0.118	0.775	16605_2	0.1502	0.1153	0.193	0.843	Concordant
Large artery stroke	P07108	DBI	OID21143	-0.127	0.0812	0.118	0.775	16919_1	-0.1599	0.0912	0.0795	0.713	Concordant
Small vessel stroke	Q76M96	CCDC80	OID20226	0.5281	0.3377	0.118	0.775	3234_23	0.2006	0.2305	0.384	0.903	Concordant
Small vessel stroke	Q8WXD2	SCG3	OID20728	0.0651	0.0417	0.118	0.775	7957_2	0.014	0.0542	0.796	0.974	Concordant
Small vessel stroke	Q96DR5	BPIFA2	OID30279	0.2704	0.1733	0.119	0.778	16302_11	0.1016	0.2643	0.701	0.963	Concordant
Cardioembolic stroke	Q9UL46	PSME2	OID20989	0.2776	0.1787	0.12	0.779	17694_32	0.1157	0.238	0.627	0.952	Concordant
Cardioembolic stroke	Q06323	PSME1	OID20969	0.3066	0.1973	0.12	0.779	5918_5	0.5676	0.3142	0.0708	0.703	Concordant
Ischemic stroke	O75629	CREG1	OID21515	-0.0604	0.039	0.121	0.78	9357_4	-0.0627	0.0432	0.146	0.813	Concordant
Cardioembolic stroke	Q03013	GSTM4	OID30164	-0.0961	0.062	0.121	0.78	18895_54	-0.0087	0.0295	0.768	0.97	Concordant
Small vessel stroke	Q9UBR2	CTSZ	OID20365	0.3683	0.2378	0.121	0.78	4971_1	0.1534	0.1173	0.191	0.841	Concordant
Ischemic stroke	P16035	TIMP2	OID30318	0.1211	0.0783	0.122	0.78	2278_61	0.0699	0.1054	0.507	0.935	Concordant
Large artery stroke	P02774	GC	OID30780	-0.0709	0.0458	0.122	0.78	15589_1	-0.2577	0.1627	0.113	0.767	Concordant
Small vessel stroke	Q76LX8	ADAMTS13	OID20249	-0.1094	0.0707	0.122	0.781	3175_51	-0.0448	0.0546	0.412	0.914	Concordant
Ischemic stroke	P06734	FCER2	OID21133	-0.0302	0.0195	0.122	0.781	3291_30	-0.0286	0.0222	0.197	0.846	Concordant
Ischemic stroke	Q9BXN1	ASPN	OID30315	0.0443	0.0287	0.123	0.782	6451_64	0.0291	0.0191	0.129	0.791	Concordant
Cardioembolic stroke	Q02790	FKBP4	OID20960	0.4741	0.3074	0.123	0.782	17722_5	0.3749	0.2441	0.125	0.783	Concordant
Cardioembolic stroke	P08709	F7	OID20372	-0.0946	0.0614	0.124	0.782	3184_25	-0.0649	0.0434	0.135	0.798	Concordant
Large artery stroke	Q9P0K1	ADAM22	OID21001	-0.1027	0.0666	0.123	0.782	7933_75	-0.0172	0.0799	0.83	0.979	Concordant
Large artery stroke	P21128	ENDOU	OID31498	-0.1247	0.0809	0.123	0.782	5656_53	-0.5293	0.3594	0.141	0.808	Concordant
Large artery stroke	P52823	STC1	OID21014	0.5232	0.3399	0.124	0.782	4930_21	0.2677	0.2677	0.317	0.888	Concordant
Large artery stroke	P18065	IGFBP2	OID20325	0.7266	0.4711	0.123	0.782	8469_41	0.8961	0.581	0.123	0.782	Concordant
Small vessel stroke	O75015	FCGR3B	OID20387	-0.115	0.0746	0.123	0.782	3311_27	-0.029	0.0523	0.579	0.947	Concordant
Ischemic stroke	P43251	BTD	OID30754	-0.0375	0.0244	0.124	0.782	15644_1	-0.0021	0.0166	0.897	0.986	Concordant
Ischemic stroke	Q9HB71	CACYBP	OID30649	0.1003	0.0653	0.125	0.783	12432_23	0.1288	0.0553	0.0199	0.542	Concordant
Cardioembolic stroke	P49767	VEGFC	OID21524	-0.3646	0.2372	0.124	0.783	3132_1	-0.0563	0.256	0.826	0.979	Concordant
Small vessel stroke	Q9NZQ7	CD274	OID20966	-0.101	0.0658	0.125	0.783	5060_62	-0.1555	0.0928	0.0938	0.73	Concordant
Small vessel stroke	A6NI73	LILRA5	OID20209	-0.0909	0.0591	0.124	0.783	8766_29	-0.0683	0.047	0.146	0.813	Concordant
Cardioembolic stroke	P21741	MDK	OID21489	-0.3351	0.2186	0.125	0.783	2911_27	-0.4335	0.2653	0.102	0.744	Concordant
Small vessel stroke	P15692	VEGFA	OID20650	-0.0586	0.0383	0.126	0.785	19437_61	-0.0744	0.0455	0.102	0.744	Concordant
Ischemic stroke	P54764	EPHA4	OID30622	-0.0609	0.0398	0.126	0.786	16288_17	-0.0256	0.0485	0.597	0.948	Concordant
Ischemic stroke	O75326	SEMA7A	OID20283	-0.0838	0.0549	0.127	0.786	7019_13	-0.1528	0.1	0.127	0.786	Concordant
Ischemic stroke	P43234	CTSO	OID20660	-0.0593	0.0389	0.127	0.788	9264_11	-0.1071	0.0501	0.0326	0.613	Concordant
Large artery stroke	P37023	ACVRL1	OID20999	-0.1258	0.0825	0.127	0.788	16318_12	-0.0705	0.1242	0.57	0.947	Concordant
Small vessel stroke	P06727	APOA4	OID30733	-0.2185	0.1433	0.127	0.788	17685_9	-0.1584	0.2357	0.502	0.931	Concordant
Small vessel stroke	P15121	AKR1B1	OID21244	-0.662	0.4348	0.128	0.79	16606_85	-0.3327	0.2446	0.174	0.835	Concordant
Large artery stroke	P42701	IL12RB1	OID20486	-0.1022	0.0672	0.128	0.791	2632_5	-0.5297	0.2908	0.0685	0.701	Concordant
Small vessel stroke	Q5KU26	COLEC12	OID20738	0.2237	0.1472	0.129	0.791	5457_5	0.1708	0.1466	0.244	0.869	Concordant
Ischemic stroke	Q8TDL5	BPIFB1	OID20308	-0.0369	0.0243	0.129	0.792	15367_38	-0.0386	0.0191	0.0427	0.625	Concordant
Cardioembolic stroke	P24158	PRTN3	OID20329	0.0846	0.0558	0.129	0.792	13720_95	0.0064	0.0595	0.915	0.989	Concordant
Large artery stroke	Q9Y2Y8	PRG3	OID30383	0.3192	0.2104	0.129	0.792	9015_1	0.1725	0.2824	0.541	0.942	Concordant
Large artery stroke	O14625	CXCL11	OID21042	0.1492	0.0984	0.129	0.792	3038_9	0.101	0.065	0.12	0.78	Concordant
Small vessel stroke	Q96AT9	RPE	OID31324	0.5307	0.3497	0.129	0.792	12646_2	0.3989	0.2629	0.129	0.792	Concordant
Cardioembolic stroke	Q9NWZ3	IRAK4	OID20577	-0.3798	0.2512	0.131	0.793	18162_167	-0.3909	0.2255	0.0831	0.716	Concordant
Cardioembolic stroke	O14786	NRP1	OID20390	0.0825	0.0546	0.131	0.793	5542_22	0.0471	0.0528	0.372	0.9	Concordant
Large artery stroke	P13686	ACP5	OID20314	-0.106	0.0702	0.131	0.794	3232_28	-0.1327	0.0973	0.173	0.835	Concordant
Large artery stroke	O75843	AP1G2	OID31348	-0.2984	0.1979	0.132	0.794	12714_38	-0.2673	0.1607	0.0963	0.733	Concordant
Cardioembolic stroke	O75077	ADAM23	OID20651	0.0586	0.039	0.133	0.797	7049_2	-0.007	0.0311	0.822	0.977	Discordant
Small vessel stroke	Q8WWV3	RTN4IP1	OID31030	0.3228	0.2148	0.133	0.798	18180_58	0.3315	0.3259	0.309	0.888	Concordant
Ischemic stroke	Q9UBX1	CTSF	OID21500	-0.0581	0.0387	0.134	0.798	9212_22	-0.0874	0.0418	0.0365	0.62	Concordant
Ischemic stroke	P21860	ERBB3	OID20705	0.0911	0.0607	0.134	0.798	2617_56	0.1042	0.0695	0.134	0.798	Concordant
Large artery stroke	P98160	HSPG2	OID20383	0.1936	0.1289	0.133	0.798	15626_223	-0.0643	0.0873	0.462	0.926	Discordant
Ischemic stroke	Q12884	FAP	OID20330	-0.0451	0.0302	0.136	0.798	5029_3	-0.0753	0.0428	0.0783	0.713	Concordant
Ischemic stroke	P00736	C1R	OID30753	0.1933	0.1295	0.135	0.798	3285_23	0.0549	0.1028	0.594	0.947	Concordant
Ischemic stroke	Q9NR46	SH3GLB2	OID31145	0.0403	0.027	0.136	0.798	18222_34	0.029	0.0216	0.179	0.838	Concordant
Cardioembolic stroke	P01011	SERPINA3	OID30786	-0.0664	0.0445	0.135	0.798	4153_11	-0.0934	0.0618	0.131	0.793	Concordant
Cardioembolic stroke	Q13478	IL18R1	OID20652	0.061	0.0408	0.135	0.798	14079_14	0.038	0.0397	0.338	0.894	Concordant
Large artery stroke	P02787	TF	OID30783	0.1058	0.0709	0.135	0.798	4162_54	0.2329	0.1558	0.135	0.798	Concordant
Large artery stroke	P04275	VWF	OID20256	0.3681	0.2461	0.135	0.798	3050_7	0.0919	0.2029	0.651	0.955	Concordant
Large artery stroke	P13929	ENO3	OID30209	0.3684	0.2467	0.135	0.798	16616_137	0.0868	0.0694	0.211	0.854	Concordant
Large artery stroke	Q14512	FGFBP1	OID21507	0.271	0.1814	0.135	0.798	15494_11	-0.2686	0.2884	0.352	0.899	Discordant
Small vessel stroke	Q06520	SULT2A1	OID20508	-0.1075	0.072	0.136	0.798	9829_91	-0.1918	0.1285	0.136	0.798	Concordant
Ischemic stroke	P36551	CPOX	OID30495	0.0949	0.0637	0.136	0.799	18241_18	0.0338	0.0471	0.473	0.927	Concordant
Cardioembolic stroke	P01019	AGT	OID30709	0.0724	0.0487	0.137	0.802	3484_60	0.0716	0.0893	0.422	0.917	Concordant
Ischemic stroke	Q9Y2E5	MAN2B2	OID30306	-0.0288	0.0194	0.138	0.802	9251_28	-0.0202	0.0189	0.284	0.881	Concordant
Small vessel stroke	P00749	PLAU	OID21124	-0.3317	0.2234	0.138	0.802	4158_54	0.0089	0.0743	0.905	0.987	Discordant
Small vessel stroke	P13987	CD59	OID20339	-0.1287	0.0868	0.138	0.803	11514_196	-0.1269	0.116	0.274	0.881	Concordant
Large artery stroke	O95954	FTCD	OID31137	-0.9673	0.6522	0.138	0.803	9213_24	-0.1976	0.19	0.298	0.886	Concordant
Large artery stroke	Q9HCB6	SPON1	OID20759	0.1123	0.0758	0.138	0.804	4297_62	0.1344	0.0724	0.0635	0.682	Concordant
Ischemic stroke	P08069	IGF1R	OID21274	-0.0864	0.0584	0.139	0.804	4232_19	-0.054	0.0647	0.404	0.911	Concordant
Ischemic stroke	O15455	TLR3	OID20612	-0.0249	0.0168	0.139	0.804	16918_198	-0.0588	0.0187	0.00167	0.24	Concordant
Large artery stroke	P02778	CXCL10	OID20697	-0.4809	0.3247	0.139	0.804	4141_79	-0.4514	0.3048	0.139	0.804	Concordant
Large artery stroke	Q08380	LGALS3BP	OID30765	0.3477	0.2347	0.138	0.804	5000_52	0.2725	0.1518	0.0727	0.704	Concordant
Cardioembolic stroke	P05067	APP	OID21070	0.3395	0.2296	0.139	0.806	3171_57	0.3363	0.2182	0.123	0.782	Concordant
Small vessel stroke	P23280	CA6	OID21096	0.0892	0.0603	0.139	0.806	3352_80	0.04	0.0477	0.401	0.909	Concordant
Ischemic stroke	Q96AP7	ESAM	OID20270	-0.0744	0.0504	0.14	0.807	7841_84	-0.036	0.034	0.29	0.881	Concordant
Cardioembolic stroke	P07333	CSF1R	OID30681	-0.1586	0.1075	0.14	0.807	13682_47	-0.1156	0.1271	0.363	0.9	Concordant
Small vessel stroke	Q6ZMJ2	SCARA5	OID21058	-0.0939	0.0637	0.14	0.807	10419_1	-0.022	0.0772	0.776	0.971	Concordant
Ischemic stroke	P80098	CCL7	OID20523	-0.1025	0.0696	0.141	0.807	4886_3	-0.0137	0.0167	0.415	0.916	Concordant
Ischemic stroke	P22749	GNLY	OID21132	-0.036	0.0244	0.141	0.808	3195_50	-0.0206	0.0195	0.289	0.881	Concordant
Cardioembolic stroke	P23919	DTYMK	OID30308	0.5641	0.3832	0.141	0.808	19504_22	0.4858	0.33	0.141	0.808	Concordant
Small vessel stroke	Q16620	NTRK2	OID20136	0.4404	0.2991	0.141	0.808	4866_59	0.327	0.327	0.317	0.888	Concordant
Ischemic stroke	Q14512	FGFBP1	OID21507	-0.0844	0.0574	0.142	0.808	15494_11	-0.1579	0.1025	0.123	0.782	Concordant
Cardioembolic stroke	P39060	COL18A1	OID20332	0.1473	0.1001	0.141	0.808	2201_17	-0.0339	0.107	0.751	0.969	Discordant
Cardioembolic stroke	P54727	RAD23B	OID21166	0.3734	0.2542	0.142	0.808	12522_6	0.4618	0.3057	0.131	0.794	Concordant
Small vessel stroke	Q15818	NPTX1	OID21074	-0.0933	0.0635	0.142	0.808	9256_78	-0.0503	0.0724	0.487	0.927	Concordant
Large artery stroke	Q96PX8	SLITRK1	OID30510	0.26	0.1774	0.143	0.81	15539_15	0.4982	0.3398	0.143	0.81	Concordant
Small vessel stroke	Q86UX2	ITIH5	OID31430	-0.3597	0.2453	0.143	0.81	8233_2	-0.0692	0.0512	0.176	0.838	Concordant
Ischemic stroke	Q06033	ITIH3	OID20352	-0.0359	0.0245	0.143	0.811	7145_1	-0.0143	0.0181	0.428	0.919	Concordant
Ischemic stroke	P35754	GLRX	OID20195	0.0315	0.0216	0.144	0.813	18386_36	0.0331	0.0982	0.736	0.967	Concordant
Ischemic stroke	Q13093	PLA2G7	OID21105	-0.12	0.0826	0.146	0.813	5015_15	-0.0011	0.0796	0.989	1	Concordant
Ischemic stroke	Q02487	DSC2	OID21079	0.0432	0.0298	0.147	0.813	13126_52	-0.0044	0.0547	0.936	0.992	Discordant
Ischemic stroke	O95502	NPTXR	OID20191	0.0163	0.0112	0.146	0.813	15511_37	0.0206	0.0166	0.215	0.855	Concordant
Cardioembolic stroke	P09104	ENO2	OID21046	0.1867	0.1281	0.145	0.813	10339_48	0.1755	0.1204	0.145	0.813	Concordant
Cardioembolic stroke	P14091	CTSE	OID30628	-0.2682	0.184	0.145	0.813	15376_134	-0.2518	0.2478	0.31	0.888	Concordant
Cardioembolic stroke	P16871	IL7R	OID21136	0.0634	0.0435	0.145	0.813	5089_11	0.4068	0.2053	0.0475	0.641	Concordant
Cardioembolic stroke	P06396	GSN	OID30714	-0.2256	0.155	0.145	0.813	16607_78	0.0866	0.0966	0.37	0.9	Discordant
Cardioembolic stroke	Q9GZT9	EGLN1	OID20572	-0.168	0.1151	0.144	0.813	9901_28	-0.0173	0.1011	0.864	0.984	Concordant
Large artery stroke	Q8IW75	SERPINA12	OID20219	-0.0616	0.0422	0.144	0.813	6551_94	-0.0666	0.0541	0.218	0.855	Concordant
Large artery stroke	Q96B86	RGMA	OID21065	0.1393	0.0954	0.144	0.813	5483_1	0.0174	0.1317	0.895	0.986	Concordant
Small vessel stroke	P52758	RIDA	OID30635	0.1092	0.0751	0.146	0.813	14636_25	0.1368	0.0778	0.0787	0.713	Concordant
Small vessel stroke	Q13508	ART3	OID20346	0.1197	0.0823	0.146	0.813	7970_315	0.1329	0.0807	0.0994	0.741	Concordant
Large artery stroke	Q9UL46	PSME2	OID20989	0.342	0.2363	0.148	0.814	17694_32	0.2282	0.21	0.277	0.881	Concordant
Large artery stroke	P14210	HGF	OID20656	-0.3495	0.2417	0.148	0.814	2681_23	0.3921	0.2024	0.0527	0.657	Discordant
Large artery stroke	P51858	HDGF	OID21455	0.0682	0.0472	0.148	0.814	16758_96	-0.0636	0.306	0.835	0.979	Discordant
Large artery stroke	Q06323	PSME1	OID20969	0.3777	0.261	0.148	0.814	5918_5	0.3682	0.4139	0.374	0.9	Concordant
Large artery stroke	P01133	EGF	OID20698	-0.2338	0.1613	0.147	0.814	5509_7	-0.3333	0.2067	0.107	0.753	Concordant
Small vessel stroke	Q13478	IL18R1	OID20652	0.073	0.0505	0.148	0.814	14079_14	-0.0122	0.0494	0.805	0.974	Discordant
Small vessel stroke	P08134	RHOC	OID20950	0.3659	0.253	0.148	0.814	17764_108	0.2295	0.1964	0.243	0.868	Concordant
Ischemic stroke	O00182	LGALS9	OID20781	0.0345	0.0239	0.149	0.815	9197_4	0.1018	0.0597	0.0884	0.725	Concordant
Small vessel stroke	P35070	BTC	OID21199	-0.0724	0.0501	0.149	0.815	13088_397	-0.066	0.1305	0.613	0.949	Concordant
Ischemic stroke	Q8N423	LILRB2	OID20301	0.0143	0.0099	0.149	0.816	5091_28	-0.0189	0.0153	0.218	0.855	Discordant
Cardioembolic stroke	Q12860	CNTN1	OID20307	0.1094	0.0759	0.149	0.816	2974_61	0.1203	0.062	0.0522	0.652	Concordant
Large artery stroke	Q24JP5	TMEM132A	OID30287	0.0818	0.0567	0.15	0.817	7871_16	-0.118	0.0632	0.0619	0.681	Discordant
Ischemic stroke	P35052	GPC1	OID21438	-0.0313	0.0218	0.151	0.817	8697_38	-0.0383	0.0183	0.0363	0.62	Concordant
Ischemic stroke	P30041	PRDX6	OID21404	-0.0753	0.0523	0.15	0.817	5018_68	-0.0741	0.0741	0.317	0.888	Concordant
Cardioembolic stroke	P08217	CELA2A	OID30411	0.3196	0.2226	0.151	0.817	7140_1	-0.4055	0.1855	0.0288	0.609	Discordant
Cardioembolic stroke	O75354	ENTPD6	OID20100	-0.0697	0.0484	0.15	0.817	8932_1	-0.1791	0.1606	0.265	0.88	Concordant
Large artery stroke	Q9BUN1	C1orf56	OID30595	-0.6436	0.4479	0.151	0.817	5744_12	-0.299	0.1451	0.0393	0.62	Concordant
Large artery stroke	Q5VY43	PEAR1	OID20257	0.159	0.1107	0.151	0.817	8275_31	0.1775	0.1236	0.151	0.817	Concordant
Large artery stroke	O15467	CCL16	OID20334	0.0738	0.0513	0.15	0.817	4913_78	-0.0068	0.0622	0.913	0.988	Discordant
Small vessel stroke	Q92859	NEO1	OID31066	-0.4319	0.3008	0.151	0.817	8900_28	-0.0931	0.1183	0.431	0.919	Concordant
Cardioembolic stroke	Q96A25	TMEM106A	OID31411	-0.2321	0.1618	0.151	0.818	10499_1	0.1441	0.4407	0.744	0.967	Discordant
Large artery stroke	P08571	CD14	OID20378	-0.1102	0.0769	0.152	0.818	16914_104	-0.1479	0.0983	0.132	0.797	Concordant
Small vessel stroke	O94856	NFASC	OID20634	-0.0709	0.0495	0.152	0.818	7179_69	-0.0836	0.0578	0.148	0.814	Concordant
Cardioembolic stroke	O95544	NADK	OID20178	-0.1077	0.0753	0.152	0.818	13624_17	-0.1452	0.1508	0.336	0.894	Concordant
Ischemic stroke	P08571	CD14	OID20378	-0.0352	0.0246	0.153	0.818	16914_104	-0.0475	0.031	0.125	0.783	Concordant
Large artery stroke	O00241	SIRPB1	OID20739	-0.0875	0.0611	0.152	0.818	6247_9	-0.0092	0.0284	0.746	0.968	Concordant
Ischemic stroke	P49223	SPINT3	OID31509	-0.1102	0.0772	0.153	0.818	7926_13	-0.0086	0.0243	0.725	0.966	Concordant
Ischemic stroke	Q8NBZ7	UXS1	OID21189	0.0938	0.0656	0.153	0.818	8258_22	0.0724	0.0682	0.289	0.881	Concordant
Cardioembolic stroke	Q99650	OSMR	OID20356	-0.069	0.0483	0.153	0.818	10892_8	-0.2748	0.1426	0.0539	0.658	Concordant
Cardioembolic stroke	Q6BCY4	CYB5R2	OID31512	-0.0821	0.0575	0.153	0.818	19143_38	-0.031	0.0672	0.644	0.955	Concordant
Large artery stroke	P21860	ERBB3	OID20705	0.2518	0.1764	0.153	0.818	2617_56	0.2883	0.2019	0.153	0.818	Concordant
Large artery stroke	O43854	EDIL3	OID20081	0.3686	0.2588	0.154	0.818	9360_33	-0.0829	0.3459	0.81	0.975	Discordant
Large artery stroke	Q8N1Q1	CA13	OID20225	0.1101	0.0772	0.154	0.818	3420_21	0.1166	0.0724	0.107	0.753	Concordant
Small vessel stroke	Q01973	ROR1	OID20224	-0.0956	0.067	0.153	0.818	2590_69	-0.1386	0.0846	0.102	0.744	Concordant
Small vessel stroke	P07451	CA3	OID20271	-0.1906	0.1338	0.154	0.818	3799_11	-0.1702	0.1194	0.154	0.818	Concordant
Small vessel stroke	Q8IW75	SERPINA12	OID20219	-0.057	0.0399	0.153	0.818	6551_94	-0.0314	0.0516	0.544	0.942	Concordant
Ischemic stroke	P10147	CCL3	OID20610	-0.0302	0.0212	0.155	0.819	3040_59	0.0041	0.0232	0.859	0.984	Discordant
Small vessel stroke	P78423	CX3CL1	OID20976	0.1366	0.096	0.155	0.819	2827_23	0.4161	0.3596	0.247	0.87	Concordant
Ischemic stroke	Q9BUN1	C1orf56	OID30595	-0.2462	0.1731	0.155	0.819	5744_12	0.0289	0.0455	0.526	0.939	Discordant
Small vessel stroke	Q9P0K1	ADAM22	OID21001	-0.0872	0.0613	0.155	0.819	7933_75	-0.0991	0.0698	0.156	0.821	Concordant
Cardioembolic stroke	P02748	C9	OID30698	-0.2225	0.1567	0.156	0.82	3060_43	-0.0836	0.1225	0.495	0.93	Concordant
Small vessel stroke	Q9UGM5	FETUB	OID20404	-0.1408	0.0993	0.156	0.821	3367_8	0.1623	0.0903	0.0724	0.704	Discordant
Large artery stroke	Q9UMF0	ICAM5	OID20145	-0.0665	0.0469	0.157	0.821	5124_69	-0.0487	0.0628	0.438	0.921	Concordant
Ischemic stroke	P01034	CST3	OID20400	0.037	0.0262	0.158	0.822	2609_59	0.036	0.0316	0.256	0.875	Concordant
Cardioembolic stroke	P00742	F10	OID30684	0.1204	0.0852	0.158	0.822	3077_66	0.059	0.1282	0.645	0.955	Concordant
Cardioembolic stroke	Q96H15	TIMD4	OID20375	0.0969	0.0686	0.158	0.822	15449_33	0.0572	0.0634	0.368	0.9	Concordant
Large artery stroke	Q9Y5Q6	INSL5	OID31448	-0.1714	0.1215	0.158	0.822	10462_14	-0.5383	0.3815	0.158	0.822	Concordant
Large artery stroke	O14773	TPP1	OID20750	-0.2041	0.1448	0.158	0.823	17691_1	-0.1532	0.1512	0.311	0.888	Concordant
Ischemic stroke	P30043	BLVRB	OID21141	-0.1123	0.0798	0.159	0.823	17148_7	0.0692	0.0729	0.342	0.895	Discordant
Ischemic stroke	Q08334	IL10RB	OID20696	-0.021	0.0149	0.159	0.823	2631_50	-0.1418	0.105	0.177	0.838	Concordant
Cardioembolic stroke	P12318	FCGR2A	OID20391	-0.0606	0.043	0.159	0.823	3309_2	-0.0446	0.0402	0.267	0.88	Concordant
Cardioembolic stroke	P20155	SPINK2	OID30627	-0.0745	0.0529	0.159	0.823	13405_61	0.0672	0.0698	0.336	0.894	Discordant
Cardioembolic stroke	P35754	GLRX	OID20195	0.0686	0.0488	0.16	0.825	18386_36	-0.0296	0.2189	0.893	0.986	Discordant
Ischemic stroke	Q6BAA4	FCRLB	OID21193	-0.0221	0.0158	0.162	0.825	15583_18	-0.0042	0.0218	0.846	0.98	Concordant
Ischemic stroke	Q99969	RARRES2	OID20373	0.0519	0.037	0.162	0.825	3079_62	0.0426	0.0321	0.185	0.84	Concordant
Ischemic stroke	P07339	CTSD	OID20358	-0.0324	0.0232	0.163	0.825	5508_62	-0.0518	0.0359	0.148	0.814	Concordant
Ischemic stroke	P07359	GP1BA	OID20381	-0.0879	0.063	0.163	0.825	4990_87	-0.0908	0.0463	0.0496	0.647	Concordant
Ischemic stroke	P09417	QDPR	OID20174	-0.0259	0.0185	0.163	0.825	11257_1	-0.0271	0.0199	0.174	0.835	Concordant
Ischemic stroke	Q86WD7	SERPINA9	OID21284	-0.0278	0.0199	0.164	0.825	7266_4	0.0093	0.0433	0.829	0.979	Discordant
Ischemic stroke	Q8N8U9	BMPER	OID30615	-0.0542	0.0389	0.163	0.825	15368_3	0.0042	0.0591	0.944	0.993	Discordant
Cardioembolic stroke	O00585	CCL21	OID20686	0.2346	0.1677	0.162	0.825	2516_57	-0.204	0.1846	0.269	0.881	Discordant
Cardioembolic stroke	Q96J42	TXNDC15	OID21495	-0.0534	0.0383	0.163	0.825	6366_38	-0.0163	0.0503	0.746	0.968	Concordant
Cardioembolic stroke	P09211	GSTP1	OID20876	0.1145	0.0818	0.162	0.825	4911_49	0.1197	0.1268	0.345	0.896	Concordant
Cardioembolic stroke	Q9BPX1	HSD17B14	OID31098	0.037	0.0264	0.161	0.825	13972_4	0.1405	0.2097	0.503	0.932	Concordant
Large artery stroke	P45954	ACADSB	OID30356	-0.1403	0.1	0.161	0.825	17403_14	-0.196	0.2061	0.342	0.895	Concordant
Large artery stroke	P80370	DLK1	OID20295	0.0958	0.0684	0.161	0.825	6373_54	-0.0422	0.0598	0.48	0.927	Discordant
Large artery stroke	P19957	PI3	OID20326	0.1058	0.0758	0.163	0.825	4982_54	0.1101	0.0778	0.157	0.822	Concordant
Small vessel stroke	Q9GZX6	IL22	OID31407	0.2659	0.1897	0.161	0.825	2778_10	0.6728	0.3733	0.0715	0.703	Concordant
Small vessel stroke	P10147	CCL3	OID20610	-0.0864	0.0615	0.16	0.825	3040_59	-0.0504	0.0665	0.449	0.924	Concordant
Small vessel stroke	P30084	ECHS1	OID30239	0.149	0.1067	0.163	0.825	17787_1	-0.0171	0.4863	0.972	0.996	Discordant
Small vessel stroke	Q96R05	RBP7	OID31526	0.118	0.0846	0.163	0.825	14208_3	0.2726	0.2023	0.178	0.838	Concordant
Small vessel stroke	Q96LA6	FCRL1	OID20172	0.0984	0.0707	0.164	0.825	5728_60	0.0779	0.0627	0.214	0.855	Concordant
Large artery stroke	Q08830	FGL1	OID30702	0.0581	0.0418	0.164	0.825	5581_28	0.0256	0.0608	0.674	0.96	Concordant
Small vessel stroke	O43508	TNFSF12	OID20624	0.0884	0.0636	0.165	0.825	5939_42	0.0735	0.0609	0.227	0.857	Concordant
Large artery stroke	P09417	QDPR	OID20174	-0.0784	0.0565	0.165	0.826	11257_1	-0.0828	0.0608	0.173	0.835	Concordant
Cardioembolic stroke	P35052	GPC1	OID21438	-0.0728	0.0525	0.166	0.827	8697_38	-0.0768	0.044	0.0807	0.714	Concordant
Large artery stroke	P08217	CELA2A	OID30411	0.4089	0.295	0.166	0.827	7140_1	-0.0355	0.259	0.891	0.986	Discordant
Small vessel stroke	O00182	LGALS9	OID20781	-0.0961	0.0693	0.166	0.827	9197_4	-0.135	0.1674	0.42	0.916	Concordant
Cardioembolic stroke	P02751	FN1	OID30787	-0.0593	0.0429	0.167	0.828	4131_72	-0.1886	0.1125	0.0936	0.73	Concordant
Cardioembolic stroke	Q15828	CST6	OID20293	0.1174	0.085	0.167	0.828	14711_27	0.1463	0.0957	0.126	0.786	Concordant
Small vessel stroke	P43234	CTSO	OID20660	-0.1515	0.1096	0.167	0.828	9264_11	-0.2158	0.1407	0.125	0.783	Concordant
Ischemic stroke	Q9NQR4	NIT2	OID30336	-0.1309	0.0948	0.167	0.829	17808_37	-0.1227	0.0771	0.111	0.764	Concordant
Cardioembolic stroke	P13501	CCL5	OID20412	-0.1997	0.1448	0.168	0.83	5480_49	-0.0553	0.0794	0.486	0.927	Concordant
Small vessel stroke	O00451	GFRA2	OID21330	-0.0848	0.0616	0.169	0.832	2515_14	0.0453	0.0605	0.453	0.924	Discordant
Cardioembolic stroke	P20849	COL9A1	OID20550	-0.1525	0.1112	0.17	0.833	15466_30	0.1701	0.2414	0.481	0.927	Discordant
Large artery stroke	P13987	CD59	OID20339	-0.1283	0.0937	0.171	0.833	11514_196	-0.1827	0.1242	0.141	0.808	Concordant
Large artery stroke	P04118	CLPS	OID21156	0.0719	0.0525	0.171	0.834	5749_53	0.0763	0.0562	0.175	0.836	Concordant
Small vessel stroke	P17900	GM2A	OID30413	-0.0811	0.0593	0.171	0.834	15441_6	0.1321	0.0798	0.0979	0.738	Discordant
Cardioembolic stroke	Q5QGZ9	CLEC12A	OID30552	0.0591	0.0433	0.172	0.835	11187_11	-0.0645	0.0352	0.0665	0.697	Discordant
Small vessel stroke	Q14515	SPARCL1	OID20361	0.0711	0.0521	0.172	0.835	4467_49	0.0188	0.0492	0.702	0.963	Concordant
Cardioembolic stroke	P15260	IFNGR1	OID20678	-0.1319	0.0968	0.173	0.835	5825_49	-0.3713	0.2726	0.173	0.835	Concordant
Cardioembolic stroke	Q14624	ITIH4	OID30762	-0.0896	0.0658	0.173	0.835	4811_33	-0.2428	0.201	0.227	0.857	Concordant
Cardioembolic stroke	Q96F46	IL17RA	OID21089	0.0649	0.0476	0.173	0.835	2992_59	0.0429	0.035	0.221	0.855	Concordant
Small vessel stroke	O15394	NCAM2	OID21095	-0.0648	0.0476	0.173	0.835	6507_16	-0.0375	0.044	0.395	0.908	Concordant
Cardioembolic stroke	Q9NZQ7	CD274	OID20966	-0.0726	0.0533	0.174	0.835	5060_62	-0.038	0.0755	0.615	0.95	Concordant
Large artery stroke	P17538	CTRB1	OID21150	-0.0884	0.0649	0.173	0.835	5671_1	-0.0654	0.0606	0.28	0.881	Concordant
Cardioembolic stroke	Q14554	PDIA5	OID31209	0.0927	0.0682	0.174	0.835	5593_11	0.0354	0.0269	0.188	0.841	Concordant
Cardioembolic stroke	P01024	C3	OID30776	0.2048	0.1508	0.174	0.835	4480_59	-0.211	0.2235	0.345	0.896	Discordant
Cardioembolic stroke	P07093	SERPINE2	OID30359	-0.0612	0.045	0.174	0.835	19154_41	0.004	0.0427	0.926	0.989	Discordant
Small vessel stroke	Q9Y5C1	ANGPTL3	OID20407	-0.0984	0.0724	0.174	0.835	10391_1	-0.143	0.0933	0.125	0.783	Concordant
Ischemic stroke	P16442	ABO	OID30675	0.0194	0.0143	0.175	0.836	9253_52	0.0149	0.0114	0.192	0.842	Concordant
Cardioembolic stroke	Q96AT9	RPE	OID31324	0.3813	0.2811	0.175	0.836	12646_2	0.2867	0.2114	0.175	0.836	Concordant
Ischemic stroke	P19438	TNFRSF1A	OID21155	0.1641	0.1212	0.176	0.838	2654_19	0.1166	0.0861	0.176	0.838	Concordant
Cardioembolic stroke	Q495A1	TIGIT	OID31320	0.2533	0.187	0.176	0.838	9638_2	0.3176	0.2355	0.177	0.838	Concordant
Cardioembolic stroke	P12111	COL6A3	OID20292	-0.2716	0.2007	0.176	0.838	10511_10	-0.0507	0.1514	0.738	0.967	Concordant
Cardioembolic stroke	P14207	FOLR2	OID21062	-0.2238	0.1656	0.177	0.838	15587_20	-0.2843	0.2124	0.181	0.838	Concordant
Cardioembolic stroke	O00548	DLL1	OID21525	-0.1329	0.0983	0.176	0.838	5349_69	-0.1487	0.1563	0.341	0.895	Concordant
Cardioembolic stroke	Q01973	ROR1	OID20224	-0.073	0.0541	0.177	0.838	2590_69	-0.0984	0.0686	0.151	0.817	Concordant
Large artery stroke	Q99497	PARK7	OID21160	-0.1836	0.1357	0.176	0.838	19523_215	-0.1755	0.1941	0.366	0.9	Concordant
Large artery stroke	P48357	LEPR	OID20128	0.1206	0.0894	0.178	0.838	5400_52	-0.0518	0.0485	0.286	0.881	Discordant
Large artery stroke	P58499	FAM3B	OID21372	0.0829	0.0616	0.178	0.838	9177_6	0.0225	0.0578	0.697	0.963	Concordant
Small vessel stroke	P08709	F7	OID20372	0.1026	0.0762	0.178	0.838	3184_25	0.077	0.054	0.154	0.818	Concordant
Small vessel stroke	P08571	CD14	OID20378	0.0959	0.071	0.177	0.838	16914_104	0.1207	0.0916	0.187	0.841	Concordant
Ischemic stroke	Q16288	NTRK3	OID21057	-0.0409	0.0305	0.181	0.838	2658_27	-0.0492	0.0358	0.17	0.833	Concordant
Ischemic stroke	P50454	SERPINH1	OID31322	0.0699	0.0522	0.181	0.838	10800_15	0.0771	0.0576	0.181	0.838	Concordant
Ischemic stroke	Q96PE7	MCEE	OID31033	0.0501	0.0373	0.179	0.838	9388_18	0.1614	0.1153	0.162	0.825	Concordant
Ischemic stroke	O76074	PDE5A	OID30584	-0.0627	0.0469	0.181	0.838	5256_86	-0.0579	0.0372	0.12	0.778	Concordant
Ischemic stroke	O14960	LECT2	OID30320	0.0243	0.0182	0.181	0.838	16763_11	-0.0139	0.0216	0.519	0.937	Discordant
Cardioembolic stroke	P13385	TDGF1	OID20816	0.044	0.0328	0.18	0.838	5810_25	-0.0434	0.039	0.266	0.88	Discordant
Cardioembolic stroke	P01037	CST1	OID30581	-0.0604	0.0452	0.181	0.838	5459_33	-0.0435	0.0405	0.283	0.881	Concordant
Cardioembolic stroke	P13929	ENO3	OID30209	0.2456	0.1837	0.181	0.838	16616_137	0.0748	0.0515	0.146	0.813	Concordant
Cardioembolic stroke	P15692	VEGFA	OID20650	0.0409	0.0305	0.18	0.838	19437_61	0.0199	0.0362	0.582	0.947	Concordant
Large artery stroke	P22897	MRC1	OID30694	0.2262	0.1688	0.18	0.838	2637_77	0.0443	0.0842	0.599	0.948	Concordant
Large artery stroke	A6NHS7	MANSC4	OID30141	-0.0668	0.0497	0.179	0.838	9578_263	-0.0863	0.0567	0.128	0.791	Concordant
Small vessel stroke	P32971	TNFSF8	OID30384	0.1173	0.0877	0.181	0.838	3421_54	0.2092	0.1603	0.192	0.842	Concordant
Ischemic stroke	O94813	SLIT2	OID20862	0.1694	0.1271	0.182	0.839	18930_28	0.0522	0.0754	0.489	0.927	Concordant
Ischemic stroke	Q9HB29	IL1RL2	OID20487	-0.028	0.021	0.183	0.839	2994_71	-0.0032	0.0421	0.94	0.992	Concordant
Small vessel stroke	O94813	SLIT2	OID20862	0.4708	0.3535	0.183	0.839	18930_28	0.2357	0.2087	0.259	0.878	Concordant
Cardioembolic stroke	P07306	ASGR1	OID20990	-0.1564	0.1176	0.183	0.839	5452_71	-0.2696	0.2027	0.183	0.839	Concordant
Ischemic stroke	Q9UN19	DAPP1	OID20524	0.0932	0.0701	0.184	0.839	11615_16	0.0511	0.0876	0.56	0.945	Concordant
Cardioembolic stroke	P01589	IL2RA	OID20267	0.0485	0.0366	0.184	0.839	3151_6	0.1429	0.2804	0.61	0.949	Concordant
Cardioembolic stroke	Q15818	NPTX1	OID21074	-0.0681	0.0513	0.184	0.839	9256_78	-0.017	0.0572	0.766	0.97	Concordant
Large artery stroke	Q9BXN1	ASPN	OID30315	0.1146	0.0862	0.184	0.839	6451_64	0.0869	0.0571	0.128	0.79	Concordant
Small vessel stroke	Q9UBQ7	GRHPR	OID30289	0.1026	0.0772	0.184	0.839	18295_102	0.0414	0.0827	0.616	0.95	Concordant
Cardioembolic stroke	Q99536	VAT1	OID21382	-0.1593	0.1202	0.185	0.84	18175_65	-0.3253	0.2519	0.196	0.846	Concordant
Large artery stroke	Q14242	SELPLG	OID20560	-0.0826	0.0622	0.185	0.84	11266_8	-0.1746	0.0898	0.0519	0.652	Concordant
Large artery stroke	Q99538	LGMN	OID20773	0.1901	0.1433	0.185	0.84	3622_33	0.1397	0.1535	0.363	0.9	Concordant
Ischemic stroke	Q02763	TEK	OID21496	0.0226	0.0171	0.186	0.84	3773_15	0.0368	0.0465	0.429	0.919	Concordant
Cardioembolic stroke	O75521	ECI2	OID30142	-0.0826	0.0625	0.186	0.84	12859_33	-0.0724	0.0499	0.147	0.813	Concordant
Cardioembolic stroke	Q02750	MAP2K1	OID31468	-0.6568	0.4962	0.186	0.84	2864_2	0.5053	0.2647	0.0563	0.666	Discordant
Cardioembolic stroke	Q9NS68	TNFRSF19	OID21446	0.086	0.065	0.186	0.84	5131_15	0.2842	0.1656	0.086	0.723	Concordant
Small vessel stroke	P55773	CCL23	OID20693	-0.0945	0.0714	0.186	0.84	3028_36	0.0612	0.0475	0.198	0.846	Discordant
Small vessel stroke	Q9HC56	PCDH9	OID31516	-0.1074	0.0813	0.187	0.84	10558_26	-0.0187	0.0876	0.831	0.979	Concordant
Small vessel stroke	O00339	MATN2	OID20767	0.08	0.0606	0.187	0.84	3325_2	0.096	0.1448	0.507	0.935	Concordant
Ischemic stroke	P17516	AKR1C4	OID20062	-0.1776	0.135	0.188	0.841	18397_5	-0.0202	0.0157	0.198	0.846	Concordant
Ischemic stroke	P35070	BTC	OID21199	-0.0232	0.0176	0.189	0.841	13088_397	-0.0006	0.055	0.991	1	Concordant
Ischemic stroke	P41271	NBL1	OID21486	0.0883	0.0673	0.189	0.841	2944_66	-0.0169	0.1667	0.919	0.989	Discordant
Ischemic stroke	P07306	ASGR1	OID20990	-0.0648	0.0492	0.188	0.841	5452_71	-0.1116	0.0848	0.188	0.841	Concordant
Ischemic stroke	Q9BXY4	RSPO3	OID21415	0.0592	0.0452	0.19	0.841	8427_118	0.0491	0.028	0.0792	0.713	Concordant
Cardioembolic stroke	Q86U17	SERPINA11	OID20281	-0.0445	0.0338	0.188	0.841	9002_36	-0.0728	0.0661	0.271	0.881	Concordant
Cardioembolic stroke	Q9Y3E2	BOLA1	OID30837	-0.2199	0.1674	0.189	0.841	15370_5	0.0646	0.0848	0.446	0.923	Discordant
Cardioembolic stroke	O60243	HS6ST1	OID21441	-0.1025	0.078	0.189	0.841	5465_32	-0.1247	0.1058	0.238	0.865	Concordant
Large artery stroke	P00995	SPINK1	OID21097	-0.079	0.0602	0.19	0.841	8243_55	-0.2189	0.1942	0.26	0.878	Concordant
Small vessel stroke	Q6UXM1	LRIG3	OID30450	-0.3496	0.2663	0.189	0.841	3322_52	-0.0863	0.0688	0.209	0.853	Concordant
Small vessel stroke	P54315	PNLIPRP1	OID31122	-0.1185	0.0904	0.19	0.841	6627_25	-0.1753	0.1426	0.219	0.855	Concordant
Cardioembolic stroke	Q76LX8	ADAMTS13	OID20249	0.076	0.0581	0.191	0.841	3175_51	-0.0009	0.0431	0.984	0.999	Discordant
Cardioembolic stroke	O75054	IGSF3	OID21312	-0.266	0.2032	0.19	0.841	9715_15	-0.4508	0.1468	0.00213	0.269	Concordant
Small vessel stroke	Q9GZN4	PRSS22	OID30483	-0.1132	0.0866	0.191	0.841	4534_10	-0.1229	0.094	0.191	0.841	Concordant
Ischemic stroke	P78423	CX3CL1	OID20976	0.0436	0.0334	0.192	0.842	2827_23	0.0117	0.067	0.861	0.984	Concordant
Ischemic stroke	O76038	SCGN	OID20457	0.1114	0.0854	0.192	0.842	15305_7	0.1678	0.1044	0.108	0.754	Concordant
Cardioembolic stroke	P43652	AFM	OID30741	-0.1971	0.1511	0.192	0.842	4763_31	-0.084	0.0715	0.24	0.866	Concordant
Cardioembolic stroke	P16444	DPEP1	OID20897	0.0569	0.0437	0.192	0.842	8794_13	-0.016	0.0447	0.719	0.966	Discordant
Large artery stroke	Q9NNX6	CD209	OID20262	-0.0961	0.0736	0.192	0.842	3029_52	-0.0894	0.0842	0.289	0.881	Concordant
Small vessel stroke	P16562	CRISP2	OID21456	-0.0587	0.045	0.192	0.842	9282_12	-0.0426	0.0387	0.271	0.881	Concordant
Ischemic stroke	Q9H0P0	NT5C3A	OID20553	0.0911	0.07	0.193	0.843	19615_213	0.0652	0.0925	0.481	0.927	Concordant
Large artery stroke	P02458	COL2A1	OID30286	-0.0562	0.0432	0.193	0.843	18875_125	-0.0218	0.0479	0.649	0.955	Concordant
Ischemic stroke	Q6DN72	FCRL6	OID20529	0.0154	0.0118	0.194	0.844	6617_12	0.038	0.0589	0.519	0.937	Concordant
Ischemic stroke	Q13740	ALCAM	OID20273	0.0842	0.0651	0.196	0.844	5451_1	-0.0086	0.0643	0.894	0.986	Discordant
Cardioembolic stroke	P09769	FGR	OID20828	0.2701	0.2086	0.195	0.844	3810_50	0.169	0.1362	0.215	0.855	Concordant
Cardioembolic stroke	Q8WXD2	SCG3	OID20728	0.0436	0.0336	0.195	0.844	7957_2	0.0531	0.044	0.227	0.858	Concordant
Large artery stroke	P15289	ARSA	OID21138	-0.0897	0.0692	0.195	0.844	3583_54	-0.391	0.398	0.326	0.893	Concordant
Large artery stroke	P30533	LRPAP1	OID21059	-0.1376	0.1061	0.194	0.844	3640_14	-0.0616	0.1352	0.649	0.955	Concordant
Large artery stroke	Q16610	ECM1	OID30736	-0.0836	0.0644	0.194	0.844	3366_51	-0.0676	0.0652	0.3	0.886	Concordant
Large artery stroke	P42830	CXCL5	OID20207	0.1031	0.0796	0.196	0.844	2979_8	-0.0704	0.1843	0.703	0.964	Discordant
Small vessel stroke	P48304	REG1B	OID20266	0.0767	0.0592	0.195	0.844	16770_3	-0.0181	0.0709	0.799	0.974	Discordant
Cardioembolic stroke	Q96I25	RBM17	OID31034	-0.1617	0.125	0.196	0.845	17391_10	-0.1131	0.0884	0.201	0.847	Concordant
Ischemic stroke	O00233	PSMD9	OID21304	-0.0501	0.0387	0.196	0.845	13931_22	-0.023	0.0597	0.7	0.963	Concordant
Cardioembolic stroke	Q99988	GDF15	OID20251	0.089	0.0692	0.198	0.846	4374_45	-0.0102	0.0467	0.826	0.979	Discordant
Cardioembolic stroke	P16109	SELP	OID20379	0.1253	0.0971	0.197	0.846	4154_57	0.1116	0.0899	0.215	0.855	Concordant
Large artery stroke	Q6EMK4	VASN	OID20345	-0.1031	0.0799	0.197	0.846	5682_13	0.2018	0.368	0.584	0.947	Discordant
Large artery stroke	P54296	MYOM2	OID30131	-0.5122	0.3965	0.196	0.846	13534_20	-0.7162	0.3256	0.0278	0.598	Concordant
Large artery stroke	O95498	VNN2	OID21310	-0.0488	0.0378	0.197	0.846	15480_2	-0.0241	0.0413	0.56	0.945	Concordant
Small vessel stroke	Q14112	NID2	OID21085	-0.0776	0.0604	0.199	0.846	16060_99	0.0211	0.0562	0.707	0.965	Discordant
Small vessel stroke	Q8N1Q1	CA13	OID20225	0.0897	0.0695	0.197	0.846	3420_21	0.0581	0.065	0.371	0.9	Concordant
Small vessel stroke	Q6BAA4	FCRLB	OID21193	-0.0706	0.055	0.199	0.846	15583_18	-0.024	0.062	0.699	0.963	Concordant
Ischemic stroke	Q9NZQ7	CD274	OID20966	-0.0304	0.0237	0.199	0.846	5060_62	-0.033	0.033	0.317	0.888	Concordant
Cardioembolic stroke	Q00796	SORD	OID21453	0.1861	0.145	0.2	0.846	15447_45	0.1168	0.0967	0.227	0.857	Concordant
Large artery stroke	O75340	PDCD6	OID20163	0.0353	0.0275	0.2	0.846	19488_1	0.2656	0.2508	0.29	0.881	Concordant
Small vessel stroke	P08174	CD55	OID20377	-0.0753	0.0588	0.2	0.846	5069_9	-0.0074	0.0601	0.902	0.987	Concordant
Ischemic stroke	O43699	SIGLEC6	OID21394	0.0262	0.0205	0.201	0.847	2741_22	-0.0244	0.017	0.15	0.817	Discordant
Ischemic stroke	O14786	NRP1	OID20390	0.0303	0.0238	0.203	0.848	5542_22	0.0252	0.0239	0.291	0.881	Concordant
Ischemic stroke	P14778	IL1R1	OID21116	0.0472	0.0371	0.203	0.848	2991_9	0.0252	0.0374	0.5	0.931	Concordant
Ischemic stroke	P49788	RARRES1	OID21177	0.0254	0.02	0.203	0.848	8398_277	0.0151	0.0131	0.249	0.871	Concordant
Cardioembolic stroke	P36222	CHI3L1	OID20399	-0.0657	0.0515	0.201	0.848	11104_13	-0.0267	0.0305	0.381	0.902	Concordant
Cardioembolic stroke	A6NI73	LILRA5	OID20209	-0.0614	0.0482	0.203	0.848	8766_29	-0.0454	0.0382	0.234	0.865	Concordant
Cardioembolic stroke	Q07507	DPT	OID20278	-0.0615	0.0483	0.203	0.848	4979_34	-0.0687	0.0448	0.125	0.783	Concordant
Cardioembolic stroke	P41439	FOLR3	OID21485	-0.0578	0.0453	0.202	0.848	15495_9	-0.009	0.039	0.818	0.977	Concordant
Cardioembolic stroke	P36952	SERPINB5	OID20064	-0.3889	0.3051	0.203	0.848	15417_3	-0.1272	0.1229	0.301	0.886	Concordant
Large artery stroke	Q9UI42	CPA4	OID30606	-0.083	0.0652	0.203	0.848	9267_2	-0.0325	0.03	0.279	0.881	Concordant
Large artery stroke	Q9BXJ0	C1QTNF5	OID30618	-0.274	0.2147	0.202	0.848	7810_20	-0.1603	0.1256	0.202	0.848	Concordant
Large artery stroke	P07093	SERPINE2	OID30359	-0.075	0.0588	0.202	0.848	19154_41	-0.1036	0.056	0.0642	0.685	Concordant
Small vessel stroke	Q15427	SF3B4	OID21278	0.5303	0.4163	0.203	0.848	13449_25	0.5359	0.4892	0.273	0.881	Concordant
Large artery stroke	O14594	NCAN	OID21055	-0.204	0.1604	0.203	0.848	15573_110	-0.0717	0.1643	0.662	0.957	Concordant
Large artery stroke	Q16288	NTRK3	OID21057	-0.1129	0.0888	0.204	0.849	2658_27	-0.1324	0.1043	0.204	0.85	Concordant
Ischemic stroke	Q6UX15	LAYN	OID20970	-0.0326	0.0257	0.204	0.85	2635_61	-0.1683	0.1415	0.234	0.865	Concordant
Ischemic stroke	P53367	ARFIP1	OID31024	-0.0568	0.0448	0.205	0.85	13488_3	-0.0442	0.0316	0.162	0.825	Concordant
Large artery stroke	P55103	INHBC	OID21093	-0.0855	0.0674	0.205	0.85	15686_49	-0.0912	0.0439	0.0377	0.62	Concordant
Ischemic stroke	P42830	CXCL5	OID20207	0.0305	0.0241	0.205	0.851	2979_8	0.0238	0.0577	0.68	0.96	Concordant
Ischemic stroke	P16562	CRISP2	OID21456	-0.0221	0.0175	0.207	0.851	9282_12	-0.0211	0.0137	0.124	0.782	Concordant
Ischemic stroke	Q8IU57	IFNLR1	OID20506	0.035	0.0277	0.206	0.851	7192_37	0.1108	0.0985	0.261	0.879	Concordant
Cardioembolic stroke	P14543	NID1	OID20362	0.1781	0.141	0.206	0.851	3213_65	0.0855	0.1092	0.434	0.92	Concordant
Large artery stroke	Q13137	CALCOCO2	OID30249	0.492	0.3899	0.207	0.851	12534_10	-0.4048	0.2584	0.117	0.775	Discordant
Large artery stroke	Q9BYZ8	REG4	OID20784	-0.2054	0.1625	0.206	0.851	11102_22	-0.3675	0.1676	0.0283	0.605	Concordant
Large artery stroke	P54764	EPHA4	OID30622	0.152	0.1203	0.206	0.851	16288_17	0.2476	0.147	0.092	0.73	Concordant
Small vessel stroke	Q9Y3E2	BOLA1	OID30837	0.273	0.2163	0.207	0.851	15370_5	-0.0252	0.0554	0.649	0.955	Discordant
Ischemic stroke	O60575	SPINK4	OID20509	-0.0192	0.0152	0.208	0.852	19213_1	-0.0534	0.0352	0.128	0.791	Concordant
Ischemic stroke	Q06323	PSME1	OID20969	0.1082	0.0859	0.208	0.852	5918_5	0.152	0.1368	0.267	0.88	Concordant
Ischemic stroke	Q9UL46	PSME2	OID20989	0.098	0.0778	0.208	0.852	17694_32	-0.0721	0.0745	0.333	0.894	Discordant
Cardioembolic stroke	Q9UGM5	FETUB	OID20404	0.0741	0.0589	0.208	0.853	3367_8	0.1155	0.073	0.114	0.769	Concordant
Small vessel stroke	Q9BXR6	CFHR5	OID30716	0.0804	0.0639	0.209	0.853	16055_3	-0.1012	0.0601	0.0924	0.73	Discordant
Small vessel stroke	Q96PX8	SLITRK1	OID30510	0.2111	0.1678	0.209	0.853	15539_15	0.4044	0.3216	0.209	0.853	Concordant
Large artery stroke	P09619	PDGFRB	OID20268	0.091	0.0724	0.209	0.853	3459_49	-0.0126	0.0267	0.637	0.954	Discordant
Large artery stroke	P17301	ITGA2	OID30570	0.0685	0.0546	0.209	0.853	15603_20	0.1853	0.2446	0.449	0.924	Concordant
Small vessel stroke	Q9UJU6	DBNL	OID20681	-0.494	0.3935	0.209	0.853	4978_54	-0.3997	0.3184	0.209	0.853	Concordant
Small vessel stroke	Q12864	CDH17	OID20134	0.0771	0.0615	0.209	0.853	16613_3	0.0999	0.0722	0.166	0.828	Concordant
Ischemic stroke	P10645	CHGA	OID30403	-0.0515	0.0412	0.211	0.854	8476_11	-0.0292	0.0308	0.343	0.895	Concordant
Ischemic stroke	Q92854	SEMA4D	OID21020	0.1067	0.0852	0.21	0.854	5737_61	0.0177	0.0159	0.266	0.88	Concordant
Ischemic stroke	P16581	SELE	OID20290	0.1004	0.0803	0.211	0.854	3470_1	0.0849	0.0659	0.197	0.846	Concordant
Cardioembolic stroke	Q9Y680	FKBP7	OID20846	0.3069	0.2453	0.211	0.854	9288_7	0.08	0.0597	0.181	0.838	Concordant
Cardioembolic stroke	P42574	CASP3	OID20305	0.1781	0.1422	0.21	0.854	3593_72	0.1443	0.1065	0.176	0.838	Concordant
Cardioembolic stroke	P19827	ITIH1	OID30722	0.1462	0.1169	0.211	0.854	7955_195	0.0736	0.0487	0.131	0.794	Concordant
Cardioembolic stroke	P43628	KIR2DL3	OID21196	-0.1063	0.085	0.211	0.854	17153_46	-0.0632	0.066	0.339	0.894	Concordant
Large artery stroke	P32456	GBP2	OID20489	-0.2595	0.2073	0.211	0.854	18891_98	-0.4212	0.2921	0.149	0.816	Concordant
Large artery stroke	P11310	ACADM	OID31277	-0.2028	0.162	0.211	0.854	17333_20	-0.1126	0.1033	0.276	0.881	Concordant
Large artery stroke	Q53FA7	TP53I3	OID30632	0.0655	0.0524	0.211	0.854	17748_21	0.0787	0.0602	0.191	0.841	Concordant
Small vessel stroke	P80162	CXCL6	OID20613	0.0553	0.0442	0.211	0.854	3495_15	0.0476	0.0416	0.253	0.875	Concordant
Small vessel stroke	P20138	CD33	OID21472	-0.0699	0.0559	0.211	0.854	3166_92	-0.0063	0.039	0.871	0.984	Concordant
Small vessel stroke	P19801	AOC1	OID20452	-0.0961	0.0768	0.211	0.854	15486_126	0.0799	0.0481	0.0969	0.735	Discordant
Ischemic stroke	Q02790	FKBP4	OID20960	0.1683	0.1354	0.214	0.855	17722_5	0.1483	0.1067	0.165	0.825	Concordant
Ischemic stroke	Q9Y286	SIGLEC7	OID20190	0.0301	0.0241	0.212	0.855	2742_68	0.0329	0.026	0.207	0.851	Concordant
Ischemic stroke	P19021	PAM	OID20291	-0.0225	0.018	0.212	0.855	5620_13	-0.0351	0.0145	0.0153	0.499	Concordant
Ischemic stroke	Q96GW7	BCAN	OID20998	-0.0463	0.0372	0.213	0.855	3461_58	-0.0541	0.0435	0.213	0.855	Concordant
Cardioembolic stroke	P09237	MMP7	OID20087	0.0996	0.0802	0.214	0.855	2789_26	0.0627	0.0813	0.441	0.921	Concordant
Cardioembolic stroke	P00915	CA1	OID20409	-0.2276	0.1837	0.215	0.855	4969_2	-0.217	0.1365	0.112	0.765	Concordant
Cardioembolic stroke	P48740	MASP1	OID20954	0.0964	0.0773	0.213	0.855	3605_77	0.3212	0.2048	0.117	0.775	Concordant
Cardioembolic stroke	Q92854	SEMA4D	OID21020	0.248	0.2003	0.216	0.855	5737_61	0.0218	0.0367	0.553	0.943	Concordant
Cardioembolic stroke	P35968	KDR	OID21497	0.1	0.0806	0.214	0.855	3651_50	0.0779	0.1082	0.472	0.927	Concordant
Cardioembolic stroke	P40818	USP8	OID20110	0.2724	0.2197	0.215	0.855	13450_49	0.237	0.2085	0.256	0.875	Concordant
Large artery stroke	O43598	DNPH1	OID20744	-0.0966	0.0781	0.216	0.855	17785_11	-0.2421	0.2211	0.274	0.881	Concordant
Large artery stroke	Q9UJU6	DBNL	OID20681	0.5235	0.4212	0.214	0.855	4978_54	0.4236	0.3408	0.214	0.855	Concordant
Large artery stroke	P13647	KRT5	OID20860	0.273	0.2198	0.214	0.855	11177_16	0.0206	0.1631	0.9	0.987	Concordant
Small vessel stroke	Q08380	LGALS3BP	OID30765	0.2577	0.2066	0.212	0.855	5000_52	0.1599	0.1351	0.237	0.865	Concordant
Small vessel stroke	P11226	MBL2	OID30759	-0.0485	0.0391	0.215	0.855	3000_66	-0.0131	0.0386	0.734	0.967	Concordant
Ischemic stroke	P07237	P4HB	OID21509	0.1472	0.1196	0.218	0.855	4278_14	0.0181	0.0613	0.768	0.97	Concordant
Ischemic stroke	P37837	TALDO1	OID30414	-0.2065	0.1684	0.22	0.855	11347_9	-0.2248	0.1146	0.0499	0.647	Concordant
Cardioembolic stroke	P05154	SERPINA5	OID30763	0.0933	0.0755	0.217	0.855	3389_7	0.0561	0.0677	0.408	0.912	Concordant
Cardioembolic stroke	Q99983	OMD	OID20725	-0.2989	0.2426	0.218	0.855	5358_3	-0.1077	0.3304	0.744	0.967	Concordant
Cardioembolic stroke	P17516	AKR1C4	OID20062	0.3743	0.3053	0.22	0.855	18397_5	0.0047	0.0351	0.893	0.986	Concordant
Cardioembolic stroke	Q9BXD5	NPL	OID30329	-0.1102	0.0896	0.219	0.855	19496_1	-0.137	0.1096	0.211	0.854	Concordant
Cardioembolic stroke	Q9NRR1	CYTL1	OID30374	0.0464	0.0376	0.217	0.855	8402_22	0.0242	0.0463	0.602	0.948	Concordant
Cardioembolic stroke	Q92752	TNR	OID20957	-0.0542	0.0442	0.22	0.855	11302_237	-0.1924	0.1293	0.137	0.801	Concordant
Cardioembolic stroke	P16442	ABO	OID30675	0.0412	0.0334	0.217	0.855	9253_52	0.0373	0.0267	0.162	0.825	Concordant
Large artery stroke	Q96I25	RBM17	OID31034	0.2067	0.1678	0.218	0.855	17391_10	0.1937	0.1319	0.142	0.808	Concordant
Large artery stroke	P35590	TIE1	OID20303	0.1422	0.1161	0.22	0.855	2844_53	0.1079	0.1166	0.355	0.9	Concordant
Large artery stroke	Q9NQ38	SPINK5	OID21148	0.0833	0.0676	0.218	0.855	8028_22	0.1697	0.1721	0.324	0.891	Concordant
Large artery stroke	Q8TDQ0	HAVCR2	OID21137	-0.2995	0.2439	0.219	0.855	5134_52	0.0944	0.0627	0.132	0.795	Discordant
Large artery stroke	O60575	SPINK4	OID20509	-0.0607	0.0495	0.22	0.855	19213_1	-0.0538	0.1044	0.606	0.948	Concordant
Large artery stroke	Q12805	EFEMP1	OID20414	-0.1366	0.111	0.218	0.855	8480_29	-0.5235	0.1612	0.00116	0.202	Concordant
Large artery stroke	Q9NZK5	ADA2	OID20394	0.1266	0.1024	0.216	0.855	6077_63	-0.0642	0.0672	0.34	0.894	Discordant
Small vessel stroke	P11310	ACADM	OID31277	0.1859	0.1507	0.217	0.855	17333_20	0.1441	0.0962	0.134	0.798	Concordant
Small vessel stroke	Q9P2T1	GMPR2	OID30623	-0.3694	0.2989	0.217	0.855	19446_1	0.1336	0.0962	0.165	0.826	Discordant
Small vessel stroke	P18627	LAG3	OID21315	0.1513	0.1233	0.22	0.855	9950_229	0.2053	0.1673	0.22	0.855	Concordant
Small vessel stroke	Q8IU57	IFNLR1	OID20506	-0.1069	0.0868	0.218	0.855	7192_37	-0.292	0.3052	0.339	0.894	Concordant
Small vessel stroke	Q9UHN6	CEMIP2	OID30499	0.1719	0.1396	0.218	0.855	8992_1	-0.2267	0.1366	0.0971	0.735	Discordant
Small vessel stroke	P35968	KDR	OID21497	0.0864	0.0699	0.216	0.855	3651_50	-0.1194	0.1357	0.379	0.901	Discordant
Small vessel stroke	Q9HD89	RETN	OID20327	0.1596	0.1298	0.219	0.855	3046_31	0.002	0.1137	0.986	0.999	Concordant
Small vessel stroke	Q6UXV0	GFRAL	OID31091	0.0744	0.0608	0.221	0.855	6920_1	0.1612	0.1257	0.2	0.846	Concordant
Ischemic stroke	P00390	GSR	OID30700	-0.0785	0.0644	0.223	0.856	19273_3	-0.0637	0.069	0.356	0.9	Concordant
Cardioembolic stroke	O60760	HPGDS	OID21266	0.0489	0.0401	0.223	0.856	12549_33	0.0478	0.0416	0.251	0.872	Concordant
Large artery stroke	O00451	GFRA2	OID21330	0.0809	0.0664	0.223	0.856	2515_14	-0.0228	0.0642	0.723	0.966	Discordant
Large artery stroke	Q9HCM2	PLXNA4	OID20597	0.3216	0.264	0.223	0.856	19560_23	0.336	0.2758	0.223	0.856	Concordant
Small vessel stroke	O43291	SPINT2	OID20720	0.1611	0.1322	0.223	0.856	2843_13	0.014	0.0559	0.802	0.974	Concordant
Large artery stroke	P41271	NBL1	OID21486	0.2464	0.2026	0.224	0.856	2944_66	-0.4195	0.4251	0.324	0.891	Discordant
Small vessel stroke	Q9UI42	CPA4	OID30606	-0.0724	0.0595	0.224	0.856	9267_2	-0.0193	0.0275	0.483	0.927	Concordant
Ischemic stroke	P18627	LAG3	OID21315	0.0519	0.0428	0.225	0.856	9950_229	0.0141	0.0508	0.781	0.971	Concordant
Cardioembolic stroke	O75594	PGLYRP1	OID20338	0.0748	0.0617	0.225	0.856	3329_14	0.1161	0.0957	0.225	0.856	Concordant
Large artery stroke	P01833	PIGR	OID21102	-0.3742	0.3082	0.225	0.856	3216_2	0.1258	0.1518	0.407	0.912	Discordant
Large artery stroke	Q16549	PCSK7	OID31410	0.0792	0.0653	0.225	0.856	4459_68	0.013	0.0568	0.819	0.977	Concordant
Large artery stroke	Q96MK3	FAM20A	OID30348	0.0974	0.0802	0.225	0.856	6433_57	-0.0438	0.1229	0.721	0.966	Discordant
Small vessel stroke	Q92484	SMPDL3A	OID20676	-0.0855	0.0705	0.225	0.856	4771_10	-0.046	0.0959	0.632	0.952	Concordant
Large artery stroke	P78324	SIRPA	OID20304	-0.0521	0.043	0.225	0.857	5430_66	-0.0852	0.0622	0.171	0.833	Concordant
Small vessel stroke	P43628	KIR2DL3	OID21196	-0.1329	0.1097	0.225	0.857	17153_46	0.0239	0.084	0.776	0.971	Discordant
Large artery stroke	Q9UHC6	CNTNAP2	OID20556	0.0702	0.0579	0.226	0.857	6965_19	0.0322	0.0618	0.602	0.948	Concordant
Large artery stroke	Q6UWV6	ENPP7	OID20689	0.085	0.0702	0.226	0.857	4435_66	0.1224	0.0699	0.0802	0.713	Concordant
Large artery stroke	P16234	PDGFRA	OID20133	0.0988	0.0817	0.226	0.857	10366_11	0.0752	0.1966	0.702	0.963	Concordant
Small vessel stroke	O43240	KLK10	OID21523	-0.0569	0.047	0.226	0.857	6227_1	-0.0496	0.046	0.28	0.881	Concordant
Small vessel stroke	P42331	ARHGAP25	OID21255	-0.2723	0.2251	0.226	0.857	11333_82	-0.1659	0.1371	0.226	0.857	Concordant
Small vessel stroke	P17301	ITGA2	OID30570	0.0624	0.0515	0.226	0.857	15603_20	0.2931	0.2284	0.199	0.846	Concordant
Ischemic stroke	O95727	CRTAM	OID20914	0.0278	0.0231	0.228	0.858	7968_15	0.0294	0.0295	0.319	0.89	Concordant
Cardioembolic stroke	Q5KU26	COLEC12	OID20738	-0.1423	0.118	0.228	0.859	5457_5	0.0219	0.116	0.851	0.982	Discordant
Small vessel stroke	P26447	S100A4	OID21519	-0.1601	0.1329	0.228	0.859	14116_129	-0.3341	0.239	0.162	0.825	Concordant
Ischemic stroke	Q04756	HGFAC	OID30718	-0.0254	0.0211	0.229	0.859	3617_80	0.0135	0.0152	0.374	0.9	Discordant
Cardioembolic stroke	Q9BXY4	RSPO3	OID21415	0.1203	0.0999	0.229	0.859	8427_118	0.1036	0.0635	0.103	0.744	Concordant
Large artery stroke	P07478	PRSS2	OID20364	0.2171	0.1803	0.229	0.859	5034_79	-0.0033	0.097	0.972	0.996	Discordant
Large artery stroke	Q8TD46	CD200R1	OID20595	-0.0676	0.0561	0.229	0.859	5103_30	0.3377	0.2014	0.0936	0.73	Discordant
Small vessel stroke	Q96P31	FCRL3	OID20443	-0.0649	0.0539	0.228	0.859	4440_15	0.0301	0.0537	0.576	0.947	Discordant
Ischemic stroke	P04278	SHBG	OID30685	-0.0318	0.0265	0.23	0.86	4929_55	-0.072	0.0415	0.0826	0.715	Concordant
Small vessel stroke	P41271	NBL1	OID21486	0.2326	0.1937	0.23	0.86	2944_66	0.4513	0.412	0.273	0.881	Concordant
Cardioembolic stroke	P29460	IL12B	OID20666	0.0509	0.0424	0.23	0.861	13733_5	-0.0135	0.0401	0.737	0.967	Discordant
Cardioembolic stroke	O75882	ATRN	OID30735	-0.0547	0.0457	0.23	0.861	15499_11	-0.0501	0.0449	0.265	0.88	Concordant
Small vessel stroke	P10645	CHGA	OID30403	0.1455	0.1215	0.231	0.862	8476_11	0.1269	0.0926	0.17	0.833	Concordant
Ischemic stroke	P21246	PTN	OID20083	-0.0523	0.0437	0.231	0.862	3045_72	-0.0445	0.0365	0.223	0.856	Concordant
Large artery stroke	P50995	ANXA11	OID20583	-0.3939	0.329	0.231	0.862	17513_11	0.0823	0.1429	0.564	0.946	Discordant
Large artery stroke	P13796	LCP1	OID30367	0.0454	0.0379	0.231	0.862	17231_1	0.0946	0.1775	0.594	0.947	Concordant
Small vessel stroke	P16671	CD36	OID30485	0.088	0.0736	0.232	0.862	2973_15	0.1417	0.1246	0.255	0.875	Concordant
Large artery stroke	P08134	RHOC	OID20950	0.3188	0.2667	0.232	0.862	17764_108	0.1012	0.2114	0.632	0.952	Concordant
Ischemic stroke	P19827	ITIH1	OID30722	0.0613	0.0513	0.232	0.863	7955_195	-0.0039	0.028	0.888	0.985	Discordant
Ischemic stroke	Q13426	XRCC4	OID20869	0.148	0.1239	0.233	0.863	9886_28	0.1235	0.0683	0.0704	0.703	Concordant
Large artery stroke	Q06830	PRDX1	OID20962	0.3975	0.3331	0.233	0.863	3855_56	0.0754	0.2298	0.743	0.967	Concordant
Small vessel stroke	P68106	FKBP1B	OID20618	-0.1069	0.0897	0.233	0.864	11568_2	-0.102	0.0906	0.26	0.879	Concordant
Small vessel stroke	P30613	PKLR	OID20682	-0.1342	0.1127	0.234	0.864	15607_56	-0.2069	0.1738	0.234	0.864	Concordant
Ischemic stroke	Q96D42	HAVCR1	OID21422	0.0244	0.0205	0.235	0.865	9021_1	-0.0069	0.0214	0.747	0.968	Discordant
Ischemic stroke	P27930	IL1R2	OID20757	0.0257	0.0216	0.235	0.865	14133_93	0.0304	0.0163	0.0618	0.681	Concordant
Small vessel stroke	Q9UNK0	STX8	OID20531	0.2684	0.2263	0.236	0.865	10903_50	0.3803	0.3392	0.262	0.88	Concordant
Ischemic stroke	Q15828	CST6	OID20293	0.0421	0.0358	0.239	0.865	14711_27	0.0574	0.0401	0.153	0.818	Concordant
Cardioembolic stroke	Q6UWN8	SPINK6	OID21450	0.0591	0.05	0.238	0.865	5731_1	-0.0766	0.0467	0.101	0.742	Discordant
Large artery stroke	P16035	TIMP2	OID30318	0.2852	0.2412	0.237	0.865	2278_61	0.3002	0.3186	0.346	0.896	Concordant
Large artery stroke	P41217	CD200	OID20603	-0.1578	0.1337	0.238	0.865	5112_73	-0.3469	0.282	0.219	0.855	Concordant
Large artery stroke	Q9BQR3	PRSS27	OID20212	0.1814	0.1532	0.236	0.865	15535_3	0.228	0.1926	0.236	0.865	Concordant
Large artery stroke	P30740	SERPINB1	OID21088	0.2317	0.1961	0.237	0.865	10737_96	0.5101	0.2917	0.0803	0.713	Concordant
Large artery stroke	P80075	CCL8	OID21466	-0.0591	0.0499	0.237	0.865	13748_4	-0.0546	0.0499	0.273	0.881	Concordant
Large artery stroke	P78380	OLR1	OID20183	-0.3264	0.2772	0.239	0.865	16049_43	0.359	0.4032	0.373	0.9	Discordant
Large artery stroke	Q8TEU8	WFIKKN2	OID20785	0.0854	0.0722	0.237	0.865	3235_50	-0.0544	0.0647	0.4	0.909	Discordant
Large artery stroke	P02748	C9	OID30698	0.2355	0.2	0.239	0.865	3060_43	-0.0394	0.1635	0.81	0.975	Discordant
Small vessel stroke	Q9Y5W5	WIF1	OID21464	-0.1178	0.1001	0.239	0.865	16070_7	-0.226	0.3425	0.509	0.935	Concordant
Small vessel stroke	Q8N474	SFRP1	OID20984	0.1299	0.1103	0.239	0.865	3221_54	0.1162	0.127	0.361	0.9	Concordant
Ischemic stroke	P18428	LBP	OID20355	-0.0233	0.0198	0.24	0.866	3074_6	-0.026	0.0206	0.206	0.851	Concordant
Ischemic stroke	O75144	ICOSLG	OID21351	0.0312	0.0266	0.241	0.866	5061_27	-0.0551	0.1253	0.66	0.956	Discordant
Cardioembolic stroke	Q9BQI0	AIF1L	OID30204	0.0694	0.0592	0.241	0.866	18871_24	-0.0351	0.0489	0.473	0.927	Discordant
Cardioembolic stroke	P52209	PGD	OID30344	0.0792	0.0674	0.24	0.866	4187_49	-0.2507	0.2511	0.318	0.889	Discordant
Large artery stroke	P15291	B4GALT1	OID20780	0.1212	0.1034	0.241	0.866	13381_49	0.1364	0.1164	0.241	0.866	Concordant
Small vessel stroke	Q13308	PTK7	OID20880	0.4424	0.3776	0.241	0.866	9525_1	-0.1493	0.2449	0.542	0.942	Discordant
Ischemic stroke	O15389	SIGLEC5	OID21082	-0.0207	0.0177	0.242	0.867	9275_2	0.0127	0.0119	0.285	0.881	Discordant
Small vessel stroke	Q969Z4	RELT	OID21142	0.0828	0.0708	0.242	0.867	14112_40	0.4302	0.4269	0.314	0.888	Concordant
Large artery stroke	Q6WN34	CHRDL2	OID20223	-0.0863	0.0738	0.242	0.867	6086_15	-0.0916	0.0809	0.258	0.878	Concordant
Ischemic stroke	P29460	IL12B	OID20666	-0.0227	0.0195	0.243	0.868	13733_5	-0.039	0.0183	0.0326	0.613	Concordant
Large artery stroke	P56159	GFRA1	OID21457	-0.108	0.0926	0.243	0.869	3314_74	-0.1426	0.1178	0.226	0.857	Concordant
Large artery stroke	Q9Y5W5	WIF1	OID21464	-0.124	0.1064	0.244	0.869	16070_7	-0.3664	0.3647	0.315	0.888	Concordant
Small vessel stroke	P15291	B4GALT1	OID20780	0.1149	0.0986	0.244	0.869	13381_49	0.1292	0.1109	0.244	0.869	Concordant
Cardioembolic stroke	Q9NRV9	HEBP1	OID20063	0.1792	0.1538	0.244	0.869	18225_13	0.0241	0.0333	0.469	0.927	Concordant
Ischemic stroke	P08887	IL6R	OID20385	-0.0214	0.0184	0.244	0.869	15602_43	-0.0148	0.0169	0.382	0.902	Concordant
Small vessel stroke	P08581	MET	OID20269	0.1788	0.1537	0.245	0.869	2837_3	-0.0287	0.1447	0.843	0.98	Discordant
Ischemic stroke	P12544	GZMA	OID20663	0.1463	0.1262	0.246	0.869	3440_7	-0.0184	0.0717	0.797	0.974	Discordant
Ischemic stroke	Q9HCY8	S100A14	OID30987	-0.0491	0.0423	0.245	0.869	17828_3	-0.1195	0.0868	0.169	0.832	Concordant
Cardioembolic stroke	Q9P2T1	GMPR2	OID30623	-0.2831	0.2442	0.246	0.869	19446_1	0.0826	0.0785	0.293	0.882	Discordant
Cardioembolic stroke	O00233	PSMD9	OID21304	-0.1033	0.0888	0.245	0.869	13931_22	-0.1304	0.1355	0.336	0.894	Concordant
Large artery stroke	Q02487	DSC2	OID21079	0.1003	0.0862	0.245	0.869	13126_52	0.2775	0.1328	0.0367	0.62	Concordant
Large artery stroke	Q99983	OMD	OID20725	-0.3696	0.3191	0.247	0.87	5358_3	0.2841	0.4657	0.542	0.942	Discordant
Cardioembolic stroke	Q8IX19	MCEMP1	OID30501	0.1138	0.0983	0.247	0.87	6283_60	-0.2793	0.3692	0.449	0.924	Discordant
Ischemic stroke	Q9NRV9	HEBP1	OID20063	0.075	0.065	0.249	0.871	18225_13	0.0082	0.0141	0.56	0.945	Concordant
Cardioembolic stroke	Q16549	PCSK7	OID31410	-0.0564	0.0489	0.249	0.871	4459_68	-0.0652	0.0491	0.185	0.84	Concordant
Cardioembolic stroke	P15289	ARSA	OID21138	0.0515	0.0446	0.248	0.871	3583_54	0.3988	0.3568	0.264	0.88	Concordant
Cardioembolic stroke	P22079	LPO	OID20963	-0.0739	0.0641	0.249	0.871	4801_13	-0.0782	0.0679	0.249	0.871	Concordant
Cardioembolic stroke	Q9Y5Q6	INSL5	OID31448	0.1082	0.0938	0.249	0.871	10462_14	0.3397	0.2944	0.249	0.871	Concordant
Large artery stroke	P15090	FABP4	OID20245	0.282	0.2439	0.248	0.871	15386_7	0.3036	0.2886	0.293	0.882	Concordant
Small vessel stroke	Q9BYZ8	REG4	OID20784	-0.1639	0.1422	0.249	0.871	11102_22	-0.0129	0.1562	0.934	0.991	Concordant
Cardioembolic stroke	Q5SW96	LDLRAP1	OID31068	-0.3433	0.2983	0.25	0.871	18183_3	0.2054	0.2103	0.329	0.894	Discordant
Ischemic stroke	P05164	MPO	OID21100	0.0456	0.0396	0.25	0.872	2580_83	0.0479	0.0323	0.138	0.804	Concordant
Small vessel stroke	P43251	BTD	OID30754	-0.0791	0.0689	0.25	0.872	15644_1	-0.033	0.0516	0.522	0.939	Concordant
Small vessel stroke	Q9C005	DPY30	OID21410	-0.4674	0.4072	0.251	0.873	13943_38	-0.2891	0.3255	0.374	0.9	Concordant
Cardioembolic stroke	P21980	TGM2	OID20141	0.1111	0.0969	0.252	0.874	18934_50	0.1023	0.0912	0.262	0.88	Concordant
Small vessel stroke	P50895	BCAM	OID21076	0.1085	0.0947	0.252	0.874	2816_50	0.2793	0.1056	0.00818	0.437	Concordant
Ischemic stroke	P07478	PRSS2	OID20364	0.079	0.0689	0.252	0.875	5034_79	0.0064	0.0288	0.823	0.977	Concordant
Ischemic stroke	Q76LX8	ADAMTS13	OID20249	-0.0268	0.0234	0.252	0.875	3175_51	0.0004	0.0172	0.983	0.999	Discordant
Cardioembolic stroke	P14778	IL1R1	OID21116	0.0978	0.0855	0.253	0.875	2991_9	0.0222	0.0846	0.793	0.974	Concordant
Small vessel stroke	P08294	SOD3	OID30683	-0.0873	0.0763	0.253	0.875	5660_51	0.0132	0.0559	0.813	0.975	Discordant
Small vessel stroke	P40925	MDH1	OID30669	-0.2939	0.2567	0.252	0.875	3853_56	-0.0477	0.2967	0.872	0.984	Concordant
Ischemic stroke	P14151	SELL	OID30752	-0.0221	0.0193	0.253	0.875	4831_4	-0.0209	0.0195	0.282	0.881	Concordant
Ischemic stroke	Q969Z4	RELT	OID21142	0.0264	0.0231	0.253	0.875	14112_40	0.2458	0.1445	0.0889	0.727	Concordant
Cardioembolic stroke	P35590	TIE1	OID20303	0.1009	0.0884	0.253	0.875	2844_53	0.0952	0.0886	0.283	0.881	Concordant
Small vessel stroke	P23919	DTYMK	OID30308	0.5368	0.4703	0.254	0.875	19504_22	0.6636	0.3913	0.0899	0.729	Concordant
Ischemic stroke	P30533	LRPAP1	OID21059	-0.0392	0.0344	0.254	0.875	3640_14	-0.0763	0.0377	0.0429	0.625	Concordant
Cardioembolic stroke	P10144	GZMB	OID20604	-0.0591	0.052	0.256	0.875	4133_54	0.0138	0.1886	0.942	0.992	Discordant
Large artery stroke	P55773	CCL23	OID20693	-0.0929	0.0818	0.256	0.875	3028_36	0.0127	0.0531	0.812	0.975	Discordant
Large artery stroke	Q6UXV0	GFRAL	OID31091	-0.0748	0.0657	0.255	0.875	6920_1	-0.2497	0.135	0.0644	0.685	Concordant
Small vessel stroke	P01037	CST1	OID30581	0.0683	0.0601	0.255	0.875	5459_33	0.0449	0.0507	0.376	0.9	Concordant
Large artery stroke	O15197	EPHB6	OID20982	-0.0855	0.0754	0.257	0.877	5078_82	-0.108	0.1015	0.287	0.881	Concordant
Large artery stroke	P08319	ADH4	OID20117	-0.1921	0.1695	0.257	0.877	8325_37	-0.3109	0.1979	0.116	0.775	Concordant
Small vessel stroke	P21246	PTN	OID20083	-0.1366	0.1207	0.258	0.878	3045_72	-0.0609	0.1045	0.56	0.945	Concordant
Small vessel stroke	P34896	SHMT1	OID20714	0.0579	0.0512	0.258	0.878	12334_25	0.0999	0.0578	0.0839	0.718	Concordant
Large artery stroke	P14091	CTSE	OID30628	-0.2667	0.236	0.258	0.878	15376_134	-0.1247	0.3443	0.717	0.966	Concordant
Large artery stroke	P27930	IL1R2	OID20757	-0.0756	0.067	0.26	0.878	14133_93	-0.0755	0.049	0.124	0.782	Concordant
Small vessel stroke	Q9Y2Y8	PRG3	OID30383	-0.2206	0.1954	0.259	0.878	9015_1	0.0741	0.2662	0.781	0.971	Discordant
Small vessel stroke	P49137	MAPKAPK2	OID31293	0.1614	0.1431	0.259	0.878	3820_68	0.0841	0.1197	0.482	0.927	Concordant
Ischemic stroke	Q07325	CXCL9	OID20675	0.0602	0.0535	0.261	0.879	9188_119	0.104	0.1053	0.323	0.891	Concordant
Ischemic stroke	O43240	KLK10	OID21523	-0.0192	0.0171	0.26	0.879	6227_1	-0.0094	0.0166	0.57	0.947	Concordant
Large artery stroke	Q9BYH1	SEZ6L	OID21488	0.2258	0.2007	0.26	0.879	19563_3	0.1352	0.199	0.497	0.93	Concordant
Small vessel stroke	Q15848	ADIPOQ	OID30748	-0.113	0.1004	0.26	0.879	3554_24	0.0172	0.0937	0.854	0.982	Discordant
Small vessel stroke	Q96MK3	FAM20A	OID30348	-0.0846	0.0752	0.26	0.879	6433_57	-0.0933	0.1148	0.417	0.916	Concordant
Ischemic stroke	Q14393	GAS6	OID20318	-0.029	0.0258	0.261	0.879	15391_114	-0.0569	0.0304	0.0611	0.681	Concordant
Small vessel stroke	P07288	KLK3	OID30364	0.416	0.3703	0.261	0.88	8468_19	0.4018	0.4094	0.326	0.893	Concordant
Small vessel stroke	P31994	FCGR2B	OID21215	-0.0561	0.0499	0.261	0.88	3310_62	0.0064	0.0225	0.775	0.971	Discordant
Small vessel stroke	P08236	GUSB	OID20296	-0.1808	0.1613	0.262	0.88	15562_24	-0.2089	0.1347	0.121	0.78	Concordant
Small vessel stroke	P00352	ALDH1A1	OID21128	0.277	0.2469	0.262	0.88	11265_8	0.2396	0.2135	0.262	0.88	Concordant
Small vessel stroke	P48061	CXCL12	OID20464	0.1269	0.1131	0.262	0.88	3516_60	0.2795	0.1573	0.0757	0.706	Concordant
Ischemic stroke	P29622	SERPINA4	OID30774	-0.0166	0.0149	0.265	0.88	3449_58	-0.0251	0.0197	0.202	0.848	Concordant
Ischemic stroke	P01210	PENK	OID30666	0.0248	0.0222	0.264	0.88	9076_25	-0.0106	0.0152	0.488	0.927	Discordant
Ischemic stroke	O76036	NCR1	OID20566	0.0326	0.0293	0.266	0.88	8360_169	0.0738	0.0291	0.0112	0.465	Concordant
Ischemic stroke	Q96HD1	CRELD1	OID30619	-0.0205	0.0184	0.265	0.88	7628_40	-0.0252	0.0182	0.165	0.825	Concordant
Ischemic stroke	P24666	ACP1	OID30524	-0.0253	0.0227	0.264	0.88	3858_5	0.0124	0.0183	0.498	0.93	Discordant
Cardioembolic stroke	Q9HC56	PCDH9	OID31516	0.0717	0.0643	0.265	0.88	10558_26	0.0689	0.0703	0.327	0.894	Concordant
Cardioembolic stroke	P06276	BCHE	OID30717	-0.0454	0.0409	0.267	0.88	15514_26	-0.0507	0.0458	0.267	0.88	Concordant
Cardioembolic stroke	O43155	FLRT2	OID20946	0.0459	0.0412	0.265	0.88	13122_19	-0.0807	0.0598	0.177	0.838	Discordant
Cardioembolic stroke	Q5VY43	PEAR1	OID20257	0.0929	0.0835	0.266	0.88	8275_31	0.1037	0.0932	0.266	0.88	Concordant
Large artery stroke	O15400	STX7	OID30560	-0.0626	0.0561	0.264	0.88	8274_64	0.1136	0.1913	0.553	0.943	Discordant
Large artery stroke	Q9P2T1	GMPR2	OID30623	0.3554	0.3183	0.264	0.88	19446_1	-0.0897	0.1024	0.381	0.902	Discordant
Large artery stroke	Q08431	MFGE8	OID21134	0.0815	0.0734	0.266	0.88	4455_89	0.1058	0.0899	0.239	0.865	Concordant
Large artery stroke	Q96PE7	MCEE	OID31033	0.1237	0.1114	0.267	0.88	9388_18	0.3337	0.3422	0.329	0.894	Concordant
Large artery stroke	O94992	HEXIM1	OID20589	-0.3851	0.3439	0.263	0.88	15596_7	0.0149	0.2731	0.957	0.995	Discordant
Large artery stroke	Q9GZV9	FGF23	OID21411	-0.2391	0.2142	0.264	0.88	3807_1	-0.5019	0.4496	0.264	0.88	Concordant
Small vessel stroke	Q2M296	MTHFSD	OID31305	-0.0565	0.0505	0.263	0.88	19129_15	-0.0516	0.0662	0.436	0.92	Concordant
Small vessel stroke	P01024	C3	OID30776	0.2066	0.1862	0.267	0.88	4480_59	-0.0356	0.2871	0.901	0.987	Discordant
Ischemic stroke	P09110	ACAA1	OID21269	0.0697	0.0633	0.271	0.881	17782_23	0.0238	0.0393	0.545	0.942	Concordant
Ischemic stroke	P32455	GBP1	OID31128	-0.0284	0.0256	0.268	0.881	15326_64	0.0451	0.051	0.376	0.9	Discordant
Ischemic stroke	Q16698	DECR1	OID20579	-0.1351	0.1247	0.279	0.881	12687_2	0.1038	0.1111	0.35	0.899	Discordant
Ischemic stroke	Q6UXK2	ISLR2	OID20889	0.0352	0.0322	0.274	0.881	13124_20	0.0401	0.0361	0.266	0.88	Concordant
Ischemic stroke	P16109	SELP	OID20379	-0.0366	0.0334	0.273	0.881	4154_57	-0.0171	0.0313	0.584	0.947	Concordant
Ischemic stroke	P18065	IGFBP2	OID20325	0.137	0.127	0.281	0.881	8469_41	0.169	0.1567	0.281	0.881	Concordant
Ischemic stroke	O00292	LEFTY2	OID21454	-0.0161	0.0148	0.274	0.881	15503_20	-0.0224	0.0122	0.0668	0.697	Concordant
Ischemic stroke	O14594	NCAN	OID21055	0.0549	0.0503	0.275	0.881	15573_110	-0.018	0.0515	0.727	0.966	Discordant
Ischemic stroke	Q9H6E4	CCDC134	OID31413	0.1398	0.1272	0.272	0.881	15300_66	0.0328	0.0703	0.641	0.955	Concordant
Ischemic stroke	P52758	RIDA	OID30635	0.0281	0.0258	0.276	0.881	14636_25	0.0321	0.0272	0.237	0.865	Concordant
Ischemic stroke	Q8TD46	CD200R1	OID20595	0.0208	0.0188	0.268	0.881	5103_30	0.0113	0.066	0.864	0.984	Concordant
Cardioembolic stroke	P58499	FAM3B	OID21372	-0.0486	0.045	0.28	0.881	9177_6	0.0603	0.0452	0.182	0.839	Discordant
Cardioembolic stroke	Q9UMF0	ICAM5	OID20145	0.0395	0.036	0.273	0.881	5124_69	0.0183	0.0438	0.676	0.96	Concordant
Cardioembolic stroke	P08397	HMBS	OID21385	0.1423	0.1316	0.279	0.881	11530_37	0.2515	0.3698	0.496	0.93	Concordant
Cardioembolic stroke	Q14393	GAS6	OID20318	0.0662	0.0613	0.28	0.881	15391_114	0.0305	0.0733	0.678	0.96	Concordant
Cardioembolic stroke	Q9H7M9	VSIR	OID20131	-0.0555	0.0504	0.271	0.881	14123_34	-0.0467	0.0484	0.335	0.894	Concordant
Cardioembolic stroke	P13647	KRT5	OID20860	-0.1794	0.1656	0.279	0.881	11177_16	0.3062	0.1932	0.113	0.767	Discordant
Cardioembolic stroke	O15455	TLR3	OID20612	-0.041	0.0375	0.274	0.881	16918_198	-0.0791	0.0428	0.0648	0.687	Concordant
Cardioembolic stroke	Q9Y5W5	WIF1	OID21464	-0.086	0.0789	0.276	0.881	16070_7	-0.2397	0.2723	0.379	0.901	Concordant
Cardioembolic stroke	Q9HBB8	CDHR5	OID20193	0.0524	0.0479	0.274	0.881	9962_1	0.2578	0.3262	0.429	0.919	Concordant
Cardioembolic stroke	Q8NFP4	MDGA1	OID20951	-0.0373	0.0339	0.271	0.881	16900_29	-0.026	0.0306	0.395	0.908	Concordant
Cardioembolic stroke	P07148	FABP1	OID20778	0.1236	0.1131	0.274	0.881	11516_7	0.2676	0.2447	0.274	0.881	Concordant
Cardioembolic stroke	O15031	PLXNB2	OID20317	0.0313	0.0288	0.277	0.881	9216_100	-0.0143	0.0479	0.764	0.97	Discordant
Cardioembolic stroke	P07355	ANXA2	OID30263	0.0455	0.0417	0.276	0.881	4961_17	-0.0054	0.0397	0.892	0.986	Discordant
Cardioembolic stroke	P29622	SERPINA4	OID30774	-0.037	0.0337	0.272	0.881	3449_58	-0.0383	0.0449	0.393	0.905	Concordant
Cardioembolic stroke	P17931	LGALS3	OID20284	0.0515	0.0469	0.272	0.881	3066_12	0.0513	0.0535	0.338	0.894	Concordant
Cardioembolic stroke	P80162	CXCL6	OID20613	-0.0395	0.0365	0.279	0.881	3495_15	-0.0324	0.035	0.355	0.9	Concordant
Cardioembolic stroke	P20333	TNFRSF1B	OID21145	-0.1297	0.1185	0.274	0.881	8368_102	-0.1398	0.0953	0.142	0.809	Concordant
Cardioembolic stroke	P30086	PEBP1	OID21087	0.2201	0.1998	0.271	0.881	4276_10	0.0503	0.0497	0.312	0.888	Concordant
Large artery stroke	Q9NPH0	ACP6	OID21432	0.084	0.0778	0.281	0.881	5742_14	0.1245	0.0631	0.0486	0.644	Concordant
Large artery stroke	P07148	FABP1	OID20778	0.189	0.1713	0.27	0.881	11516_7	0.4091	0.3708	0.27	0.881	Concordant
Large artery stroke	P17900	GM2A	OID30413	-0.0689	0.0628	0.273	0.881	15441_6	0.1129	0.0861	0.19	0.841	Discordant
Large artery stroke	Q96GP6	SCARF2	OID21048	0.1026	0.0951	0.28	0.881	8956_96	0.1183	0.178	0.507	0.935	Concordant
Large artery stroke	P20849	COL9A1	OID20550	-0.1645	0.1486	0.268	0.881	15466_30	-0.1632	0.3196	0.61	0.949	Concordant
Large artery stroke	Q06520	SULT2A1	OID20508	0.0845	0.0781	0.28	0.881	9829_91	0.1507	0.1393	0.28	0.881	Concordant
Large artery stroke	P42331	ARHGAP25	OID21255	0.2591	0.2402	0.281	0.881	11333_82	0.1578	0.1463	0.281	0.881	Concordant
Large artery stroke	Q10588	BST1	OID21051	0.0549	0.05	0.272	0.881	4535_50	0.032	0.0424	0.449	0.924	Concordant
Large artery stroke	P01588	EPO	OID20522	0.3247	0.2989	0.277	0.881	5813_58	-0.0579	0.3329	0.862	0.984	Discordant
Large artery stroke	P09601	HMOX1	OID20217	-0.3439	0.3148	0.275	0.881	17398_55	0.3769	0.4294	0.38	0.901	Discordant
Small vessel stroke	P55145	MANF	OID20707	-0.3136	0.2882	0.276	0.881	9223_11	-0.3113	0.3241	0.337	0.894	Concordant
Small vessel stroke	Q00796	SORD	OID21453	0.2051	0.188	0.275	0.881	15447_45	0.1484	0.1259	0.239	0.865	Concordant
Small vessel stroke	P02647	APOA1	OID30769	0.3538	0.324	0.275	0.881	2750_3	0.328	0.2778	0.238	0.865	Concordant
Small vessel stroke	O75493	CA11	OID21195	-0.358	0.3242	0.269	0.881	8859_51	-0.1481	0.153	0.333	0.894	Concordant
Small vessel stroke	Q9NZA1	CLIC5	OID30890	0.1914	0.1732	0.269	0.881	12475_48	-0.081	0.1509	0.591	0.947	Discordant
Small vessel stroke	Q9UBX1	CTSF	OID21500	-0.1175	0.1069	0.272	0.881	9212_22	-0.1878	0.1167	0.108	0.753	Concordant
Small vessel stroke	P05362	ICAM1	OID20411	0.0543	0.0496	0.274	0.881	4342_10	0.0133	0.032	0.677	0.96	Concordant
Small vessel stroke	P55058	PLTP	OID20238	-0.0539	0.0495	0.276	0.881	15475_4	-0.0644	0.0452	0.154	0.818	Concordant
Small vessel stroke	P07108	DBI	OID21143	-0.0841	0.0759	0.268	0.881	16919_1	-0.1306	0.0861	0.129	0.792	Concordant
Small vessel stroke	Q8TDL5	BPIFB1	OID20308	-0.0762	0.0688	0.268	0.881	15367_38	-0.0458	0.0504	0.364	0.9	Concordant
Small vessel stroke	Q99727	TIMP4	OID21147	-0.0697	0.0639	0.275	0.881	6462_12	-0.0665	0.059	0.259	0.878	Concordant
Ischemic stroke	P04746	AMY2A	OID20333	0.022	0.0205	0.283	0.881	18917_53	0.024	0.0186	0.197	0.846	Concordant
Ischemic stroke	P24821	TNC	OID20359	0.0295	0.0275	0.283	0.881	4155_3	0.0055	0.0163	0.737	0.967	Concordant
Ischemic stroke	P11234	RALB	OID30567	-0.0731	0.0688	0.288	0.881	18432_32	-0.0229	0.0324	0.481	0.927	Concordant
Ischemic stroke	P01133	EGF	OID20698	-0.0575	0.0538	0.285	0.881	5509_7	-0.0801	0.0689	0.245	0.869	Concordant
Ischemic stroke	P30084	ECHS1	OID30239	0.0418	0.0394	0.288	0.881	17787_1	-0.128	0.1689	0.449	0.924	Discordant
Ischemic stroke	O43405	COCH	OID30305	-0.025	0.0236	0.288	0.881	7227_75	0.0074	0.0251	0.77	0.97	Discordant
Ischemic stroke	Q6UWN8	SPINK6	OID21450	0.0241	0.0225	0.285	0.881	5731_1	0.0028	0.0189	0.883	0.985	Concordant
Ischemic stroke	Q6UXB4	CLEC4G	OID20590	-0.0394	0.0366	0.282	0.881	10781_19	-0.0582	0.0701	0.406	0.912	Concordant
Ischemic stroke	Q9Y5W5	WIF1	OID21464	-0.0374	0.0349	0.283	0.881	16070_7	-0.1027	0.1199	0.391	0.905	Concordant
Cardioembolic stroke	Q6UXZ4	UNC5D	OID30447	0.2757	0.2584	0.286	0.881	16307_22	0.2147	0.1643	0.191	0.841	Concordant
Cardioembolic stroke	P36959	GMPR	OID20641	-0.0714	0.0674	0.29	0.881	19254_125	0.0207	0.0303	0.495	0.93	Discordant
Cardioembolic stroke	P01588	EPO	OID20522	-0.2355	0.2212	0.287	0.881	5813_58	-0.136	0.2287	0.552	0.943	Concordant
Cardioembolic stroke	P19957	PI3	OID20326	0.0605	0.0571	0.289	0.881	4982_54	0.0683	0.0586	0.244	0.869	Concordant
Cardioembolic stroke	Q8NFT8	DNER	OID20712	-0.0561	0.0523	0.284	0.881	9769_48	-0.0506	0.079	0.522	0.938	Concordant
Cardioembolic stroke	O14879	IFIT3	OID31283	0.1808	0.1679	0.282	0.881	13642_90	0.2467	0.2013	0.22	0.855	Concordant
Cardioembolic stroke	Q9UHN6	CEMIP2	OID30499	0.119	0.1126	0.29	0.881	8992_1	0.1232	0.1085	0.256	0.876	Concordant
Large artery stroke	O75882	ATRN	OID30735	-0.063	0.0593	0.288	0.881	15499_11	0.0491	0.0626	0.433	0.919	Discordant
Large artery stroke	Q14914	PTGR1	OID30297	0.0785	0.073	0.282	0.881	19617_5	0.0289	0.0592	0.626	0.951	Concordant
Large artery stroke	P03956	MMP1	OID20672	-0.0547	0.0514	0.287	0.881	4924_32	-0.1288	0.0474	0.00658	0.401	Concordant
Large artery stroke	Q9UKK9	NUDT5	OID21115	-0.3886	0.361	0.282	0.881	17761_2	-0.2913	0.2997	0.331	0.894	Concordant
Large artery stroke	P30613	PKLR	OID20682	0.1435	0.1334	0.282	0.881	15607_56	0.2213	0.2056	0.282	0.881	Concordant
Large artery stroke	O15305	PMM2	OID30125	0.1854	0.172	0.281	0.881	17794_6	0.0822	0.1486	0.58	0.947	Concordant
Large artery stroke	Q92859	NEO1	OID31066	-0.3427	0.3235	0.289	0.881	8900_28	-0.321	0.126	0.0108	0.463	Concordant
Large artery stroke	P14868	DARS1	OID20903	0.334	0.3115	0.284	0.881	12675_14	0.3005	0.25	0.229	0.859	Concordant
Large artery stroke	P07741	APRT	OID20927	0.3846	0.3598	0.285	0.881	10088_37	0.211	0.3599	0.558	0.944	Concordant
Large artery stroke	P26447	S100A4	OID21519	-0.1549	0.1453	0.287	0.881	14116_129	-0.3238	0.2605	0.214	0.855	Concordant
Large artery stroke	P21980	TGM2	OID20141	-0.1365	0.1288	0.289	0.881	18934_50	-0.0968	0.1212	0.425	0.918	Concordant
Large artery stroke	P12104	FABP2	OID20200	-0.1084	0.1008	0.282	0.881	15385_116	-0.0457	0.052	0.379	0.901	Concordant
Large artery stroke	Q9UBQ7	GRHPR	OID30289	-0.0901	0.0839	0.283	0.881	18295_102	-0.0886	0.089	0.32	0.89	Concordant
Large artery stroke	P08887	IL6R	OID20385	-0.0593	0.0552	0.283	0.881	15602_43	-0.0364	0.0553	0.51	0.936	Concordant
Small vessel stroke	O75190	DNAJB6	OID30613	0.1225	0.1147	0.285	0.881	11606_22	0.4588	0.4294	0.285	0.881	Concordant
Small vessel stroke	Q86SJ2	AMIGO2	OID21370	-0.1159	0.1083	0.284	0.881	14134_49	0.0605	0.1842	0.743	0.967	Discordant
Small vessel stroke	P10092	CALCB	OID31100	0.1693	0.16	0.29	0.881	17170_15	-0.0441	0.0903	0.625	0.951	Discordant
Ischemic stroke	P05160	F13B	OID30781	0.0254	0.024	0.291	0.881	5658_64	-0.01	0.0204	0.626	0.951	Discordant
Cardioembolic stroke	P50995	ANXA11	OID20583	-0.2626	0.249	0.292	0.881	17513_11	0.1442	0.1075	0.18	0.838	Discordant
Large artery stroke	P53367	ARFIP1	OID31024	0.1476	0.14	0.292	0.881	13488_3	0.1153	0.0988	0.243	0.868	Concordant
Small vessel stroke	P07237	P4HB	OID21509	0.3772	0.3576	0.292	0.881	4278_14	0.1131	0.176	0.52	0.938	Concordant
Cardioembolic stroke	O43699	SIGLEC6	OID21394	0.0545	0.0517	0.292	0.881	2741_22	-0.0591	0.0386	0.126	0.784	Discordant
Small vessel stroke	P16234	PDGFRA	OID20133	0.0814	0.0772	0.292	0.881	10366_11	0.1461	0.1834	0.426	0.918	Concordant
Large artery stroke	Q92484	SMPDL3A	OID20676	-0.0797	0.0758	0.293	0.882	4771_10	-0.1204	0.1025	0.24	0.866	Concordant
Large artery stroke	P47972	NPTX2	OID30390	-0.0948	0.0902	0.293	0.882	6521_35	-0.1266	0.2051	0.537	0.941	Concordant
Small vessel stroke	Q14005	IL16	OID20633	-0.0747	0.0711	0.293	0.882	2774_10	-0.0057	0.0382	0.881	0.985	Concordant
Ischemic stroke	Q06141	REG3A	OID20258	0.035	0.0333	0.294	0.882	15304_1	0.0048	0.0317	0.879	0.985	Concordant
Ischemic stroke	Q5KU26	COLEC12	OID20738	-0.0543	0.0517	0.294	0.882	5457_5	0.0415	0.0499	0.405	0.911	Discordant
Small vessel stroke	O14791	APOL1	OID30708	0.0847	0.0809	0.295	0.883	11510_31	-0.0429	0.063	0.496	0.93	Discordant
Cardioembolic stroke	P12104	FABP2	OID20200	-0.0784	0.075	0.296	0.884	15385_116	-0.0026	0.0387	0.946	0.993	Concordant
Cardioembolic stroke	O75144	ICOSLG	OID21351	-0.06	0.0575	0.296	0.885	5061_27	-0.396	0.2682	0.14	0.807	Concordant
Large artery stroke	O43291	SPINT2	OID20720	-0.149	0.1427	0.296	0.885	2843_13	-0.155	0.0623	0.0128	0.479	Concordant
Cardioembolic stroke	P33151	CDH5	OID20243	0.0925	0.0888	0.297	0.885	2819_23	-0.0008	0.1094	0.994	1	Discordant
Small vessel stroke	P40121	CAPG	OID21431	-0.0443	0.0425	0.297	0.885	4968_50	-0.0008	0.0885	0.993	1	Concordant
Ischemic stroke	P48507	GCLM	OID30059	0.1261	0.1211	0.298	0.886	18214_2	0.0936	0.0688	0.173	0.835	Concordant
Cardioembolic stroke	O95502	NPTXR	OID20191	0.0328	0.0315	0.298	0.886	15511_37	0.0499	0.0479	0.298	0.886	Concordant
Large artery stroke	Q15399	TLR1	OID30532	-0.0607	0.0584	0.299	0.886	16324_38	-0.3356	0.1808	0.0635	0.682	Concordant
Large artery stroke	Q9NZQ7	CD274	OID20966	-0.0737	0.0708	0.298	0.886	5060_62	-0.0338	0.0998	0.735	0.967	Concordant
Ischemic stroke	Q15172	PPP2R5A	OID31502	0.0834	0.0804	0.3	0.886	13622_16	0.1539	0.1203	0.201	0.847	Concordant
Ischemic stroke	Q9NWZ3	IRAK4	OID20577	-0.1384	0.1336	0.3	0.886	18162_167	0.1414	0.1008	0.161	0.825	Discordant
Ischemic stroke	O95544	NADK	OID20178	-0.0325	0.0313	0.299	0.886	13624_17	-0.0306	0.0621	0.622	0.951	Concordant
Ischemic stroke	P08603	CFH	OID30790	-0.0217	0.0209	0.299	0.886	4159_130	-0.0738	0.0329	0.025	0.576	Concordant
Cardioembolic stroke	Q9NQR4	NIT2	OID30336	-0.2232	0.2157	0.301	0.886	17808_37	-0.2343	0.1734	0.177	0.838	Concordant
Cardioembolic stroke	P49862	KLK7	OID30652	-0.0697	0.0673	0.301	0.886	3378_49	0.0162	0.0614	0.792	0.973	Discordant
Small vessel stroke	Q86U17	SERPINA11	OID20281	-0.0439	0.0423	0.299	0.886	9002_36	0.0287	0.0831	0.73	0.966	Discordant
Small vessel stroke	P48740	MASP1	OID20954	0.1003	0.0969	0.301	0.886	3605_77	0.2182	0.2545	0.391	0.905	Concordant
Ischemic stroke	Q96J42	TXNDC15	OID21495	-0.0177	0.0171	0.301	0.886	6366_38	0.0008	0.0209	0.968	0.996	Discordant
Large artery stroke	Q6BCY4	CYB5R2	OID31512	-0.0786	0.076	0.301	0.886	19143_38	-0.1808	0.0886	0.0411	0.622	Concordant
Ischemic stroke	Q9NS68	TNFRSF19	OID21446	-0.0287	0.0278	0.301	0.887	5131_15	-0.022	0.0727	0.762	0.97	Concordant
Large artery stroke	Q9H4F8	SMOC1	OID21461	-0.071	0.0687	0.301	0.887	13118_5	-0.1508	0.1118	0.177	0.838	Concordant
Ischemic stroke	Q9GZX6	IL22	OID31407	0.0691	0.067	0.302	0.887	2778_10	-0.0262	0.1326	0.843	0.98	Discordant
Ischemic stroke	O14879	IFIT3	OID31283	0.0766	0.0747	0.306	0.887	13642_90	0.0254	0.0896	0.776	0.971	Concordant
Ischemic stroke	P22676	CALB2	OID20801	-0.1672	0.1628	0.305	0.887	16803_4	0.131	0.1445	0.365	0.9	Discordant
Ischemic stroke	Q9H6B4	CLMP	OID21419	-0.0247	0.0239	0.303	0.887	10440_26	-0.0644	0.0359	0.0728	0.704	Concordant
Ischemic stroke	P78333	GPC5	OID20944	0.0162	0.0158	0.304	0.887	4991_12	0.0011	0.0199	0.957	0.995	Concordant
Cardioembolic stroke	Q9H5Y7	SLITRK6	OID20094	-0.0437	0.0425	0.304	0.887	16916_19	-0.1398	0.0878	0.111	0.764	Concordant
Cardioembolic stroke	Q2TAL6	VWC2	OID20936	-0.0491	0.0476	0.302	0.887	15308_108	-0.0788	0.0556	0.156	0.821	Concordant
Cardioembolic stroke	Q9BZR6	RTN4R	OID21424	0.0523	0.0511	0.305	0.887	5105_2	0.0555	0.0525	0.29	0.881	Concordant
Cardioembolic stroke	P08319	ADH4	OID20117	-0.1992	0.193	0.302	0.887	8325_37	-0.2232	0.1485	0.133	0.798	Concordant
Large artery stroke	P52209	PGD	OID30344	0.1044	0.1019	0.305	0.887	4187_49	-0.4017	0.3919	0.305	0.887	Discordant
Large artery stroke	O95379	TNFAIP8	OID20433	-0.2739	0.2674	0.306	0.887	12563_2	-0.1623	0.1378	0.239	0.865	Concordant
Large artery stroke	P01178	OXT	OID21047	-0.0959	0.0935	0.305	0.887	8356_88	0.0193	0.0832	0.817	0.976	Discordant
Large artery stroke	P08697	SERPINF2	OID30779	0.158	0.1542	0.305	0.887	3024_18	0.148	0.1727	0.391	0.905	Concordant
Small vessel stroke	P33151	CDH5	OID20243	-0.1144	0.1116	0.305	0.887	2819_23	-0.1814	0.1366	0.184	0.839	Concordant
Small vessel stroke	P09104	ENO2	OID21046	0.1643	0.16	0.304	0.887	10339_48	0.1544	0.1503	0.304	0.887	Concordant
Small vessel stroke	P01011	SERPINA3	OID30786	-0.0576	0.0561	0.304	0.887	4153_11	-0.0656	0.0772	0.396	0.908	Concordant
Small vessel stroke	Q04756	HGFAC	OID30718	-0.0656	0.0638	0.304	0.887	3617_80	-0.0423	0.0416	0.309	0.888	Concordant
Small vessel stroke	P36952	SERPINB5	OID20064	0.3851	0.3758	0.305	0.887	15417_3	0.1984	0.1517	0.191	0.841	Concordant
Ischemic stroke	Q9UJU6	DBNL	OID20681	0.1404	0.1387	0.311	0.888	4978_54	0.1136	0.1122	0.311	0.888	Concordant
Ischemic stroke	O15394	NCAM2	OID21095	-0.0166	0.0163	0.31	0.888	6507_16	-0.0112	0.0154	0.467	0.926	Concordant
Ischemic stroke	P09529	INHBB	OID30625	0.0249	0.0245	0.309	0.888	13676_46	-0.0086	0.0214	0.689	0.962	Discordant
Ischemic stroke	P61457	PCBD1	OID30610	0.0414	0.0408	0.311	0.888	11313_100	0.097	0.0521	0.0623	0.681	Concordant
Ischemic stroke	Q6UXM1	LRIG3	OID30450	-0.0977	0.0977	0.317	0.888	3322_52	0.0185	0.0243	0.446	0.923	Discordant
Ischemic stroke	P02778	CXCL10	OID20697	-0.1067	0.1067	0.317	0.888	4141_79	-0.1001	0.1001	0.317	0.888	Concordant
Ischemic stroke	O43155	FLRT2	OID20946	-0.0181	0.0181	0.317	0.888	13122_19	-0.0201	0.0263	0.446	0.923	Concordant
Cardioembolic stroke	P32321	DCTD	OID30657	-0.3239	0.3183	0.309	0.888	17756_69	-0.0863	0.2979	0.772	0.97	Concordant
Cardioembolic stroke	Q13308	PTK7	OID20880	-0.3159	0.3089	0.306	0.888	9525_1	0.1792	0.1971	0.363	0.9	Discordant
Cardioembolic stroke	Q99972	MYOC	OID21121	-0.0567	0.0563	0.314	0.888	16558_2	0.0219	0.0611	0.719	0.966	Discordant
Cardioembolic stroke	Q2M296	MTHFSD	OID31305	0.0392	0.0391	0.316	0.888	19129_15	0.0811	0.0532	0.127	0.788	Concordant
Cardioembolic stroke	Q9NPH0	ACP6	OID21432	-0.0359	0.0351	0.307	0.888	5742_14	0.0298	0.0415	0.472	0.927	Discordant
Cardioembolic stroke	P39059	COL15A1	OID30396	0.0794	0.0785	0.312	0.888	8974_172	0.1591	0.0734	0.0303	0.609	Concordant
Cardioembolic stroke	Q07325	CXCL9	OID20675	-0.1231	0.1211	0.309	0.888	9188_119	-0.2467	0.2413	0.307	0.888	Concordant
Cardioembolic stroke	Q96B86	RGMA	OID21065	0.066	0.0648	0.309	0.888	5483_1	0.0919	0.0984	0.351	0.899	Concordant
Cardioembolic stroke	O94813	SLIT2	OID20862	0.2819	0.2819	0.317	0.888	18930_28	0.1353	0.1671	0.418	0.916	Concordant
Cardioembolic stroke	P10147	CCL3	OID20610	0.0494	0.049	0.313	0.888	3040_59	-0.0101	0.0533	0.85	0.982	Discordant
Cardioembolic stroke	O75493	CA11	OID21195	0.2643	0.2604	0.31	0.888	8859_51	0.0099	0.1251	0.937	0.992	Concordant
Cardioembolic stroke	Q15113	PCOLCE	OID20384	-0.1007	0.1007	0.317	0.888	11237_49	-0.1115	0.1077	0.301	0.886	Concordant
Cardioembolic stroke	P04040	CAT	OID30712	-0.0885	0.0884	0.317	0.888	3488_64	-0.0693	0.0822	0.399	0.909	Concordant
Cardioembolic stroke	P08294	SOD3	OID30683	-0.0614	0.0607	0.312	0.888	5660_51	-0.0078	0.0452	0.863	0.984	Concordant
Cardioembolic stroke	P48507	GCLM	OID30059	-0.2837	0.2787	0.309	0.888	18214_2	-0.0475	0.1572	0.762	0.97	Concordant
Cardioembolic stroke	O95841	ANGPTL1	OID20211	0.0548	0.0544	0.313	0.888	11142_11	0.0508	0.0495	0.305	0.887	Concordant
Cardioembolic stroke	P08118	MSMB	OID20275	-0.0453	0.0445	0.308	0.888	10620_21	-0.0563	0.0387	0.146	0.813	Concordant
Large artery stroke	P39060	COL18A1	OID20332	-0.1352	0.1335	0.311	0.888	2201_17	-0.1098	0.1447	0.448	0.924	Concordant
Large artery stroke	P08294	SOD3	OID30683	0.0809	0.0805	0.315	0.888	5660_51	0.1085	0.061	0.0751	0.705	Concordant
Large artery stroke	O15232	MATN3	OID20979	-0.0755	0.0745	0.311	0.888	19361_78	-0.0601	0.0566	0.288	0.881	Concordant
Large artery stroke	Q96IY4	CPB2	OID30734	-0.0678	0.0678	0.317	0.888	3518_54	-0.1927	0.0602	0.00137	0.21	Concordant
Large artery stroke	P09871	C1S	OID30731	0.4619	0.4521	0.307	0.888	8840_61	-0.0195	0.233	0.933	0.991	Discordant
Large artery stroke	Q96QR1	SCGB3A1	OID30577	-0.1804	0.1771	0.309	0.888	6252_62	-0.2446	0.1711	0.153	0.818	Concordant
Large artery stroke	O95633	FSTL3	OID20782	-0.2815	0.2769	0.309	0.888	3438_10	-0.2902	0.3554	0.414	0.915	Concordant
Large artery stroke	Q92854	SEMA4D	OID21020	0.2667	0.2667	0.317	0.888	5737_61	-0.0544	0.0517	0.292	0.881	Discordant
Large artery stroke	O75144	ICOSLG	OID21351	-0.0803	0.0795	0.313	0.888	5061_27	0.6591	0.3659	0.0716	0.703	Discordant
Large artery stroke	Q8N474	SFRP1	OID20984	0.1189	0.1184	0.315	0.888	3221_54	0.1607	0.1376	0.243	0.868	Concordant
Large artery stroke	Q8NFT8	DNER	OID20712	0.0705	0.0698	0.312	0.888	9769_48	0.1419	0.1039	0.172	0.835	Concordant
Large artery stroke	P15086	CPB1	OID20289	-0.2045	0.2006	0.308	0.888	15375_49	-0.0955	0.1089	0.381	0.901	Concordant
Large artery stroke	P49862	KLK7	OID30652	-0.1078	0.1057	0.308	0.888	3378_49	-0.0236	0.0832	0.777	0.971	Concordant
Large artery stroke	Q86Z14	KLB	OID20888	-0.0656	0.0653	0.315	0.888	19557_3	0.0038	0.0395	0.924	0.989	Discordant
Large artery stroke	P07320	CRYGD	OID31144	0.041	0.0405	0.311	0.888	12366_16	-0.0567	0.2	0.777	0.971	Discordant
Small vessel stroke	P32455	GBP1	OID31128	-0.0732	0.0726	0.313	0.888	15326_64	0.0082	0.1128	0.942	0.992	Discordant
Small vessel stroke	O75521	ECI2	OID30142	0.0776	0.0772	0.315	0.888	12859_33	0.0102	0.0623	0.87	0.984	Concordant
Small vessel stroke	P14868	DARS1	OID20903	0.3037	0.2992	0.31	0.888	12675_14	0.2644	0.2455	0.281	0.881	Concordant
Small vessel stroke	P10643	C7	OID30766	-0.0472	0.0462	0.307	0.888	2888_49	-0.0516	0.0366	0.159	0.823	Concordant
Small vessel stroke	P42701	IL12RB1	OID20486	-0.0623	0.0612	0.309	0.888	2632_5	-0.0822	0.2731	0.763	0.97	Concordant
Small vessel stroke	Q8IWV2	CNTN4	OID21117	0.0697	0.0697	0.317	0.888	3298_52	0.109	0.0794	0.17	0.833	Concordant
Small vessel stroke	P01732	CD8A	OID21018	0.0743	0.0729	0.308	0.888	15462_28	0.0541	0.0683	0.428	0.919	Concordant
Small vessel stroke	P29460	IL12B	OID20666	-0.053	0.0524	0.311	0.888	13733_5	-0.0565	0.0497	0.256	0.875	Concordant
Small vessel stroke	O94992	HEXIM1	OID20589	0.3301	0.3301	0.317	0.888	15596_7	0.4937	0.264	0.0615	0.681	Concordant
Small vessel stroke	Q9BQ51	PDCD1LG2	OID21273	0.0583	0.0572	0.308	0.888	3004_67	0.0882	0.0649	0.174	0.835	Concordant
Cardioembolic stroke	P54317	PNLIPRP2	OID20775	-0.0331	0.0331	0.318	0.888	15471_29	-0.034	0.0328	0.301	0.886	Concordant
Cardioembolic stroke	Q6DN72	FCRL6	OID20529	0.0273	0.0274	0.318	0.889	6617_12	0.131	0.1336	0.327	0.893	Concordant
Cardioembolic stroke	P23381	WARS1	OID21084	0.0698	0.07	0.318	0.889	9870_17	0.0788	0.0713	0.269	0.881	Concordant
Small vessel stroke	P30838	ALDH3A1	OID20512	0.0711	0.0713	0.319	0.889	11480_1	0.0552	0.1642	0.736	0.967	Concordant
Cardioembolic stroke	P00746	CFD	OID30738	-0.1186	0.119	0.319	0.889	2946_52	0.0949	0.1924	0.622	0.951	Discordant
Large artery stroke	Q16620	NTRK2	OID20136	0.3183	0.3197	0.319	0.89	4866_59	0.5762	0.3504	0.1	0.742	Concordant
Small vessel stroke	Q06323	PSME1	OID20969	-0.2429	0.244	0.319	0.89	5918_5	-0.375	0.3902	0.337	0.894	Concordant
Small vessel stroke	Q9UL46	PSME2	OID20989	-0.22	0.2209	0.319	0.89	17694_32	-0.1915	0.2673	0.474	0.927	Concordant
Large artery stroke	Q02790	FKBP4	OID20960	-0.4143	0.4173	0.321	0.891	17722_5	-0.2254	0.3201	0.481	0.927	Concordant
Ischemic stroke	P40818	USP8	OID20110	0.1	0.1011	0.323	0.891	13450_49	0.1839	0.0964	0.0564	0.666	Concordant
Ischemic stroke	P40925	MDH1	OID30669	-0.0994	0.1005	0.323	0.891	3853_56	0.098	0.1086	0.367	0.9	Discordant
Cardioembolic stroke	Q9BY32	ITPA	OID30082	-0.0339	0.0342	0.322	0.891	18916_25	0.0095	0.039	0.807	0.974	Discordant
Cardioembolic stroke	Q12884	FAP	OID20330	0.0705	0.071	0.321	0.891	5029_3	0.0645	0.0789	0.414	0.915	Concordant
Cardioembolic stroke	Q11201	ST3GAL1	OID21322	0.0673	0.068	0.322	0.891	5657_28	0.09	0.0672	0.18	0.838	Concordant
Cardioembolic stroke	Q6UXM1	LRIG3	OID30450	-0.2131	0.2153	0.322	0.891	3322_52	-0.078	0.0549	0.155	0.819	Concordant
Cardioembolic stroke	O43405	COCH	OID30305	0.0533	0.0541	0.324	0.891	7227_75	0.0177	0.0604	0.77	0.97	Concordant
Large artery stroke	Q93091	RNASE6	OID30689	-0.0552	0.0558	0.323	0.891	5646_20	-0.0209	0.0406	0.607	0.948	Concordant
Large artery stroke	Q01973	ROR1	OID20224	0.0715	0.0722	0.322	0.891	2590_69	-0.0089	0.0922	0.923	0.989	Discordant
Large artery stroke	P54727	RAD23B	OID21166	-0.3326	0.3373	0.324	0.891	12522_6	-0.3662	0.4061	0.367	0.9	Concordant
Small vessel stroke	P61457	PCBD1	OID30610	0.1136	0.1153	0.324	0.891	11313_100	-0.0024	0.1493	0.987	1	Discordant
Small vessel stroke	P54727	RAD23B	OID21166	0.3122	0.3154	0.322	0.891	12522_6	0.4475	0.3885	0.249	0.871	Concordant
Small vessel stroke	Q9NRR1	CYTL1	OID30374	-0.0436	0.0441	0.323	0.891	8402_22	-0.0749	0.0586	0.201	0.848	Concordant
Small vessel stroke	Q6UWN8	SPINK6	OID21450	0.0644	0.0651	0.322	0.891	5731_1	0.028	0.0616	0.649	0.955	Concordant
Small vessel stroke	Q13822	ENPP2	OID20288	0.0808	0.0814	0.321	0.891	16892_23	0.1106	0.1287	0.39	0.905	Concordant
Small vessel stroke	Q9HAT2	SIAE	OID21503	0.3036	0.3063	0.322	0.891	9263_57	0.4651	0.2714	0.0866	0.724	Concordant
Ischemic stroke	O14625	CXCL11	OID21042	0.0311	0.0316	0.324	0.891	3038_9	0.0447	0.0217	0.0396	0.62	Concordant
Cardioembolic stroke	Q9UHL4	DPP7	OID20142	0.1337	0.136	0.326	0.893	8346_9	-0.0822	0.0525	0.117	0.775	Discordant
Large artery stroke	Q9UN19	DAPP1	OID20524	0.2084	0.2124	0.327	0.893	11615_16	0.1034	0.2664	0.698	0.963	Concordant
Large artery stroke	P43251	BTD	OID30754	-0.0717	0.073	0.326	0.893	15644_1	0.0501	0.0535	0.349	0.898	Discordant
Large artery stroke	P14780	MMP9	OID21103	-0.1489	0.1517	0.326	0.893	2579_17	-0.4608	0.3234	0.154	0.818	Concordant
Small vessel stroke	Q6WN34	CHRDL2	OID20223	0.0648	0.066	0.326	0.893	6086_15	0.0646	0.0722	0.371	0.9	Concordant
Ischemic stroke	P19961	AMY2B	OID20340	0.0199	0.0207	0.336	0.894	15556_49	0.023	0.0213	0.281	0.881	Concordant
Ischemic stroke	Q92823	NRCAM	OID20229	0.0233	0.0244	0.338	0.894	5109_24	0.0854	0.1149	0.457	0.924	Concordant
Ischemic stroke	Q11201	ST3GAL1	OID21322	0.029	0.0296	0.328	0.894	5657_28	0.0376	0.0292	0.198	0.846	Concordant
Ischemic stroke	P48307	TFPI2	OID21512	0.058	0.0596	0.331	0.894	9233_71	0.067	0.1589	0.673	0.959	Concordant
Ischemic stroke	Q8WXI7	MUC16	OID21378	0.1149	0.1177	0.329	0.894	15565_102	-0.0507	0.0558	0.364	0.9	Discordant
Ischemic stroke	P28799	GRN	OID21159	0.0396	0.0411	0.336	0.894	4992_49	0.0455	0.0473	0.336	0.894	Concordant
Ischemic stroke	P49767	VEGFC	OID21524	-0.107	0.1098	0.33	0.894	3132_1	0.1233	0.0639	0.0536	0.658	Discordant
Ischemic stroke	O94856	NFASC	OID20634	-0.0165	0.0169	0.328	0.894	7179_69	-0.0169	0.0199	0.394	0.906	Concordant
Ischemic stroke	O75594	PGLYRP1	OID20338	0.0266	0.0276	0.335	0.894	3329_14	0.0413	0.0429	0.335	0.894	Concordant
Ischemic stroke	Q16836	HADH	OID30132	0.1258	0.1286	0.328	0.894	17739_1	-0.111	0.1053	0.292	0.881	Discordant
Ischemic stroke	Q03167	TGFBR3	OID20255	-0.0472	0.0488	0.334	0.894	3009_3	-0.1631	0.0797	0.0405	0.622	Concordant
Ischemic stroke	Q92484	SMPDL3A	OID20676	-0.0229	0.0235	0.331	0.894	4771_10	-0.0314	0.0327	0.337	0.894	Concordant
Ischemic stroke	O14791	APOL1	OID30708	0.029	0.0302	0.338	0.894	11510_31	0.0128	0.0223	0.566	0.947	Concordant
Ischemic stroke	P07949	RET	OID21346	0.0222	0.0231	0.336	0.894	3220_40	0.0148	0.0222	0.507	0.935	Concordant
Ischemic stroke	P55789	GFER	OID21259	-0.1023	0.1059	0.334	0.894	15398_2	0.0499	0.1377	0.717	0.966	Discordant
Ischemic stroke	P54760	EPHB4	OID20242	-0.0453	0.0473	0.338	0.894	15530_33	-0.0244	0.0661	0.711	0.966	Concordant
Ischemic stroke	Q96MK3	FAM20A	OID30348	-0.026	0.0269	0.334	0.894	6433_57	-0.0016	0.0391	0.968	0.996	Concordant
Ischemic stroke	Q9BUD6	SPON2	OID20221	0.0314	0.0328	0.339	0.894	8099_42	0.0407	0.026	0.117	0.775	Concordant
Cardioembolic stroke	P04070	PROC	OID20402	-0.122	0.127	0.337	0.894	2961_1	-0.0647	0.1139	0.57	0.947	Concordant
Cardioembolic stroke	Q9BUD6	SPON2	OID20221	0.0697	0.0721	0.334	0.894	8099_42	0.0396	0.0573	0.49	0.927	Concordant
Cardioembolic stroke	Q04609	FOLH1	OID30430	-0.1924	0.2002	0.336	0.894	5478_50	-0.1039	0.1048	0.321	0.891	Concordant
Cardioembolic stroke	Q08334	IL10RB	OID20696	-0.0329	0.0338	0.329	0.894	2631_50	-0.3078	0.2426	0.204	0.85	Concordant
Cardioembolic stroke	O00182	LGALS9	OID20781	0.0561	0.0581	0.335	0.894	9197_4	0.1438	0.1364	0.292	0.881	Concordant
Cardioembolic stroke	P14902	IDO1	OID31050	0.0613	0.0629	0.33	0.894	9759_13	0.2291	0.2906	0.431	0.919	Concordant
Cardioembolic stroke	Q02487	DSC2	OID21079	-0.0597	0.0619	0.334	0.894	13126_52	-0.2015	0.1376	0.143	0.811	Concordant
Cardioembolic stroke	Q6UXV0	GFRAL	OID31091	0.0467	0.0484	0.334	0.894	6920_1	0.1211	0.0993	0.223	0.856	Concordant
Cardioembolic stroke	Q06033	ITIH3	OID20352	-0.0532	0.0549	0.333	0.894	7145_1	-0.0812	0.045	0.071	0.703	Concordant
Large artery stroke	Q9H7Z7	PTGES2	OID30561	-0.3504	0.3598	0.33	0.894	18458_4	-0.3667	0.3765	0.33	0.894	Concordant
Large artery stroke	Q8N8U9	BMPER	OID30615	0.1039	0.1075	0.334	0.894	15368_3	0.23	0.1703	0.177	0.838	Concordant
Large artery stroke	O94907	DKK1	OID21066	0.1814	0.1874	0.333	0.894	3535_84	0.1847	0.1302	0.156	0.821	Concordant
Large artery stroke	P07237	P4HB	OID21509	-0.4071	0.4209	0.333	0.894	4278_14	0.359	0.1917	0.0611	0.681	Discordant
Large artery stroke	Q9Y251	HPSE	OID30409	0.3221	0.3352	0.337	0.894	5604_30	-0.1344	0.2005	0.503	0.932	Discordant
Large artery stroke	Q12794	HYAL1	OID20357	-0.086	0.0889	0.333	0.894	8309_12	-0.1969	0.2036	0.333	0.894	Concordant
Large artery stroke	P32321	DCTD	OID30657	0.413	0.4225	0.328	0.894	17756_69	0.8972	0.4669	0.0547	0.661	Concordant
Large artery stroke	P46926	GNPDA1	OID30197	-0.2082	0.2174	0.338	0.894	8909_77	-0.0237	0.1779	0.894	0.986	Concordant
Small vessel stroke	Q9BY32	ITPA	OID30082	-0.0416	0.0427	0.33	0.894	18916_25	-0.031	0.0352	0.378	0.901	Concordant
Small vessel stroke	Q14554	PDIA5	OID31209	-0.081	0.0842	0.336	0.894	5593_11	-0.0326	0.033	0.323	0.891	Concordant
Small vessel stroke	Q6YHK3	CD109	OID21108	0.0366	0.0377	0.332	0.894	3290_50	0.0605	0.0544	0.266	0.88	Concordant
Small vessel stroke	Q9HCM2	PLXNA4	OID20597	-0.2381	0.2467	0.335	0.894	19560_23	-0.2487	0.2578	0.335	0.894	Concordant
Small vessel stroke	P49788	RARRES1	OID21177	-0.0554	0.0568	0.329	0.894	8398_277	-0.0033	0.0373	0.929	0.99	Concordant
Small vessel stroke	O75326	SEMA7A	OID20283	-0.1465	0.1516	0.334	0.894	7019_13	-0.2669	0.2764	0.334	0.894	Concordant
Small vessel stroke	Q7LG56	RRM2B	OID21174	0.1803	0.1875	0.336	0.894	8925_25	0.1282	0.1333	0.336	0.894	Concordant
Small vessel stroke	O00548	DLL1	OID21525	-0.1173	0.1211	0.333	0.894	5349_69	-0.1026	0.193	0.595	0.947	Concordant
Small vessel stroke	P15260	IFNGR1	OID20678	-0.1161	0.12	0.334	0.894	5825_49	-0.3268	0.338	0.334	0.894	Concordant
Small vessel stroke	P04278	SHBG	OID30685	0.0731	0.0756	0.334	0.894	4929_55	0.116	0.1177	0.324	0.891	Concordant
Small vessel stroke	O60243	HS6ST1	OID21441	-0.0921	0.0956	0.335	0.894	5465_32	-0.2203	0.1319	0.095	0.73	Concordant
Small vessel stroke	Q9H4D0	CLSTN2	OID20664	0.0582	0.0599	0.331	0.894	18882_7	0.0708	0.0894	0.429	0.919	Concordant
Small vessel stroke	P14780	MMP9	OID21103	-0.1358	0.1406	0.334	0.894	2579_17	0.0268	0.3032	0.93	0.99	Discordant
Ischemic stroke	Q9BPX1	HSD17B14	OID31098	0.011	0.0115	0.339	0.894	13972_4	0.0232	0.0915	0.8	0.974	Concordant
Ischemic stroke	P09105	HBQ1	OID21433	0.0157	0.0164	0.34	0.894	18198_51	0.031	0.0919	0.736	0.967	Concordant
Cardioembolic stroke	Q9HD89	RETN	OID20327	0.0852	0.0892	0.34	0.894	3046_31	0.0575	0.0829	0.488	0.927	Concordant
Ischemic stroke	P35625	TIMP3	OID20684	-0.0179	0.0189	0.342	0.895	2480_58	-0.0107	0.015	0.476	0.927	Concordant
Cardioembolic stroke	P22676	CALB2	OID20801	-0.4188	0.4413	0.343	0.895	16803_4	0.1888	0.3237	0.56	0.945	Discordant
Cardioembolic stroke	P09105	HBQ1	OID21433	0.0371	0.0391	0.342	0.895	18198_51	0.2597	0.2108	0.218	0.855	Concordant
Large artery stroke	P07998	RNASE1	OID30672	-0.1051	0.1104	0.341	0.895	7211_2	-0.1443	0.1124	0.199	0.846	Concordant
Large artery stroke	Q11201	ST3GAL1	OID21322	-0.0866	0.0912	0.342	0.895	5657_28	-0.0832	0.0904	0.357	0.9	Concordant
Small vessel stroke	Q8N6Q3	CD177	OID21119	0.0736	0.0775	0.342	0.895	13116_25	0.0437	0.0617	0.478	0.927	Concordant
Small vessel stroke	O75354	ENTPD6	OID20100	0.0698	0.0735	0.342	0.895	8932_1	0.3021	0.3241	0.351	0.899	Concordant
Large artery stroke	P17405	SMPD1	OID21028	0.0585	0.0617	0.343	0.895	10818_36	0.0711	0.0682	0.297	0.885	Concordant
Small vessel stroke	P20333	TNFRSF1B	OID21145	-0.1714	0.181	0.344	0.896	8368_102	-0.1841	0.1366	0.178	0.838	Concordant
Small vessel stroke	P13591	NCAM1	OID20354	0.0636	0.0672	0.344	0.896	4498_62	-0.0032	0.0754	0.966	0.996	Discordant
Ischemic stroke	Q96NZ8	WFIKKN1	OID20939	0.0276	0.0292	0.344	0.896	3191_50	0.0403	0.0572	0.48	0.927	Concordant
Cardioembolic stroke	P54764	EPHA4	OID30622	-0.0858	0.0908	0.345	0.896	16288_17	-0.1131	0.1121	0.313	0.888	Concordant
Cardioembolic stroke	Q15063	POSTN	OID30410	0.06	0.0635	0.345	0.896	3457_57	0.0843	0.0725	0.245	0.869	Concordant
Cardioembolic stroke	P42701	IL12RB1	OID20486	-0.0471	0.0499	0.345	0.896	2632_5	-0.4665	0.2162	0.0309	0.609	Concordant
Small vessel stroke	P02654	APOC1	OID30749	-0.0776	0.0822	0.345	0.896	15364_101	-0.0671	0.0899	0.455	0.924	Concordant
Small vessel stroke	P30740	SERPINB1	OID21088	-0.1758	0.1859	0.344	0.896	10737_96	-0.1957	0.274	0.475	0.927	Concordant
Large artery stroke	Q92619	ARHGAP45	OID30653	-0.3454	0.3665	0.346	0.896	13544_9	-0.0201	0.1841	0.913	0.988	Concordant
Cardioembolic stroke	Q96JA1	LRIG1	OID21429	-0.036	0.0383	0.347	0.897	18831_6	-0.0376	0.0488	0.441	0.921	Concordant
Ischemic stroke	P34896	SHMT1	OID20714	-0.0171	0.0182	0.348	0.897	12334_25	-0.013	0.0205	0.524	0.939	Concordant
Ischemic stroke	P09619	PDGFRB	OID20268	0.0226	0.0241	0.348	0.897	3459_49	-0.0066	0.0088	0.454	0.924	Discordant
Large artery stroke	O75629	CREG1	OID21515	-0.1037	0.1104	0.347	0.897	9357_4	-0.0968	0.1227	0.43	0.919	Concordant
Large artery stroke	Q9NQ30	ESM1	OID20758	0.1012	0.1078	0.348	0.897	3805_16	0.1712	0.1536	0.265	0.88	Concordant
Small vessel stroke	P42574	CASP3	OID20305	-0.1664	0.1774	0.348	0.897	3593_72	-0.1551	0.1312	0.237	0.865	Concordant
Large artery stroke	Q6B8I1	DUSP13	OID31394	0.0795	0.0848	0.348	0.897	6525_17	0.1703	0.1437	0.236	0.865	Concordant
Small vessel stroke	Q8IWQ3	BRSK2	OID31042	-0.0619	0.066	0.349	0.897	9790_28	-0.0886	0.1426	0.535	0.94	Concordant
Large artery stroke	Q8N149	LILRA2	OID21152	-0.0611	0.0653	0.35	0.898	15614_168	0.0102	0.0742	0.891	0.986	Discordant
Large artery stroke	O76076	CCN5	OID21068	0.0871	0.0932	0.35	0.898	6392_7	-0.0472	0.0772	0.541	0.942	Discordant
Ischemic stroke	Q9UK23	NAGPA	OID30643	-0.021	0.0226	0.352	0.899	11208_15	-0.0191	0.0187	0.307	0.888	Concordant
Ischemic stroke	Q9BQ51	PDCD1LG2	OID21273	-0.0247	0.0265	0.352	0.899	3004_67	0.0347	0.0229	0.13	0.792	Discordant
Ischemic stroke	P21128	ENDOU	OID31498	0.0248	0.0266	0.352	0.899	5656_53	-0.015	0.1203	0.901	0.987	Discordant
Ischemic stroke	Q14554	PDIA5	OID31209	0.0273	0.0293	0.352	0.899	5593_11	0.0107	0.0115	0.354	0.9	Concordant
Ischemic stroke	Q9P0K1	ADAM22	OID21001	-0.0205	0.022	0.351	0.899	7933_75	-0.0134	0.0247	0.587	0.947	Concordant
Cardioembolic stroke	Q9UI42	CPA4	OID30606	-0.0428	0.0459	0.351	0.899	9267_2	-0.019	0.0218	0.383	0.903	Concordant
Cardioembolic stroke	P01833	PIGR	OID21102	0.106	0.1139	0.352	0.899	3216_2	0.0471	0.1138	0.679	0.96	Concordant
Large artery stroke	Q9UK85	DKKL1	OID21313	-0.0494	0.0531	0.352	0.899	16309_30	-1.0857	0.4235	0.0104	0.457	Concordant
Small vessel stroke	Q13790	APOF	OID30701	-0.1044	0.1121	0.352	0.899	12370_30	-0.1174	0.1261	0.352	0.899	Concordant
Ischemic stroke	Q08431	MFGE8	OID21134	0.0223	0.024	0.353	0.899	4455_89	-0.0061	0.0299	0.837	0.979	Discordant
Ischemic stroke	P51858	HDGF	OID21455	-0.0142	0.0153	0.353	0.899	16758_96	0.0927	0.1007	0.357	0.9	Discordant
Ischemic stroke	Q9C005	DPY30	OID21410	0.1272	0.137	0.353	0.899	13943_38	0.0964	0.12	0.422	0.917	Concordant
Cardioembolic stroke	Q13426	XRCC4	OID20869	0.3449	0.3718	0.354	0.9	9886_28	0.199	0.1625	0.221	0.855	Concordant
Cardioembolic stroke	P25774	CTSS	OID21056	-0.0438	0.0472	0.354	0.9	3181_50	-0.0585	0.0561	0.297	0.885	Concordant
Small vessel stroke	Q16769	QPCT	OID20320	-0.0538	0.0581	0.354	0.9	7849_3	-0.0302	0.1004	0.763	0.97	Concordant
Ischemic stroke	P07602	PSAP	OID30419	-0.031	0.0342	0.365	0.9	6207_10	0.0082	0.0229	0.719	0.966	Discordant
Ischemic stroke	P01266	TG	OID31359	0.0939	0.1016	0.355	0.9	18839_24	0.2503	0.1178	0.0336	0.62	Concordant
Ischemic stroke	P14780	MMP9	OID21103	-0.0579	0.0634	0.361	0.9	2579_17	0.1571	0.1298	0.226	0.857	Discordant
Ischemic stroke	O75077	ADAM23	OID20651	-0.0154	0.0174	0.376	0.9	7049_2	0.0057	0.014	0.683	0.961	Discordant
Ischemic stroke	Q96PD5	PGLYRP2	OID30742	-0.0123	0.0138	0.37	0.9	5601_2	0.0208	0.026	0.422	0.917	Discordant
Ischemic stroke	P08263	GSTA1	OID20166	0.0215	0.0239	0.369	0.9	17138_8	-0.0031	0.0229	0.894	0.986	Discordant
Ischemic stroke	Q9NPH6	OBP2B	OID20980	-0.0151	0.017	0.374	0.9	5680_54	0.0401	0.0554	0.469	0.927	Discordant
Ischemic stroke	P08581	MET	OID20269	0.049	0.0544	0.368	0.9	2837_3	-0.0635	0.0513	0.216	0.855	Discordant
Ischemic stroke	Q9BQI0	AIF1L	OID30204	0.0233	0.0264	0.376	0.9	18871_24	-0.0039	0.0214	0.855	0.982	Discordant
Ischemic stroke	P07858	CTSB	OID20276	-0.0176	0.0194	0.364	0.9	8007_19	-0.0075	0.0168	0.654	0.956	Concordant
Ischemic stroke	Q9P2T1	GMPR2	OID30623	0.0917	0.0996	0.357	0.9	19446_1	-0.0345	0.0322	0.283	0.881	Discordant
Ischemic stroke	P80370	DLK1	OID20295	0.0197	0.0217	0.363	0.9	6373_54	0.0171	0.0193	0.374	0.9	Concordant
Ischemic stroke	Q6B8I1	DUSP13	OID31394	-0.0237	0.0268	0.375	0.9	6525_17	-0.0314	0.0339	0.354	0.9	Concordant
Ischemic stroke	Q99538	LGMN	OID20773	0.0251	0.0273	0.358	0.9	3622_33	-0.0608	0.0489	0.214	0.855	Discordant
Ischemic stroke	P15529	CD46	OID20380	-0.0697	0.0787	0.376	0.9	17682_1	-0.0281	0.0291	0.335	0.894	Concordant
Ischemic stroke	P25685	DNAJB1	OID21363	-0.1303	0.1452	0.369	0.9	3852_19	-0.1338	0.1491	0.369	0.9	Concordant
Ischemic stroke	P09237	MMP7	OID20087	0.0263	0.0293	0.37	0.9	2789_26	0.0108	0.0297	0.716	0.966	Concordant
Ischemic stroke	P20138	CD33	OID21472	0.0172	0.0194	0.375	0.9	3166_92	0.0074	0.0142	0.603	0.948	Concordant
Ischemic stroke	Q9Y6N7	ROBO1	OID20734	0.0317	0.0343	0.356	0.9	5740_17	0.037	0.0342	0.28	0.881	Concordant
Ischemic stroke	Q969P0	IGSF8	OID20167	0.0493	0.0538	0.359	0.9	6984_6	0.0473	0.0516	0.359	0.9	Concordant
Ischemic stroke	P24592	IGFBP6	OID20413	0.0722	0.0793	0.363	0.9	14088_38	0.1007	0.1007	0.317	0.888	Concordant
Cardioembolic stroke	Q9H4F8	SMOC1	OID21461	-0.0479	0.0527	0.363	0.9	13118_5	0.0295	0.0827	0.721	0.966	Discordant
Cardioembolic stroke	P19961	AMY2B	OID20340	0.0457	0.0494	0.355	0.9	15556_49	0.0966	0.0536	0.0714	0.703	Concordant
Cardioembolic stroke	P29317	EPHA2	OID21342	-0.1158	0.1279	0.365	0.9	4834_61	-0.0886	0.1147	0.44	0.921	Concordant
Cardioembolic stroke	P00736	C1R	OID30753	0.2641	0.2969	0.374	0.9	3285_23	-0.1508	0.2426	0.534	0.94	Discordant
Cardioembolic stroke	O43278	SPINT1	OID21109	-0.0577	0.0653	0.376	0.9	2828_82	-0.0974	0.0958	0.309	0.888	Concordant
Cardioembolic stroke	P30613	PKLR	OID20682	-0.083	0.0916	0.364	0.9	15607_56	-0.128	0.1412	0.364	0.9	Concordant
Cardioembolic stroke	Q12841	FSTL1	OID30254	-0.1007	0.1097	0.359	0.9	13112_179	-0.1536	0.1086	0.157	0.822	Concordant
Cardioembolic stroke	Q13332	PTPRS	OID20306	0.0583	0.0641	0.363	0.9	6049_64	0.2559	0.2222	0.249	0.871	Concordant
Cardioembolic stroke	P10746	UROS	OID30964	0.1274	0.1404	0.364	0.9	11248_43	-0.0278	0.0967	0.774	0.97	Discordant
Cardioembolic stroke	P20774	OGN	OID21123	0.0481	0.0544	0.376	0.9	17224_12	-0.056	0.0505	0.267	0.88	Discordant
Cardioembolic stroke	P09238	MMP10	OID20687	0.0498	0.0555	0.37	0.9	8479_4	0.0519	0.0542	0.338	0.894	Concordant
Cardioembolic stroke	Q86WD7	SERPINA9	OID21284	-0.0404	0.0442	0.36	0.9	7266_4	0.1259	0.0968	0.193	0.843	Discordant
Cardioembolic stroke	P10643	C7	OID30766	-0.0342	0.037	0.356	0.9	2888_49	0.0318	0.0297	0.285	0.881	Discordant
Cardioembolic stroke	P56470	LGALS4	OID20748	-0.1598	0.1733	0.356	0.9	2982_82	-0.728	0.3096	0.0187	0.539	Concordant
Cardioembolic stroke	Q9Y3D6	FIS1	OID20722	0.0968	0.1061	0.361	0.9	17746_77	0.121	0.1172	0.302	0.887	Concordant
Cardioembolic stroke	P07108	DBI	OID21143	-0.0583	0.0635	0.359	0.9	16919_1	-0.0402	0.0706	0.569	0.947	Concordant
Large artery stroke	Q9H5V8	CDCP1	OID20940	-0.0853	0.094	0.364	0.9	16818_200	-0.0715	0.0965	0.459	0.924	Concordant
Large artery stroke	Q9NR46	SH3GLB2	OID31145	-0.0796	0.0891	0.372	0.9	18222_34	-0.0631	0.0707	0.372	0.9	Concordant
Large artery stroke	Q9NTU7	CBLN4	OID21386	0.0907	0.101	0.369	0.9	5688_65	0.0325	0.1118	0.771	0.97	Concordant
Large artery stroke	Q7Z4W1	DCXR	OID21480	0.2696	0.2928	0.357	0.9	17758_79	-0.0132	0.3238	0.967	0.996	Discordant
Large artery stroke	P23381	WARS1	OID21084	0.0853	0.0933	0.36	0.9	9870_17	0.1077	0.095	0.257	0.877	Concordant
Large artery stroke	Q9HC56	PCDH9	OID31516	0.0797	0.0883	0.367	0.9	10558_26	0.0998	0.0968	0.303	0.887	Concordant
Large artery stroke	O60462	NRP2	OID21081	0.1015	0.1107	0.359	0.9	15387_44	0.2482	0.1438	0.0842	0.718	Concordant
Large artery stroke	O60911	CTSV	OID21405	0.1088	0.1216	0.371	0.9	3364_76	0.1091	0.1208	0.366	0.9	Concordant
Large artery stroke	O75190	DNAJB6	OID30613	0.1105	0.1241	0.373	0.9	11606_22	0.4137	0.4647	0.373	0.9	Concordant
Large artery stroke	P32927	CSF2RB	OID30553	-0.0548	0.0598	0.36	0.9	10512_13	-0.0399	0.0701	0.57	0.947	Concordant
Large artery stroke	P04792	HSPB1	OID20230	0.061	0.0668	0.361	0.9	11103_24	0.0274	0.0711	0.7	0.963	Concordant
Large artery stroke	Q9UJ70	NAGK	OID30271	-0.0896	0.097	0.356	0.9	3894_15	-0.1239	0.1226	0.312	0.888	Concordant
Large artery stroke	P0CG30	GSTT2B	OID31097	-0.0377	0.0425	0.376	0.9	11273_176	0.0757	0.0826	0.359	0.9	Discordant
Large artery stroke	P19438	TNFRSF1A	OID21155	-0.3981	0.4407	0.366	0.9	2654_19	-0.2894	0.3203	0.366	0.9	Concordant
Large artery stroke	P09104	ENO2	OID21046	0.1527	0.1708	0.371	0.9	10339_48	0.1435	0.1605	0.371	0.9	Concordant
Large artery stroke	Q96DU3	SLAMF6	OID21254	-0.1142	0.1258	0.364	0.9	5128_53	-0.1055	0.1281	0.41	0.913	Concordant
Large artery stroke	O75326	SEMA7A	OID20283	-0.1542	0.1715	0.369	0.9	7019_13	-0.2811	0.3126	0.369	0.9	Concordant
Large artery stroke	Q9UGN4	CD300A	OID30576	-0.0792	0.0876	0.366	0.9	5630_48	0.0118	0.0479	0.806	0.974	Discordant
Large artery stroke	P10144	GZMB	OID20604	0.0629	0.0689	0.361	0.9	4133_54	0.4818	0.2481	0.0521	0.652	Concordant
Large artery stroke	Q13426	XRCC4	OID20869	-0.5669	0.6399	0.376	0.9	9886_28	-0.3244	0.2237	0.147	0.813	Concordant
Large artery stroke	P09769	FGR	OID20828	-0.269	0.2964	0.364	0.9	3810_50	-0.2371	0.1842	0.198	0.846	Concordant
Large artery stroke	Q13261	IL15RA	OID20498	-0.0815	0.0884	0.357	0.9	14054_17	0.0089	0.053	0.867	0.984	Discordant
Small vessel stroke	Q01638	IL1RL1	OID20250	-0.0476	0.0527	0.367	0.9	4234_8	0.0036	0.0431	0.933	0.991	Discordant
Small vessel stroke	Q8TDQ0	HAVCR2	OID21137	0.2172	0.2345	0.354	0.9	5134_52	0.0133	0.0581	0.818	0.977	Concordant
Small vessel stroke	P07339	CTSD	OID20358	-0.0594	0.0642	0.355	0.9	5508_62	-0.2004	0.097	0.0389	0.62	Concordant
Small vessel stroke	P36222	CHI3L1	OID20399	0.0603	0.0652	0.355	0.9	11104_13	0.0271	0.037	0.464	0.926	Concordant
Small vessel stroke	P07949	RET	OID21346	-0.0541	0.0594	0.363	0.9	3220_40	-0.0225	0.0607	0.711	0.965	Concordant
Small vessel stroke	O14960	LECT2	OID30320	0.0468	0.0521	0.369	0.9	16763_11	-0.0621	0.0631	0.325	0.892	Discordant
Small vessel stroke	P01210	PENK	OID30666	-0.057	0.0631	0.367	0.9	9076_25	-0.0187	0.0424	0.66	0.956	Concordant
Small vessel stroke	Q49AH0	CDNF	OID21318	-0.0937	0.1016	0.356	0.9	4962_52	-0.0553	0.1227	0.652	0.955	Concordant
Small vessel stroke	P09601	HMOX1	OID20217	-0.2708	0.2935	0.356	0.9	17398_55	0.4182	0.4077	0.305	0.887	Discordant
Small vessel stroke	P39060	COL18A1	OID20332	0.1079	0.1198	0.368	0.9	2201_17	0.0016	0.1308	0.99	1	Concordant
Small vessel stroke	Q13231	CHIT1	OID20312	-0.0553	0.0604	0.36	0.9	3600_2	-0.0206	0.0362	0.569	0.947	Concordant
Small vessel stroke	P17538	CTRB1	OID21150	-0.0551	0.0605	0.362	0.9	5671_1	-0.0683	0.0552	0.216	0.855	Concordant
Small vessel stroke	O75356	ENTPD5	OID20104	-0.0537	0.0595	0.367	0.9	4437_56	0.0086	0.0498	0.863	0.984	Discordant
Small vessel stroke	P02774	GC	OID30780	-0.0373	0.0421	0.375	0.9	15589_1	0.0454	0.1534	0.767	0.97	Discordant
Small vessel stroke	P06276	BCHE	OID30717	-0.0458	0.0506	0.366	0.9	15514_26	-0.0555	0.0577	0.336	0.894	Concordant
Small vessel stroke	P09211	GSTP1	OID20876	-0.0916	0.1013	0.366	0.9	4911_49	-0.1426	0.1577	0.366	0.9	Concordant
Small vessel stroke	O14594	NCAN	OID21055	-0.1276	0.1409	0.365	0.9	15573_110	-0.0067	0.1397	0.962	0.995	Concordant
Ischemic stroke	Q8TDQ0	HAVCR2	OID21137	-0.0605	0.0685	0.377	0.901	5134_52	0.0186	0.0207	0.368	0.9	Discordant
Large artery stroke	P10451	SPP1	OID20322	-0.2119	0.24	0.377	0.901	13113_7	0.2424	0.3242	0.455	0.924	Discordant
Ischemic stroke	Q9Y3D6	FIS1	OID20722	0.039	0.0442	0.378	0.901	17746_77	0.0346	0.0483	0.474	0.927	Concordant
Cardioembolic stroke	P45984	MAPK9	OID20557	0.1203	0.1363	0.378	0.901	15604_18	0.0932	0.1056	0.378	0.901	Concordant
Large artery stroke	P22894	MMP8	OID21019	-0.0797	0.0904	0.378	0.901	9172_69	-0.245	0.1814	0.177	0.838	Concordant
Large artery stroke	Q96AT9	RPE	OID31324	0.3268	0.3708	0.378	0.901	12646_2	0.2457	0.2787	0.378	0.901	Concordant
Cardioembolic stroke	P54760	EPHB4	OID20242	-0.0952	0.1082	0.379	0.901	15530_33	-0.133	0.1511	0.379	0.901	Concordant
Ischemic stroke	Q6UWV6	ENPP7	OID20689	-0.0171	0.0194	0.379	0.901	4435_66	-0.0122	0.0185	0.512	0.936	Concordant
Ischemic stroke	P32971	TNFSF8	OID30384	0.0275	0.0313	0.38	0.901	3421_54	0.0313	0.0554	0.572	0.947	Concordant
Cardioembolic stroke	Q6BAA4	FCRLB	OID21193	-0.0383	0.0437	0.381	0.901	15583_18	0.0349	0.0491	0.477	0.927	Discordant
Large artery stroke	O95388	CCN4	OID21444	-0.0547	0.0623	0.38	0.901	13692_154	-0.0315	0.0482	0.513	0.936	Concordant
Small vessel stroke	P17927	CR1	OID30697	0.0421	0.0479	0.38	0.901	19556_12	0.04	0.05	0.423	0.918	Concordant
Small vessel stroke	Q8NBS9	TXNDC5	OID21012	-0.1771	0.2017	0.38	0.901	11212_7	-0.1064	0.1451	0.464	0.926	Concordant
Small vessel stroke	Q8WXI7	MUC16	OID21378	0.3268	0.3739	0.382	0.902	15565_102	-0.0774	0.1646	0.638	0.955	Discordant
Small vessel stroke	P35442	THBS2	OID21104	0.0555	0.0636	0.383	0.903	3339_33	0.033	0.0525	0.529	0.939	Concordant
Small vessel stroke	P16109	SELP	OID20379	-0.0738	0.0845	0.383	0.903	4154_57	-0.0296	0.0819	0.717	0.966	Concordant
Cardioembolic stroke	Q92823	NRCAM	OID20229	0.0486	0.0558	0.384	0.903	5109_24	-0.0677	0.2666	0.799	0.974	Discordant
Small vessel stroke	Q5VY43	PEAR1	OID20257	0.0891	0.1022	0.383	0.903	8275_31	0.0995	0.1141	0.383	0.903	Concordant
Ischemic stroke	Q8N1Q1	CA13	OID20225	0.0215	0.0248	0.386	0.903	3420_21	0.0319	0.0234	0.172	0.835	Concordant
Ischemic stroke	Q93091	RNASE6	OID30689	-0.0167	0.0193	0.386	0.903	5646_20	-0.0122	0.0137	0.373	0.9	Concordant
Cardioembolic stroke	P11310	ACADM	OID31277	0.1049	0.1211	0.386	0.903	17333_20	0.0661	0.0776	0.395	0.907	Concordant
Cardioembolic stroke	Q14162	SCARF1	OID20297	-0.0496	0.0572	0.386	0.903	5129_12	-0.053	0.0469	0.259	0.878	Concordant
Cardioembolic stroke	O14773	TPP1	OID20750	-0.0902	0.1038	0.385	0.903	17691_1	-0.0209	0.1033	0.84	0.979	Concordant
Large artery stroke	P49789	FHIT	OID20872	0.1609	0.1852	0.385	0.903	9826_135	-0.1444	0.2312	0.532	0.94	Discordant
Large artery stroke	P16860	NPPB	OID20049	-0.1866	0.2145	0.384	0.903	7655_11	-0.0724	0.1285	0.573	0.947	Concordant
Small vessel stroke	P12104	FABP2	OID20200	-0.0805	0.0928	0.386	0.903	15385_116	-0.0431	0.0483	0.372	0.9	Concordant
Small vessel stroke	P11717	IGF2R	OID21146	0.0478	0.0551	0.386	0.903	16057_6	0.0397	0.0543	0.464	0.926	Concordant
Small vessel stroke	O95786	DDX58	OID21226	0.0617	0.0709	0.385	0.903	12382_2	0.0752	0.1052	0.475	0.927	Concordant
Small vessel stroke	P13929	ENO3	OID30209	0.1992	0.229	0.385	0.903	16616_137	0.0484	0.0644	0.453	0.924	Concordant
Small vessel stroke	Q495A1	TIGIT	OID31320	0.206	0.2375	0.386	0.903	9638_2	0.3792	0.2899	0.191	0.841	Concordant
Small vessel stroke	Q9HBB8	CDHR5	OID20193	0.0632	0.0728	0.385	0.903	9962_1	-0.0726	0.3903	0.852	0.982	Discordant
Small vessel stroke	O15264	MAPK13	OID31205	-0.2952	0.3395	0.385	0.903	5006_71	-0.1713	0.1894	0.366	0.9	Concordant
Cardioembolic stroke	O15389	SIGLEC5	OID21082	-0.0352	0.0407	0.387	0.903	16792_4	0.055	0.0354	0.12	0.779	Discordant
Ischemic stroke	P31994	FCGR2B	OID21215	-0.0161	0.0186	0.388	0.903	3310_62	0.0045	0.0113	0.691	0.962	Discordant
Cardioembolic stroke	Q6P995	FAM171B	OID31338	0.0457	0.0528	0.388	0.903	8786_6	0.0338	0.111	0.761	0.97	Concordant
Ischemic stroke	Q02750	MAP2K1	OID31468	-0.1471	0.1707	0.389	0.904	2864_2	0.1266	0.1159	0.275	0.881	Discordant
Ischemic stroke	P00749	PLAU	OID21124	-0.0745	0.0863	0.388	0.904	4158_54	-0.0446	0.0272	0.101	0.742	Concordant
Cardioembolic stroke	Q8N8U9	BMPER	OID30615	-0.0864	0.1004	0.389	0.904	15368_3	-0.1502	0.1281	0.241	0.866	Concordant
Ischemic stroke	Q6UWR7	ENPP6	OID30273	0.0195	0.0227	0.39	0.905	15579_26	0.1694	0.1363	0.214	0.855	Concordant
Large artery stroke	Q08708	CD300C	OID21010	0.0486	0.0565	0.39	0.905	5066_134	-0.0238	0.0873	0.785	0.972	Discordant
Small vessel stroke	Q2MKA7	RSPO1	OID20938	0.0814	0.0946	0.389	0.905	16614_27	0.087	0.1018	0.393	0.905	Concordant
Ischemic stroke	O00339	MATN2	OID20767	0.019	0.0221	0.39	0.905	3325_2	0.0158	0.0506	0.755	0.97	Concordant
Cardioembolic stroke	Q9NZA1	CLIC5	OID30890	0.1193	0.1392	0.391	0.905	12475_48	0.0953	0.1046	0.362	0.9	Concordant
Large artery stroke	P02786	TFRC	OID20369	0.0583	0.0679	0.391	0.905	8795_48	-0.0736	0.3009	0.807	0.974	Discordant
Small vessel stroke	Q8TEU8	WFIKKN2	OID20785	-0.057	0.0665	0.391	0.905	3235_50	0.0727	0.059	0.218	0.855	Discordant
Small vessel stroke	O95727	CRTAM	OID20914	-0.0569	0.0664	0.391	0.905	7968_15	-0.0642	0.0848	0.449	0.924	Concordant
Small vessel stroke	P04070	PROC	OID20402	0.0896	0.1044	0.391	0.905	2961_1	0.0886	0.1406	0.529	0.939	Concordant
Large artery stroke	P56470	LGALS4	OID20748	0.1909	0.223	0.392	0.905	2982_82	0.0638	0.4146	0.878	0.985	Concordant
Large artery stroke	Q99972	MYOC	OID21121	-0.0636	0.0745	0.393	0.906	16558_2	0.0867	0.0792	0.274	0.881	Discordant
Cardioembolic stroke	Q8TEA8	DTD1	OID30580	-0.0839	0.0984	0.394	0.906	19194_9	-0.0639	0.0814	0.432	0.919	Concordant
Ischemic stroke	P01589	IL2RA	OID20267	0.0142	0.0167	0.394	0.907	3151_6	0.0106	0.1257	0.933	0.991	Concordant
Cardioembolic stroke	P80188	LCN2	OID20392	-0.2691	0.3168	0.396	0.908	2836_68	-0.1856	0.2764	0.502	0.932	Concordant
Large artery stroke	P21246	PTN	OID20083	-0.1095	0.1292	0.397	0.909	3045_72	-0.0987	0.1118	0.377	0.901	Concordant
Ischemic stroke	Q96AT9	RPE	OID31324	0.1037	0.123	0.399	0.909	12646_2	0.0779	0.0925	0.399	0.909	Concordant
Ischemic stroke	P50452	SERPINB8	OID20630	-0.0089	0.0106	0.402	0.909	19130_81	-0.0382	0.0344	0.267	0.88	Concordant
Ischemic stroke	P34096	RNASE4	OID30705	0.0194	0.0229	0.398	0.909	5644_60	0.0075	0.0226	0.74	0.967	Concordant
Ischemic stroke	P41222	PTGDS	OID20408	0.0886	0.1048	0.398	0.909	10514_5	-0.0489	0.0525	0.351	0.899	Discordant
Ischemic stroke	P02748	C9	OID30698	0.0581	0.0688	0.399	0.909	3060_43	0.018	0.0487	0.711	0.965	Concordant
Cardioembolic stroke	O14625	CXCL11	OID21042	-0.0594	0.0708	0.401	0.909	3038_9	-0.0176	0.049	0.719	0.966	Concordant
Cardioembolic stroke	O43240	KLK10	OID21523	0.0325	0.0387	0.401	0.909	6227_1	0.0351	0.0373	0.348	0.897	Concordant
Cardioembolic stroke	P50583	NUDT2	OID21308	0.0509	0.0603	0.398	0.909	16583_8	-0.0347	0.0601	0.564	0.946	Discordant
Cardioembolic stroke	Q03154	ACY1	OID20137	-0.1964	0.2339	0.401	0.909	3343_1	-0.1651	0.1967	0.401	0.909	Concordant
Cardioembolic stroke	Q15427	SF3B4	OID21278	-0.2672	0.318	0.401	0.909	13449_25	-0.4208	0.3808	0.269	0.881	Concordant
Cardioembolic stroke	P35625	TIMP3	OID20684	-0.0365	0.0434	0.4	0.909	2480_58	-0.0271	0.0345	0.433	0.919	Concordant
Cardioembolic stroke	P04746	AMY2A	OID20333	0.041	0.0489	0.402	0.909	18917_53	0.0818	0.0486	0.0926	0.73	Concordant
Large artery stroke	Q96F10	SAT2	OID31306	-0.0583	0.0689	0.398	0.909	12524_18	0.0572	0.1028	0.578	0.947	Discordant
Small vessel stroke	P08697	SERPINF2	OID30779	-0.1107	0.1315	0.4	0.909	3024_18	-0.1821	0.1487	0.221	0.855	Concordant
Small vessel stroke	P25445	FAS	OID20316	0.0614	0.0728	0.399	0.909	9459_7	0.1095	0.0856	0.201	0.847	Concordant
Cardioembolic stroke	Q9H4D0	CLSTN2	OID20664	-0.0402	0.048	0.402	0.91	18882_7	0.0389	0.0715	0.587	0.947	Discordant
Small vessel stroke	Q9BUD6	SPON2	OID20221	0.0766	0.0916	0.403	0.91	8099_42	0.0609	0.0726	0.402	0.909	Concordant
Cardioembolic stroke	Q9UJU6	DBNL	OID20681	-0.2652	0.3172	0.403	0.91	4978_54	-0.2146	0.2567	0.403	0.91	Concordant
Small vessel stroke	P15086	CPB1	OID20289	-0.1548	0.1851	0.403	0.91	15375_49	-0.0828	0.1005	0.41	0.913	Concordant
Small vessel stroke	Q86Z14	KLB	OID20888	0.0507	0.0606	0.403	0.91	19557_3	0.0397	0.0365	0.277	0.881	Concordant
Ischemic stroke	Q14624	ITIH4	OID30762	-0.0227	0.0273	0.405	0.911	4811_33	0.0726	0.0858	0.398	0.909	Discordant
Cardioembolic stroke	P01730	CD4	OID20584	-0.0501	0.0601	0.405	0.911	3143_3	-0.2965	0.3558	0.405	0.911	Concordant
Large artery stroke	P17181	IFNAR1	OID31491	0.0473	0.0567	0.404	0.911	9183_7	-0.0891	0.0456	0.0505	0.647	Discordant
Large artery stroke	O43405	COCH	OID30305	-0.0598	0.0718	0.405	0.911	7227_75	-0.0035	0.0831	0.966	0.996	Concordant
Small vessel stroke	Q03167	TGFBR3	OID20255	-0.1172	0.1408	0.405	0.911	3009_3	-0.1276	0.2303	0.579	0.947	Concordant
Small vessel stroke	Q96DU3	SLAMF6	OID21254	0.0983	0.1184	0.406	0.912	5128_53	0.0946	0.1186	0.425	0.918	Concordant
Ischemic stroke	P01833	PIGR	OID21102	-0.0434	0.0523	0.406	0.912	3216_2	-0.0499	0.0499	0.317	0.888	Concordant
Ischemic stroke	Q9GZV9	FGF23	OID21411	-0.0582	0.0702	0.407	0.912	3807_1	-0.1221	0.1473	0.407	0.912	Concordant
Large artery stroke	P09564	CD7	OID30543	-0.0519	0.0626	0.407	0.912	12008_3	0.0227	0.1408	0.872	0.984	Discordant
Small vessel stroke	P03950	ANG	OID20403	0.0351	0.0424	0.407	0.912	4874_3	0.0394	0.0409	0.335	0.894	Concordant
Large artery stroke	Q9P126	CLEC1B	OID21061	0.1128	0.1363	0.408	0.912	4332_6	0.1095	0.1368	0.424	0.918	Concordant
Small vessel stroke	P55083	MFAP4	OID30598	0.1637	0.1978	0.408	0.912	5636_10	0.1775	0.2145	0.408	0.912	Concordant
Small vessel stroke	P01009	SERPINA1	OID30750	0.1212	0.1465	0.408	0.912	3580_25	0.0245	0.0545	0.654	0.956	Concordant
Ischemic stroke	P01229	LHB	OID21248	0.1068	0.1291	0.408	0.912	8376_25	0.0332	0.0283	0.241	0.866	Concordant
Cardioembolic stroke	Q96LA6	FCRL1	OID20172	0.0472	0.0572	0.409	0.912	5728_60	0.0381	0.0507	0.452	0.924	Concordant
Ischemic stroke	P13686	ACP5	OID20314	-0.0203	0.0246	0.409	0.913	3232_28	-0.0369	0.0323	0.253	0.875	Concordant
Large artery stroke	Q06418	TYRO3	OID20161	0.0523	0.0634	0.409	0.913	2611_72	-0.1052	0.2207	0.634	0.953	Discordant
Ischemic stroke	O00253	AGRP	OID20658	-0.1085	0.1317	0.41	0.913	2813_11	-0.0259	0.0325	0.426	0.918	Concordant
Cardioembolic stroke	P80370	DLK1	OID20295	0.0418	0.0508	0.41	0.913	6373_54	0.0289	0.0433	0.503	0.932	Concordant
Cardioembolic stroke	Q9HCB6	SPON1	OID20759	0.0463	0.0563	0.411	0.914	4297_62	-0.013	0.0579	0.822	0.977	Discordant
Ischemic stroke	P10082	PYY	OID30150	0.0282	0.0343	0.411	0.914	3727_35	-0.1319	0.1007	0.19	0.841	Discordant
Large artery stroke	P01732	CD8A	OID21018	0.0649	0.079	0.411	0.914	15462_28	0.0635	0.0734	0.387	0.903	Concordant
Small vessel stroke	Q14508	WFDC2	OID21505	0.2091	0.2546	0.411	0.914	11388_75	0.4104	0.3274	0.21	0.854	Concordant
Ischemic stroke	Q01638	IL1RL1	OID20250	0.0159	0.0194	0.412	0.914	4234_8	-0.0219	0.0157	0.163	0.825	Discordant
Cardioembolic stroke	Q08708	CD300C	OID21010	-0.0338	0.0413	0.413	0.914	5066_134	-0.0187	0.0631	0.767	0.97	Concordant
Cardioembolic stroke	Q9GZX6	IL22	OID31407	0.1237	0.1507	0.412	0.914	2778_10	-0.5647	0.3034	0.0627	0.682	Discordant
Large artery stroke	P05155	SERPING1	OID30777	-0.0923	0.1124	0.412	0.914	4479_14	0.0316	0.0576	0.584	0.947	Discordant
Cardioembolic stroke	Q16719	KYNU	OID20669	0.0578	0.0706	0.413	0.915	4559_64	0.0575	0.0529	0.276	0.881	Concordant
Cardioembolic stroke	P49789	FHIT	OID20872	0.1158	0.1415	0.413	0.915	9826_135	0.2779	0.174	0.11	0.761	Concordant
Cardioembolic stroke	Q16627	CCL14	OID20401	0.0353	0.0432	0.414	0.915	2900_53	0.0494	0.042	0.239	0.865	Concordant
Large artery stroke	O00626	CCL22	OID20765	0.1334	0.1632	0.414	0.915	3508_78	-0.1905	0.1059	0.0722	0.704	Discordant
Small vessel stroke	P00533	EGFR	OID20319	0.1042	0.1276	0.414	0.915	2677_1	0.0956	0.1742	0.583	0.947	Concordant
Cardioembolic stroke	P12544	GZMA	OID20663	0.2352	0.2883	0.415	0.915	3440_7	-0.332	0.1465	0.0234	0.568	Discordant
Ischemic stroke	P00995	SPINK1	OID21097	-0.0164	0.0202	0.416	0.916	8243_55	-0.0688	0.0662	0.298	0.886	Concordant
Cardioembolic stroke	Q10588	BST1	OID21051	-0.0237	0.0291	0.416	0.916	4535_50	-0.0089	0.0316	0.777	0.971	Concordant
Cardioembolic stroke	Q6UWL6	KIRREL2	OID20873	0.0822	0.1011	0.417	0.916	16609_106	-0.1316	0.0608	0.0305	0.609	Discordant
Cardioembolic stroke	O95727	CRTAM	OID20914	-0.043	0.053	0.416	0.916	7968_15	-0.0895	0.0678	0.187	0.84	Concordant
Large artery stroke	Q7L266	ASRGL1	OID30283	-0.0519	0.0639	0.417	0.916	18313_4	-0.0455	0.1151	0.693	0.962	Concordant
Small vessel stroke	Q13093	PLA2G7	OID21105	-0.1894	0.2334	0.417	0.916	5015_15	0.2042	0.1834	0.266	0.88	Discordant
Small vessel stroke	Q63HQ2	EGFLAM	OID31496	-0.0511	0.0628	0.416	0.916	12338_27	-0.1071	0.1258	0.395	0.907	Concordant
Small vessel stroke	P0CG30	GSTT2B	OID31097	-0.032	0.0393	0.415	0.916	11273_176	-0.0222	0.0776	0.775	0.971	Concordant
Small vessel stroke	Q07507	DPT	OID20278	-0.049	0.0603	0.416	0.916	4979_34	-0.0709	0.0553	0.2	0.846	Concordant
Ischemic stroke	P14207	FOLR2	OID21062	-0.0542	0.0672	0.42	0.916	15587_20	-0.1185	0.0847	0.162	0.825	Concordant
Cardioembolic stroke	P01266	TG	OID31359	0.1556	0.1925	0.419	0.916	18839_24	0.079	0.324	0.807	0.974	Concordant
Cardioembolic stroke	O75023	LILRB5	OID20324	0.0269	0.0332	0.418	0.916	7015_8	0.0312	0.0258	0.227	0.857	Concordant
Cardioembolic stroke	O94992	HEXIM1	OID20589	-0.2109	0.2613	0.42	0.916	15596_7	-0.0194	0.208	0.926	0.989	Concordant
Cardioembolic stroke	P46926	GNPDA1	OID30197	-0.1308	0.1618	0.419	0.916	8909_77	-0.0607	0.1334	0.649	0.955	Concordant
Large artery stroke	Q9HCN6	GP6	OID21091	-0.0609	0.0754	0.419	0.916	3194_36	-0.0596	0.0791	0.452	0.924	Concordant
Large artery stroke	P14384	CPM	OID21054	0.1432	0.1775	0.42	0.916	9416_77	0.1027	0.2369	0.665	0.958	Concordant
Large artery stroke	O43557	TNFSF14	OID20953	-0.1034	0.1282	0.42	0.916	5355_69	0.3774	0.2051	0.0657	0.692	Discordant
Small vessel stroke	O75882	ATRN	OID30735	-0.0457	0.0566	0.419	0.916	15499_11	-0.035	0.0582	0.547	0.943	Concordant
Large artery stroke	P36955	SERPINF1	OID30757	0.0683	0.0849	0.421	0.917	9211_19	0.0693	0.0832	0.405	0.911	Concordant
Ischemic stroke	P30838	ALDH3A1	OID20512	-0.02	0.0249	0.422	0.917	11480_1	-0.0695	0.0608	0.253	0.875	Concordant
Cardioembolic stroke	P20061	TCN1	OID30687	0.0425	0.053	0.423	0.917	19614_8	0.106	0.0849	0.212	0.855	Concordant
Ischemic stroke	O14717	TRDMT1	OID31335	0.0382	0.0477	0.424	0.918	12635_9	0.0213	0.0226	0.346	0.896	Concordant
Large artery stroke	P19961	AMY2B	OID20340	0.0537	0.0671	0.424	0.918	15556_49	0.0545	0.0753	0.469	0.927	Concordant
Large artery stroke	P54317	PNLIPRP2	OID20775	0.0353	0.0441	0.423	0.918	15471_29	0.0361	0.0438	0.409	0.913	Concordant
Small vessel stroke	P09769	FGR	OID20828	-0.228	0.2848	0.423	0.918	3810_50	0.0784	0.1624	0.629	0.952	Discordant
Small vessel stroke	Q02223	TNFRSF17	OID30589	-0.1261	0.1576	0.424	0.918	2665_26	-0.0179	0.1601	0.911	0.988	Concordant
Ischemic stroke	Q6PI73	LILRA6	OID30346	0.0144	0.0181	0.425	0.918	7059_14	0.0031	0.0156	0.841	0.979	Concordant
Ischemic stroke	P55103	INHBC	OID21093	0.0174	0.0218	0.425	0.918	15686_49	0.0081	0.0097	0.405	0.911	Concordant
Cardioembolic stroke	Q14515	SPARCL1	OID20361	0.0335	0.042	0.425	0.918	4467_49	0.0327	0.0395	0.408	0.912	Concordant
Cardioembolic stroke	Q13508	ART3	OID20346	-0.0533	0.0668	0.424	0.918	7970_315	-0.0743	0.0651	0.254	0.875	Concordant
Large artery stroke	Q9BUD6	SPON2	OID20221	0.0763	0.0957	0.425	0.918	8099_42	0.0097	0.0783	0.901	0.987	Concordant
Small vessel stroke	P13686	ACP5	OID20314	-0.0523	0.0655	0.425	0.918	3232_28	0.0379	0.0904	0.675	0.96	Discordant
Small vessel stroke	O43866	CD5L	OID30775	-0.0799	0.1004	0.426	0.918	3293_2	-0.0539	0.0679	0.427	0.918	Concordant
Large artery stroke	Q16663	CCL15	OID20328	0.0532	0.0669	0.426	0.918	18289_16	0.0431	0.0287	0.134	0.798	Concordant
Ischemic stroke	P08709	F7	OID20372	0.022	0.0277	0.427	0.918	3184_25	0.0293	0.018	0.104	0.748	Concordant
Small vessel stroke	Q9BXY4	RSPO3	OID21415	-0.0986	0.1241	0.427	0.919	8427_118	-0.0381	0.0785	0.627	0.952	Concordant
Large artery stroke	O15182	CETN3	OID31525	-0.1185	0.1492	0.427	0.919	17410_5	-0.2628	0.3308	0.427	0.919	Concordant
Small vessel stroke	P34096	RNASE4	OID30705	-0.0513	0.0646	0.427	0.919	5644_60	-0.049	0.0638	0.442	0.921	Concordant
Small vessel stroke	Q92823	NRCAM	OID20229	0.0552	0.0695	0.427	0.919	5109_24	-0.0118	0.3299	0.972	0.996	Discordant
Ischemic stroke	Q92832	NELL1	OID21494	0.0191	0.024	0.428	0.919	6544_33	0.004	0.0211	0.85	0.982	Concordant
Ischemic stroke	Q8WXD2	SCG3	OID20728	0.0117	0.0148	0.429	0.919	7957_2	0.0393	0.02	0.0492	0.645	Concordant
Ischemic stroke	P05121	SERPINE1	OID20342	-0.058	0.074	0.433	0.919	2925_9	0.2102	0.111	0.0583	0.672	Discordant
Ischemic stroke	P06727	APOA4	OID30733	-0.0397	0.0504	0.43	0.919	17685_9	0.052	0.0702	0.459	0.924	Discordant
Ischemic stroke	Q9NQ38	SPINK5	OID21148	-0.0166	0.0212	0.432	0.919	8028_22	-0.008	0.0584	0.891	0.986	Concordant
Ischemic stroke	Q96DU3	SLAMF6	OID21254	0.0322	0.0406	0.427	0.919	5128_53	0.033	0.0419	0.432	0.919	Concordant
Ischemic stroke	P09104	ENO2	OID21046	0.0449	0.0572	0.433	0.919	10339_48	0.0422	0.0537	0.433	0.919	Concordant
Ischemic stroke	Q13261	IL15RA	OID20498	0.0218	0.0277	0.432	0.919	14054_17	0.0127	0.0176	0.469	0.927	Concordant
Ischemic stroke	Q9NRR1	CYTL1	OID30374	0.0108	0.0137	0.431	0.919	8402_22	-0.0027	0.0208	0.898	0.987	Discordant
Ischemic stroke	P10092	CALCB	OID31100	0.0462	0.0585	0.43	0.919	17170_15	-0.0526	0.0333	0.114	0.77	Discordant
Cardioembolic stroke	Q99538	LGMN	OID20773	-0.066	0.0835	0.43	0.919	3622_33	0.0311	0.1128	0.783	0.971	Discordant
Cardioembolic stroke	O00468	AGRN	OID20786	0.0548	0.0696	0.431	0.919	15483_377	0.0607	0.0874	0.488	0.927	Concordant
Cardioembolic stroke	P21860	ERBB3	OID20705	0.1042	0.1329	0.433	0.919	2617_56	0.1192	0.1521	0.433	0.919	Concordant
Cardioembolic stroke	Q96PE7	MCEE	OID31033	-0.0672	0.0853	0.431	0.919	9388_18	-0.1468	0.2549	0.564	0.946	Concordant
Large artery stroke	P42574	CASP3	OID20305	0.1524	0.193	0.43	0.919	3593_72	0.1748	0.1425	0.22	0.855	Concordant
Large artery stroke	P14174	MIF	OID21073	0.1534	0.1954	0.432	0.919	8221_19	0.6032	0.3646	0.098	0.738	Concordant
Large artery stroke	P40818	USP8	OID20110	0.223	0.2845	0.433	0.919	13450_49	0.3982	0.2734	0.145	0.813	Concordant
Large artery stroke	Q9BXY4	RSPO3	OID21415	0.1056	0.1336	0.429	0.919	8427_118	0.0613	0.0849	0.47	0.927	Concordant
Large artery stroke	P19801	AOC1	OID20452	0.0653	0.0826	0.429	0.919	15486_126	-0.0635	0.0513	0.216	0.855	Discordant
Large artery stroke	A6NI73	LILRA5	OID20209	-0.0516	0.0654	0.429	0.919	8766_29	-0.0358	0.0517	0.489	0.927	Concordant
Large artery stroke	Q03403	TFF2	OID20787	-0.1225	0.1555	0.431	0.919	9191_8	0.0791	0.241	0.743	0.967	Discordant
Small vessel stroke	Q14773	ICAM4	OID20578	-0.143	0.1813	0.43	0.919	6550_4	-0.154	0.1953	0.43	0.919	Concordant
Small vessel stroke	P40197	GP5	OID30611	0.1407	0.1787	0.431	0.919	7185_29	0.1611	0.2046	0.431	0.919	Concordant
Small vessel stroke	Q11201	ST3GAL1	OID21322	0.0661	0.0842	0.432	0.919	5657_28	0.0536	0.0832	0.519	0.937	Concordant
Small vessel stroke	P32321	DCTD	OID30657	-0.3334	0.4225	0.43	0.919	17756_69	-0.2444	0.2562	0.34	0.894	Concordant
Small vessel stroke	P35916	FLT4	OID21491	-0.0716	0.0904	0.428	0.919	16035_8	-0.1341	0.2025	0.508	0.935	Concordant
Small vessel stroke	Q13740	ALCAM	OID20273	-0.1742	0.2206	0.43	0.919	5451_1	-0.0004	0.2039	0.998	1	Concordant
Small vessel stroke	Q99969	RARRES2	OID20373	-0.0852	0.1083	0.432	0.919	3079_62	-0.0442	0.0931	0.635	0.953	Concordant
Large artery stroke	P03950	ANG	OID20403	0.0361	0.0462	0.435	0.92	4874_3	0.0329	0.0445	0.46	0.925	Concordant
Ischemic stroke	O75340	PDCD6	OID20163	0.0143	0.0183	0.435	0.92	19488_1	0.0245	0.0766	0.749	0.968	Concordant
Cardioembolic stroke	O15467	CCL16	OID20334	0.0282	0.0361	0.435	0.92	4913_78	-0.0067	0.0478	0.889	0.986	Discordant
Cardioembolic stroke	Q96GP6	SCARF2	OID21048	-0.0535	0.0685	0.435	0.92	8956_96	-0.1189	0.1337	0.374	0.9	Concordant
Large artery stroke	O75356	ENTPD5	OID20104	-0.0481	0.0617	0.435	0.92	4437_56	0.0274	0.0509	0.59	0.947	Discordant
Small vessel stroke	Q96IY4	CPB2	OID30734	0.0486	0.0624	0.436	0.92	3518_54	0.0076	0.0583	0.896	0.986	Concordant
Ischemic stroke	O95633	FSTL3	OID20782	-0.0495	0.0636	0.437	0.92	3438_10	-0.171	0.1098	0.12	0.778	Concordant
Cardioembolic stroke	O75509	TNFRSF21	OID21052	-0.1029	0.1322	0.437	0.92	5404_53	0.0123	0.1578	0.938	0.992	Discordant
Small vessel stroke	Q4KMG0	CDON	OID20754	-0.1192	0.1533	0.437	0.92	4541_49	-0.0606	0.0532	0.254	0.875	Concordant
Ischemic stroke	P07288	KLK3	OID30364	0.1019	0.1314	0.438	0.921	8468_19	0.0944	0.1537	0.539	0.941	Concordant
Ischemic stroke	P07148	FABP1	OID20778	-0.03	0.0388	0.44	0.921	11516_7	-0.0648	0.084	0.44	0.921	Concordant
Cardioembolic stroke	Q96R05	RBP7	OID31526	0.0536	0.0693	0.439	0.921	14208_3	0.1359	0.1653	0.411	0.914	Concordant
Cardioembolic stroke	O43291	SPINT2	OID20720	0.0829	0.1071	0.439	0.921	2843_13	0.0259	0.044	0.556	0.944	Concordant
Cardioembolic stroke	P45452	MMP13	OID20807	0.0887	0.1149	0.44	0.921	4925_54	0.3204	0.2913	0.271	0.881	Concordant
Cardioembolic stroke	P55774	CCL18	OID20395	0.0299	0.0386	0.438	0.921	3044_3	0.021	0.0303	0.488	0.927	Concordant
Large artery stroke	P17931	LGALS3	OID20284	0.0492	0.0636	0.439	0.921	3066_12	0.0295	0.0732	0.687	0.962	Concordant
Large artery stroke	P09211	GSTP1	OID20876	0.0823	0.1067	0.44	0.921	4911_49	0.0127	0.168	0.94	0.992	Concordant
Large artery stroke	Q15465	SHH	OID30516	0.3014	0.3896	0.439	0.921	2743_5	0.2953	0.2392	0.217	0.855	Concordant
Small vessel stroke	P18510	IL1RN	OID20700	0.0597	0.0773	0.439	0.921	5353_89	0.0516	0.0943	0.584	0.947	Concordant
Small vessel stroke	O14879	IFIT3	OID31283	0.1623	0.2103	0.44	0.921	13642_90	0.2102	0.2522	0.405	0.911	Concordant
Small vessel stroke	Q99497	PARK7	OID21160	-0.0973	0.1261	0.44	0.921	19523_215	-0.1613	0.1826	0.377	0.901	Concordant
Small vessel stroke	P32456	GBP2	OID20489	-0.1503	0.1945	0.44	0.921	18891_98	-0.3111	0.2772	0.262	0.88	Concordant
Ischemic stroke	Q86TH1	ADAMTSL2	OID30370	0.0573	0.0744	0.441	0.921	6379_62	0.0768	0.0596	0.197	0.846	Concordant
Ischemic stroke	O94907	DKK1	OID21066	0.0469	0.0609	0.441	0.921	3535_84	0.0343	0.0506	0.498	0.93	Concordant
Cardioembolic stroke	Q86SJ2	AMIGO2	OID21370	-0.1239	0.161	0.441	0.921	14134_49	-0.1027	0.1465	0.483	0.927	Concordant
Cardioembolic stroke	Q92583	CCL17	OID20745	0.0557	0.0723	0.442	0.921	3519_3	0.1031	0.0666	0.122	0.781	Concordant
Small vessel stroke	O43405	COCH	OID30305	-0.0507	0.0659	0.442	0.921	7227_75	0.0404	0.0762	0.596	0.948	Discordant
Large artery stroke	Q04760	GLO1	OID20107	0.0542	0.0706	0.442	0.922	9883_29	0.0795	0.1854	0.668	0.958	Concordant
Ischemic stroke	P15121	AKR1B1	OID21244	0.0457	0.0595	0.443	0.922	16606_85	-0.116	0.0802	0.148	0.814	Discordant
Ischemic stroke	P48960	ADGRE5	OID20260	-0.0338	0.044	0.443	0.922	18881_7	-0.0076	0.0803	0.925	0.989	Concordant
Cardioembolic stroke	P41271	NBL1	OID21486	0.1199	0.1564	0.443	0.922	2944_66	0.0974	0.3258	0.765	0.97	Concordant
Cardioembolic stroke	O60259	KLK8	OID21517	-0.0431	0.0561	0.443	0.922	2834_54	-0.1102	0.0608	0.0699	0.703	Concordant
Cardioembolic stroke	P15090	FABP4	OID20245	0.1397	0.1821	0.443	0.922	15386_7	0.1413	0.2154	0.512	0.936	Concordant
Large artery stroke	Q2TAL6	VWC2	OID20936	-0.0503	0.0656	0.443	0.922	15308_108	-0.1272	0.0733	0.0828	0.715	Concordant
Small vessel stroke	P11234	RALB	OID30567	-0.1471	0.1918	0.443	0.922	18432_32	-0.0786	0.0907	0.386	0.903	Concordant
Ischemic stroke	O75843	AP1G2	OID31348	-0.0505	0.0661	0.445	0.923	12714_38	-0.0256	0.0521	0.623	0.951	Concordant
Ischemic stroke	O43508	TNFSF12	OID20624	-0.0174	0.0227	0.444	0.923	5939_42	-0.0109	0.0217	0.615	0.95	Concordant
Ischemic stroke	Q86VZ4	LRP11	OID20185	0.0157	0.0206	0.445	0.923	15472_16	0.0278	0.0136	0.041	0.622	Concordant
Ischemic stroke	P13796	LCP1	OID30367	0.0092	0.012	0.444	0.923	17231_1	-0.0247	0.0462	0.593	0.947	Discordant
Cardioembolic stroke	P14780	MMP9	OID21103	-0.1337	0.175	0.445	0.923	2579_17	0.4287	0.2325	0.0652	0.688	Discordant
Large artery stroke	Q6DN72	FCRL6	OID20529	-0.0272	0.0356	0.444	0.923	6617_12	-0.3333	0.1696	0.0494	0.646	Concordant
Large artery stroke	P24387	CRHBP	OID20747	0.0538	0.0704	0.445	0.923	6039_24	0.0624	0.0542	0.25	0.871	Concordant
Small vessel stroke	Q96A00	PPP1R14A	OID31011	0.0746	0.0976	0.445	0.923	19117_3	0.0901	0.1111	0.418	0.916	Concordant
Cardioembolic stroke	P04792	HSPB1	OID20230	0.0383	0.0503	0.446	0.923	11103_24	0.0094	0.0528	0.859	0.984	Concordant
Ischemic stroke	Q86SJ2	AMIGO2	OID21370	-0.0543	0.0714	0.448	0.924	14134_49	0.0636	0.0642	0.322	0.891	Discordant
Cardioembolic stroke	P43251	BTD	OID30754	-0.0415	0.0546	0.447	0.924	15644_1	-0.0376	0.0387	0.332	0.894	Concordant
Cardioembolic stroke	Q06141	REG3A	OID20258	-0.0578	0.0762	0.448	0.924	15304_1	-0.0225	0.0714	0.752	0.969	Concordant
Cardioembolic stroke	P50895	BCAM	OID21076	-0.0524	0.0689	0.447	0.924	2816_50	0.0351	0.0704	0.618	0.95	Discordant
Cardioembolic stroke	P48307	TFPI2	OID21512	0.1126	0.1486	0.449	0.924	9233_71	0.1478	0.416	0.722	0.966	Concordant
Large artery stroke	P22079	LPO	OID20963	-0.0671	0.0886	0.449	0.924	4801_13	-0.071	0.0938	0.449	0.924	Concordant
Large artery stroke	P16581	SELE	OID20290	0.1817	0.2387	0.447	0.924	3470_1	0.1412	0.1958	0.471	0.927	Concordant
Large artery stroke	P20062	TCN2	OID20341	0.047	0.062	0.448	0.924	15560_52	-0.0105	0.0471	0.823	0.977	Discordant
Large artery stroke	P28325	CST5	OID20995	-0.043	0.0568	0.449	0.924	3803_10	-0.0367	0.0528	0.486	0.927	Concordant
Ischemic stroke	P20849	COL9A1	OID20550	-0.0368	0.0489	0.451	0.924	15466_30	0.0014	0.107	0.99	1	Discordant
Ischemic stroke	P01037	CST1	OID30581	0.0143	0.019	0.45	0.924	5459_33	0.0023	0.0181	0.899	0.987	Concordant
Ischemic stroke	O60462	NRP2	OID21081	-0.0269	0.0357	0.45	0.924	15387_44	-0.0286	0.0465	0.539	0.941	Concordant
Ischemic stroke	P48740	MASP1	OID20954	0.0263	0.0348	0.451	0.924	3605_77	0.0727	0.0921	0.43	0.919	Concordant
Ischemic stroke	P55058	PLTP	OID20238	-0.0134	0.0177	0.451	0.924	15475_4	-0.0165	0.0161	0.305	0.887	Concordant
Cardioembolic stroke	Q7Z4W1	DCXR	OID21480	-0.1568	0.2083	0.451	0.924	17758_79	-0.0496	0.207	0.811	0.975	Concordant
Cardioembolic stroke	P50454	SERPINH1	OID31322	0.0905	0.1199	0.45	0.924	10800_15	0.0998	0.1323	0.45	0.924	Concordant
Cardioembolic stroke	Q9GZN4	PRSS22	OID30483	-0.0524	0.0693	0.45	0.924	4534_10	-0.0614	0.0756	0.417	0.916	Concordant
Large artery stroke	P43652	AFM	OID30741	-0.2133	0.2832	0.451	0.924	4763_31	-0.1186	0.2602	0.649	0.955	Concordant
Large artery stroke	Q9BZZ2	SIGLEC1	OID20690	-0.0729	0.0965	0.45	0.924	4464_10	-0.1132	0.5044	0.822	0.977	Concordant
Small vessel stroke	P28325	CST5	OID20995	-0.0397	0.0528	0.452	0.924	3803_10	-0.0241	0.0492	0.624	0.951	Concordant
Small vessel stroke	Q9NQ25	SLAMF7	OID20602	-0.0422	0.0559	0.451	0.924	5487_7	0.0752	0.0518	0.147	0.813	Discordant
Small vessel stroke	Q96FQ6	S100A16	OID20878	-0.1546	0.2048	0.45	0.924	17836_17	0.0509	0.1126	0.651	0.955	Discordant
Small vessel stroke	P12821	ACE	OID30696	0.0439	0.0584	0.452	0.924	10714_7	0.0692	0.0412	0.0926	0.73	Concordant
Small vessel stroke	Q5QGZ9	CLEC12A	OID30552	0.0406	0.0536	0.45	0.924	11187_11	-0.0481	0.0435	0.269	0.881	Discordant
Small vessel stroke	P16860	NPPB	OID20049	-0.0839	0.1113	0.451	0.924	7655_11	-0.0372	0.0745	0.618	0.95	Concordant
Small vessel stroke	P16860	NPPB	OID20125	-0.0586	0.0777	0.451	0.924	7655_11	-0.0372	0.0745	0.618	0.95	Concordant
Small vessel stroke	P12544	GZMA	OID20663	0.2668	0.3542	0.451	0.924	3440_7	-0.0197	0.1713	0.908	0.987	Discordant
Cardioembolic stroke	P01034	CST3	OID20400	-0.0439	0.0584	0.452	0.924	2609_59	-0.0448	0.0711	0.528	0.939	Concordant
Small vessel stroke	P39059	COL15A1	OID30396	0.073	0.0971	0.452	0.924	8974_172	0.1242	0.0911	0.173	0.835	Concordant
Ischemic stroke	Q6UXV0	GFRAL	OID31091	-0.0156	0.0211	0.458	0.924	6920_1	-0.0519	0.0443	0.242	0.867	Concordant
Ischemic stroke	P10746	UROS	OID30964	0.0485	0.0652	0.457	0.924	11248_43	0.0179	0.0421	0.67	0.959	Concordant
Ischemic stroke	Q8N149	LILRA2	OID21152	-0.0144	0.0192	0.455	0.924	15614_168	-0.0249	0.0219	0.255	0.875	Concordant
Ischemic stroke	Q12794	HYAL1	OID20357	-0.021	0.0281	0.455	0.924	8309_12	-0.0414	0.0602	0.492	0.928	Concordant
Ischemic stroke	Q9UGN4	CD300A	OID30576	-0.0208	0.028	0.457	0.924	5630_48	-0.0047	0.0151	0.754	0.97	Concordant
Ischemic stroke	P22894	MMP8	OID21019	-0.0143	0.0191	0.453	0.924	9172_69	0.0129	0.0329	0.696	0.963	Discordant
Ischemic stroke	Q9HBG7	LY9	OID20670	0.0154	0.0207	0.457	0.924	3324_51	0.0097	0.0188	0.607	0.948	Concordant
Ischemic stroke	P58499	FAM3B	OID21372	0.0153	0.0206	0.458	0.924	9177_6	0.0197	0.0195	0.312	0.888	Concordant
Ischemic stroke	Q9H4A9	DPEP2	OID21305	-0.0336	0.0451	0.455	0.924	8327_26	0.0147	0.0478	0.759	0.97	Discordant
Ischemic stroke	P30613	PKLR	OID20682	-0.0272	0.0367	0.458	0.924	15607_56	-0.0297	0.0585	0.612	0.949	Concordant
Ischemic stroke	P36980	CFHR2	OID30720	-0.0111	0.0149	0.454	0.924	15584_9	0.0172	0.0211	0.413	0.915	Discordant
Cardioembolic stroke	Q8TDY8	IGDCC4	OID30402	-0.0439	0.0584	0.453	0.924	9793_145	0.0659	0.0817	0.42	0.916	Discordant
Cardioembolic stroke	Q8WXI7	MUC16	OID21378	-0.2119	0.2853	0.458	0.924	15565_102	0.1504	0.1277	0.239	0.865	Discordant
Cardioembolic stroke	P56279	TCL1A	OID20987	0.045	0.0602	0.455	0.924	17210_2	0.0709	0.0949	0.455	0.924	Concordant
Cardioembolic stroke	Q6WN34	CHRDL2	OID20223	-0.0389	0.0521	0.456	0.924	6086_15	-0.0411	0.057	0.471	0.927	Concordant
Cardioembolic stroke	P05155	SERPING1	OID30777	0.0775	0.104	0.456	0.924	4479_14	0.0307	0.0431	0.477	0.927	Concordant
Cardioembolic stroke	P19021	PAM	OID20291	-0.0314	0.042	0.455	0.924	5620_13	-0.0267	0.0334	0.425	0.918	Concordant
Large artery stroke	Q15113	PCOLCE	OID20384	0.1007	0.1357	0.458	0.924	11237_49	0.1276	0.1482	0.389	0.904	Concordant
Large artery stroke	P00749	PLAU	OID21124	0.2107	0.2825	0.456	0.924	4158_54	-0.029	0.0807	0.72	0.966	Discordant
Large artery stroke	Q07325	CXCL9	OID20675	0.1218	0.1626	0.454	0.924	9188_119	0.2893	0.3267	0.376	0.9	Concordant
Large artery stroke	Q76LX8	ADAMTS13	OID20249	0.0578	0.0772	0.454	0.924	3175_51	-0.0417	0.0596	0.484	0.927	Discordant
Large artery stroke	O60243	HS6ST1	OID21441	-0.0771	0.1026	0.453	0.924	5465_32	-0.236	0.1404	0.0928	0.73	Concordant
Large artery stroke	O76038	SCGN	OID20457	0.1871	0.2519	0.458	0.924	15305_7	0.177	0.3065	0.564	0.946	Concordant
Small vessel stroke	P50502	ST13	OID30624	-0.2764	0.3692	0.454	0.924	18387_7	-0.3416	0.3836	0.373	0.9	Concordant
Small vessel stroke	O15232	MATN3	OID20979	0.0466	0.0622	0.454	0.924	19361_78	0.0552	0.0522	0.29	0.881	Concordant
Small vessel stroke	Q8NHL6	LILRB1	OID20323	-0.0358	0.0481	0.457	0.924	5090_49	-0.0063	0.0459	0.891	0.986	Concordant
Small vessel stroke	P58499	FAM3B	OID21372	0.0437	0.0584	0.455	0.924	9177_6	-0.007	0.0552	0.9	0.987	Discordant
Cardioembolic stroke	O95388	CCN4	OID21444	0.0347	0.0469	0.459	0.924	13692_154	0.0353	0.0362	0.329	0.894	Concordant
Cardioembolic stroke	Q9BQ51	PDCD1LG2	OID21273	-0.0537	0.0723	0.458	0.924	3004_67	0.0779	0.0521	0.135	0.798	Discordant
Large artery stroke	P08603	CFH	OID30790	0.0463	0.0625	0.458	0.924	4159_130	-0.0327	0.101	0.746	0.968	Discordant
Ischemic stroke	P48745	CCN3	OID20299	-0.0206	0.0278	0.459	0.924	2737_22	0	0.1096	1	1	NA
Ischemic stroke	O95274	LYPD3	OID21530	0.0191	0.0258	0.46	0.924	13107_9	0.0502	0.0679	0.46	0.924	Concordant
Ischemic stroke	P17927	CR1	OID30697	-0.0171	0.0233	0.464	0.926	19556_12	-0.0198	0.0178	0.265	0.88	Concordant
Ischemic stroke	Q9P126	CLEC1B	OID21061	0.0328	0.0449	0.465	0.926	4332_6	0.0358	0.0453	0.43	0.919	Concordant
Ischemic stroke	Q92619	ARHGAP45	OID30653	0.08	0.1095	0.465	0.926	13544_9	-0.017	0.0611	0.781	0.971	Discordant
Ischemic stroke	P04792	HSPB1	OID20230	0.0166	0.0228	0.466	0.926	11103_24	0.0289	0.0242	0.232	0.863	Concordant
Ischemic stroke	P08397	HMBS	OID21385	0.0393	0.0537	0.465	0.926	11530_37	-0.0195	0.1527	0.899	0.987	Discordant
Cardioembolic stroke	Q9Y2E5	MAN2B2	OID30306	-0.0332	0.0455	0.465	0.926	9251_28	0.0051	0.0436	0.906	0.987	Discordant
Cardioembolic stroke	Q8WW22	DNAJA4	OID31130	0.1008	0.1372	0.462	0.926	9744_139	0.1814	0.2351	0.44	0.921	Concordant
Large artery stroke	Q8TEA8	DTD1	OID30580	-0.0954	0.1304	0.464	0.926	19194_9	-0.0714	0.1079	0.508	0.935	Concordant
Large artery stroke	Q9NQ25	SLAMF7	OID20602	0.044	0.0601	0.465	0.926	5487_7	0.0788	0.0548	0.15	0.817	Concordant
Large artery stroke	P04278	SHBG	OID30685	-0.0599	0.0822	0.466	0.926	4929_55	-0.0962	0.1279	0.452	0.924	Concordant
Large artery stroke	P01019	AGT	OID30709	0.0498	0.0679	0.463	0.926	3484_60	0.0882	0.1163	0.448	0.924	Concordant
Large artery stroke	Q9UHN6	CEMIP2	OID30499	0.1106	0.1505	0.463	0.926	8992_1	-0.0043	0.1464	0.977	0.997	Discordant
Large artery stroke	P06396	GSN	OID30714	-0.1495	0.2045	0.465	0.926	4775_34	-0.1483	0.155	0.339	0.894	Concordant
Large artery stroke	Q8WXI7	MUC16	OID21378	0.3213	0.4376	0.463	0.926	15565_102	-0.187	0.1756	0.287	0.881	Discordant
Small vessel stroke	Q9H773	DCTPP1	OID20148	0.2316	0.3172	0.465	0.926	4314_12	0.3579	0.4214	0.396	0.908	Concordant
Small vessel stroke	Q9NNX6	CD209	OID20262	0.0472	0.0648	0.466	0.926	3029_52	0.0123	0.075	0.87	0.984	Concordant
Small vessel stroke	Q8IX19	MCEMP1	OID30501	-0.089	0.1216	0.465	0.926	6283_60	0.1364	0.4799	0.776	0.971	Discordant
Ischemic stroke	O60476	MAN1A2	OID30262	0.0292	0.0402	0.467	0.926	9077_10	0.0192	0.0346	0.579	0.947	Concordant
Ischemic stroke	P39060	COL18A1	OID20332	0.0307	0.0422	0.467	0.926	2201_17	-0.0629	0.0468	0.179	0.838	Discordant
Cardioembolic stroke	P35070	BTC	OID21199	-0.03	0.0413	0.467	0.926	13088_397	-0.1375	0.1461	0.347	0.896	Concordant
Large artery stroke	Q13332	PTPRS	OID20306	-0.0833	0.1144	0.466	0.926	6049_64	0.2568	0.424	0.545	0.942	Discordant
Ischemic stroke	Q14162	SCARF1	OID20297	-0.0191	0.0276	0.489	0.927	5129_12	0.0011	0.0204	0.956	0.995	Discordant
Ischemic stroke	P35916	FLT4	OID21491	-0.0209	0.0295	0.477	0.927	16035_8	-0.0662	0.0668	0.321	0.891	Concordant
Ischemic stroke	Q9UHN6	CEMIP2	OID30499	0.0335	0.0463	0.469	0.927	8992_1	-0.0319	0.0496	0.521	0.938	Discordant
Ischemic stroke	Q9UJ70	NAGK	OID30271	-0.0219	0.0306	0.473	0.927	3894_15	-0.0324	0.0385	0.4	0.909	Concordant
Ischemic stroke	P28325	CST5	OID20995	0.0132	0.0186	0.478	0.927	3803_10	0.015	0.0173	0.386	0.903	Concordant
Ischemic stroke	Q92496	CFHR4	OID30758	0.0108	0.0156	0.487	0.927	6471_53	0.0014	0.013	0.916	0.989	Concordant
Ischemic stroke	P55145	MANF	OID20707	-0.0743	0.1059	0.483	0.927	9223_11	-0.037	0.1192	0.756	0.97	Concordant
Ischemic stroke	P23280	CA6	OID21096	0.0147	0.0208	0.48	0.927	3352_80	0.0068	0.0168	0.688	0.962	Concordant
Ischemic stroke	Q2M296	MTHFSD	OID31305	0.0136	0.0193	0.481	0.927	19129_15	0.025	0.0231	0.281	0.881	Concordant
Ischemic stroke	O75054	IGSF3	OID21312	-0.061	0.0865	0.481	0.927	9715_15	-0.1615	0.0628	0.0101	0.457	Concordant
Ischemic stroke	P49789	FHIT	OID20872	0.0439	0.0629	0.485	0.927	9826_135	0.1184	0.0756	0.117	0.775	Concordant
Ischemic stroke	Q16610	ECM1	OID30736	0.0146	0.0205	0.475	0.927	3366_51	0.0103	0.0207	0.619	0.95	Concordant
Cardioembolic stroke	P09455	RBP1	OID30913	-0.1061	0.1471	0.471	0.927	19279_42	-0.1609	0.2231	0.471	0.927	Concordant
Cardioembolic stroke	O00451	GFRA2	OID21330	-0.0362	0.0499	0.468	0.927	2515_14	-0.0655	0.0489	0.181	0.838	Concordant
Cardioembolic stroke	Q9NZK5	ADA2	OID20394	0.0535	0.0772	0.488	0.927	6077_63	-0.0366	0.0502	0.465	0.926	Discordant
Cardioembolic stroke	P00750	PLAT	OID20247	0.1678	0.2381	0.481	0.927	2212_69	0.057	0.1056	0.589	0.947	Concordant
Cardioembolic stroke	Q9NQ79	CRTAC1	OID20279	-0.0363	0.052	0.485	0.927	5632_6	0.0571	0.0461	0.216	0.855	Discordant
Cardioembolic stroke	P12724	RNASE3	OID20203	-0.0499	0.0718	0.487	0.927	15576_158	-0.0475	0.0511	0.352	0.899	Concordant
Cardioembolic stroke	Q8TD46	CD200R1	OID20595	0.0297	0.0424	0.484	0.927	5103_30	0.0694	0.1519	0.648	0.955	Concordant
Cardioembolic stroke	O15232	MATN3	OID20979	0.0364	0.0524	0.487	0.927	19361_78	0.0128	0.0443	0.773	0.97	Concordant
Cardioembolic stroke	Q9NPH3	IL1RAP	OID21126	-0.0309	0.0432	0.474	0.927	14048_7	0.0113	0.029	0.697	0.963	Discordant
Cardioembolic stroke	P35542	SAA4	OID30726	0.0334	0.0472	0.479	0.927	15516_12	0.0117	0.0451	0.795	0.974	Concordant
Cardioembolic stroke	P07858	CTSB	OID20276	-0.0305	0.0425	0.473	0.927	8007_19	-0.0367	0.0374	0.326	0.893	Concordant
Cardioembolic stroke	Q14773	ICAM4	OID20578	-0.1029	0.1465	0.482	0.927	6550_4	-0.1108	0.1577	0.482	0.927	Concordant
Cardioembolic stroke	P55083	MFAP4	OID30598	-0.1115	0.1553	0.473	0.927	5636_10	-0.1209	0.1684	0.473	0.927	Concordant
Cardioembolic stroke	P19838	NFKB1	OID30160	0.101	0.1401	0.471	0.927	9869_28	0.2024	0.2527	0.423	0.918	Concordant
Cardioembolic stroke	Q9UBX7	KLK11	OID21518	-0.0447	0.0636	0.483	0.927	2831_29	0.0066	0.0226	0.771	0.97	Discordant
Cardioembolic stroke	Q96FQ6	S100A16	OID20878	-0.1178	0.1671	0.481	0.927	17836_17	0.0477	0.0917	0.603	0.948	Discordant
Cardioembolic stroke	P08174	CD55	OID20377	0.0335	0.0476	0.481	0.927	5069_9	0.0442	0.0485	0.362	0.9	Concordant
Cardioembolic stroke	P42081	CD86	OID31500	-0.1094	0.1531	0.475	0.927	5337_64	-0.0758	0.293	0.796	0.974	Concordant
Large artery stroke	O43278	SPINT1	OID21109	0.0575	0.0813	0.479	0.927	2828_82	0.0598	0.1408	0.671	0.959	Concordant
Large artery stroke	Q9UGM5	FETUB	OID20404	-0.0772	0.1065	0.468	0.927	3367_8	0.1849	0.0967	0.056	0.666	Discordant
Large artery stroke	Q96P31	FCRL3	OID20443	0.0406	0.0576	0.481	0.927	4440_15	0.0204	0.0574	0.722	0.966	Concordant
Large artery stroke	P48960	ADGRE5	OID20260	-0.1482	0.2052	0.47	0.927	18881_7	-0.2051	0.3405	0.547	0.942	Concordant
Large artery stroke	Q14773	ICAM4	OID20578	0.136	0.1944	0.484	0.927	6550_4	0.1465	0.2094	0.484	0.927	Concordant
Large artery stroke	P25685	DNAJB1	OID21363	-0.2996	0.4243	0.48	0.927	3852_19	-0.3078	0.4359	0.48	0.927	Concordant
Large artery stroke	O75493	CA11	OID21195	-0.2487	0.3567	0.486	0.927	8859_51	-0.2013	0.1711	0.239	0.865	Concordant
Large artery stroke	Q9UK23	NAGPA	OID30643	0.0486	0.0673	0.47	0.927	11208_15	0.038	0.057	0.505	0.933	Concordant
Large artery stroke	Q9Y336	SIGLEC9	OID21390	-0.043	0.0616	0.485	0.927	3007_7	-0.0465	0.037	0.209	0.853	Concordant
Large artery stroke	P48745	CCN3	OID20299	-0.0594	0.084	0.479	0.927	2737_22	0.186	0.3248	0.567	0.947	Discordant
Large artery stroke	Q02246	CNTN2	OID21426	0.0272	0.0384	0.479	0.927	3296_92	-0.0154	0.0419	0.714	0.966	Discordant
Large artery stroke	Q9H2A7	CXCL16	OID20282	-0.0695	0.0984	0.48	0.927	2436_49	-0.0563	0.1144	0.623	0.951	Concordant
Large artery stroke	Q96NZ8	WFIKKN1	OID20939	0.0663	0.0921	0.472	0.927	3191_50	0.0908	0.1809	0.616	0.95	Concordant
Large artery stroke	O60449	LY75	OID20580	0.035	0.0502	0.486	0.927	16620_26	-0.0185	0.0361	0.607	0.948	Discordant
Large artery stroke	Q96JA1	LRIG1	OID21429	0.0389	0.0538	0.47	0.927	18831_6	0.1071	0.0665	0.107	0.753	Concordant
Large artery stroke	P02647	APOA1	OID30769	0.25	0.3491	0.474	0.927	2750_3	-0.265	0.1207	0.0282	0.603	Discordant
Large artery stroke	P02765	AHSG	OID30706	0.0343	0.0474	0.469	0.927	3581_53	0.0547	0.0708	0.44	0.921	Concordant
Large artery stroke	P35442	THBS2	OID21104	0.0509	0.0704	0.469	0.927	3339_33	0.0295	0.0574	0.607	0.948	Concordant
Large artery stroke	Q15485	FCN2	OID20382	0.0373	0.0536	0.487	0.927	13717_15	-0.0681	0.0529	0.198	0.846	Discordant
Large artery stroke	Q03013	GSTM4	OID30164	0.0664	0.0925	0.473	0.927	18895_54	0.0528	0.0389	0.174	0.835	Concordant
Small vessel stroke	Q14162	SCARF1	OID20297	0.0509	0.0718	0.478	0.927	5129_12	0.0895	0.0572	0.118	0.775	Concordant
Small vessel stroke	P54760	EPHB4	OID20242	-0.0939	0.1309	0.473	0.927	15530_33	-0.1303	0.1837	0.478	0.927	Concordant
Small vessel stroke	P30043	BLVRB	OID21141	-0.2675	0.384	0.486	0.927	17148_7	0.1434	0.4242	0.735	0.967	Discordant
Small vessel stroke	Q9Y3D6	FIS1	OID20722	-0.0925	0.1286	0.472	0.927	17746_77	-0.1082	0.1425	0.448	0.924	Concordant
Small vessel stroke	O75023	LILRB5	OID20324	0.0294	0.042	0.484	0.927	7015_8	0.0237	0.0321	0.461	0.926	Concordant
Small vessel stroke	A6NHS7	MANSC4	OID30141	-0.0334	0.0461	0.469	0.927	9578_263	0.0599	0.0526	0.255	0.875	Discordant
Small vessel stroke	P51671	CCL11	OID20668	-0.1193	0.1695	0.481	0.927	5301_7	-0.1979	0.1729	0.252	0.875	Concordant
Small vessel stroke	Q6UX15	LAYN	OID20970	0.0507	0.0709	0.475	0.927	2635_61	0.2027	0.3958	0.609	0.948	Concordant
Small vessel stroke	Q14624	ITIH4	OID30762	0.0564	0.0797	0.479	0.927	4811_33	0.0321	0.247	0.897	0.986	Concordant
Small vessel stroke	Q9NZK5	ADA2	OID20394	0.0678	0.0964	0.482	0.927	6077_63	-0.0656	0.062	0.29	0.881	Discordant
Small vessel stroke	P09619	PDGFRB	OID20268	-0.0463	0.0665	0.486	0.927	3459_49	-0.0238	0.025	0.342	0.895	Concordant
Small vessel stroke	O15197	EPHB6	OID20982	0.049	0.0707	0.488	0.927	5078_82	0.0616	0.0961	0.521	0.938	Concordant
Small vessel stroke	P08319	ADH4	OID20117	0.1127	0.1594	0.479	0.927	8325_37	0.1643	0.1858	0.376	0.9	Concordant
Small vessel stroke	P78324	SIRPA	OID20304	0.0269	0.0382	0.482	0.927	5430_66	-0.0362	0.0527	0.491	0.928	Discordant
Small vessel stroke	P43652	AFM	OID30741	-0.1458	0.2097	0.487	0.927	4763_31	-0.0248	0.1275	0.846	0.98	Concordant
Small vessel stroke	P05067	APP	OID21070	-0.2021	0.2873	0.482	0.927	3171_57	-0.1438	0.2709	0.596	0.948	Concordant
Small vessel stroke	O60760	HPGDS	OID21266	-0.0352	0.0506	0.486	0.927	12549_33	-0.0375	0.0527	0.477	0.927	Concordant
Small vessel stroke	Q16674	MIA	OID21531	0.0278	0.0387	0.472	0.927	2687_2	0.0302	0.0419	0.471	0.927	Concordant
Small vessel stroke	P17405	SMPD1	OID21028	0.0382	0.0535	0.476	0.927	10818_36	0.049	0.06	0.414	0.915	Concordant
Small vessel stroke	Q9P0G3	KLK14	OID21407	-0.0447	0.0647	0.49	0.927	15544_25	0.012	0.0773	0.877	0.985	Discordant
Ischemic stroke	P13987	CD59	OID20339	-0.0208	0.0301	0.491	0.927	11514_196	-0.0421	0.0405	0.298	0.886	Concordant
Cardioembolic stroke	Q9Y275	TNFSF13B	OID20272	0.0667	0.0968	0.491	0.927	3059_50	-0.3962	0.2827	0.161	0.825	Discordant
Large artery stroke	O76074	PDE5A	OID30584	-0.0956	0.1387	0.491	0.927	5256_86	-0.1214	0.1104	0.271	0.881	Concordant
Small vessel stroke	Q92765	FRZB	OID20968	-0.0338	0.049	0.49	0.927	13740_51	-0.0667	0.0524	0.203	0.848	Concordant
Small vessel stroke	P49862	KLK7	OID30652	-0.0632	0.0919	0.491	0.928	3378_49	-0.0829	0.0763	0.277	0.881	Concordant
Ischemic stroke	O43557	TNFSF14	OID20953	-0.024	0.0349	0.492	0.928	5355_69	-0.0368	0.0609	0.546	0.942	Concordant
Cardioembolic stroke	P98160	HSPG2	OID20383	-0.0673	0.0979	0.492	0.928	15626_223	-0.0413	0.0663	0.533	0.94	Concordant
Cardioembolic stroke	Q9UBG3	CRNN	OID21427	-0.0299	0.0435	0.492	0.929	17738_7	-0.0372	0.1269	0.77	0.97	Concordant
Ischemic stroke	Q9UBQ7	GRHPR	OID30289	0.0191	0.0278	0.493	0.929	18295_102	0.0136	0.0286	0.633	0.952	Concordant
Ischemic stroke	Q9NZA1	CLIC5	OID30890	0.0414	0.0605	0.493	0.929	12475_48	0.0067	0.0259	0.797	0.974	Concordant
Small vessel stroke	O00244	ATOX1	OID21476	-0.1909	0.2787	0.493	0.929	19233_75	-0.1163	0.2946	0.693	0.962	Concordant
Large artery stroke	P25445	FAS	OID20316	0.0538	0.0785	0.494	0.929	9459_7	-0.048	0.09	0.594	0.947	Discordant
Ischemic stroke	Q5T2D2	TREML2	OID21120	-0.0165	0.0241	0.494	0.929	5736_1	-0.0307	0.0182	0.0913	0.73	Concordant
Cardioembolic stroke	Q9HCM2	PLXNA4	OID20597	0.1373	0.2006	0.494	0.929	19560_23	0.1434	0.2096	0.494	0.929	Concordant
Large artery stroke	P04746	AMY2A	OID20333	0.0456	0.0667	0.494	0.929	18917_53	-0.0069	0.0691	0.921	0.989	Discordant
Small vessel stroke	Q2TAL6	VWC2	OID20936	-0.0428	0.0627	0.495	0.93	15308_108	0.0357	0.0709	0.614	0.949	Discordant
Ischemic stroke	P51671	CCL11	OID20668	0.0414	0.061	0.498	0.93	5301_7	-0.0277	0.0614	0.652	0.955	Discordant
Ischemic stroke	P16860	NPPB	OID20125	-0.0188	0.0276	0.496	0.93	7655_11	-0.0004	0.0322	0.99	1	Concordant
Ischemic stroke	Q9UIK4	DAPK2	OID30505	-0.0151	0.0221	0.495	0.93	4355_13	0.0161	0.0272	0.554	0.943	Discordant
Cardioembolic stroke	P00797	REN	OID20201	-0.1601	0.2362	0.498	0.93	3396_54	0.0509	0.1374	0.711	0.966	Discordant
Cardioembolic stroke	P21964	COMT	OID20086	-0.034	0.0499	0.495	0.93	18382_109	-0.0328	0.2007	0.87	0.984	Concordant
Cardioembolic stroke	P09467	FBP1	OID20227	-0.0431	0.0635	0.498	0.93	7206_20	-0.1167	0.1926	0.545	0.942	Concordant
Cardioembolic stroke	Q9Y336	SIGLEC9	OID21390	0.03	0.0442	0.498	0.93	3007_7	0.0002	0.0267	0.994	1	Concordant
Large artery stroke	P01589	IL2RA	OID20267	0.0319	0.0467	0.495	0.93	3151_6	0.2288	0.3862	0.554	0.943	Concordant
Large artery stroke	Q6NUJ1	PSAPL1	OID31473	-0.0424	0.0623	0.496	0.93	8814_33	0.0831	0.0676	0.219	0.855	Discordant
Large artery stroke	P49747	COMP	OID20405	-0.1373	0.2025	0.498	0.93	8043_153	0.0801	0.1863	0.667	0.958	Discordant
Large artery stroke	P48507	GCLM	OID30059	0.2505	0.3683	0.496	0.93	18214_2	0.4589	0.2056	0.0256	0.582	Concordant
Small vessel stroke	O15400	STX7	OID30560	0.0365	0.0537	0.497	0.93	8274_64	0.0307	0.181	0.865	0.984	Concordant
Small vessel stroke	P22897	MRC1	OID30694	0.1235	0.1822	0.498	0.93	2637_77	-0.0743	0.1368	0.587	0.947	Discordant
Small vessel stroke	Q9UM47	NOTCH3	OID20253	0.1864	0.2735	0.496	0.93	5108_72	0.1531	0.2646	0.563	0.946	Concordant
Small vessel stroke	O76076	CCN5	OID21068	0.059	0.0872	0.499	0.93	6392_7	0.0145	0.0723	0.841	0.979	Concordant
Cardioembolic stroke	Q6UW15	REG3G	OID31408	0.0393	0.0581	0.499	0.93	15476_6	0.0347	0.0396	0.381	0.901	Concordant
Small vessel stroke	Q9HB71	CACYBP	OID30649	-0.1242	0.1837	0.499	0.93	12432_23	-0.1053	0.1567	0.502	0.931	Concordant
Small vessel stroke	Q96D42	HAVCR1	OID21422	0.0394	0.0583	0.499	0.93	9021_1	-0.0033	0.061	0.957	0.995	Discordant
Large artery stroke	Q9NZA1	CLIC5	OID30890	-0.1326	0.1964	0.5	0.931	12475_48	0.2742	0.1587	0.084	0.718	Discordant
Large artery stroke	P29317	EPHA2	OID21342	-0.1136	0.1685	0.5	0.931	4834_61	-0.1661	0.1532	0.278	0.881	Concordant
Small vessel stroke	P16112	ACAN	OID20159	0.134	0.1988	0.5	0.931	3280_49	-0.1786	0.1661	0.282	0.881	Discordant
Ischemic stroke	O14737	PDCD5	OID21021	0.0157	0.0234	0.501	0.931	12517_52	-0.0337	0.0305	0.269	0.881	Discordant
Cardioembolic stroke	P24666	ACP1	OID30524	-0.0349	0.0519	0.501	0.931	3858_5	-0.0077	0.0443	0.862	0.984	Concordant
Cardioembolic stroke	Q8N423	LILRB2	OID20301	0.0162	0.024	0.501	0.931	5091_28	-0.0599	0.0363	0.0988	0.739	Discordant
Cardioembolic stroke	Q12864	CDH17	OID20134	-0.0336	0.0499	0.501	0.931	16613_3	-0.0059	0.0583	0.919	0.989	Concordant
Large artery stroke	Q13231	CHIT1	OID20312	-0.0432	0.0643	0.501	0.931	3600_2	-0.055	0.0455	0.227	0.857	Concordant
Ischemic stroke	O00585	CCL21	OID20686	-0.0494	0.0737	0.502	0.932	2516_57	-0.1028	0.0707	0.146	0.813	Concordant
Large artery stroke	Q96NY8	NECTIN4	OID21490	-0.0512	0.0765	0.503	0.932	5734_13	-0.5166	0.4452	0.246	0.869	Concordant
Cardioembolic stroke	P52823	STC1	OID21014	0.1749	0.262	0.504	0.933	4930_21	0.2733	0.2072	0.187	0.84	Concordant
Ischemic stroke	P13929	ENO3	OID30209	0.0553	0.083	0.505	0.933	16616_137	0.023	0.0234	0.325	0.892	Concordant
Ischemic stroke	P54317	PNLIPRP2	OID20775	0.0096	0.0144	0.505	0.933	15471_29	0.0081	0.0144	0.573	0.947	Concordant
Cardioembolic stroke	P08263	GSTA1	OID20166	0.0357	0.0534	0.504	0.933	17138_8	0.0704	0.0529	0.183	0.839	Concordant
Small vessel stroke	Q9BZZ2	SIGLEC1	OID20690	-0.0591	0.0887	0.505	0.933	4464_10	-0.0407	0.4626	0.93	0.99	Concordant
Ischemic stroke	Q9BQR3	PRSS27	OID20212	0.0248	0.0375	0.508	0.935	15535_3	0.0312	0.0472	0.508	0.935	Concordant
Large artery stroke	Q15818	NPTX1	OID21074	-0.047	0.071	0.508	0.935	9256_78	-0.0499	0.0795	0.531	0.94	Concordant
Ischemic stroke	P07225	PROS1	OID30737	-0.0485	0.0734	0.509	0.935	2700_56	-0.1238	0.1274	0.331	0.894	Concordant
Cardioembolic stroke	O95954	FTCD	OID31137	-0.2629	0.3984	0.509	0.935	9213_24	0.0148	0.0637	0.816	0.976	Discordant
Small vessel stroke	Q14126	DSG2	OID21113	0.0605	0.0917	0.509	0.935	9484_75	0.1087	0.1016	0.285	0.881	Concordant
Ischemic stroke	P46926	GNPDA1	OID30197	-0.0454	0.0688	0.509	0.935	8909_77	0.0133	0.056	0.813	0.975	Discordant
Ischemic stroke	Q16674	MIA	OID21531	-0.0109	0.0166	0.51	0.936	2687_2	-0.0011	0.014	0.936	0.992	Concordant
Ischemic stroke	P16671	CD36	OID30485	0.0172	0.0262	0.51	0.936	2973_15	0.0028	0.0423	0.947	0.993	Concordant
Cardioembolic stroke	P01210	PENK	OID30666	0.0334	0.0509	0.511	0.936	9076_25	-0.0026	0.0342	0.939	0.992	Discordant
Cardioembolic stroke	P09326	CD48	OID20692	-0.0217	0.0329	0.511	0.936	3292_75	0.0038	0.0709	0.957	0.995	Discordant
Large artery stroke	P16562	CRISP2	OID21456	-0.0506	0.0771	0.511	0.936	9282_12	-0.0222	0.0415	0.593	0.947	Concordant
Small vessel stroke	P01588	EPO	OID20522	-0.1785	0.2717	0.511	0.936	5813_58	-0.2344	0.3068	0.445	0.923	Concordant
Small vessel stroke	P09543	CNP	OID30285	-0.1781	0.2707	0.511	0.936	6609_22	-0.0634	0.287	0.825	0.978	Concordant
Ischemic stroke	Q9UHX3	ADGRE2	OID20755	-0.0207	0.0315	0.512	0.936	4546_27	0.0188	0.0225	0.403	0.911	Discordant
Cardioembolic stroke	P02778	CXCL10	OID20697	0.1593	0.2428	0.512	0.936	4141_79	0.1495	0.2279	0.512	0.936	Concordant
Cardioembolic stroke	Q9BYC5	FUT8	OID20992	0.0224	0.0341	0.511	0.936	8244_16	0.0367	0.0331	0.268	0.881	Concordant
Ischemic stroke	Q86Z14	KLB	OID20888	-0.0133	0.0203	0.513	0.936	19557_3	0.0075	0.0135	0.58	0.947	Discordant
Large artery stroke	P21854	CD72	OID30641	0.104	0.1587	0.512	0.936	7009_8	0.068	0.22	0.757	0.97	Concordant
Large artery stroke	Q9HCY8	S100A14	OID30987	-0.0846	0.1292	0.513	0.936	17828_3	-0.1161	0.257	0.651	0.955	Concordant
Large artery stroke	P23515	OMG	OID21352	-0.1773	0.2708	0.513	0.936	16908_5	-0.1995	0.2816	0.479	0.927	Concordant
Small vessel stroke	Q9UN19	DAPP1	OID20524	0.1312	0.2004	0.512	0.936	11615_16	0.1569	0.247	0.525	0.939	Concordant
Ischemic stroke	P08134	RHOC	OID20950	0.0583	0.0893	0.514	0.936	17764_108	-0.003	0.0701	0.966	0.996	Discordant
Cardioembolic stroke	P11226	MBL2	OID30759	0.0205	0.0315	0.514	0.936	3000_66	0.0115	0.0311	0.711	0.965	Concordant
Cardioembolic stroke	P42830	CXCL5	OID20207	0.037	0.0569	0.515	0.936	2979_8	0.0253	0.1316	0.848	0.981	Concordant
Cardioembolic stroke	Q9Y646	CPQ	OID30406	0.0352	0.0539	0.513	0.936	9394_19	0.0242	0.0504	0.631	0.952	Concordant
Cardioembolic stroke	Q9H3U7	SMOC2	OID20730	0.0335	0.0514	0.515	0.936	15635_4	-0.0151	0.0571	0.791	0.973	Discordant
Cardioembolic stroke	P41217	CD200	OID20603	0.0683	0.1048	0.515	0.936	5112_73	0.0953	0.2188	0.663	0.958	Concordant
Large artery stroke	Q13508	ART3	OID20346	0.0572	0.0876	0.514	0.936	7970_315	0.045	0.0861	0.601	0.948	Concordant
Large artery stroke	P23919	DTYMK	OID30308	-0.4124	0.6308	0.513	0.936	19504_22	-0.9665	0.4807	0.0444	0.632	Concordant
Small vessel stroke	P00750	PLAT	OID20247	0.2153	0.3301	0.514	0.936	2212_69	0.1253	0.1384	0.365	0.9	Concordant
Small vessel stroke	P22079	LPO	OID20963	-0.0521	0.0801	0.515	0.936	4801_13	-0.0552	0.0848	0.515	0.936	Concordant
Small vessel stroke	P21709	EPHA1	OID20677	0.0619	0.0949	0.514	0.936	3431_54	0.0184	0.0342	0.59	0.947	Concordant
Ischemic stroke	Q15063	POSTN	OID30410	0.018	0.0277	0.516	0.936	3457_57	0.0296	0.0318	0.352	0.899	Concordant
Ischemic stroke	Q9UBX7	KLK11	OID21518	0.0142	0.0219	0.517	0.936	2831_29	0.003	0.0097	0.756	0.97	Concordant
Cardioembolic stroke	Q9BWV1	BOC	OID20116	0.0598	0.0922	0.517	0.936	4328_2	0.0526	0.0765	0.492	0.928	Concordant
Cardioembolic stroke	Q9Y5Y7	LYVE1	OID30728	0.0664	0.1026	0.517	0.936	3206_4	0.0292	0.0825	0.724	0.966	Concordant
Large artery stroke	P43234	CTSO	OID20660	-0.0785	0.1209	0.516	0.936	9264_11	-0.1076	0.1549	0.487	0.927	Concordant
Small vessel stroke	Q96I25	RBM17	OID31034	-0.0975	0.1501	0.516	0.936	17391_10	-0.0627	0.1175	0.593	0.947	Concordant
Small vessel stroke	Q6NW40	RGMB	OID21045	-0.0704	0.1084	0.516	0.936	3331_8	-0.0698	0.1303	0.592	0.947	Concordant
Small vessel stroke	Q96NZ8	WFIKKN1	OID20939	-0.055	0.0847	0.516	0.936	3191_50	-0.154	0.1661	0.354	0.9	Concordant
Ischemic stroke	P52823	STC1	OID21014	0.0746	0.1152	0.517	0.936	4930_21	0.11	0.0948	0.246	0.869	Concordant
Cardioembolic stroke	P06734	FCER2	OID21133	0.0284	0.0439	0.518	0.937	3291_30	0.0152	0.0507	0.765	0.97	Concordant
Cardioembolic stroke	Q9NNX6	CD209	OID20262	-0.0334	0.0517	0.518	0.937	3029_52	0.0125	0.0604	0.836	0.979	Discordant
Small vessel stroke	Q9Y646	CPQ	OID30406	-0.0394	0.0609	0.518	0.937	9394_19	-0.0195	0.0579	0.737	0.967	Concordant
Ischemic stroke	P56159	GFRA1	OID21457	-0.0199	0.0309	0.519	0.937	3314_74	0.044	0.0394	0.265	0.88	Discordant
Small vessel stroke	O95274	LYPD3	OID21530	0.0484	0.0751	0.519	0.937	13107_9	0.1274	0.1975	0.519	0.937	Concordant
Ischemic stroke	P04070	PROC	OID20402	-0.0292	0.0454	0.519	0.937	2961_1	-0.0429	0.0506	0.397	0.909	Concordant
Large artery stroke	P53674	CRYBB1	OID30319	0.0867	0.1346	0.519	0.937	17751_68	0.0787	0.1221	0.519	0.937	Concordant
Ischemic stroke	O14618	CCS	OID20973	0.0136	0.0211	0.52	0.938	13068_139	0.1088	0.0619	0.0789	0.713	Concordant
Cardioembolic stroke	P54252	ATXN3	OID31149	-0.0388	0.0603	0.52	0.938	16825_20	0.0072	0.0649	0.912	0.988	Discordant
Cardioembolic stroke	P42785	PRCP	OID20337	0.1874	0.2915	0.52	0.938	5722_78	-0.0046	0.1317	0.972	0.996	Discordant
Small vessel stroke	Q16288	NTRK3	OID21057	-0.0546	0.0849	0.52	0.938	2658_27	-0.0665	0.0997	0.505	0.933	Concordant
Ischemic stroke	Q4KMG0	CDON	OID20754	-0.0357	0.0556	0.52	0.938	4541_49	-0.0234	0.0182	0.2	0.846	Concordant
Small vessel stroke	P21980	TGM2	OID20141	-0.0774	0.1205	0.521	0.938	18934_50	-0.0623	0.1135	0.583	0.947	Concordant
Large artery stroke	Q9NR71	ASAH2	OID20996	-0.0436	0.068	0.521	0.938	3212_30	-0.0053	0.0534	0.921	0.989	Concordant
Large artery stroke	P07949	RET	OID21346	0.0427	0.0665	0.521	0.938	3220_40	0.0267	0.0681	0.695	0.962	Concordant
Cardioembolic stroke	Q08830	FGL1	OID30702	0.0203	0.0317	0.522	0.939	5581_28	0.0091	0.0451	0.841	0.979	Concordant
Small vessel stroke	O95502	NPTXR	OID20191	0.0396	0.062	0.523	0.939	15511_37	-0.0039	0.0631	0.951	0.993	Discordant
Cardioembolic stroke	P01133	EGF	OID20698	0.0777	0.1217	0.523	0.939	5509_7	0.0773	0.1574	0.623	0.951	Concordant
Cardioembolic stroke	P35442	THBS2	OID21104	0.0323	0.0508	0.525	0.939	3339_33	0.0187	0.0416	0.653	0.956	Concordant
Cardioembolic stroke	Q92496	CFHR4	OID30758	0.0232	0.0366	0.525	0.939	6471_53	-0.0028	0.0304	0.928	0.99	Discordant
Cardioembolic stroke	Q06830	PRDX1	OID20962	-0.1555	0.2448	0.525	0.939	3855_56	-0.0947	0.1756	0.59	0.947	Concordant
Small vessel stroke	P24158	PRTN3	OID20329	-0.0484	0.076	0.524	0.939	13720_95	-0.0333	0.079	0.673	0.959	Concordant
Small vessel stroke	Q6PI73	LILRA6	OID30346	-0.0235	0.0369	0.525	0.939	7059_14	0.002	0.0495	0.967	0.996	Discordant
Small vessel stroke	P28799	GRN	OID21159	0.0701	0.1101	0.524	0.939	4992_49	0.0401	0.1434	0.78	0.971	Concordant
Large artery stroke	Q6UXM1	LRIG3	OID30450	-0.1776	0.2797	0.525	0.939	3322_52	-0.0246	0.0726	0.735	0.967	Concordant
Ischemic stroke	P01178	OXT	OID21047	0.0165	0.026	0.526	0.939	8356_88	0.0132	0.0244	0.588	0.947	Concordant
Cardioembolic stroke	O15197	EPHB6	OID20982	0.0346	0.0547	0.527	0.939	5078_82	0.0335	0.0759	0.659	0.956	Concordant
Large artery stroke	O14786	NRP1	OID20390	-0.0456	0.0719	0.526	0.939	5542_22	0.0312	0.0706	0.658	0.956	Discordant
Large artery stroke	O00244	ATOX1	OID21476	0.1895	0.2996	0.527	0.939	19233_75	0.1237	0.3181	0.697	0.963	Concordant
Large artery stroke	P54760	EPHB4	OID20242	-0.0913	0.1445	0.527	0.939	15530_33	-0.1258	0.2027	0.535	0.94	Concordant
Small vessel stroke	P02748	C9	OID30698	-0.122	0.1931	0.527	0.939	3060_43	-0.0569	0.2068	0.783	0.971	Concordant
Ischemic stroke	Q5QGZ9	CLEC12A	OID30552	0.012	0.019	0.529	0.939	11187_11	-0.0263	0.0153	0.087	0.724	Discordant
Cardioembolic stroke	P16562	CRISP2	OID21456	-0.023	0.0365	0.528	0.939	9282_12	-0.0302	0.031	0.329	0.894	Concordant
Cardioembolic stroke	P10645	CHGA	OID30403	-0.0601	0.0955	0.53	0.939	8476_11	-0.0138	0.0716	0.848	0.981	Concordant
Cardioembolic stroke	P15529	CD46	OID20380	-0.1158	0.1844	0.53	0.939	17682_1	-0.0255	0.0665	0.702	0.963	Concordant
Cardioembolic stroke	P05362	ICAM1	OID20411	0.0251	0.0398	0.528	0.939	4342_10	0.0096	0.0254	0.706	0.965	Concordant
Cardioembolic stroke	P16860	NPPB	OID20049	-0.087	0.1384	0.53	0.939	7655_11	-0.0513	0.0862	0.552	0.943	Concordant
Large artery stroke	Q96H15	TIMD4	OID20375	-0.0577	0.0919	0.53	0.939	15449_33	-0.042	0.0848	0.62	0.95	Concordant
Large artery stroke	Q02763	TEK	OID21496	-0.0376	0.0597	0.528	0.939	3773_15	0.1357	0.1531	0.375	0.9	Discordant
Large artery stroke	P19021	PAM	OID20291	0.038	0.0602	0.528	0.939	5620_13	0.0295	0.0445	0.507	0.935	Concordant
Small vessel stroke	O60575	SPINK4	OID20509	-0.0293	0.0465	0.528	0.939	19213_1	-0.1273	0.0983	0.195	0.844	Concordant
Small vessel stroke	P10144	GZMB	OID20604	0.0404	0.0642	0.53	0.939	4133_54	0.4405	0.2306	0.0561	0.666	Concordant
Ischemic stroke	Q14112	NID2	OID21085	-0.0136	0.0218	0.531	0.94	16060_99	0.0041	0.0197	0.836	0.979	Discordant
Ischemic stroke	P49137	MAPKAPK2	OID31293	0.0319	0.0509	0.531	0.94	3820_68	0.0085	0.0423	0.841	0.979	Concordant
Large artery stroke	P01011	SERPINA3	OID30786	-0.038	0.0607	0.531	0.94	4153_11	-0.0296	0.0837	0.724	0.966	Concordant
Ischemic stroke	Q9BY76	ANGPTL4	OID20703	-0.0161	0.0257	0.532	0.94	3796_79	0.245	0.0992	0.0135	0.484	Discordant
Ischemic stroke	P31997	CEACAM8	OID20102	0.0368	0.059	0.533	0.94	18873_8	0.0651	0.1045	0.533	0.94	Concordant
Ischemic stroke	P06132	UROD	OID30603	0.0147	0.0236	0.534	0.94	19289_29	0.0264	0.029	0.363	0.9	Concordant
Ischemic stroke	P03950	ANG	OID20403	0.0092	0.0148	0.534	0.94	4874_3	0.0111	0.0142	0.433	0.919	Concordant
Cardioembolic stroke	P82980	RBP5	OID21369	-0.1805	0.2904	0.534	0.94	19241_31	-0.2125	0.3418	0.534	0.94	Concordant
Large artery stroke	Q6P995	FAM171B	OID31338	-0.0463	0.0741	0.532	0.94	8786_6	-0.0107	0.1458	0.941	0.992	Concordant
Small vessel stroke	P01266	TG	OID31359	0.1494	0.2392	0.532	0.94	18839_24	0.3651	0.267	0.172	0.834	Concordant
Small vessel stroke	Q15113	PCOLCE	OID20384	-0.0769	0.1234	0.534	0.94	11237_49	-0.0797	0.1333	0.55	0.943	Concordant
Cardioembolic stroke	Q08431	MFGE8	OID21134	0.034	0.0548	0.535	0.94	4455_89	-0.0116	0.0679	0.864	0.984	Discordant
Ischemic stroke	P43652	AFM	OID30741	0.0445	0.0718	0.535	0.94	4763_31	0.0351	0.0345	0.308	0.888	Concordant
Ischemic stroke	P35442	THBS2	OID21104	-0.0134	0.0216	0.535	0.94	3339_33	-0.0153	0.018	0.395	0.908	Concordant
Cardioembolic stroke	Q96NZ8	WFIKKN1	OID20939	0.0419	0.0676	0.535	0.94	3191_50	0.1668	0.1325	0.208	0.852	Concordant
Cardioembolic stroke	Q6UXB4	CLEC4G	OID20590	-0.0549	0.0885	0.535	0.94	10781_19	-0.075	0.1682	0.656	0.956	Concordant
Small vessel stroke	P15529	CD46	OID20380	0.1395	0.2249	0.535	0.94	17682_1	0.0589	0.0811	0.467	0.926	Concordant
Cardioembolic stroke	P30533	LRPAP1	OID21059	-0.0492	0.0794	0.535	0.94	3640_14	-0.109	0.0781	0.163	0.825	Concordant
Cardioembolic stroke	P36955	SERPINF1	OID30757	-0.0388	0.0626	0.536	0.94	9211_19	-0.04	0.0615	0.516	0.936	Concordant
Large artery stroke	P35968	KDR	OID21497	-0.0463	0.0748	0.536	0.941	3651_50	0.2402	0.1482	0.105	0.751	Discordant
Cardioembolic stroke	P03952	KLKB1	OID30760	-0.0272	0.0442	0.538	0.941	4152_58	0.1068	0.0395	0.00685	0.409	Discordant
Cardioembolic stroke	O76038	SCGN	OID20457	-0.1168	0.1892	0.537	0.941	15305_7	-0.144	0.2312	0.533	0.94	Concordant
Cardioembolic stroke	P05546	SERPIND1	OID30767	0.1812	0.2941	0.538	0.941	3316_58	0.1301	0.3571	0.716	0.966	Concordant
Cardioembolic stroke	O14618	CCS	OID20973	0.0303	0.0492	0.538	0.941	13068_139	0.2131	0.1406	0.13	0.792	Concordant
Large artery stroke	P06276	BCHE	OID30717	0.0328	0.0534	0.539	0.941	15514_26	0.0591	0.0607	0.331	0.894	Concordant
Large artery stroke	P18627	LAG3	OID21315	0.0799	0.1302	0.539	0.941	9950_229	0.1084	0.1766	0.539	0.941	Concordant
Large artery stroke	P02760	AMBP	OID21413	0.1563	0.2543	0.539	0.941	15453_3	-0.296	0.2301	0.198	0.846	Discordant
Small vessel stroke	P01178	OXT	OID21047	-0.0482	0.0781	0.537	0.941	8356_88	0.0037	0.0714	0.959	0.995	Discordant
Small vessel stroke	P32927	CSF2RB	OID30553	-0.034	0.0554	0.54	0.941	10512_13	0.0297	0.0627	0.635	0.953	Discordant
Ischemic stroke	Q9UGM5	FETUB	OID20404	-0.0138	0.0227	0.543	0.942	3367_8	0.0503	0.0342	0.141	0.808	Discordant
Cardioembolic stroke	Q9GZV9	FGF23	OID21411	0.0969	0.1597	0.544	0.942	3807_1	0.2035	0.3353	0.544	0.942	Concordant
Cardioembolic stroke	P12821	ACE	OID30696	0.0251	0.0416	0.546	0.942	10714_7	0.0377	0.0295	0.201	0.848	Concordant
Cardioembolic stroke	Q2MKA7	RSPO1	OID20938	0.0473	0.0778	0.543	0.942	16614_27	0.0511	0.0837	0.542	0.942	Concordant
Cardioembolic stroke	Q969P0	IGSF8	OID20167	0.0768	0.1261	0.542	0.942	6984_6	0.0737	0.1209	0.542	0.942	Concordant
Cardioembolic stroke	P09038	FGF2	OID20503	-0.0215	0.0355	0.546	0.942	3025_50	0.0037	0.0457	0.935	0.992	Discordant
Cardioembolic stroke	P19256	CD58	OID20716	-0.057	0.0943	0.545	0.942	10938_13	-0.0174	0.1047	0.868	0.984	Concordant
Large artery stroke	O94779	CNTN5	OID21006	0.0345	0.0565	0.541	0.942	3299_29	0.1554	0.0913	0.0888	0.727	Concordant
Large artery stroke	P61457	PCBD1	OID30610	0.075	0.123	0.542	0.942	11313_100	0.1777	0.16	0.267	0.88	Concordant
Large artery stroke	Q16769	QPCT	OID20320	0.0508	0.0835	0.543	0.942	7849_3	-0.0278	0.1182	0.814	0.975	Discordant
Small vessel stroke	Q9BZR6	RTN4R	OID21424	0.0386	0.0639	0.546	0.942	5105_2	0.0339	0.0656	0.606	0.948	Concordant
Small vessel stroke	P25685	DNAJB1	OID21363	0.2382	0.3908	0.542	0.942	3852_19	0.2447	0.4015	0.542	0.942	Concordant
Small vessel stroke	Q96JA1	LRIG1	OID21429	0.03	0.049	0.541	0.942	18831_6	-0.0355	0.0612	0.561	0.946	Discordant
Small vessel stroke	Q6FHJ7	SFRP4	OID30648	0.0643	0.1059	0.544	0.942	17447_52	0.0829	0.0935	0.375	0.9	Concordant
Small vessel stroke	P03956	MMP1	OID20672	0.0294	0.0483	0.542	0.942	4924_32	-0.0018	0.0431	0.967	0.996	Discordant
Small vessel stroke	Q06418	TYRO3	OID20161	-0.0359	0.0592	0.544	0.942	2611_72	0.1192	0.2048	0.561	0.946	Discordant
Small vessel stroke	Q9NQ79	CRTAC1	OID20279	0.0394	0.0651	0.545	0.942	5632_6	0.0332	0.0561	0.554	0.943	Concordant
Cardioembolic stroke	P02654	APOC1	OID30749	0.0381	0.0631	0.546	0.942	15364_101	0.0304	0.0693	0.661	0.956	Concordant
Ischemic stroke	Q9Y336	SIGLEC9	OID21390	-0.0118	0.0198	0.55	0.943	3007_7	-0.0135	0.0116	0.246	0.869	Concordant
Ischemic stroke	Q9UKR0	KLK12	OID21201	0.0085	0.0142	0.55	0.943	3199_54	0.0462	0.0694	0.505	0.933	Concordant
Ischemic stroke	Q9H5V8	CDCP1	OID20940	0.0171	0.0285	0.549	0.943	16818_200	0.0187	0.0294	0.524	0.939	Concordant
Ischemic stroke	P29317	EPHA2	OID21342	-0.0338	0.0564	0.549	0.943	4834_61	-0.0154	0.0489	0.754	0.97	Concordant
Ischemic stroke	P05546	SERPIND1	OID30767	0.0749	0.1248	0.549	0.943	3316_58	0.213	0.1684	0.206	0.851	Concordant
Ischemic stroke	Q6UW15	REG3G	OID31408	0.0156	0.026	0.55	0.943	15476_6	-0.0077	0.0168	0.647	0.955	Discordant
Ischemic stroke	P00797	REN	OID20201	-0.0604	0.1011	0.55	0.943	3396_54	0.0581	0.0728	0.425	0.918	Discordant
Ischemic stroke	Q9NTU7	CBLN4	OID21386	-0.0198	0.033	0.549	0.943	5688_65	-0.0244	0.0368	0.506	0.935	Concordant
Cardioembolic stroke	O00602	FCN1	OID30690	0.0348	0.058	0.549	0.943	15582_25	-0.0709	0.0513	0.167	0.829	Discordant
Cardioembolic stroke	P40189	IL6ST	OID20147	0.0555	0.0923	0.547	0.943	2620_4	0.0964	0.0916	0.292	0.881	Concordant
Cardioembolic stroke	Q16769	QPCT	OID20320	0.0288	0.0482	0.549	0.943	7849_3	-0.0543	0.0849	0.523	0.939	Discordant
Cardioembolic stroke	Q15485	FCN2	OID20382	-0.0238	0.0397	0.549	0.943	13717_15	-0.0478	0.0396	0.227	0.858	Concordant
Cardioembolic stroke	Q9UHX3	ADGRE2	OID20755	-0.043	0.0716	0.548	0.943	4546_27	-0.0199	0.0554	0.719	0.966	Concordant
Cardioembolic stroke	P00352	ALDH1A1	OID21128	0.1195	0.2	0.55	0.943	11265_8	0.1034	0.1729	0.55	0.943	Concordant
Small vessel stroke	P00734	F2	OID30723	0.1245	0.2082	0.55	0.943	4157_2	0.1049	0.184	0.569	0.947	Concordant
Small vessel stroke	Q08708	CD300C	OID21010	-0.0316	0.0529	0.55	0.943	5066_134	-0.0056	0.0837	0.946	0.993	Concordant
Small vessel stroke	P01019	AGT	OID30709	-0.0384	0.0641	0.55	0.943	3484_60	0.1787	0.1085	0.0997	0.742	Discordant
Small vessel stroke	P16035	TIMP2	OID30318	-0.1329	0.2219	0.549	0.943	2278_61	0.098	0.2978	0.742	0.967	Discordant
Cardioembolic stroke	Q9NS62	THSD1	OID30476	0.1149	0.1926	0.551	0.943	5621_64	0.0156	0.0507	0.759	0.97	Concordant
Large artery stroke	P00352	ALDH1A1	OID21128	-0.1586	0.2659	0.551	0.943	11265_8	-0.1372	0.23	0.551	0.943	Concordant
Small vessel stroke	P06132	UROD	OID30603	0.0405	0.0678	0.551	0.943	19289_29	0.0967	0.0824	0.241	0.866	Concordant
Ischemic stroke	Q15582	TGFBI	OID20417	-0.0127	0.0213	0.552	0.943	3283_21	0.0157	0.0167	0.347	0.897	Discordant
Cardioembolic stroke	P02776	PF4	OID30764	0.1329	0.2229	0.551	0.943	2697_7	-0.3281	0.3169	0.301	0.886	Discordant
Large artery stroke	Q8IU57	IFNLR1	OID20506	0.0587	0.0985	0.551	0.943	7192_37	0.1214	0.3474	0.727	0.966	Concordant
Small vessel stroke	Q12794	HYAL1	OID20357	-0.0481	0.0809	0.552	0.943	8309_12	-0.1101	0.1852	0.552	0.943	Concordant
Ischemic stroke	Q99727	TIMP4	OID21147	-0.0129	0.0217	0.553	0.943	6462_12	-0.0128	0.0216	0.553	0.943	Concordant
Ischemic stroke	P18510	IL1RN	OID20700	-0.0165	0.0279	0.553	0.943	5353_89	-0.0172	0.0336	0.608	0.948	Concordant
Ischemic stroke	P01732	CD8A	OID21018	0.0168	0.0285	0.554	0.943	15462_28	0.013	0.0247	0.6	0.948	Concordant
Large artery stroke	P37235	HPCAL1	OID20615	0.0773	0.1305	0.553	0.943	17791_25	0.1154	0.1858	0.534	0.94	Concordant
Large artery stroke	Q6PCB0	VWA1	OID21421	-0.1044	0.1761	0.553	0.943	6385_63	0.0462	0.1473	0.754	0.97	Discordant
Large artery stroke	Q13308	PTK7	OID20880	0.2564	0.433	0.554	0.943	9525_1	-0.1804	0.2628	0.492	0.929	Discordant
Small vessel stroke	Q92752	TNR	OID20957	-0.0318	0.0536	0.554	0.943	11302_237	-0.1065	0.1567	0.497	0.93	Concordant
Large artery stroke	Q5KU26	COLEC12	OID20738	-0.0932	0.1575	0.554	0.943	5457_5	0.3537	0.1577	0.0249	0.576	Discordant
Ischemic stroke	P48304	REG1B	OID20266	-0.0127	0.0215	0.554	0.943	16770_3	-0.0224	0.0257	0.385	0.903	Concordant
Cardioembolic stroke	Q96F10	SAT2	OID31306	-0.0308	0.0522	0.555	0.944	12524_18	-0.1624	0.0767	0.0344	0.62	Concordant
Ischemic stroke	Q9BXJ0	C1QTNF5	OID30618	0.0373	0.0636	0.558	0.944	7810_20	0.0622	0.0479	0.194	0.844	Concordant
Ischemic stroke	P20742	PZP	OID30730	0.1089	0.1856	0.557	0.944	6580_29	0.0307	0.0591	0.603	0.948	Concordant
Ischemic stroke	Q99536	VAT1	OID21382	0.0306	0.0519	0.556	0.944	18175_65	0.0675	0.1094	0.538	0.941	Concordant
Cardioembolic stroke	P02760	AMBP	OID21413	-0.1019	0.1733	0.556	0.944	15453_3	0.0578	0.176	0.743	0.967	Discordant
Large artery stroke	Q9Y6N7	ROBO1	OID20734	-0.0625	0.1064	0.557	0.944	5740_17	0.0563	0.1067	0.598	0.948	Discordant
Large artery stroke	P04196	HRG	OID30770	0.0331	0.0562	0.556	0.944	4996_66	0.0187	0.0267	0.484	0.927	Concordant
Small vessel stroke	O14773	TPP1	OID20750	0.0801	0.1361	0.556	0.944	17691_1	0.1342	0.1416	0.343	0.895	Concordant
Small vessel stroke	P00995	SPINK1	OID21097	0.0329	0.0561	0.557	0.944	8243_55	0.0547	0.1845	0.767	0.97	Concordant
Small vessel stroke	Q9UJ70	NAGK	OID30271	-0.0536	0.0911	0.556	0.944	3894_15	-0.0885	0.1147	0.44	0.921	Concordant
Small vessel stroke	Q02487	DSC2	OID21079	0.0477	0.0813	0.557	0.944	13126_52	0.1323	0.125	0.29	0.881	Concordant
Ischemic stroke	P68106	FKBP1B	OID20618	-0.0187	0.0321	0.559	0.945	11568_2	-0.019	0.0354	0.592	0.947	Concordant
[truncated: 1,396 more rows]
