# Supplementary material for: Integrative proteogenomic analyses identify plasma proteins that impact the risk of ischemic stroke
Source: Commun Med (Lond). 2026 Jul 3;6:374. doi: 10.1038/s43856-026-01734-z (PMC13332204; doi:10.1038/s43856-026-01734-z)
Supplement: Supplementary file 10 — Supplementary Data 7 [file 43856_2026_1734_MOESM10_ESM.xlsx]

## Sheet: Supplementary Data 7
Supplementary Data 7. Reverse Mendelian randomization analyses assessing the causal effects of genetic liability to ischemic stroke on plasma proteins.
Assay ID	Protein	Exposure	Method	Number of genetic variants	Beta	Standard error	P	FDR
7933_75	(ADAM22)	Large artery stroke	Inverse variance weighted (multiplicative random effects)	2	-0.105577	0.0020247	0	0
9021_1	(HAVCR1)	Large artery stroke	Inverse variance weighted (multiplicative random effects)	2	0.0297435	0.000241833	0	0
9713_67	(PDGFRL)	Large artery stroke	Inverse variance weighted (multiplicative random effects)	2	-0.105775	4.37361e-05	0	0
3858_5	(ACP1)	Large artery stroke	Inverse variance weighted (multiplicative random effects)	2	-0.0372166	0.000404102	0	0
16753_46	(COL6A2)	Large artery stroke	Inverse variance weighted (multiplicative random effects)	2	0.0351136	0.000177952	0	0
8252_2	(NOTUM)	Large artery stroke	Inverse variance weighted (multiplicative random effects)	2	-0.0483891	0.000666588	0	0
4706_17	(EPB41)	Large artery stroke	Inverse variance weighted (multiplicative random effects)	2	-0.0942381	0.0016855	0	0
3805_16	(ESM1)	Large artery stroke	Inverse variance weighted (multiplicative random effects)	2	-0.052087	0.00028356	0	0
15635_4	(SMOC2)	Large artery stroke	Inverse variance weighted (multiplicative random effects)	2	0.0171925	0.000183757	0	0
5740_17	(ROBO1)	Large artery stroke	Inverse variance weighted (multiplicative random effects)	2	0.0266263	0.000125331	0	0
5605_77	(MFNG)	Large artery stroke	Inverse variance weighted (multiplicative random effects)	2	-0.0655115	0.00133325	0	0
8989_40	(SCUBE1)	Large artery stroke	Inverse variance weighted (multiplicative random effects)	2	-0.0610901	0.00109515	0	0
18930_28	(SLIT2)	Large artery stroke	Inverse variance weighted (multiplicative random effects)	2	0.0125493	5.75573e-05	0	0
5451_1	(ALCAM)	Large artery stroke	Inverse variance weighted (multiplicative random effects)	2	-0.0217578	0.000542651	0	0
4721_54	(TFF3)	Large artery stroke	Inverse variance weighted (multiplicative random effects)	2	-0.017554	8.97421e-05	0	0
19338_3	(LZIC)	Large artery stroke	Inverse variance weighted (multiplicative random effects)	2	-0.0766835	0.0015959	0	0
8233_2	(ITIH5)	Large artery stroke	Inverse variance weighted (multiplicative random effects)	2	-0.0663816	0.00017752	0	0
11134_30	(MTRF1L)	Large artery stroke	Inverse variance weighted (multiplicative random effects)	2	-0.0739976	0.000878217	0	0
4984_83	(ESD)	Large artery stroke	Inverse variance weighted (multiplicative random effects)	2	-0.0510003	0.00053646	0	0
3461_58	(BCAN)	Large artery stroke	Inverse variance weighted (multiplicative random effects)	2	-0.0623988	0.00169911	2.99159e-295	1.55578e-292
9719_145	(MMP16)	Large artery stroke	Inverse variance weighted (multiplicative random effects)	2	-0.0156787	0.00042812	1.27277e-293	6.30384e-291
7059_14	(LILRA6)	Large artery stroke	Inverse variance weighted (multiplicative random effects)	2	-0.0377231	0.00123988	2.5775e-203	1.21857e-200
18307_71	(PPA2)	Large artery stroke	Inverse variance weighted (multiplicative random effects)	2	-0.0704605	0.00232686	2.01618e-201	9.1175e-199
7655_11	(NPPB)	Large artery stroke	Inverse variance weighted (multiplicative random effects)	2	-0.0604296	0.00203839	3.8523e-193	1.66949e-190
OID30412	(TNN)	Large artery stroke	Inverse variance weighted (multiplicative random effects)	3	0.0355117	0.00122586	1.63252e-184	6.79193e-182
9545_156	(GZMK)	Large artery stroke	Inverse variance weighted (multiplicative random effects)	2	-0.031566	0.00112162	2.8954e-174	1.15827e-171
3196_6	(HAPLN1)	Large artery stroke	Inverse variance weighted (multiplicative random effects)	2	0.0221381	0.000810788	3.76071e-164	1.44871e-161
2617_56	(ERBB3)	Large artery stroke	Inverse variance weighted (multiplicative random effects)	2	-0.052518	0.00197132	2.27228e-156	8.44069e-154
OID21038	(CHGB)	Large artery stroke	Inverse variance weighted (multiplicative random effects)	3	-0.104366	0.00406811	3.75031e-145	1.34507e-142
6909_40	(MGAT2)	Large artery stroke	Inverse variance weighted (multiplicative random effects)	2	0.0292302	0.00118882	1.71229e-133	5.93649e-131
9754_33	(NQO2)	Large artery stroke	Inverse variance weighted (multiplicative random effects)	2	-0.0616027	0.00252561	2.119e-131	7.10958e-129
18185_118	(ALDOB)	Large artery stroke	Inverse variance weighted (multiplicative random effects)	2	0.0187881	0.000793135	4.74424e-124	1.54203e-121
19615_213	(NT5C3A)	Large artery stroke	Inverse variance weighted (multiplicative random effects)	2	-0.0863349	0.0038805	1.16855e-109	3.68306e-107
11219_95	(FGFBP3)	Large artery stroke	Inverse variance weighted (multiplicative random effects)	2	-0.10498	0.00478901	1.63649e-106	5.00621e-104
14048_7	(IL1RAP)	Large artery stroke	Inverse variance weighted (multiplicative random effects)	2	-0.0412826	0.00197172	2.44581e-97	7.26825e-95
OID20261	(FUCA1)	Large artery stroke	Inverse variance weighted (multiplicative random effects)	3	-0.0206607	0.000997931	3.21609e-95	9.29181e-93
16763_11	(LECT2)	Large artery stroke	Inverse variance weighted (multiplicative random effects)	2	0.0129819	0.000634722	5.66315e-93	1.59196e-90
3617_80	(HGFAC)	Large artery stroke	Inverse variance weighted (multiplicative random effects)	2	-0.073837	0.00370038	1.38681e-88	3.79583e-86
5124_69	(ICAM5)	Large artery stroke	Inverse variance weighted (multiplicative random effects)	2	-0.0729289	0.00396787	1.90408e-75	5.07802e-73
5487_7	(SLAMF7)	Large artery stroke	Inverse variance weighted (multiplicative random effects)	2	0.0272773	0.00152342	1.07036e-71	2.7832e-69
18382_109	(COMT)	Large artery stroke	Inverse variance weighted (multiplicative random effects)	2	-0.0463645	0.00267685	3.29179e-67	8.35072e-65
14123_34	(C10orf54)	Large artery stroke	Inverse variance weighted (multiplicative random effects)	2	-0.0510648	0.00314363	2.46789e-59	6.11157e-57
6359_50	(POMGNT2)	Large artery stroke	Inverse variance weighted (multiplicative random effects)	2	-0.0677492	0.00438903	9.36915e-54	2.26625e-51
4911_49	(GSTP1)	Large artery stroke	Inverse variance weighted (multiplicative random effects)	2	-0.0276477	0.0017944	1.45119e-53	3.43041e-51
7981_230	(B3GALT6)	Large artery stroke	Inverse variance weighted (multiplicative random effects)	2	-0.0823258	0.00540963	2.67069e-52	6.17285e-50
OID21290	(LPCAT2)	Large artery stroke	Inverse variance weighted (multiplicative random effects)	3	-0.0763861	0.00503419	5.30047e-52	1.19848e-49
9863_1	(TPM4)	Large artery stroke	Inverse variance weighted (multiplicative random effects)	2	-0.0362652	0.0024135	4.96377e-51	1.09847e-48
5085_18	(IL20RA)	Large artery stroke	Inverse variance weighted (multiplicative random effects)	2	-0.0211104	0.00140803	8.16872e-51	1.77006e-48
13992_12	(NSF)	Large artery stroke	Inverse variance weighted (multiplicative random effects)	2	-0.0767698	0.00526971	4.47927e-48	9.50794e-46
5103_30	(CD200R1)	Large artery stroke	Inverse variance weighted (multiplicative random effects)	2	-0.0401968	0.002792	5.39526e-47	1.12232e-44
5649_83	(PSG4)	Large artery stroke	Inverse variance weighted (multiplicative random effects)	2	-0.0583221	0.00407801	2.13819e-46	4.36066e-44
OID21191	(LTBP3)	Large artery stroke	Inverse variance weighted (multiplicative random effects)	3	0.0564728	0.00395403	2.8202e-46	5.64094e-44
7948_129	(GLTPD2)	Large artery stroke	Inverse variance weighted (multiplicative random effects)	2	-0.0140221	0.00102874	2.64236e-42	5.18551e-40
19117_3	(PPP1R14A)	Large artery stroke	Inverse variance weighted (multiplicative random effects)	2	0.0193622	0.00145735	2.79325e-40	5.3801e-38
6998_106	(ASPH)	Large artery stroke	Inverse variance weighted (multiplicative random effects)	2	-0.046426	0.00352481	1.28546e-39	2.43093e-37
6255_74	(CPXM1)	Large artery stroke	Inverse variance weighted (multiplicative random effects)	2	-0.0381751	0.00292154	5.09673e-39	9.46627e-37
9482_110	(NUDT9)	Large artery stroke	Inverse variance weighted (multiplicative random effects)	2	-0.0295513	0.00230417	1.1855e-37	2.16322e-35
3727_35	(PYY)	Large artery stroke	Inverse variance weighted (multiplicative random effects)	2	0.0718986	0.00568789	1.26004e-36	2.25959e-34
12343_14	(ACAP2)	Large artery stroke	Inverse variance weighted (multiplicative random effects)	2	-0.010879	0.000860911	1.32601e-36	2.3376e-34
7266_4	(SERPINA9)	Large artery stroke	Inverse variance weighted (multiplicative random effects)	2	-0.0423979	0.00336891	2.552e-36	4.4239e-34
OID31098	(HSD17B14)	Large artery stroke	Inverse variance weighted (multiplicative random effects)	3	-0.0527959	0.00423158	1.00121e-35	1.70714e-33
15566_10	(CNN1)	Large artery stroke	Inverse variance weighted (multiplicative random effects)	2	-0.0438646	0.00362691	1.1331e-33	1.90087e-31
3151_6	(IL2RA)	Large artery stroke	Inverse variance weighted (multiplicative random effects)	2	-0.0952514	0.00796541	5.88724e-33	9.71956e-31
5227_60	(PDK1)	Large artery stroke	Inverse variance weighted (multiplicative random effects)	2	-0.0552338	0.00462094	6.26679e-33	1.01845e-30
9906_21	(SPOCK3)	Large artery stroke	Inverse variance weighted (multiplicative random effects)	2	-0.0433067	0.00363634	1.0569e-32	1.6912e-30
OID30650	(SUSD5)	Large artery stroke	Inverse variance weighted (multiplicative random effects)	3	0.03246	0.0027501	3.75687e-32	5.92048e-30
14618_26	(VOPP1)	Large artery stroke	Inverse variance weighted (multiplicative random effects)	2	-0.0902214	0.00774573	2.35204e-31	3.65128e-29
7955_195	(ITIH1)	Large artery stroke	Inverse variance weighted (multiplicative random effects)	2	-0.0773865	0.00667764	4.69135e-31	7.1757e-29
19367_34	(DCI)	Large artery stroke	Inverse variance weighted (multiplicative random effects)	2	-0.0218727	0.0019435	2.20525e-29	3.32417e-27
6550_4	(ICAM4)	Large artery stroke	Inverse variance weighted (multiplicative random effects)	2	0.03172	0.00284762	8.09189e-29	1.20234e-26
3835_11	(TLR2)	Large artery stroke	Inverse variance weighted (multiplicative random effects)	2	-0.0177135	0.0016166	6.13418e-28	8.98614e-26
18831_6	(LRIG1)	Large artery stroke	Inverse variance weighted (multiplicative random effects)	2	-0.043063	0.00393267	6.64107e-28	9.59358e-26
9765_4	(NDE1)	Large artery stroke	Inverse variance weighted (multiplicative random effects)	2	-0.0775511	0.00723427	8.20333e-27	1.16881e-24
19279_42	(RBP1)	Large artery stroke	Inverse variance weighted (multiplicative random effects)	2	0.0379359	0.00357665	2.77834e-26	3.90506e-24
OID30509	(NAGA)	Large artery stroke	Inverse variance weighted (multiplicative random effects)	3	-0.0428688	0.00429961	2.05406e-23	2.84856e-21
5632_6	(CRTAC1)	Large artery stroke	Inverse variance weighted (multiplicative random effects)	2	-0.048706	0.00501006	2.43833e-22	3.33699e-20
OID31411	(TMEM106A)	Large artery stroke	Inverse variance weighted (multiplicative random effects)	3	-0.065664	0.00681682	5.82168e-22	7.86381e-20
12381_26	(CBR1)	Large artery stroke	Inverse variance weighted (multiplicative random effects)	2	-0.0438423	0.00459408	1.38473e-21	1.84648e-19
4763_31	(AFM)	Large artery stroke	Inverse variance weighted (multiplicative random effects)	2	-0.0685594	0.00724155	2.86625e-21	3.77365e-19
OID20501	(FABP9)	Large artery stroke	Inverse variance weighted (multiplicative random effects)	3	0.0493772	0.00522381	3.31309e-21	4.30743e-19
15462_28	(CD8A)	Large artery stroke	Inverse variance weighted (multiplicative random effects)	2	0.0962148	0.010402	2.25158e-20	2.8912e-18
6920_1	(GFRAL)	Large artery stroke	Inverse variance weighted (multiplicative random effects)	2	-0.0556991	0.00603788	2.83674e-20	3.59816e-18
4152_58	(KLKB1)	Large artery stroke	Inverse variance weighted (multiplicative random effects)	2	-0.0719216	0.00790548	9.22778e-20	1.15636e-17
16609_106	(KIRREL2)	Large artery stroke	Inverse variance weighted (multiplicative random effects)	2	-0.126933	0.014107	2.30003e-19	2.84793e-17
15499_11	(ATRN)	Large artery stroke	Inverse variance weighted (multiplicative random effects)	2	-0.0204348	0.00228132	3.32271e-19	4.06583e-17
13384_110	(FH)	Large artery stroke	Inverse variance weighted (multiplicative random effects)	2	-0.0954049	0.0107101	5.19919e-19	6.28799e-17
17832_12	(IDI2)	Large artery stroke	Inverse variance weighted (multiplicative random effects)	2	-0.0786055	0.00889381	9.72551e-19	1.1627e-16
18422_41	(MVD)	Large artery stroke	Inverse variance weighted (multiplicative random effects)	2	-0.0141268	0.00160262	1.19902e-18	1.41716e-16
8841_65	(CILP2)	Large artery stroke	Inverse variance weighted (multiplicative random effects)	2	-0.0518224	0.00594525	2.86694e-18	3.35045e-16
4548_4	(FUT3)	Large artery stroke	Inverse variance weighted (multiplicative random effects)	2	-0.022446	0.00259864	5.74088e-18	6.63454e-16
5749_53	(CLPS)	Large artery stroke	Inverse variance weighted (multiplicative random effects)	2	-0.0280566	0.0033048	2.07283e-17	2.36918e-15
15653_9	(COL10A1)	Large artery stroke	Inverse variance weighted (multiplicative random effects)	2	-0.0592738	0.00698938	2.2411e-17	2.53367e-15
OID31020	(LRTM2)	Large artery stroke	Inverse variance weighted (multiplicative random effects)	3	-0.0934162	0.0110776	3.37231e-17	3.77155e-15
OID30491	(ADAM12)	Large artery stroke	Inverse variance weighted (multiplicative random effects)	3	0.0581471	0.00704555	1.54435e-16	1.70881e-14
4874_3	(ANG)	Large artery stroke	Inverse variance weighted (multiplicative random effects)	2	0.0343694	0.00416584	1.5801e-16	1.72996e-14
6572_10	(LRRTM4)	Large artery stroke	Inverse variance weighted (multiplicative random effects)	2	-0.0600919	0.00729985	1.84208e-16	1.99578e-14
OID20075	(CA5A)	Large artery stroke	Inverse variance weighted (multiplicative random effects)	3	0.0434341	0.00529282	2.28263e-16	2.44759e-14
19254_125	(GMPR)	Large artery stroke	Inverse variance weighted (multiplicative random effects)	2	-0.0624885	0.0076364	2.76914e-16	2.93896e-14
OID21011	(PVR)	Large artery stroke	Inverse variance weighted (multiplicative random effects)	3	-0.0402144	0.00499089	7.78251e-16	8.17635e-14
2771_35	(IGFBP1)	Large artery stroke	Inverse variance weighted (multiplicative random effects)	2	0.0175939	0.00218581	8.33728e-16	8.67161e-14
19383_131	(CINP)	Large artery stroke	Inverse variance weighted (multiplicative random effects)	2	-0.0878256	0.010925	9.05885e-16	9.32882e-14
10442_1	(TMEM190)	Large artery stroke	Inverse variance weighted (multiplicative random effects)	2	-0.0427697	0.00541808	2.92928e-15	2.987e-13
11103_24	(HSPB1)	Large artery stroke	Inverse variance weighted (multiplicative random effects)	2	-0.0497457	0.00631467	3.33194e-15	3.36461e-13
19496_1	(NPL)	Large artery stroke	Inverse variance weighted (multiplicative random effects)	2	-0.0586233	0.00746366	4.01378e-15	4.01417e-13
OID30515	(C1QL2)	Large artery stroke	Inverse variance weighted (multiplicative random effects)	3	0.0853547	0.0109151	5.2874e-15	5.23754e-13
8039_41	(FAM177A1)	Large artery stroke	Inverse variance weighted (multiplicative random effects)	2	-0.0364809	0.00466828	5.51269e-15	5.4092e-13
3280_49	(ACAN)	Large artery stroke	Inverse variance weighted (multiplicative random effects)	2	-0.126911	0.0163779	9.26693e-15	9.00798e-13
7228_2	(ST6GALNAC6)	Large artery stroke	Inverse variance weighted (multiplicative random effects)	2	-0.040949	0.00534789	1.90279e-14	1.83249e-12
12682_5	(CCBL2)	Large artery stroke	Inverse variance weighted (multiplicative random effects)	2	-0.0637854	0.00851173	6.68961e-14	6.38336e-12
6388_21	(CCDC126)	Large artery stroke	Inverse variance weighted (multiplicative random effects)	2	-0.0614395	0.00821417	7.44954e-14	7.04388e-12
15617_8	(XCL2)	Large artery stroke	Inverse variance weighted (multiplicative random effects)	2	-0.0398252	0.00532715	7.66783e-14	7.18497e-12
OID21413	(AMBP)	Large artery stroke	Inverse variance weighted (multiplicative random effects)	3	0.0385449	0.00516856	8.81391e-14	8.18513e-12
6382_17	(MANBA)	Large artery stroke	Inverse variance weighted (multiplicative random effects)	2	-0.0945101	0.0127031	1.00757e-13	9.27411e-12
6965_19	(CNTNAP2)	Large artery stroke	Inverse variance weighted (multiplicative random effects)	2	-0.0772501	0.0104127	1.18169e-13	1.07813e-11
19561_216	(PLXND1)	Large artery stroke	Inverse variance weighted (multiplicative random effects)	2	-0.0366427	0.00494694	1.29045e-13	1.16713e-11
12486_8	(GLRX2)	Large artery stroke	Inverse variance weighted (multiplicative random effects)	2	-0.0453964	0.00613076	1.31455e-13	1.17868e-11
7916_10	(S100A7)	Large artery stroke	Inverse variance weighted (multiplicative random effects)	2	-0.0433367	0.00589212	1.90883e-13	1.69691e-11
2750_3	(APOA1)	Large artery stroke	Inverse variance weighted (multiplicative random effects)	2	-0.0531932	0.00735477	4.74264e-13	4.18036e-11
8376_25	(LHB)	Large artery stroke	Inverse variance weighted (multiplicative random effects)	2	-0.0552772	0.00772826	8.5145e-13	7.44196e-11
OID20260	(ADGRE5)	Large artery stroke	Inverse variance weighted (multiplicative random effects)	3	-0.0499186	0.00698337	8.79103e-13	7.61963e-11
OID30997	(PPP1R14D)	Large artery stroke	Inverse variance weighted (multiplicative random effects)	3	-0.04701	0.00663393	1.37749e-12	1.18407e-10
9901_28	(EGLN1)	Large artery stroke	Inverse variance weighted (multiplicative random effects)	2	-0.0197881	0.00281592	2.10697e-12	1.79628e-10
15513_108	(PRSS8)	Large artery stroke	Inverse variance weighted (multiplicative random effects)	2	0.0683041	0.00973975	2.33391e-12	1.97358e-10
10462_14	(INSL5)	Large artery stroke	Inverse variance weighted (multiplicative random effects)	2	-0.0293149	0.00419473	2.77839e-12	2.33049e-10
15440_57	(PCSK2)	Large artery stroke	Inverse variance weighted (multiplicative random effects)	2	-0.0509658	0.00731986	3.33887e-12	2.7782e-10
15641_20	(TMEFF1)	Large artery stroke	Inverse variance weighted (multiplicative random effects)	2	-0.028199	0.00405142	3.39588e-12	2.80322e-10
5076_53	(EPHA10)	Large artery stroke	Inverse variance weighted (multiplicative random effects)	2	-0.086158	0.0123853	3.48905e-12	2.85745e-10
12366_16	(CRYGD)	Large artery stroke	Inverse variance weighted (multiplicative random effects)	2	-0.0848672	0.0122283	3.91517e-12	3.18138e-10
3581_53	(AHSG)	Large artery stroke	Inverse variance weighted (multiplicative random effects)	2	-0.0753713	0.010955	5.98281e-12	4.82381e-10
OID30811	(SNAP25)	Large artery stroke	Inverse variance weighted (multiplicative random effects)	3	-0.0415758	0.00604468	6.06649e-12	4.85366e-10
OID30672	(RNASE1)	Large artery stroke	Inverse variance weighted (multiplicative random effects)	3	-0.0459608	0.00669838	6.81509e-12	5.41097e-10
8024_64	(TPST2)	Large artery stroke	Inverse variance weighted (multiplicative random effects)	2	0.0210873	0.00311417	1.27543e-11	1.00498e-09
16057_6	(IGF2R)	Large artery stroke	Inverse variance weighted (multiplicative random effects)	2	-0.072314	0.0107356	1.62928e-11	1.27415e-09
OID20108	(PAG1)	Large artery stroke	Inverse variance weighted (multiplicative random effects)	3	0.0980849	0.0146756	2.33249e-11	1.81047e-09
OID20766	(PRELP)	Large artery stroke	Inverse variance weighted (multiplicative random effects)	3	-0.0997858	0.0150433	3.28444e-11	2.53048e-09
2972_57	(BMP7)	Large artery stroke	Inverse variance weighted (multiplicative random effects)	2	-0.0339864	0.00515922	4.47285e-11	3.42074e-09
13124_20	(ISLR2)	Large artery stroke	Inverse variance weighted (multiplicative random effects)	2	-0.066329	0.0100808	4.71217e-11	3.57747e-09
19372_7	(MDGA2)	Large artery stroke	Inverse variance weighted (multiplicative random effects)	2	-0.096959	0.0147965	5.64472e-11	4.2544e-09
OID21419	(CLMP)	Large artery stroke	Inverse variance weighted (multiplicative random effects)	3	0.0425725	0.00663996	1.4404e-10	1.07781e-08
6507_16	(NCAM2)	Large artery stroke	Inverse variance weighted (multiplicative random effects)	2	-0.0577658	0.00949992	1.19692e-09	8.89226e-08
15486_126	(AOC1)	Large artery stroke	Inverse variance weighted (multiplicative random effects)	2	-0.0944022	0.0157086	1.85982e-09	1.36624e-07
OID20125	(NPPB)	Large artery stroke	Inverse variance weighted (multiplicative random effects)	3	0.0291985	0.00485903	1.86526e-09	1.36624e-07
6923_1	(PLOD2)	Large artery stroke	Inverse variance weighted (multiplicative random effects)	2	0.0182559	0.00305528	2.2983e-09	1.67165e-07
11192_168	(TINAGL1)	Large artery stroke	Inverse variance weighted (multiplicative random effects)	2	-0.0373739	0.0063214	3.37375e-09	2.43683e-07
18340_2	(PSMB4)	Large artery stroke	Inverse variance weighted (multiplicative random effects)	2	-0.0700768	0.0119477	4.48325e-09	3.21588e-07
3457_57	(POSTN)	Large artery stroke	Inverse variance weighted (multiplicative random effects)	2	-0.0357577	0.00610698	4.76366e-09	3.39362e-07
OID21468	(IDUA)	Large artery stroke	Inverse variance weighted (multiplicative random effects)	3	-0.0360637	0.00620403	6.13869e-09	4.34343e-07
17737_7	(IVD)	Large artery stroke	Inverse variance weighted (multiplicative random effects)	2	-0.0553372	0.00953994	6.60837e-09	4.64416e-07
18321_38	(MTHFD2)	Large artery stroke	Inverse variance weighted (multiplicative random effects)	2	-0.070928	0.0122318	6.68409e-09	4.66585e-07
7208_60	(MGAT4C)	Large artery stroke	Inverse variance weighted (multiplicative random effects)	2	-0.0819708	0.0141921	7.6588e-09	5.31061e-07
6451_64	(ASPN)	Large artery stroke	Inverse variance weighted (multiplicative random effects)	2	-0.0445459	0.00773969	8.63815e-09	5.95003e-07
9005_16	(PLXNA1)	Large artery stroke	Inverse variance weighted (multiplicative random effects)	2	-0.067403	0.0117402	9.40018e-09	6.43232e-07
5586_66	(MINPP1)	Large artery stroke	Inverse variance weighted (multiplicative random effects)	2	-0.0431494	0.00760659	1.40616e-08	9.55911e-07
8065_245	(PATE4)	Large artery stroke	Inverse variance weighted (multiplicative random effects)	2	-0.0340693	0.00601345	1.46576e-08	9.8996e-07
10042_8	(SGK3)	Large artery stroke	Inverse variance weighted (multiplicative random effects)	2	-0.0300397	0.00540973	2.8096e-08	1.88533e-06
OID20810	(ANXA5)	Large artery stroke	Inverse variance weighted (multiplicative random effects)	3	0.0360459	0.00651214	3.1091e-08	2.07294e-06
16908_5	(OMG)	Large artery stroke	Inverse variance weighted (multiplicative random effects)	2	-0.0421952	0.00766847	3.74607e-08	2.48171e-06
18241_18	(CPOX)	Large artery stroke	Inverse variance weighted (multiplicative random effects)	2	-0.052712	0.00963314	4.4513e-08	2.92398e-06
3431_54	(EPHA1)	Large artery stroke	Inverse variance weighted (multiplicative random effects)	2	-0.0167126	0.00305465	4.46989e-08	2.92398e-06
5636_10	(MFAP4)	Large artery stroke	Inverse variance weighted (multiplicative random effects)	2	-0.0574516	0.0106174	6.26467e-08	4.07243e-06
7808_5	(GLCE)	Large artery stroke	Inverse variance weighted (multiplicative random effects)	2	0.0448761	0.00839364	8.96987e-08	5.79476e-06
15636_49	(SORCS1)	Large artery stroke	Inverse variance weighted (multiplicative random effects)	2	-0.0488138	0.00914956	9.54909e-08	6.13087e-06
18319_7	(PDHX)	Large artery stroke	Inverse variance weighted (multiplicative random effects)	2	-0.0422891	0.00792881	9.62841e-08	6.14387e-06
6444_15	(PSG3)	Large artery stroke	Inverse variance weighted (multiplicative random effects)	2	-0.0224113	0.00420455	9.80693e-08	6.21963e-06
3320_49	(IGFBP7)	Large artery stroke	Inverse variance weighted (multiplicative random effects)	2	-0.0158835	0.00298405	1.02182e-07	6.41742e-06
7779_86	(CHST11)	Large artery stroke	Inverse variance weighted (multiplicative random effects)	2	-0.0921346	0.0173108	1.02422e-07	6.41742e-06
OID30471	(ADAMTS4)	Large artery stroke	Inverse variance weighted (multiplicative random effects)	3	-0.00702436	0.00133127	1.31728e-07	8.20419e-06
12347_29	(CCM2)	Large artery stroke	Inverse variance weighted (multiplicative random effects)	2	-0.0417478	0.00793367	1.42409e-07	8.81667e-06
13682_47	(CSF1R)	Large artery stroke	Inverse variance weighted (multiplicative random effects)	2	-0.0570544	0.0108806	1.57412e-07	9.63988e-06
OID20412	(CCL5)	Large artery stroke	Inverse variance weighted (multiplicative random effects)	3	-0.0393373	0.0075021	1.5756e-07	9.63988e-06
OID20067	(VSTM2L)	Large artery stroke	Inverse variance weighted (multiplicative random effects)	3	-0.0298222	0.00573657	2.00777e-07	1.22122e-05
OID20354	(NCAM1)	Large artery stroke	Inverse variance weighted (multiplicative random effects)	3	-0.0441029	0.00850148	2.12936e-07	1.28764e-05
4991_12	(GPC5)	Large artery stroke	Inverse variance weighted (multiplicative random effects)	2	-0.0545599	0.0105415	2.27016e-07	1.36485e-05
14006_36	(GNMT)	Large artery stroke	Inverse variance weighted (multiplicative random effects)	2	-0.0285987	0.0055738	2.88333e-07	1.72353e-05
4978_54	(DBNL)	Large artery stroke	Inverse variance weighted (multiplicative random effects)	2	-0.0486764	0.00953057	3.26633e-07	1.94132e-05
19136_22	(ALDH6A1)	Large artery stroke	Inverse variance weighted (multiplicative random effects)	2	-0.0733027	0.0144179	3.69261e-07	2.18221e-05
OID20292	(COL6A3)	Cardioembolic stroke	Inverse variance weighted (multiplicative random effects)	8	0.0490418	0.00980619	5.70035e-07	3.34968e-05
OID20098	(THPO)	Large artery stroke	Inverse variance weighted (multiplicative random effects)	3	-0.0448542	0.00897781	5.84938e-07	3.41794e-05
7822_11	(HRASLS2)	Large artery stroke	Inverse variance weighted (multiplicative random effects)	2	-0.0355147	0.0071835	7.65619e-07	4.44872e-05
10499_1	(TMEM106A)	Large artery stroke	Inverse variance weighted (multiplicative random effects)	2	-0.0701198	0.0141996	7.88584e-07	4.5567e-05
OID20755	(ADGRE2)	Large artery stroke	Inverse variance weighted (multiplicative random effects)	3	-0.073221	0.0149839	1.02574e-06	5.89432e-05
OID20088	(PON2)	Large artery stroke	Inverse variance weighted (multiplicative random effects)	3	0.0194125	0.00399413	1.17228e-06	6.6994e-05
12620_3	(SEP11)	Large artery stroke	Inverse variance weighted (multiplicative random effects)	2	-0.0538862	0.0111026	1.2132e-06	6.88302e-05
6086_15	(CHRDL2)	Large artery stroke	Inverse variance weighted (multiplicative random effects)	2	0.0409113	0.00843055	1.21765e-06	6.88302e-05
OID31370	(INSL4)	Cardioembolic stroke	Inverse variance weighted (multiplicative random effects)	8	0.055783	0.0116232	1.59237e-06	8.95258e-05
6060_2	(PIP)	Large artery stroke	Inverse variance weighted (multiplicative random effects)	2	-0.149425	0.0314421	2.01019e-06	0.000112408
5631_83	(MLN)	Large artery stroke	Inverse variance weighted (multiplicative random effects)	2	0.0271156	0.00582736	3.26894e-06	0.00018182
OID21138	(ARSA)	Large artery stroke	Inverse variance weighted (multiplicative random effects)	3	-0.0348256	0.00752655	3.70957e-06	0.00020523
OID20770	(FST)	Large artery stroke	Inverse variance weighted (multiplicative random effects)	3	-0.0371262	0.00804226	3.90477e-06	0.000214886
2992_59	(IL17RA)	Large artery stroke	Inverse variance weighted (multiplicative random effects)	2	-0.00749174	0.00162377	3.95383e-06	0.000216441
3518_54	(CPB2)	Large artery stroke	Inverse variance weighted (multiplicative random effects)	2	-0.0442163	0.00968335	4.96591e-06	0.000270421
OID20191	(NPTXR)	Large artery stroke	Inverse variance weighted (multiplicative random effects)	3	-0.0792774	0.0173788	5.07336e-06	0.000274833
19251_56	(SRGN)	Large artery stroke	Inverse variance weighted (multiplicative random effects)	2	0.0307122	0.00678511	5.99932e-06	0.00032331
OID31413	(CCDC134)	Large artery stroke	Inverse variance weighted (multiplicative random effects)	3	-0.0301345	0.00667749	6.39629e-06	0.000342927
OID20864	(C2CD2L)	Large artery stroke	Inverse variance weighted (multiplicative random effects)	3	-0.0565105	0.0126317	7.68731e-06	0.000410029
6455_52	(HAPLN4)	Large artery stroke	Inverse variance weighted (multiplicative random effects)	2	-0.0142911	0.00319892	7.91515e-06	0.000420028
OID21269	(ACAA1)	Large artery stroke	Inverse variance weighted (multiplicative random effects)	3	0.0909478	0.0204473	8.67111e-06	0.000457808
OID31100	(CALCB)	Ischemic stroke	Inverse variance weighted (multiplicative random effects)	23	0.116802	0.0262918	8.89137e-06	0.000467066
16872_248	(GSTZ1)	Large artery stroke	Inverse variance weighted (multiplicative random effects)	2	-0.0830586	0.0187103	9.02971e-06	0.00047195
OID31209	(PDIA5)	Large artery stroke	Inverse variance weighted (multiplicative random effects)	3	-0.0179292	0.00405378	9.74176e-06	0.00050662
13578_98	(ABLIM3)	Large artery stroke	Inverse variance weighted (multiplicative random effects)	2	-0.0768146	0.0173877	9.97348e-06	0.00051609
13114_50	(LUM)	Large artery stroke	Inverse variance weighted (multiplicative random effects)	2	-0.0514171	0.011647	1.01188e-05	0.000521016
OID30721	(C1RL)	Large artery stroke	Inverse variance weighted (multiplicative random effects)	3	0.0470054	0.0106919	1.10082e-05	0.000564023
5015_15	(PLA2G7)	Large artery stroke	Inverse variance weighted (multiplicative random effects)	2	-0.0752474	0.0171802	1.18732e-05	0.000605361
OID31008	(GNAS)	Large artery stroke	Inverse variance weighted (multiplicative random effects)	3	0.0221807	0.00509655	1.34837e-05	0.000684116
OID20738	(COLEC12)	Cardioembolic stroke	Inverse variance weighted (multiplicative random effects)	8	0.0492849	0.0113358	1.37569e-05	0.000694588
5089_11	(IL7R)	Large artery stroke	Inverse variance weighted (multiplicative random effects)	2	0.020862	0.00480043	1.38729e-05	0.000697061
OID20258	(REG3A)	Large artery stroke	Inverse variance weighted (multiplicative random effects)	3	0.0478064	0.0110412	1.49242e-05	0.00074628
17447_52	(SFRP4)	Large artery stroke	Inverse variance weighted (multiplicative random effects)	2	-0.0454907	0.0105779	1.70385e-05	0.00084641
7926_13	(SPINT3)	Large artery stroke	Inverse variance weighted (multiplicative random effects)	2	-0.115873	0.0269479	1.70893e-05	0.00084641
3367_8	(FETUB)	Large artery stroke	Inverse variance weighted (multiplicative random effects)	2	-0.0759959	0.0177198	1.79683e-05	0.000885726
2737_22	(NOV)	Large artery stroke	Inverse variance weighted (multiplicative random effects)	2	-0.0237077	0.0055679	2.06328e-05	0.00101227
14158_17	(ANXA5)	Large artery stroke	Inverse variance weighted (multiplicative random effects)	2	-0.119478	0.0281348	2.16994e-05	0.0010596
OID30569	(AFAP1)	Large artery stroke	Inverse variance weighted (multiplicative random effects)	3	-0.0432873	0.0102021	2.20576e-05	0.00107206
12459_13	(PLEKHA1)	Large artery stroke	Inverse variance weighted (multiplicative random effects)	2	-0.0516464	0.0121854	2.25133e-05	0.00108912
16913_8	(RNASET2)	Large artery stroke	Inverse variance weighted (multiplicative random effects)	2	0.0297199	0.00702842	2.35215e-05	0.00113263
OID31091	(GFRAL)	Large artery stroke	Inverse variance weighted (multiplicative random effects)	3	0.0996753	0.0236875	2.57719e-05	0.00123527
3340_53	(THBS4)	Large artery stroke	Inverse variance weighted (multiplicative random effects)	2	-0.0457756	0.010886	2.61069e-05	0.00124559
2993_1	(IL18RAP)	Large artery stroke	Inverse variance weighted (multiplicative random effects)	2	-0.0394921	0.00941199	2.71742e-05	0.00129059
OID21349	(DTX3)	Large artery stroke	Inverse variance weighted (multiplicative random effects)	3	-0.0312369	0.00745563	2.79318e-05	0.00132054
OID20618	(FKBP1B)	Large artery stroke	Inverse variance weighted (multiplicative random effects)	3	-0.0445187	0.0106929	3.13533e-05	0.00147559
12635_9	(TRDMT1)	Large artery stroke	Inverse variance weighted (multiplicative random effects)	2	-0.0524285	0.0127154	3.73628e-05	0.0017505
OID21340	(CES3)	Large artery stroke	Inverse variance weighted (multiplicative random effects)	3	0.0483446	0.0118177	4.29796e-05	0.00200462
7935_26	(LARGE)	Large artery stroke	Inverse variance weighted (multiplicative random effects)	2	0.0187354	0.00458121	4.32089e-05	0.00200632
3004_67	(PDCD1LG2)	Large artery stroke	Inverse variance weighted (multiplicative random effects)	2	-0.016722	0.00412447	5.02772e-05	0.00231496
12378_71	(TAPBP)	Large artery stroke	Inverse variance weighted (multiplicative random effects)	2	-0.0501727	0.0123754	5.0301e-05	0.00231496
OID30244	(AHNAK2)	Cardioembolic stroke	Inverse variance weighted (multiplicative random effects)	8	0.0487983	0.0121078	5.56995e-05	0.00255212
OID30596	(PSTPIP2)	Large artery stroke	Inverse variance weighted (multiplicative random effects)	3	-0.00680823	0.00170008	6.21062e-05	0.00283319
OID30717	(BCHE)	Large artery stroke	Inverse variance weighted (multiplicative random effects)	3	-0.0509521	0.0127476	6.41525e-05	0.00291376
12395_86	(DARS2)	Large artery stroke	Inverse variance weighted (multiplicative random effects)	2	-0.049784	0.0124937	6.75538e-05	0.0030549
10512_13	(CSF2RB)	Large artery stroke	Inverse variance weighted (multiplicative random effects)	2	0.00627956	0.00157723	6.85131e-05	0.00308487
OID20467	(PADI2)	Large artery stroke	Inverse variance weighted (multiplicative random effects)	3	-0.0271793	0.0068541	7.32684e-05	0.00328476
5703_26	(OLFM1)	Large artery stroke	Inverse variance weighted (multiplicative random effects)	2	-0.032439	0.00819238	7.50579e-05	0.00335055
OID31313	(EFCAB2)	Large artery stroke	Inverse variance weighted (multiplicative random effects)	3	-0.0645661	0.0163152	7.57645e-05	0.00336764
OID30239	(ECHS1)	Large artery stroke	Inverse variance weighted (multiplicative random effects)	3	0.031553	0.00798329	7.73778e-05	0.00342471
3488_64	(CAT)	Large artery stroke	Inverse variance weighted (multiplicative random effects)	2	-0.0758749	0.0193067	8.49515e-05	0.00374399
OID30686	(APOA2)	Cardioembolic stroke	Inverse variance weighted (multiplicative random effects)	8	0.0700647	0.0179085	9.1398e-05	0.0040111
18396_10	(AES)	Large artery stroke	Inverse variance weighted (multiplicative random effects)	2	-0.034489	0.00885134	9.76022e-05	0.00426538
10558_26	(PCDH9)	Large artery stroke	Inverse variance weighted (multiplicative random effects)	2	-0.0924549	0.0237855	0.000101479	0.00441627
18893_26	(GPR56)	Large artery stroke	Inverse variance weighted (multiplicative random effects)	2	0.0586029	0.0150931	0.000103281	0.00447594
OID20215	(DDC)	Large artery stroke	Inverse variance weighted (multiplicative random effects)	3	-0.0424468	0.010955	0.000106785	0.00460858
OID31292	(SHPK)	Large artery stroke	Inverse variance weighted (multiplicative random effects)	3	-0.0594108	0.0154015	0.000114565	0.00492391
16599_38	(GPN1)	Large artery stroke	Inverse variance weighted (multiplicative random effects)	2	-0.0670406	0.0174246	0.000119345	0.00510828
7849_3	(QPCT)	Large artery stroke	Inverse variance weighted (multiplicative random effects)	2	-0.0495445	0.0129502	0.000130368	0.00555721
OID20373	(RARRES2)	Large artery stroke	Inverse variance weighted (multiplicative random effects)	3	0.0271271	0.00712888	0.000141665	0.0060141
9337_43	(TAC1)	Large artery stroke	Inverse variance weighted (multiplicative random effects)	2	-0.0228075	0.006023	0.000152638	0.00645363
OID20116	(BOC)	Large artery stroke	Inverse variance weighted (multiplicative random effects)	3	0.0540654	0.0143933	0.000172444	0.00726149
OID30577	(SCGB3A1)	Large artery stroke	Inverse variance weighted (multiplicative random effects)	3	-0.0217276	0.00583168	0.000194706	0.00816589
8885_6	(CACNA2D3)	Large artery stroke	Inverse variance weighted (multiplicative random effects)	2	-0.0749433	0.0201713	0.00020293	0.00847662
OID31430	(ITIH5)	Large artery stroke	Inverse variance weighted (multiplicative random effects)	3	-0.0282015	0.0075931	0.000203935	0.00848452
OID31324	(RPE)	Cardioembolic stroke	Inverse variance weighted (multiplicative random effects)	8	0.0507294	0.013712	0.000215916	0.00894718
OID20868	(TST)	Large artery stroke	Inverse variance weighted (multiplicative random effects)	3	-0.0323155	0.00877311	0.000230076	0.0094961
5491_12	(SPOCK2)	Large artery stroke	Inverse variance weighted (multiplicative random effects)	2	-0.0822337	0.0223413	0.000232516	0.00955887
OID21116	(IL1R1)	Large artery stroke	Inverse variance weighted (multiplicative random effects)	3	-0.0413098	0.0112267	0.000233605	0.00956586
3329_14	(PGLYRP1)	Large artery stroke	Inverse variance weighted (multiplicative random effects)	2	0.0170094	0.00462407	0.000234651	0.00957101
3045_72	(PTN)	Large artery stroke	Inverse variance weighted (multiplicative random effects)	2	0.0122387	0.0033528	0.00026194	0.0106423
7980_72	(B3GNT2)	Large artery stroke	Inverse variance weighted (multiplicative random effects)	2	-0.030797	0.00847006	0.000276916	0.011207
OID20417	(TGFBI)	Large artery stroke	Inverse variance weighted (multiplicative random effects)	3	-0.0503983	0.0138898	0.000285129	0.0114947
9249_17	(TMEM9)	Large artery stroke	Inverse variance weighted (multiplicative random effects)	2	-0.0487864	0.0134872	0.000297766	0.0119578
OID20117	(ADH4)	Large artery stroke	Inverse variance weighted (multiplicative random effects)	3	0.0466322	0.0129001	0.000300491	0.0120208
18401_18	(ALKBH3)	Large artery stroke	Inverse variance weighted (multiplicative random effects)	2	-0.039044	0.010824	0.000309573	0.0123367
OID20398	(IGFBP3)	Large artery stroke	Inverse variance weighted (multiplicative random effects)	3	-0.0524764	0.0145561	0.000312029	0.0123871
OID21127	(B4GAT1)	Large artery stroke	Inverse variance weighted (multiplicative random effects)	3	-0.0677747	0.0188442	0.000322424	0.0127511
OID30293	(ECHDC3)	Large artery stroke	Inverse variance weighted (multiplicative random effects)	3	0.0471483	0.0131144	0.000324203	0.0127631
8842_16	(GRAMD1C)	Large artery stroke	Inverse variance weighted (multiplicative random effects)	2	-0.0417752	0.0116238	0.000325735	0.0127631
6077_63	(CECR1)	Large artery stroke	Inverse variance weighted (multiplicative random effects)	2	-0.0755102	0.0210137	0.000326408	0.0127631
17327_3	(CNPY3)	Large artery stroke	Inverse variance weighted (multiplicative random effects)	2	-0.0517076	0.0144017	0.000330178	0.0128621
OID21167	(NINJ1)	Large artery stroke	Inverse variance weighted (multiplicative random effects)	3	-0.0745403	0.020772	0.000332576	0.0128672
3293_2	(CD5L)	Large artery stroke	Inverse variance weighted (multiplicative random effects)	2	-0.0249396	0.00695016	0.000332783	0.0128672
16060_99	(NID2)	Large artery stroke	Inverse variance weighted (multiplicative random effects)	2	-0.0295333	0.00827228	0.000356769	0.0137435
4775_34	(GSN)	Large artery stroke	Inverse variance weighted (multiplicative random effects)	2	-0.0360322	0.0101027	0.000361637	0.0138797
18342_2	(PSAT1)	Large artery stroke	Inverse variance weighted (multiplicative random effects)	2	0.0229455	0.00646631	0.000387493	0.0148173
13940_19	(IFI16)	Large artery stroke	Inverse variance weighted (multiplicative random effects)	2	0.033806	0.00953572	0.000392315	0.0149468
13536_56	(POLI)	Large artery stroke	Inverse variance weighted (multiplicative random effects)	2	-0.0377192	0.0106842	0.000414997	0.0157532
17781_191	(MAP1LC3A)	Large artery stroke	Inverse variance weighted (multiplicative random effects)	2	-0.0528951	0.0149968	0.000420137	0.0158903
5358_3	(OMD)	Large artery stroke	Inverse variance weighted (multiplicative random effects)	2	-0.10266	0.0291152	0.000421925	0.0159002
16853_5	(NRK1)	Large artery stroke	Inverse variance weighted (multiplicative random effects)	2	-0.0766965	0.0218828	0.00045681	0.0171526
OID30196	(SEL1L)	Cardioembolic stroke	Inverse variance weighted (multiplicative random effects)	8	0.0327063	0.00933975	0.00046206	0.0172874
OID30250	(EPPK1)	Cardioembolic stroke	Inverse variance weighted (multiplicative random effects)	8	0.0376876	0.0107719	0.000467521	0.017429
5457_5	(COLEC12)	Large artery stroke	Inverse variance weighted (multiplicative random effects)	2	-0.0601901	0.0172162	0.000472058	0.0175353
OID21201	(KLK12)	Large artery stroke	Inverse variance weighted (multiplicative random effects)	3	-0.0606635	0.0173594	0.000474853	0.0175763
12348_46	(SARS2)	Large artery stroke	Inverse variance weighted (multiplicative random effects)	2	-0.0433537	0.0124529	0.000498781	0.0183047
5301_7	(CCL11)	Large artery stroke	Inverse variance weighted (multiplicative random effects)	2	-0.0501132	0.0143967	0.000499765	0.0183047
5704_74	(GZMM)	Large artery stroke	Inverse variance weighted (multiplicative random effects)	2	-0.0870256	0.0250012	0.000499811	0.0183047
OID30430	(FOLH1)	Cardioembolic stroke	Inverse variance weighted (multiplicative random effects)	8	0.0593207	0.0170831	0.000515678	0.0188195
3044_3	(CCL18)	Large artery stroke	Inverse variance weighted (multiplicative random effects)	2	-0.0946434	0.0274916	0.000576087	0.0209506
9876_20	(ALDOC)	Large artery stroke	Inverse variance weighted (multiplicative random effects)	2	-0.0203185	0.00591229	0.000588935	0.0213433
15470_11	(HEXB)	Large artery stroke	Inverse variance weighted (multiplicative random effects)	2	0.0363439	0.0105918	0.000600615	0.0215964
11208_15	(NAGPA)	Large artery stroke	Inverse variance weighted (multiplicative random effects)	2	-0.0470838	0.0137226	0.000601106	0.0215964
18172_71	(ASF1A)	Large artery stroke	Inverse variance weighted (multiplicative random effects)	2	-0.0470806	0.0137235	0.00060215	0.0215964
OID30785	(PLG)	Large artery stroke	Inverse variance weighted (multiplicative random effects)	3	0.111991	0.0326579	0.000605361	0.021637
5638_23	(COLGALT1)	Large artery stroke	Inverse variance weighted (multiplicative random effects)	2	-0.00181654	0.000529948	0.000608577	0.0216774
4960_72	(ANXA1)	Ischemic stroke	Inverse variance weighted (multiplicative random effects)	22	0.0731266	0.0213827	0.000626436	0.0222374
OID21377	(GALNT7)	Large artery stroke	Inverse variance weighted (multiplicative random effects)	3	-0.10053	0.0295112	0.000658037	0.0232797
OID21057	(NTRK3)	Large artery stroke	Inverse variance weighted (multiplicative random effects)	3	-0.0581504	0.0171042	0.000674401	0.0237778
3470_1	(SELE)	Large artery stroke	Inverse variance weighted (multiplicative random effects)	2	-0.0672168	0.019914	0.000737196	0.025904
12437_18	(ULK3)	Large artery stroke	Inverse variance weighted (multiplicative random effects)	2	-0.0292511	0.00870514	0.000778836	0.027275
OID31108	(FGFBP3)	Large artery stroke	Inverse variance weighted (multiplicative random effects)	3	-0.0802128	0.0238994	0.000790005	0.0275733
11212_7	(TXNDC5)	Large artery stroke	Inverse variance weighted (multiplicative random effects)	2	-0.0322591	0.00964496	0.000823836	0.0286579
OID20665	(FASLG)	Large artery stroke	Inverse variance weighted (multiplicative random effects)	3	0.062668	0.0187792	0.000846596	0.0293261
OID30228	(PECR)	Cardioembolic stroke	Inverse variance weighted (multiplicative random effects)	8	0.0374987	0.0112392	0.000848684	0.0293261
3796_79	(ANGPTL4)	Large artery stroke	Inverse variance weighted (multiplicative random effects)	2	-0.0478361	0.0143461	0.000854748	0.0294379
OID20665	(FASLG)	Cardioembolic stroke	Inverse variance weighted (multiplicative random effects)	8	0.0495426	0.0148884	0.000876012	0.0300706
3343_1	(ACY1)	Large artery stroke	Inverse variance weighted (multiplicative random effects)	2	0.05064	0.0152273	0.000882275	0.030186
OID30413	(GM2A)	Large artery stroke	Inverse variance weighted (multiplicative random effects)	3	0.0584588	0.0176012	0.00089598	0.0305544
15633_6	(RBP4)	Large artery stroke	Inverse variance weighted (multiplicative random effects)	2	-0.0103199	0.00311567	0.000925457	0.0314565
OID20458	(CXCL14)	Large artery stroke	Inverse variance weighted (multiplicative random effects)	3	-0.0468267	0.0141624	0.000945028	0.0320171
OID31526	(RBP7)	Ischemic stroke	Inverse variance weighted (multiplicative random effects)	23	0.0956465	0.0290591	0.00099675	0.0335586
OID31110	(PLB1)	Cardioembolic stroke	Inverse variance weighted (multiplicative random effects)	8	0.0485727	0.0147576	0.000996983	0.0335586
5810_25	(TDGF1)	Large artery stroke	Inverse variance weighted (multiplicative random effects)	2	-0.0383821	0.0116936	0.00102955	0.0344642
OID20128	(LEPR)	Cardioembolic stroke	Inverse variance weighted (multiplicative random effects)	8	0.0231712	0.00705994	0.00103051	0.0344642
OID30348	(FAM20A)	Large artery stroke	Inverse variance weighted (multiplicative random effects)	3	0.0631736	0.0192966	0.00106102	0.0353709
OID20420	(IL10RA)	Cardioembolic stroke	Inverse variance weighted (multiplicative random effects)	8	-0.039676	0.0121609	0.00110403	0.0366868
8397_147	(QSOX2)	Large artery stroke	Inverse variance weighted (multiplicative random effects)	2	0.00925274	0.00285174	0.00117618	0.0389601
OID20197	(PILRB)	Cardioembolic stroke	Inverse variance weighted (multiplicative random effects)	8	0.0272229	0.0084292	0.00123966	0.0409323
OID20550	(COL9A1)	Ischemic stroke	Inverse variance weighted (multiplicative random effects)	23	-0.101334	0.0314272	0.00126239	0.041551
OID31031	(SUOX)	Cardioembolic stroke	Inverse variance weighted (multiplicative random effects)	8	0.0439637	0.0136442	0.00127231	0.0417453
4468_21	(SPHK2)	Large artery stroke	Inverse variance weighted (multiplicative random effects)	2	-0.0377769	0.0117582	0.00131436	0.0429291
OID20456	(IL17F)	Large artery stroke	Inverse variance weighted (multiplicative random effects)	3	-0.0400927	0.0124809	0.00131664	0.0429291
17783_9	(MMAB)	Large artery stroke	Inverse variance weighted (multiplicative random effects)	2	-0.0409538	0.0127663	0.00133674	0.0434482
13580_2	(UAP1)	Large artery stroke	Inverse variance weighted (multiplicative random effects)	2	-0.0476898	0.014908	0.0013793	0.044692
OID20283	(SEMA7A)	Large artery stroke	Inverse variance weighted (multiplicative random effects)	3	-0.113166	0.0353954	0.0013877	0.0448246
OID21306	(CALB1)	Cardioembolic stroke	Inverse variance weighted (multiplicative random effects)	8	-0.0516708	0.0162515	0.00147553	0.0474276
7128_9	(VWA2)	Large artery stroke	Inverse variance weighted (multiplicative random effects)	2	-0.0581265	0.018284	0.00147741	0.0474276
OID30971	(TEX101)	Cardioembolic stroke	Inverse variance weighted (multiplicative random effects)	8	0.0508041	0.0160339	0.00153205	0.0490302
15503_20	(LEFTY2)	Large artery stroke	Inverse variance weighted (multiplicative random effects)	2	-0.0757411	0.023983	0.00158791	0.0506622
OID30924	(LRRC38)	Ischemic stroke	Inverse variance weighted (multiplicative random effects)	23	0.073289	0.0232903	0.00165091	0.0525036
6392_7	(WISP2)	Large artery stroke	Inverse variance weighted (multiplicative random effects)	2	-0.0320733	0.0101952	0.00165572	0.0525036
9398_30	(GALP)	Large artery stroke	Inverse variance weighted (multiplicative random effects)	2	0.0211796	0.00674582	0.00169144	0.0534732
15540_6	(VIM)	Ischemic stroke	Inverse variance weighted (multiplicative random effects)	22	0.0954541	0.0304529	0.00172156	0.0542603
2515_14	(GFRA2)	Large artery stroke	Inverse variance weighted (multiplicative random effects)	2	0.0298367	0.00955204	0.00178656	0.0561389
8013_9	(LMAN2L)	Large artery stroke	Inverse variance weighted (multiplicative random effects)	2	-0.0674279	0.0216355	0.00182987	0.0573268
OID30565	(NXPH3)	Large artery stroke	Inverse variance weighted (multiplicative random effects)	3	-0.0522458	0.0168507	0.00193186	0.0603401
OID20119	(EPHX2)	Large artery stroke	Inverse variance weighted (multiplicative random effects)	3	0.096858	0.0312816	0.00195935	0.0609698
5939_42	(TNFSF12)	Large artery stroke	Inverse variance weighted (multiplicative random effects)	2	-0.105125	0.0339589	0.00196374	0.0609698
OID30686	(APOA2)	Ischemic stroke	Inverse variance weighted (multiplicative random effects)	23	0.0894775	0.0291426	0.00213819	0.0661883
OID30419	(PSAP)	Large artery stroke	Inverse variance weighted (multiplicative random effects)	3	-0.0470894	0.015349	0.0021556	0.0665293
OID30676	(PI16)	Large artery stroke	Inverse variance weighted (multiplicative random effects)	3	0.0574293	0.0187293	0.00216745	0.0666971
4831_4	(SELL)	Large artery stroke	Inverse variance weighted (multiplicative random effects)	2	-0.0980417	0.032091	0.00224977	0.0690261
OID21481	(C4BPB)	Cardioembolic stroke	Inverse variance weighted (multiplicative random effects)	8	-0.0349384	0.0114662	0.00231072	0.0706878
15533_97	(MSR1)	Ischemic stroke	Inverse variance weighted (multiplicative random effects)	22	0.154418	0.0508273	0.00238074	0.0726161
OID30347	(MELTF)	Large artery stroke	Inverse variance weighted (multiplicative random effects)	3	-0.0895447	0.0295264	0.00242374	0.0737115
14116_129	(S100A4)	Large artery stroke	Inverse variance weighted (multiplicative random effects)	2	-0.0952741	0.0314469	0.00244811	0.0742355
OID30781	(F13B)	Cardioembolic stroke	Inverse variance weighted (multiplicative random effects)	8	-0.0402923	0.0133129	0.00247342	0.0747849
OID30495	(CPOX)	Cardioembolic stroke	Inverse variance weighted (multiplicative random effects)	8	0.0541861	0.0179795	0.00258025	0.0777891
OID21189	(UXS1)	Large artery stroke	Inverse variance weighted (multiplicative random effects)	3	-0.0986533	0.032764	0.00260367	0.0782682
2579_17	(MMP9)	Large artery stroke	Inverse variance weighted (multiplicative random effects)	2	-0.0204496	0.00680615	0.0026595	0.0797159
16781_2	(ENGASE)	Large artery stroke	Inverse variance weighted (multiplicative random effects)	2	0.0250698	0.00834634	0.0026673	0.0797201
OID21415	(RSPO3)	Large artery stroke	Inverse variance weighted (multiplicative random effects)	3	-0.0660176	0.0220304	0.00272953	0.0813462
11098_1	(PDXK)	Cardioembolic stroke	Inverse variance weighted (multiplicative random effects)	8	-0.0461373	0.0154669	0.0028546	0.0848307
OID31113	(YAP1)	Cardioembolic stroke	Inverse variance weighted (multiplicative random effects)	8	0.0605474	0.0204118	0.00301409	0.0893151
OID21043	(FABP5)	Cardioembolic stroke	Inverse variance weighted (multiplicative random effects)	8	0.0626104	0.0211248	0.00303829	0.0897763
OID20887	(HMOX2)	Large artery stroke	Inverse variance weighted (multiplicative random effects)	3	0.0538672	0.0182752	0.00320301	0.0943753
6551_94	(SERPINA12)	Large artery stroke	Inverse variance weighted (multiplicative random effects)	2	-0.048949	0.0166287	0.00324364	0.0953026
9185_15	(TFF1)	Large artery stroke	Inverse variance weighted (multiplicative random effects)	2	-0.0886321	0.0301426	0.00327764	0.0960304
4866_59	(NTRK2)	Large artery stroke	Inverse variance weighted (multiplicative random effects)	2	-0.110014	0.0374928	0.00334342	0.0974566
6416_8	(GKN2)	Cardioembolic stroke	Inverse variance weighted (multiplicative random effects)	8	-0.0275834	0.00940095	0.00334506	0.0974566
3040_59	(CCL3)	Cardioembolic stroke	Inverse variance weighted (multiplicative random effects)	8	0.0267025	0.00910505	0.0033601	0.0976211
OID30665	(OLFM4)	Large artery stroke	Inverse variance weighted (multiplicative random effects)	3	0.032716	0.0111613	0.00337648	0.0978239
OID20515	(FOXO1)	Large artery stroke	Inverse variance weighted (multiplicative random effects)	3	-0.0375873	0.0128519	0.0034484	0.0996301
OID30419	(PSAP)	Cardioembolic stroke	Inverse variance weighted (multiplicative random effects)	8	0.0426769	0.0146407	0.00355746	0.102496
15576_158	(RNASE3)	Large artery stroke	Inverse variance weighted (multiplicative random effects)	2	0.0269757	0.00925836	0.00357215	0.102635
OID21004	(CCL2)	Cardioembolic stroke	Inverse variance weighted (multiplicative random effects)	8	0.0235192	0.00807676	0.00359177	0.102683
15570_99	(CR2)	Ischemic stroke	Inverse variance weighted (multiplicative random effects)	22	0.189916	0.0652231	0.00359356	0.102683
OID30690	(FCN1)	Cardioembolic stroke	Inverse variance weighted (multiplicative random effects)	8	0.0606633	0.0208668	0.00364715	0.103877
OID30205	(SNED1)	Large artery stroke	Inverse variance weighted (multiplicative random effects)	3	-0.0524032	0.0180298	0.00365531	0.103877
OID21343	(RTBDN)	Large artery stroke	Inverse variance weighted (multiplicative random effects)	3	-0.104058	0.0358423	0.00369338	0.104673
11140_56	(COL1A1)	Large artery stroke	Inverse variance weighted (multiplicative random effects)	2	-0.0654445	0.022563	0.00372548	0.105088
OID20753	(MEPE)	Large artery stroke	Inverse variance weighted (multiplicative random effects)	3	-0.0992816	0.0342323	0.00372888	0.105088
4535_50	(BST1)	Large artery stroke	Inverse variance weighted (multiplicative random effects)	2	-0.0667412	0.0230233	0.00374523	0.105088
OID20531	(STX8)	Large artery stroke	Inverse variance weighted (multiplicative random effects)	3	-0.0412129	0.0142183	0.00374845	0.105088
2731_29	(POR)	Large artery stroke	Inverse variance weighted (multiplicative random effects)	2	0.0538241	0.0185783	0.00376578	0.10529
8866_53	(QPCTL)	Large artery stroke	Inverse variance weighted (multiplicative random effects)	2	0.0107096	0.00371235	0.00391596	0.109196
9204_33	(POMC)	Large artery stroke	Inverse variance weighted (multiplicative random effects)	2	0.0247616	0.00862272	0.00408316	0.113553
11510_31	(APOL1)	Large artery stroke	Inverse variance weighted (multiplicative random effects)	2	-0.037762	0.0131544	0.0040961	0.11361
OID20522	(EPO)	Large artery stroke	Inverse variance weighted (multiplicative random effects)	3	-0.114544	0.0400242	0.00421162	0.116503
OID31042	(BRSK2)	Large artery stroke	Inverse variance weighted (multiplicative random effects)	3	-0.0356066	0.0124555	0.00425373	0.117356
OID20524	(DAPP1)	Large artery stroke	Inverse variance weighted (multiplicative random effects)	3	-0.0616249	0.0215988	0.00432867	0.119107
4278_14	(P4HB)	Cardioembolic stroke	Inverse variance weighted (multiplicative random effects)	8	-0.0410251	0.0144133	0.00442244	0.121366
OID30635	(RIDA)	Large artery stroke	Inverse variance weighted (multiplicative random effects)	3	0.0525068	0.0184644	0.00445958	0.122063
OID20588	(MGMT)	Large artery stroke	Inverse variance weighted (multiplicative random effects)	3	-0.0443195	0.0156211	0.00455166	0.124257
9076_25	(PENK)	Large artery stroke	Inverse variance weighted (multiplicative random effects)	2	-0.0877437	0.0310191	0.00467376	0.127256
3299_29	(CNTN5)	Large artery stroke	Inverse variance weighted (multiplicative random effects)	2	-0.0377983	0.01337	0.00469731	0.127563
OID20315	(ITGB2)	Cardioembolic stroke	Inverse variance weighted (multiplicative random effects)	8	0.0450019	0.0159234	0.0047111	0.127605
OID30260	(AHNAK)	Cardioembolic stroke	Inverse variance weighted (multiplicative random effects)	8	0.0356574	0.0126249	0.00473729	0.127981
OID30109	(GASK1A)	Large artery stroke	Inverse variance weighted (multiplicative random effects)	3	-0.0467025	0.0165468	0.00476592	0.128421
OID20227	(FBP1)	Large artery stroke	Inverse variance weighted (multiplicative random effects)	3	0.0814943	0.0288878	0.00478648	0.128641
OID30282	(POMC)	Cardioembolic stroke	Inverse variance weighted (multiplicative random effects)	8	-0.039127	0.0138905	0.00485011	0.130015
OID30672	(RNASE1)	Cardioembolic stroke	Inverse variance weighted (multiplicative random effects)	8	0.0469941	0.0166916	0.00487122	0.130246
13552_7	(SWAP70)	Cardioembolic stroke	Inverse variance weighted (multiplicative random effects)	8	-0.033442	0.011885	0.00489599	0.130572
OID20294	(CSTB)	Cardioembolic stroke	Inverse variance weighted (multiplicative random effects)	8	0.0406205	0.0144476	0.00493005	0.131144
OID30499	(CEMIP2)	Large artery stroke	Inverse variance weighted (multiplicative random effects)	3	-0.119017	0.0423626	0.00496202	0.131658
6715_63	(ALPPL2)	Cardioembolic stroke	Inverse variance weighted (multiplicative random effects)	8	-0.0367337	0.0130894	0.00501021	0.132598
9747_48	(MARK3)	Large artery stroke	Inverse variance weighted (multiplicative random effects)	2	-0.0236712	0.00844605	0.0050687	0.133806
5586_66	(MINPP1)	Ischemic stroke	Inverse variance weighted (multiplicative random effects)	22	0.134933	0.0482133	0.00513138	0.134842
16079_2	(TEC)	Large artery stroke	Inverse variance weighted (multiplicative random effects)	2	-0.0590129	0.0210887	0.00513688	0.134842
11480_1	(ALDH3A1)	Cardioembolic stroke	Inverse variance weighted (multiplicative random effects)	8	-0.0299687	0.0107119	0.00514684	0.134842
OID21195	(CA11)	Ischemic stroke	Inverse variance weighted (multiplicative random effects)	23	-0.108299	0.0387294	0.00516929	0.13509
4874_3	(ANG)	Ischemic stroke	Inverse variance weighted (multiplicative random effects)	22	0.107059	0.038633	0.00558547	0.1456
OID20979	(MATN3)	Ischemic stroke	Inverse variance weighted (multiplicative random effects)	23	-0.176719	0.06385	0.005645	0.146784
6364_7	(TAPBPL)	Large artery stroke	Inverse variance weighted (multiplicative random effects)	2	-0.0146513	0.00529941	0.00569731	0.147775
2780_35	(LTF)	Large artery stroke	Inverse variance weighted (multiplicative random effects)	2	0.0108069	0.00391239	0.00574095	0.14827
10815_2	(HABP4)	Cardioembolic stroke	Inverse variance weighted (multiplicative random effects)	8	-0.0286769	0.0103827	0.00574491	0.14827
OID30891	(MRI1)	Cardioembolic stroke	Inverse variance weighted (multiplicative random effects)	8	0.0449864	0.0163211	0.00584535	0.150489
10851_77	(EBI3)	Large artery stroke	Inverse variance weighted (multiplicative random effects)	2	0.0201843	0.00733334	0.00591592	0.15193
5105_2	(RTN4R)	Large artery stroke	Inverse variance weighted (multiplicative random effects)	2	-0.0118071	0.00429744	0.00600547	0.153849
OID30232	(HSBP1)	Cardioembolic stroke	Inverse variance weighted (multiplicative random effects)	8	0.0471445	0.017171	0.00604017	0.154358
OID30722	(ITIH1)	Large artery stroke	Inverse variance weighted (multiplicative random effects)	3	-0.0658995	0.0240119	0.00606128	0.154518
OID21388	(NPY)	Large artery stroke	Inverse variance weighted (multiplicative random effects)	3	-0.0433339	0.0158109	0.0061299	0.155885
OID20766	(PRELP)	Ischemic stroke	Inverse variance weighted (multiplicative random effects)	23	-0.0897342	0.0328224	0.00625832	0.158763
OID21365	(RBP2)	Cardioembolic stroke	Inverse variance weighted (multiplicative random effects)	8	0.0442564	0.0161951	0.00628158	0.158965
9015_1	(PRG3)	Large artery stroke	Inverse variance weighted (multiplicative random effects)	2	0.0409654	0.0150274	0.00640999	0.161821
OID21469	(CD300LF)	Cardioembolic stroke	Inverse variance weighted (multiplicative random effects)	8	0.0319702	0.0117625	0.00656809	0.165411
6493_9	(CPZ)	Large artery stroke	Inverse variance weighted (multiplicative random effects)	2	0.044755	0.0164804	0.00661465	0.166181
2658_27	(NTRK3)	Large artery stroke	Inverse variance weighted (multiplicative random effects)	2	-0.0928993	0.0342369	0.00665907	0.166894
OID30631	(GCHFR)	Cardioembolic stroke	Inverse variance weighted (multiplicative random effects)	8	0.0406959	0.015029	0.00677246	0.169328
17776_15	(PECR)	Large artery stroke	Inverse variance weighted (multiplicative random effects)	2	-0.0218944	0.00812446	0.0070416	0.175635
OID21129	(PILRA)	Cardioembolic stroke	Inverse variance weighted (multiplicative random effects)	8	0.0298385	0.0110853	0.00710863	0.176478
OID21317	(CNPY4)	Large artery stroke	Inverse variance weighted (multiplicative random effects)	3	-0.0346491	0.0128752	0.00712061	0.176478
3234_23	(CCDC80)	Large artery stroke	Inverse variance weighted (multiplicative random effects)	2	-0.030353	0.0112799	0.00712633	0.176478
OID20216	(SDC4)	Large artery stroke	Inverse variance weighted (multiplicative random effects)	3	-0.0388262	0.0144719	0.00729927	0.17975
8970_9	(RIPK2)	Large artery stroke	Inverse variance weighted (multiplicative random effects)	2	-0.0638114	0.0237863	0.00730321	0.17975
5688_65	(CBLN4)	Large artery stroke	Inverse variance weighted (multiplicative random effects)	2	-0.0458964	0.0171104	0.00731027	0.17975
6605_17	(IGFALS)	Large artery stroke	Inverse variance weighted (multiplicative random effects)	2	-0.0735492	0.0274805	0.00744137	0.182542
OID30787	(FN1)	Ischemic stroke	Inverse variance weighted (multiplicative random effects)	23	-0.0637858	0.0238679	0.00753004	0.184138
OID20279	(CRTAC1)	Cardioembolic stroke	Inverse variance weighted (multiplicative random effects)	8	0.0436316	0.0163297	0.00754184	0.184138
OID30338	(TPK1)	Large artery stroke	Inverse variance weighted (multiplicative random effects)	3	-0.0822554	0.0307954	0.00756197	0.184197
10512_13	(CSF2RB)	Ischemic stroke	Inverse variance weighted (multiplicative random effects)	22	0.0941014	0.0352521	0.00759909	0.184471
18313_4	(ASRGL1)	Large artery stroke	Inverse variance weighted (multiplicative random effects)	2	-0.0285026	0.0106793	0.00760871	0.184471
OID21402	(FGF21)	Cardioembolic stroke	Inverse variance weighted (multiplicative random effects)	8	0.0391633	0.0146961	0.00770157	0.186288
14091_42	(CBR3)	Large artery stroke	Inverse variance weighted (multiplicative random effects)	2	-0.0288167	0.0108184	0.00772928	0.18647
9793_145	(IGDCC4)	Large artery stroke	Inverse variance weighted (multiplicative random effects)	2	-0.0641621	0.024094	0.00774494	0.18647
OID20945	(LY96)	Large artery stroke	Inverse variance weighted (multiplicative random effects)	3	-0.0879176	0.0330261	0.00776632	0.186553
OID20398	(IGFBP3)	Ischemic stroke	Inverse variance weighted (multiplicative random effects)	23	-0.0847919	0.031894	0.00784765	0.188072
5109_24	(NRCAM)	Large artery stroke	Inverse variance weighted (multiplicative random effects)	2	-0.0729195	0.0274401	0.00787453	0.188283
9264_11	(CTSO)	Large artery stroke	Inverse variance weighted (multiplicative random effects)	2	0.0320632	0.012071	0.0079025	0.188518
OID20557	(MAPK9)	Large artery stroke	Inverse variance weighted (multiplicative random effects)	3	-0.0386841	0.0145705	0.00793191	0.188787
18899_82	(HDGFRP3)	Large artery stroke	Inverse variance weighted (multiplicative random effects)	2	-0.0412992	0.0155633	0.00796313	0.189097
5066_134	(CD300C)	Ischemic stroke	Inverse variance weighted (multiplicative random effects)	22	0.187841	0.071156	0.00829434	0.196514
10800_15	(SERPINH1)	Large artery stroke	Inverse variance weighted (multiplicative random effects)	2	-0.0327398	0.0124087	0.00832843	0.196873
7769_29	(SH3BP2)	Large artery stroke	Inverse variance weighted (multiplicative random effects)	2	-0.0194794	0.00738671	0.00836207	0.19722
10940_25	(SRL)	Ischemic stroke	Inverse variance weighted (multiplicative random effects)	22	0.0985029	0.0374563	0.00854326	0.2009
OID30204	(AIF1L)	Large artery stroke	Inverse variance weighted (multiplicative random effects)	3	0.0421734	0.0160443	0.00857487	0.2009
8364_74	(UST)	Large artery stroke	Inverse variance weighted (multiplicative random effects)	2	-0.0526772	0.0200407	0.00857606	0.2009
17836_17	(S100A16)	Large artery stroke	Inverse variance weighted (multiplicative random effects)	2	-0.0184589	0.00703824	0.00872463	0.203921
8300_82	(PEX14)	Large artery stroke	Inverse variance weighted (multiplicative random effects)	2	-0.0232071	0.00885581	0.00877873	0.204726
OID20860	(KRT5)	Large artery stroke	Inverse variance weighted (multiplicative random effects)	3	-0.0356847	0.0136247	0.00881594	0.204989
3316_58	(SERPIND1)	Large artery stroke	Inverse variance weighted (multiplicative random effects)	2	-0.00638333	0.0024377	0.00882944	0.204989
15535_3	(PRSS27)	Large artery stroke	Inverse variance weighted (multiplicative random effects)	2	-0.0677379	0.0258759	0.00885002	0.205009
10940_25	(SRL)	Large artery stroke	Inverse variance weighted (multiplicative random effects)	2	-0.0294262	0.0112461	0.00888173	0.205286
OID30364	(KLK3)	Cardioembolic stroke	Inverse variance weighted (multiplicative random effects)	8	-0.0293798	0.0112578	0.00906165	0.208981
5630_48	(CD300A)	Ischemic stroke	Inverse variance weighted (multiplicative random effects)	22	0.166887	0.0643567	0.00951012	0.218838
OID20777	(PON3)	Ischemic stroke	Inverse variance weighted (multiplicative random effects)	23	-0.0637296	0.0246074	0.00960151	0.220453
OID20863	(NOS1)	Ischemic stroke	Inverse variance weighted (multiplicative random effects)	23	-0.0861664	0.0332883	0.00963983	0.220845
OID30687	(TCN1)	Cardioembolic stroke	Inverse variance weighted (multiplicative random effects)	8	0.0275093	0.0106372	0.00970561	0.221698
OID30733	(APOA4)	Ischemic stroke	Inverse variance weighted (multiplicative random effects)	23	-0.0689509	0.0266668	0.00971969	0.221698
OID20977	(IPCEF1)	Large artery stroke	Inverse variance weighted (multiplicative random effects)	3	-0.0697345	0.0270062	0.0098181	0.223453
5691_2	(CRISPLD2)	Large artery stroke	Inverse variance weighted (multiplicative random effects)	2	-0.0376425	0.014588	0.00986944	0.224131
11145_72	(KIAA1549L)	Cardioembolic stroke	Inverse variance weighted (multiplicative random effects)	8	-0.0451776	0.0175286	0.00995575	0.225579
2609_59	(CST3)	Ischemic stroke	Inverse variance weighted (multiplicative random effects)	22	0.1348	0.0523206	0.00998296	0.225579
3220_40	(RET)	Large artery stroke	Inverse variance weighted (multiplicative random effects)	2	-0.0184358	0.00715792	0.0100071	0.225579
OID21154	(TFF1)	Large artery stroke	Inverse variance weighted (multiplicative random effects)	3	0.0558629	0.0216931	0.01002	0.225579
OID31362	(RAB2B)	Large artery stroke	Inverse variance weighted (multiplicative random effects)	3	-0.0241658	0.00939709	0.0101222	0.227078
13671_40	(ELANE)	Ischemic stroke	Inverse variance weighted (multiplicative random effects)	22	0.105313	0.0409562	0.0101302	0.227078
OID21252	(EGFL7)	Large artery stroke	Inverse variance weighted (multiplicative random effects)	3	-0.0522719	0.0203502	0.0102104	0.22776
6580_29	(PZP)	Large artery stroke	Inverse variance weighted (multiplicative random effects)	2	-0.0281045	0.0109422	0.0102158	0.22776
16818_200	(CDCP1)	Ischemic stroke	Inverse variance weighted (multiplicative random effects)	22	0.0931671	0.0362789	0.0102263	0.22776
OID20712	(DNER)	Large artery stroke	Inverse variance weighted (multiplicative random effects)	3	-0.0613585	0.0239315	0.0103496	0.230013
16613_3	(CDH17)	Large artery stroke	Inverse variance weighted (multiplicative random effects)	2	-0.047457	0.0185217	0.0104002	0.230645
6434_18	(AOC2)	Large artery stroke	Inverse variance weighted (multiplicative random effects)	2	-0.0482732	0.01885	0.0104397	0.231028
4160_49	(MMP2)	Large artery stroke	Inverse variance weighted (multiplicative random effects)	2	-0.070849	0.0276757	0.010468	0.231163
OID20768	(LTBR)	Ischemic stroke	Inverse variance weighted (multiplicative random effects)	23	-0.114701	0.0448426	0.0105319	0.231708
6472_40	(PMEL)	Large artery stroke	Inverse variance weighted (multiplicative random effects)	2	-0.0684255	0.0267529	0.0105373	0.231708
5671_1	(CTRB1)	Large artery stroke	Inverse variance weighted (multiplicative random effects)	2	-0.066096	0.0258573	0.0105828	0.232219
OID30356	(ACADSB)	Large artery stroke	Inverse variance weighted (multiplicative random effects)	3	-0.0470516	0.018417	0.0106251	0.232657
17140_57	(PDGFD)	Ischemic stroke	Inverse variance weighted (multiplicative random effects)	22	0.111332	0.043654	0.0107621	0.235162
OID30189	(VSIG10L)	Large artery stroke	Inverse variance weighted (multiplicative random effects)	3	-0.0477201	0.0187237	0.0108144	0.235808
OID20284	(LGALS3)	Large artery stroke	Inverse variance weighted (multiplicative random effects)	3	-0.142438	0.0559376	0.010885	0.236851
OID20257	(PEAR1)	Large artery stroke	Inverse variance weighted (multiplicative random effects)	3	-0.137315	0.0539624	0.0109388	0.237345
19176_27	(FAM49B)	Large artery stroke	Inverse variance weighted (multiplicative random effects)	2	-0.0188612	0.00741345	0.0109534	0.237345
12646_2	(RPE)	Large artery stroke	Inverse variance weighted (multiplicative random effects)	2	-0.0592271	0.0232925	0.0109981	0.23782
OID31524	(SUGP1)	Large artery stroke	Inverse variance weighted (multiplicative random effects)	3	-0.0515448	0.0203286	0.0112262	0.242249
19556_12	(CR1)	Large artery stroke	Inverse variance weighted (multiplicative random effects)	2	-0.113292	0.0446998	0.0112606	0.242487
OID31371	(VSIG2)	Large artery stroke	Inverse variance weighted (multiplicative random effects)	3	-0.0950803	0.0375377	0.0113115	0.243081
8053_16	(DNAJB14)	Large artery stroke	Inverse variance weighted (multiplicative random effects)	2	-0.105182	0.0415665	0.0113918	0.244301
OID20713	(BTN2A1)	Cardioembolic stroke	Inverse variance weighted (multiplicative random effects)	8	0.0267274	0.0105798	0.0115285	0.246724
OID30583	(MXRA8)	Cardioembolic stroke	Inverse variance weighted (multiplicative random effects)	8	0.039983	0.0159045	0.0119391	0.254987
OID31069	(OCLN)	Cardioembolic stroke	Inverse variance weighted (multiplicative random effects)	8	0.0331313	0.0131845	0.0119743	0.255072
OID30415	(ASAH1)	Large artery stroke	Inverse variance weighted (multiplicative random effects)	3	-0.0426543	0.0169777	0.0119921	0.255072
9026_40	(BTNL8)	Large artery stroke	Inverse variance weighted (multiplicative random effects)	2	-0.0857481	0.0341664	0.0120828	0.256475
OID30631	(GCHFR)	Ischemic stroke	Inverse variance weighted (multiplicative random effects)	23	0.0932489	0.037193	0.0121703	0.257808
OID30587	(COL5A1)	Large artery stroke	Inverse variance weighted (multiplicative random effects)	3	-0.146764	0.058563	0.0122076	0.258072
OID30262	(MAN1A2)	Cardioembolic stroke	Inverse variance weighted (multiplicative random effects)	8	0.0377221	0.0150721	0.0123223	0.259967
8356_88	(OXT)	Large artery stroke	Inverse variance weighted (multiplicative random effects)	2	0.0120612	0.0048219	0.0123722	0.260493
15322_35	(CRADD)	Large artery stroke	Inverse variance weighted (multiplicative random effects)	2	-0.103974	0.0416116	0.0124658	0.261932
5036_50	(TNFAIP6)	Cardioembolic stroke	Inverse variance weighted (multiplicative random effects)	8	-0.0485019	0.0194332	0.0125667	0.263521
OID31074	(CDH23)	Cardioembolic stroke	Inverse variance weighted (multiplicative random effects)	8	0.031145	0.0124895	0.0126421	0.264568
OID20420	(IL10RA)	Large artery stroke	Inverse variance weighted (multiplicative random effects)	3	-0.0298833	0.0119873	0.01267	0.26462
OID20679	(CTSC)	Large artery stroke	Inverse variance weighted (multiplicative random effects)	3	-0.0504358	0.0202423	0.0127166	0.265061
OID31405	(PXDNL)	Ischemic stroke	Inverse variance weighted (multiplicative random effects)	23	0.0662527	0.0266426	0.0128928	0.268195
10832_24	(B4GALT6)	Large artery stroke	Inverse variance weighted (multiplicative random effects)	2	0.00524549	0.00211607	0.0131796	0.273615
15607_56	(PKLR)	Large artery stroke	Inverse variance weighted (multiplicative random effects)	2	-0.0639101	0.0257949	0.0132259	0.273675
17675_17	(ACOT13)	Large artery stroke	Inverse variance weighted (multiplicative random effects)	2	-0.0584466	0.0235921	0.0132351	0.273675
11178_21	(SVEP1)	Ischemic stroke	Inverse variance weighted (multiplicative random effects)	22	0.127457	0.0515186	0.0133612	0.275733
17698_15	(WBP2)	Large artery stroke	Inverse variance weighted (multiplicative random effects)	2	-0.152902	0.0618914	0.0134928	0.277898
OID20808	(CDHR1)	Cardioembolic stroke	Inverse variance weighted (multiplicative random effects)	8	0.0334382	0.0135795	0.0138006	0.283677
2781_63	(CCL4L1)	Ischemic stroke	Inverse variance weighted (multiplicative random effects)	22	0.0952022	0.0387229	0.0139499	0.28618
9964_10	(MYZAP)	Large artery stroke	Inverse variance weighted (multiplicative random effects)	2	-0.11475	0.0467039	0.0140113	0.286872
OID30250	(EPPK1)	Ischemic stroke	Inverse variance weighted (multiplicative random effects)	23	0.0926793	0.0377969	0.0142052	0.290272
OID20064	(SERPINB5)	Large artery stroke	Inverse variance weighted (multiplicative random effects)	3	0.0675803	0.0275781	0.0142656	0.290598
OID20769	(LAMA4)	Ischemic stroke	Inverse variance weighted (multiplicative random effects)	23	0.115024	0.0469444	0.014277	0.290598
6947_4	(ST3GAL6)	Ischemic stroke	Inverse variance weighted (multiplicative random effects)	22	0.106628	0.0435834	0.0144235	0.292982
OID30718	(HGFAC)	Ischemic stroke	Inverse variance weighted (multiplicative random effects)	23	0.0952378	0.0389383	0.0144505	0.292982
OID20487	(IL1RL2)	Large artery stroke	Inverse variance weighted (multiplicative random effects)	3	-0.0572425	0.0234145	0.0144953	0.293319
OID20067	(VSTM2L)	Cardioembolic stroke	Inverse variance weighted (multiplicative random effects)	8	-0.0454883	0.0186281	0.0146096	0.295057
7849_3	(QPCT)	Cardioembolic stroke	Inverse variance weighted (multiplicative random effects)	8	-0.0434551	0.0178064	0.0146701	0.295705
18188_12	(GATM)	Ischemic stroke	Inverse variance weighted (multiplicative random effects)	22	0.0871206	0.035712	0.0147063	0.29586
OID20095	(GPR37)	Large artery stroke	Inverse variance weighted (multiplicative random effects)	3	0.0276851	0.0113546	0.0147598	0.296364
12633_3	(PTPN9)	Large artery stroke	Inverse variance weighted (multiplicative random effects)	2	-0.0446915	0.0183348	0.0147883	0.296364
4960_72	(ANXA1)	Large artery stroke	Inverse variance weighted (multiplicative random effects)	2	-0.0147079	0.00603617	0.0148253	0.296535
7163_26	(LACRT)	Large artery stroke	Inverse variance weighted (multiplicative random effects)	2	-0.148163	0.0608268	0.0148584	0.296627
4479_14	(SERPING1)	Large artery stroke	Inverse variance weighted (multiplicative random effects)	2	-0.037177	0.0152712	0.0149144	0.297174
OID30708	(APOL1)	Large artery stroke	Inverse variance weighted (multiplicative random effects)	3	-0.0525846	0.0216186	0.015	0.298237
5687_5	(PRKCSH)	Large artery stroke	Inverse variance weighted (multiplicative random effects)	2	-0.022585	0.00928744	0.0150251	0.298237
OID20381	(GP1BA)	Cardioembolic stroke	Inverse variance weighted (multiplicative random effects)	8	0.0613464	0.0252434	0.0150907	0.298969
OID30691	(TGOLN2)	Large artery stroke	Inverse variance weighted (multiplicative random effects)	3	-0.050153	0.0206521	0.0151628	0.299826
OID30381	(PRG2)	Large artery stroke	Inverse variance weighted (multiplicative random effects)	3	0.114307	0.047131	0.0152957	0.301464
OID31069	(OCLN)	Ischemic stroke	Inverse variance weighted (multiplicative random effects)	23	0.0883381	0.0364264	0.0153036	0.301464
4990_87	(GP1BA)	Ischemic stroke	Inverse variance weighted (multiplicative random effects)	22	0.309429	0.127711	0.015398	0.302412
OID31464	(COL24A1)	Ischemic stroke	Inverse variance weighted (multiplicative random effects)	23	0.0987577	0.0407666	0.0154134	0.302412
OID20139	(AGXT)	Large artery stroke	Inverse variance weighted (multiplicative random effects)	3	0.0839691	0.0346777	0.0154603	0.302412
12436_84	(GSTO1)	Large artery stroke	Inverse variance weighted (multiplicative random effects)	2	-0.0243584	0.0100603	0.015468	0.302412
18173_11	(AKR7A3)	Large artery stroke	Inverse variance weighted (multiplicative random effects)	2	0.0579694	0.0239751	0.0156103	0.304395
OID20332	(COL18A1)	Cardioembolic stroke	Inverse variance weighted (multiplicative random effects)	8	0.035117	0.0145262	0.015628	0.304395
OID30253	(GATD3)	Cardioembolic stroke	Inverse variance weighted (multiplicative random effects)	8	0.0433041	0.0179353	0.0157585	0.306363
17724_3	(WWOX)	Large artery stroke	Inverse variance weighted (multiplicative random effects)	2	-0.0506676	0.020996	0.0158132	0.306424
13107_9	(LYPD3)	Large artery stroke	Inverse variance weighted (multiplicative random effects)	2	-0.0308551	0.0127869	0.0158205	0.306424
OID21369	(RBP5)	Cardioembolic stroke	Inverse variance weighted (multiplicative random effects)	8	0.0470925	0.0195226	0.0158562	0.306544
OID31033	(MCEE)	Ischemic stroke	Inverse variance weighted (multiplicative random effects)	23	0.081794	0.0339221	0.015899	0.306577
OID31205	(MAPK13)	Cardioembolic stroke	Inverse variance weighted (multiplicative random effects)	8	0.0375003	0.015555	0.0159169	0.306577
OID30151	(PDZD2)	Large artery stroke	Inverse variance weighted (multiplicative random effects)	3	-0.0616045	0.0255775	0.0160164	0.307924
15495_9	(FOLR3)	Cardioembolic stroke	Inverse variance weighted (multiplicative random effects)	8	0.028367	0.0117882	0.0161111	0.309172
7173_141	(TMEM132C)	Large artery stroke	Inverse variance weighted (multiplicative random effects)	2	-0.133172	0.0553928	0.0162106	0.31051
12357_41	(SNAP29)	Large artery stroke	Inverse variance weighted (multiplicative random effects)	2	-0.0701795	0.0292037	0.0162567	0.310819
17738_7	(CRNN)	Large artery stroke	Inverse variance weighted (multiplicative random effects)	2	0.0337796	0.0140725	0.0163768	0.312542
OID21494	(NELL1)	Large artery stroke	Inverse variance weighted (multiplicative random effects)	3	-0.0593318	0.0247563	0.0165462	0.31495
4145_58	(NTF3)	Large artery stroke	Inverse variance weighted (multiplicative random effects)	2	-0.0406343	0.0169574	0.0165636	0.31495
13998_26	(ADSSL1)	Large artery stroke	Inverse variance weighted (multiplicative random effects)	2	-0.0362953	0.0151613	0.0166682	0.315833
OID21306	(CALB1)	Large artery stroke	Inverse variance weighted (multiplicative random effects)	3	-0.0539717	0.0225456	0.0166708	0.315833
3535_84	(DKK1)	Large artery stroke	Inverse variance weighted (multiplicative random effects)	2	-0.0421786	0.0176492	0.0168561	0.318719
OID20689	(ENPP7)	Large artery stroke	Inverse variance weighted (multiplicative random effects)	3	-0.0359174	0.0150331	0.0168844	0.318719
13397_88	(DEFB4A)	Cardioembolic stroke	Inverse variance weighted (multiplicative random effects)	8	-0.028626	0.0119937	0.0169977	0.320133
19289_29	(UROD)	Large artery stroke	Inverse variance weighted (multiplicative random effects)	2	-0.0889057	0.0372595	0.0170271	0.320133
9175_48	(DSCAM)	Large artery stroke	Inverse variance weighted (multiplicative random effects)	2	-0.0325739	0.0136597	0.0170942	0.320133
8877_22	(EVA1C)	Large artery stroke	Inverse variance weighted (multiplicative random effects)	2	-0.049683	0.0208395	0.0171222	0.320133
OID30236	(AAMDC)	Cardioembolic stroke	Inverse variance weighted (multiplicative random effects)	8	0.0456118	0.0191352	0.0171416	0.320133
OID30390	(NPTX2)	Large artery stroke	Inverse variance weighted (multiplicative random effects)	3	-0.0742006	0.0311295	0.0171439	0.320133
4831_4	(SELL)	Ischemic stroke	Inverse variance weighted (multiplicative random effects)	22	0.211555	0.0888618	0.0172787	0.32207
OID20492	(AMN)	Large artery stroke	Inverse variance weighted (multiplicative random effects)	3	0.0476426	0.020019	0.0173186	0.322125
2480_58	(TIMP3)	Ischemic stroke	Inverse variance weighted (multiplicative random effects)	22	0.0881959	0.0370674	0.0173435	0.322125
OID21165	(SFTPA1)	Large artery stroke	Inverse variance weighted (multiplicative random effects)	3	-0.0354295	0.0149069	0.0174677	0.323801
OID21209	(CEP20)	Large artery stroke	Inverse variance weighted (multiplicative random effects)	3	-0.0441265	0.0185709	0.017496	0.323801
9076_25	(PENK)	Cardioembolic stroke	Inverse variance weighted (multiplicative random effects)	8	-0.0691776	0.029122	0.0175281	0.323819
4430_44	(COLEC11)	Cardioembolic stroke	Inverse variance weighted (multiplicative random effects)	8	0.0428718	0.018065	0.0176348	0.325212
13733_5	(IL12B)	Cardioembolic stroke	Inverse variance weighted (multiplicative random effects)	8	-0.0278695	0.0117495	0.0176936	0.325719
16074_12	(GRAP2)	Large artery stroke	Inverse variance weighted (multiplicative random effects)	2	-0.0661037	0.0278834	0.0177534	0.32593
11287_14	(CYB5A)	Large artery stroke	Inverse variance weighted (multiplicative random effects)	2	-0.0471465	0.019893	0.0177878	0.32593
5478_50	(FOLH1)	Large artery stroke	Inverse variance weighted (multiplicative random effects)	2	-0.0353313	0.0149098	0.0178035	0.32593
OID20224	(ROR1)	Ischemic stroke	Inverse variance weighted (multiplicative random effects)	23	-0.104892	0.0442747	0.0178304	0.32593
OID30159	(MMUT)	Large artery stroke	Inverse variance weighted (multiplicative random effects)	3	-0.0594307	0.0251773	0.0182509	0.333031
5605_77	(MFNG)	Cardioembolic stroke	Inverse variance weighted (multiplicative random effects)	8	0.0438816	0.018602	0.0183258	0.333813
OID21071	(ITGAM)	Cardioembolic stroke	Inverse variance weighted (multiplicative random effects)	8	0.0261278	0.0110859	0.0184311	0.334884
OID20437	(AMBN)	Cardioembolic stroke	Inverse variance weighted (multiplicative random effects)	8	0.0359752	0.0152665	0.0184491	0.334884
OID20067	(VSTM2L)	Ischemic stroke	Inverse variance weighted (multiplicative random effects)	23	-0.08284	0.0351938	0.0185813	0.336698
19556_12	(CR1)	Ischemic stroke	Inverse variance weighted (multiplicative random effects)	22	0.167932	0.0714831	0.018811	0.340267
3283_21	(TGFBI)	Large artery stroke	Inverse variance weighted (multiplicative random effects)	2	0.0501363	0.0213551	0.0188874	0.341056
OID30993	(DSCAM)	Large artery stroke	Inverse variance weighted (multiplicative random effects)	3	-0.128495	0.0547786	0.0189904	0.342321
OID30488	(AKR7L)	Large artery stroke	Inverse variance weighted (multiplicative random effects)	3	-0.103137	0.0439848	0.0190354	0.342538
OID30979	(SPAG1)	Large artery stroke	Inverse variance weighted (multiplicative random effects)	3	0.0351282	0.0149899	0.0191063	0.343221
14076_74	(CST4)	Large artery stroke	Inverse variance weighted (multiplicative random effects)	2	-0.0654041	0.0279339	0.0192121	0.344526
OID21114	(SOD2)	Ischemic stroke	Inverse variance weighted (multiplicative random effects)	23	0.095051	0.0406092	0.0192514	0.344636
OID30883	(C2orf69)	Cardioembolic stroke	Inverse variance weighted (multiplicative random effects)	8	0.0430009	0.0184205	0.0195744	0.349287
OID21125	(EFNA1)	Cardioembolic stroke	Inverse variance weighted (multiplicative random effects)	8	0.0363195	0.0155588	0.0195784	0.349287
8325_37	(ADH4)	Large artery stroke	Inverse variance weighted (multiplicative random effects)	2	-0.00685089	0.00293788	0.0197049	0.350879
OID20944	(GPC5)	Large artery stroke	Inverse variance weighted (multiplicative random effects)	3	-0.0266962	0.0114551	0.0197792	0.350879
12387_7	(PDLIM4)	Large artery stroke	Inverse variance weighted (multiplicative random effects)	2	-0.121826	0.0522843	0.0198026	0.350879
15576_158	(RNASE3)	Ischemic stroke	Inverse variance weighted (multiplicative random effects)	22	0.145559	0.0624787	0.0198199	0.350879
OID20302	(ST6GAL1)	Large artery stroke	Inverse variance weighted (multiplicative random effects)	3	-0.0628766	0.0269923	0.0198363	0.350879
9265_10	(GLIPR1)	Cardioembolic stroke	Inverse variance weighted (multiplicative random effects)	8	-0.0266551	0.0114702	0.0201337	0.355535
OID30526	(ZBP1)	Cardioembolic stroke	Inverse variance weighted (multiplicative random effects)	8	0.0348022	0.0149895	0.0202451	0.356898
2697_7	(PF4)	Ischemic stroke	Inverse variance weighted (multiplicative random effects)	22	0.0985236	0.0424545	0.0203038	0.357325
19262_219	(ACADVL)	Large artery stroke	Inverse variance weighted (multiplicative random effects)	2	-0.0605188	0.0260916	0.0203695	0.357877
OID21125	(EFNA1)	Large artery stroke	Inverse variance weighted (multiplicative random effects)	3	-0.0740446	0.0319405	0.0204383	0.35848
OID30583	(MXRA8)	Large artery stroke	Inverse variance weighted (multiplicative random effects)	3	-0.0388426	0.016768	0.0205321	0.35952
OID30447	(UNC5D)	Cardioembolic stroke	Inverse variance weighted (multiplicative random effects)	8	0.0415197	0.0179526	0.0207371	0.362498
18922_27	(CD68)	Large artery stroke	Inverse variance weighted (multiplicative random effects)	2	-0.0598549	0.0259032	0.0208489	0.363781
7655_11	(NPPB)	Ischemic stroke	Inverse variance weighted (multiplicative random effects)	22	0.102268	0.044269	0.0208804	0.363781
9829_91	(SULT2A1)	Large artery stroke	Inverse variance weighted (multiplicative random effects)	2	0.0166603	0.0072147	0.0209318	0.364066
OID21359	(APBB1IP)	Ischemic stroke	Inverse variance weighted (multiplicative random effects)	23	0.0821236	0.0355976	0.0210547	0.365088
OID21182	(CAMKK1)	Large artery stroke	Inverse variance weighted (multiplicative random effects)	3	-0.0699425	0.0303189	0.0210607	0.365088
9263_57	(SIAE)	Large artery stroke	Inverse variance weighted (multiplicative random effects)	2	-0.0779536	0.0338394	0.021243	0.367635
17813_21	(BPHL)	Large artery stroke	Inverse variance weighted (multiplicative random effects)	2	-0.0337601	0.0146815	0.0214762	0.371053
OID30924	(LRRC38)	Cardioembolic stroke	Inverse variance weighted (multiplicative random effects)	8	0.0349091	0.0151975	0.0216169	0.372545
OID21306	(CALB1)	Ischemic stroke	Inverse variance weighted (multiplicative random effects)	23	-0.0811029	0.0353123	0.0216342	0.372545
10571_14	(MGAT1)	Cardioembolic stroke	Inverse variance weighted (multiplicative random effects)	8	0.0301338	0.0131276	0.0217076	0.373192
5648_28	(CTRB2)	Large artery stroke	Inverse variance weighted (multiplicative random effects)	2	-0.0526796	0.0229837	0.0219032	0.375523
15521_4	(CLSTN1)	Large artery stroke	Inverse variance weighted (multiplicative random effects)	2	-0.0349417	0.0152462	0.0219155	0.375523
15339_32	(CFL2)	Large artery stroke	Inverse variance weighted (multiplicative random effects)	2	-0.0286778	0.0125189	0.0219775	0.375966
19590_46	(SFTPD)	Ischemic stroke	Inverse variance weighted (multiplicative random effects)	22	0.0897958	0.0392398	0.0221152	0.377702
OID31367	(LACRT)	Cardioembolic stroke	Inverse variance weighted (multiplicative random effects)	8	0.0395933	0.0173213	0.0222653	0.379034
OID31515	(PALM)	Cardioembolic stroke	Inverse variance weighted (multiplicative random effects)	8	0.0760416	0.033267	0.0222661	0.379034
OID21481	(C4BPB)	Large artery stroke	Inverse variance weighted (multiplicative random effects)	3	-0.113162	0.0496036	0.022529	0.382883
4971_1	(CTSZ)	Large artery stroke	Inverse variance weighted (multiplicative random effects)	2	0.0511633	0.0224379	0.0225946	0.383096
OID20687	(MMP10)	Ischemic stroke	Inverse variance weighted (multiplicative random effects)	23	-0.0598271	0.0262414	0.0226152	0.383096
3806_55	(EPHA5)	Cardioembolic stroke	Inverse variance weighted (multiplicative random effects)	8	-0.0308222	0.0135435	0.0228585	0.386588
18882_7	(CLSTN2)	Ischemic stroke	Inverse variance weighted (multiplicative random effects)	22	0.0974097	0.0428537	0.0230217	0.388715
OID30275	(ADAMTSL4)	Ischemic stroke	Inverse variance weighted (multiplicative random effects)	23	0.0952189	0.0419071	0.023078	0.389034
OID20887	(HMOX2)	Ischemic stroke	Inverse variance weighted (multiplicative random effects)	23	0.0792946	0.0349136	0.0231369	0.389396
15514_26	(BCHE)	Large artery stroke	Inverse variance weighted (multiplicative random effects)	2	-0.0279595	0.0123343	0.0234015	0.393214
OID20102	(CEACAM8)	Cardioembolic stroke	Inverse variance weighted (multiplicative random effects)	8	0.030967	0.0136707	0.0234998	0.393644
OID20125	(NPPB)	Ischemic stroke	Inverse variance weighted (multiplicative random effects)	23	0.0986786	0.0435702	0.0235239	0.393644
OID21368	(CCN1)	Ischemic stroke	Inverse variance weighted (multiplicative random effects)	23	0.0841406	0.0371556	0.0235407	0.393644
18319_7	(PDHX)	Ischemic stroke	Inverse variance weighted (multiplicative random effects)	22	0.0907042	0.0400988	0.0236962	0.395587
OID20183	(OLR1)	Large artery stroke	Inverse variance weighted (multiplicative random effects)	3	0.0244029	0.0107909	0.023733	0.395587
10512_13	(CSF2RB)	Cardioembolic stroke	Inverse variance weighted (multiplicative random effects)	8	-0.0339487	0.0150245	0.0238488	0.396883
OID21005	(CDH15)	Cardioembolic stroke	Inverse variance weighted (multiplicative random effects)	8	0.0314485	0.0139222	0.0238911	0.396951
9459_7	(FAS)	Large artery stroke	Inverse variance weighted (multiplicative random effects)	2	0.0402648	0.0178319	0.0239443	0.3972
4992_49	(GRN)	Ischemic stroke	Inverse variance weighted (multiplicative random effects)	22	0.0890415	0.0395641	0.0244131	0.403923
OID20268	(PDGFRB)	Large artery stroke	Inverse variance weighted (multiplicative random effects)	3	0.111165	0.0493993	0.0244272	0.403923
5601_2	(PGLYRP2)	Large artery stroke	Inverse variance weighted (multiplicative random effects)	2	-0.0716217	0.0318976	0.0247446	0.408475
7015_8	(LILRB5)	Large artery stroke	Inverse variance weighted (multiplicative random effects)	2	-0.0386475	0.0172164	0.024781	0.408475
OID30635	(RIDA)	Ischemic stroke	Inverse variance weighted (multiplicative random effects)	23	0.0588735	0.0262496	0.0249075	0.409909
OID31066	(NEO1)	Cardioembolic stroke	Inverse variance weighted (multiplicative random effects)	8	0.0295737	0.0131948	0.0250052	0.410867
OID30639	(GIMAP7)	Cardioembolic stroke	Inverse variance weighted (multiplicative random effects)	8	0.0437665	0.0195455	0.0251422	0.412468
19115_13	(CMBL)	Large artery stroke	Inverse variance weighted (multiplicative random effects)	2	-0.0756046	0.0337969	0.0252846	0.41415
15376_134	(CTSE)	Cardioembolic stroke	Inverse variance weighted (multiplicative random effects)	8	-0.0771515	0.0345055	0.0253573	0.414688
OID30783	(TF)	Ischemic stroke	Inverse variance weighted (multiplicative random effects)	23	0.0630341	0.0282139	0.0254733	0.415931
9906_21	(SPOCK3)	Ischemic stroke	Inverse variance weighted (multiplicative random effects)	22	0.0901567	0.0403979	0.0256336	0.417546
15304_1	(REG3A)	Ischemic stroke	Inverse variance weighted (multiplicative random effects)	22	0.0874661	0.0391973	0.0256525	0.417546
9931_20	(KRT1)	Large artery stroke	Inverse variance weighted (multiplicative random effects)	2	0.0391879	0.0175754	0.0257668	0.418134
8221_19	(MIF)	Cardioembolic stroke	Inverse variance weighted (multiplicative random effects)	8	0.0310221	0.0139168	0.0258065	0.418134
OID20906	(SKAP1)	Large artery stroke	Inverse variance weighted (multiplicative random effects)	3	0.0723464	0.0324559	0.0258092	0.418134
17724_3	(WWOX)	Cardioembolic stroke	Inverse variance weighted (multiplicative random effects)	8	-0.0272317	0.0122308	0.0259811	0.420086
17410_5	(CETN3)	Large artery stroke	Inverse variance weighted (multiplicative random effects)	2	-0.0339225	0.0152388	0.0260105	0.420086
3212_30	(ASAH2)	Large artery stroke	Inverse variance weighted (multiplicative random effects)	2	-0.0532614	0.0239475	0.0261424	0.421561
2637_77	(MRC1)	Large artery stroke	Inverse variance weighted (multiplicative random effects)	2	-0.0455074	0.0204708	0.0262133	0.421859
5644_60	(RNASE4)	Ischemic stroke	Inverse variance weighted (multiplicative random effects)	22	0.0938092	0.0422068	0.026242	0.421859
19130_81	(SERPINB8)	Large artery stroke	Inverse variance weighted (multiplicative random effects)	2	0.0576172	0.0259431	0.0263574	0.422722
15480_2	(VNN2)	Large artery stroke	Inverse variance weighted (multiplicative random effects)	2	-0.0721757	0.0325102	0.0264123	0.422722
OID30828	(ART5)	Large artery stroke	Inverse variance weighted (multiplicative random effects)	3	-0.0573803	0.0258468	0.0264176	0.422722
OID20774	(DAG1)	Large artery stroke	Inverse variance weighted (multiplicative random effects)	3	-0.0731945	0.0329795	0.02646	0.42275
OID20639	(FCRL2)	Cardioembolic stroke	Inverse variance weighted (multiplicative random effects)	8	0.0433603	0.0195479	0.0265438	0.423369
19482_11	(HDHD3)	Large artery stroke	Inverse variance weighted (multiplicative random effects)	2	-0.0147507	0.00665235	0.0265981	0.423369
3640_14	(LRPAP1)	Large artery stroke	Inverse variance weighted (multiplicative random effects)	2	-0.0514181	0.0231956	0.026642	0.423369
OID30766	(C7)	Ischemic stroke	Inverse variance weighted (multiplicative random effects)	23	0.0898514	0.0405386	0.0266615	0.423369
OID30743	(SERPINA6)	Large artery stroke	Inverse variance weighted (multiplicative random effects)	3	-0.0437758	0.0197856	0.0269316	0.427005
OID31116	(CHCHD10)	Cardioembolic stroke	Inverse variance weighted (multiplicative random effects)	8	0.0332785	0.0150536	0.0270595	0.42838
17791_25	(HPCAL1)	Large artery stroke	Inverse variance weighted (multiplicative random effects)	2	-0.0404597	0.0183412	0.0273874	0.432913
3459_49	(PDGFRB)	Cardioembolic stroke	Inverse variance weighted (multiplicative random effects)	8	-0.0234086	0.0106256	0.0275929	0.435226
3327_27	(NTN4)	Cardioembolic stroke	Inverse variance weighted (multiplicative random effects)	8	-0.0626966	0.0284638	0.0276174	0.435226
3213_65	(NID1)	Ischemic stroke	Inverse variance weighted (multiplicative random effects)	22	0.107694	0.048931	0.027741	0.436511
8398_277	(RARRES1)	Ischemic stroke	Inverse variance weighted (multiplicative random effects)	22	0.0737701	0.0335361	0.0278263	0.437193
4155_3	(TNC)	Large artery stroke	Inverse variance weighted (multiplicative random effects)	2	0.0580762	0.0264157	0.0279099	0.437845
OID31399	(MINDY1)	Large artery stroke	Inverse variance weighted (multiplicative random effects)	3	-0.0343047	0.0156215	0.0280928	0.44005
4978_54	(DBNL)	Ischemic stroke	Inverse variance weighted (multiplicative random effects)	22	0.0921082	0.0419757	0.0282121	0.441255
10908_2	(GALNT13)	Large artery stroke	Inverse variance weighted (multiplicative random effects)	2	-0.00534452	0.00243794	0.028363	0.442949
18839_24	(TG)	Cardioembolic stroke	Inverse variance weighted (multiplicative random effects)	8	0.0408083	0.0186467	0.0286335	0.446502
12594_5	(GCA)	Ischemic stroke	Inverse variance weighted (multiplicative random effects)	22	0.0576914	0.0264464	0.0291503	0.451017
5867_60	(ARG1)	Large artery stroke	Inverse variance weighted (multiplicative random effects)	2	-0.0537714	0.0246565	0.0291968	0.451017
8080_24	(MSMP)	Ischemic stroke	Inverse variance weighted (multiplicative random effects)	22	0.111128	0.0509613	0.0292098	0.451017
OID30789	(SERPINC1)	Large artery stroke	Inverse variance weighted (multiplicative random effects)	3	-0.0668169	0.0306507	0.0292613	0.451017
OID20543	(PROK1)	Large artery stroke	Inverse variance weighted (multiplicative random effects)	3	-0.0415624	0.0190665	0.0292677	0.451017
OID30702	(FGL1)	Ischemic stroke	Inverse variance weighted (multiplicative random effects)	23	0.0509551	0.0233769	0.0292783	0.451017
4407_10	(MST1)	Cardioembolic stroke	Inverse variance weighted (multiplicative random effects)	8	0.0220258	0.0101049	0.0292786	0.451017
5632_6	(CRTAC1)	Cardioembolic stroke	Inverse variance weighted (multiplicative random effects)	8	0.0439604	0.0201688	0.0292854	0.451017
6521_35	(NPTX2)	Large artery stroke	Inverse variance weighted (multiplicative random effects)	2	-0.0774224	0.0355271	0.0293133	0.451017
OID30701	(APOF)	Large artery stroke	Inverse variance weighted (multiplicative random effects)	3	-0.0532533	0.0244584	0.0294582	0.452419
OID20358	(CTSD)	Large artery stroke	Inverse variance weighted (multiplicative random effects)	3	-0.0805073	0.0370124	0.0296195	0.452419
5601_2	(PGLYRP2)	Ischemic stroke	Inverse variance weighted (multiplicative random effects)	22	0.0893136	0.0410869	0.029722	0.452419
6620_82	(LINGO1)	Large artery stroke	Inverse variance weighted (multiplicative random effects)	2	-0.0314496	0.0144693	0.0297398	0.452419
OID30343	(PTPRZ1)	Large artery stroke	Inverse variance weighted (multiplicative random effects)	3	-0.125616	0.0578011	0.0297622	0.452419
OID30109	(GASK1A)	Ischemic stroke	Inverse variance weighted (multiplicative random effects)	23	-0.0716486	0.0329784	0.0298109	0.452419
15509_2	(NAGLU)	Cardioembolic stroke	Inverse variance weighted (multiplicative random effects)	8	-0.0338297	0.0155719	0.0298195	0.452419
OID30677	(LCAT)	Ischemic stroke	Inverse variance weighted (multiplicative random effects)	23	0.0671466	0.0309104	0.029833	0.452419
OID20847	(PTS)	Large artery stroke	Inverse variance weighted (multiplicative random effects)	3	0.112541	0.0518103	0.0298429	0.452419
2816_50	(BCAM)	Large artery stroke	Inverse variance weighted (multiplicative random effects)	2	-0.0183066	0.00842944	0.029875	0.452419
12556_7	(UBE2C)	Large artery stroke	Inverse variance weighted (multiplicative random effects)	2	-0.0865086	0.0398356	0.0298829	0.452419
OID20258	(REG3A)	Cardioembolic stroke	Inverse variance weighted (multiplicative random effects)	8	0.02336	0.0107891	0.0303757	0.459211
OID21080	(CD164)	Large artery stroke	Inverse variance weighted (multiplicative random effects)	3	-0.0372271	0.0172115	0.0305475	0.461138
2609_59	(CST3)	Large artery stroke	Inverse variance weighted (multiplicative random effects)	2	0.0636228	0.0294268	0.0306128	0.461454
9545_156	(GZMK)	Ischemic stroke	Inverse variance weighted (multiplicative random effects)	22	0.149273	0.0690694	0.0306797	0.461794
15427_35	(LOXL3)	Ischemic stroke	Inverse variance weighted (multiplicative random effects)	22	0.102503	0.0474476	0.030747	0.461855
10558_26	(PCDH9)	Ischemic stroke	Inverse variance weighted (multiplicative random effects)	22	0.128499	0.0594901	0.0307726	0.461855
OID21431	(CAPG)	Large artery stroke	Inverse variance weighted (multiplicative random effects)	3	0.0240041	0.0111169	0.030832	0.462081
11377_19	(ADH7)	Cardioembolic stroke	Inverse variance weighted (multiplicative random effects)	8	-0.0494952	0.0229432	0.0309828	0.463672
OID20381	(GP1BA)	Large artery stroke	Inverse variance weighted (multiplicative random effects)	3	0.0774525	0.0359226	0.0310764	0.464405
OID30679	(ASGR2)	Cardioembolic stroke	Inverse variance weighted (multiplicative random effects)	8	0.0323254	0.0150071	0.0312393	0.466169
OID31443	(CEACAM19)	Cardioembolic stroke	Inverse variance weighted (multiplicative random effects)	8	0.0482792	0.0224213	0.0312972	0.466364
OID31027	(RNASEH2A)	Large artery stroke	Inverse variance weighted (multiplicative random effects)	3	-0.0794246	0.0369024	0.0313746	0.466849
OID30403	(CHGA)	Cardioembolic stroke	Inverse variance weighted (multiplicative random effects)	8	-0.053825	0.0250389	0.0315826	0.469272
OID21457	(GFRA1)	Large artery stroke	Inverse variance weighted (multiplicative random effects)	3	0.0716476	0.0333405	0.0316371	0.469411
OID20660	(CTSO)	Cardioembolic stroke	Inverse variance weighted (multiplicative random effects)	8	0.0266483	0.012408	0.0317407	0.470278
3310_62	(FCGR2B)	Large artery stroke	Inverse variance weighted (multiplicative random effects)	2	-0.043914	0.0204658	0.0318948	0.471889
OID30971	(TEX101)	Ischemic stroke	Inverse variance weighted (multiplicative random effects)	23	0.0553733	0.0258142	0.0319469	0.471989
OID20185	(LRP11)	Ischemic stroke	Inverse variance weighted (multiplicative random effects)	23	-0.09627	0.0449394	0.0321758	0.474695
OID20975	(HNMT)	Cardioembolic stroke	Inverse variance weighted (multiplicative random effects)	8	0.0288519	0.0134739	0.0322485	0.475094
OID20075	(CA5A)	Cardioembolic stroke	Inverse variance weighted (multiplicative random effects)	8	0.0330575	0.0154441	0.0323181	0.475137
OID20508	(SULT2A1)	Large artery stroke	Inverse variance weighted (multiplicative random effects)	3	-0.0611056	0.028552	0.0323428	0.475137
5483_1	(RGMA)	Large artery stroke	Inverse variance weighted (multiplicative random effects)	2	-0.0912794	0.0426784	0.0324542	0.476101
OID21285	(TACC3)	Large artery stroke	Inverse variance weighted (multiplicative random effects)	3	-0.0296146	0.0138621	0.0326487	0.47826
13682_47	(CSF1R)	Ischemic stroke	Inverse variance weighted (multiplicative random effects)	22	0.217068	0.101632	0.0326933	0.47826
OID20767	(MATN2)	Large artery stroke	Inverse variance weighted (multiplicative random effects)	3	0.0861821	0.0404042	0.0329251	0.480974
OID30395	(FGFBP2)	Cardioembolic stroke	Inverse variance weighted (multiplicative random effects)	8	0.0359349	0.016857	0.0330274	0.481793
OID21006	(CNTN5)	Large artery stroke	Inverse variance weighted (multiplicative random effects)	3	-0.0832569	0.039086	0.0331637	0.483104
OID20223	(CHRDL2)	Large artery stroke	Inverse variance weighted (multiplicative random effects)	3	0.0902111	0.042369	0.0332397	0.483533
OID30281	(B3GNT7)	Cardioembolic stroke	Inverse variance weighted (multiplicative random effects)	8	0.0585683	0.0275581	0.0335642	0.487572
OID20444	(PRKAB1)	Large artery stroke	Inverse variance weighted (multiplicative random effects)	3	-0.0300413	0.0141432	0.033663	0.488236
3448_13	(INSR)	Large artery stroke	Inverse variance weighted (multiplicative random effects)	2	-0.0394615	0.0185824	0.0337038	0.488236
OID20658	(AGRP)	Ischemic stroke	Inverse variance weighted (multiplicative random effects)	23	0.106825	0.0503567	0.0338905	0.490258
14133_93	(IL1R2)	Ischemic stroke	Inverse variance weighted (multiplicative random effects)	22	0.116917	0.0551386	0.0339709	0.490739
OID30217	(COQ7)	Ischemic stroke	Inverse variance weighted (multiplicative random effects)	23	0.0782071	0.0369193	0.0341475	0.492605
OID20998	(BCAN)	Ischemic stroke	Inverse variance weighted (multiplicative random effects)	23	-0.110912	0.0523842	0.0342353	0.493187
OID31047	(ALDH5A1)	Ischemic stroke	Inverse variance weighted (multiplicative random effects)	23	0.0830687	0.0392529	0.0343241	0.493783
9416_77	(CPM)	Ischemic stroke	Inverse variance weighted (multiplicative random effects)	22	0.0859014	0.0406131	0.0344203	0.494482
7761_125	(CHKB)	Large artery stroke	Inverse variance weighted (multiplicative random effects)	2	-0.112471	0.0532097	0.0345385	0.495046
17782_23	(ACAA1)	Ischemic stroke	Inverse variance weighted (multiplicative random effects)	22	0.0725265	0.0343152	0.0345547	0.495046
OID20630	(SERPINB8)	Cardioembolic stroke	Inverse variance weighted (multiplicative random effects)	8	0.0217423	0.0103092	0.0349437	0.49993
2681_23	(HGF)	Large artery stroke	Inverse variance weighted (multiplicative random effects)	2	-0.0290452	0.0137784	0.0350296	0.500471
5637_81	(NTNG1)	Large artery stroke	Inverse variance weighted (multiplicative random effects)	2	-0.0177269	0.00841387	0.0351291	0.501205
17737_7	(IVD)	Ischemic stroke	Inverse variance weighted (multiplicative random effects)	22	0.0714544	0.0340227	0.0357111	0.50881
OID31429	(TRIM58)	Cardioembolic stroke	Inverse variance weighted (multiplicative random effects)	8	0.0577357	0.0275266	0.0359541	0.511571
2201_17	(COL18A1)	Large artery stroke	Inverse variance weighted (multiplicative random effects)	2	0.057278	0.0273246	0.0360635	0.512427
3171_57	(APP)	Ischemic stroke	Inverse variance weighted (multiplicative random effects)	22	0.092574	0.0442597	0.0364737	0.516613
18432_32	(RALB)	Large artery stroke	Inverse variance weighted (multiplicative random effects)	2	-0.0672577	0.0321567	0.0364778	0.516613
OID30787	(FN1)	Cardioembolic stroke	Inverse variance weighted (multiplicative random effects)	8	-0.0551375	0.026366	0.0365071	0.516613
OID30639	(GIMAP7)	Ischemic stroke	Inverse variance weighted (multiplicative random effects)	23	0.10345	0.0494981	0.0366192	0.517495
3007_7	(SIGLEC9)	Large artery stroke	Inverse variance weighted (multiplicative random effects)	2	-0.0212951	0.0101938	0.0367047	0.518
13519_112	(ARHGEF25)	Large artery stroke	Inverse variance weighted (multiplicative random effects)	2	-0.0425525	0.0203833	0.036833	0.518951
9876_20	(ALDOC)	Ischemic stroke	Inverse variance weighted (multiplicative random effects)	22	0.0883604	0.0423401	0.0368953	0.518951
6930_95	(ST8SIA6)	Large artery stroke	Inverse variance weighted (multiplicative random effects)	2	-0.0251571	0.0120563	0.0369218	0.518951
OID20477	(IL17C)	Ischemic stroke	Inverse variance weighted (multiplicative random effects)	23	-0.0553977	0.0265664	0.0370459	0.519992
OID21279	(SEPTIN9)	Ischemic stroke	Inverse variance weighted (multiplicative random effects)	23	0.0693572	0.03327	0.0370985	0.520029
5687_5	(PRKCSH)	Ischemic stroke	Inverse variance weighted (multiplicative random effects)	22	0.076818	0.0368767	0.0372416	0.520881
14047_78	(BDNF)	Ischemic stroke	Inverse variance weighted (multiplicative random effects)	22	0.0830781	0.0398856	0.0372594	0.520881
10722_13	(SYK)	Large artery stroke	Inverse variance weighted (multiplicative random effects)	2	-0.0503392	0.0241832	0.037381	0.521188
14747_9	(CRLF1)	Cardioembolic stroke	Inverse variance weighted (multiplicative random effects)	8	-0.0288402	0.013855	0.0373816	0.521188
OID30968	(SEZ6)	Cardioembolic stroke	Inverse variance weighted (multiplicative random effects)	8	0.0278926	0.0134163	0.0376176	0.522644
13438_115	(CHRD)	Cardioembolic stroke	Inverse variance weighted (multiplicative random effects)	8	0.0265548	0.0127729	0.0376186	0.522644
OID20778	(FABP1)	Cardioembolic stroke	Inverse variance weighted (multiplicative random effects)	8	0.0417207	0.0200794	0.037729	0.522644
15387_44	(NRP2)	Ischemic stroke	Inverse variance weighted (multiplicative random effects)	22	0.0790603	0.0380562	0.0377588	0.522644
OID31110	(PLB1)	Large artery stroke	Inverse variance weighted (multiplicative random effects)	3	0.0555647	0.0267496	0.0377817	0.522644
2948_58	(GHR)	Large artery stroke	Inverse variance weighted (multiplicative random effects)	2	-0.0803196	0.0386681	0.0377876	0.522644
OID20622	(CXCL17)	Large artery stroke	Inverse variance weighted (multiplicative random effects)	3	-0.136539	0.0658819	0.038221	0.527371
4464_10	(SIGLEC1)	Ischemic stroke	Inverse variance weighted (multiplicative random effects)	22	0.0892476	0.0430654	0.0382308	0.527371
3403_1	(TPSB2)	Large artery stroke	Inverse variance weighted (multiplicative random effects)	2	-0.0323329	0.0156288	0.0385644	0.531269
OID30509	(NAGA)	Cardioembolic stroke	Inverse variance weighted (multiplicative random effects)	8	0.0393692	0.0190547	0.0388178	0.534053
15494_11	(FGFBP1)	Large artery stroke	Inverse variance weighted (multiplicative random effects)	2	-0.073651	0.0357266	0.0392536	0.538642
7921_65	(FJX1)	Large artery stroke	Inverse variance weighted (multiplicative random effects)	2	0.040064	0.0194343	0.039255	0.538642
17161_1	(DDOST)	Ischemic stroke	Inverse variance weighted (multiplicative random effects)	22	0.082173	0.0399138	0.0395171	0.541525
OID21294	(ADGRG1)	Large artery stroke	Inverse variance weighted (multiplicative random effects)	3	-0.155251	0.0754653	0.0396623	0.5428
OID20464	(CXCL12)	Large artery stroke	Inverse variance weighted (multiplicative random effects)	3	-0.0872073	0.0424153	0.0397792	0.543684
OID21442	(FXN)	Large artery stroke	Inverse variance weighted (multiplicative random effects)	3	-0.0389738	0.0190017	0.0402601	0.549534
OID20904	(MAD1L1)	Cardioembolic stroke	Inverse variance weighted (multiplicative random effects)	8	0.0320426	0.0156375	0.0404539	0.551456
OID20258	(REG3A)	Ischemic stroke	Inverse variance weighted (multiplicative random effects)	23	0.0870477	0.042501	0.0405471	0.552003
OID30263	(ANXA2)	Cardioembolic stroke	Inverse variance weighted (multiplicative random effects)	8	0.0348803	0.0170491	0.040769	0.554298
15535_3	(PRSS27)	Cardioembolic stroke	Inverse variance weighted (multiplicative random effects)	8	-0.0532173	0.0260244	0.040865	0.554879
5452_71	(ASGR1)	Large artery stroke	Inverse variance weighted (multiplicative random effects)	2	0.0586041	0.0286797	0.0410126	0.556156
16614_27	(RSPO1)	Ischemic stroke	Inverse variance weighted (multiplicative random effects)	22	0.114452	0.056045	0.0411363	0.557025
OID21315	(LAG3)	Cardioembolic stroke	Inverse variance weighted (multiplicative random effects)	8	0.0310703	0.0152208	0.0412206	0.557025
12329_21	(RPS6KA1)	Large artery stroke	Inverse variance weighted (multiplicative random effects)	2	-0.0458161	0.0224464	0.0412373	0.557025
8351_17	(PRSS57)	Cardioembolic stroke	Inverse variance weighted (multiplicative random effects)	8	-0.0357838	0.0175366	0.0412984	0.557126
8346_9	(DPP7)	Large artery stroke	Inverse variance weighted (multiplicative random effects)	2	-0.0526005	0.0257991	0.0414651	0.558106
18337_4	(GMDS)	Cardioembolic stroke	Inverse variance weighted (multiplicative random effects)	8	-0.0385412	0.0189071	0.0415046	0.558106
OID20163	(PDCD6)	Large artery stroke	Inverse variance weighted (multiplicative random effects)	3	-0.0248008	0.0121681	0.041532	0.558106
8337_65	(PTPRU)	Cardioembolic stroke	Inverse variance weighted (multiplicative random effects)	8	-0.0509491	0.0250754	0.0421706	0.565957
OID30704	(PON1)	Cardioembolic stroke	Inverse variance weighted (multiplicative random effects)	8	0.0243548	0.012002	0.0424358	0.568782
2774_10	(IL16)	Ischemic stroke	Inverse variance weighted (multiplicative random effects)	22	0.0727063	0.0358988	0.0428353	0.572931
OID21381	(VMO1)	Ischemic stroke	Inverse variance weighted (multiplicative random effects)	23	0.0606403	0.0299441	0.0428555	0.572931
8778_3	(NOG)	Ischemic stroke	Inverse variance weighted (multiplicative random effects)	22	0.0884694	0.0437425	0.0431244	0.575786
OID20869	(XRCC4)	Large artery stroke	Inverse variance weighted (multiplicative random effects)	3	-0.0316789	0.0156713	0.0432321	0.576484
7185_29	(GP5)	Ischemic stroke	Inverse variance weighted (multiplicative random effects)	22	0.0968018	0.0479545	0.0435269	0.57873
10916_44	(PLA2R1)	Large artery stroke	Inverse variance weighted (multiplicative random effects)	2	-0.0199261	0.00987599	0.0436294	0.57873
OID30313	(MYDGF)	Large artery stroke	Inverse variance weighted (multiplicative random effects)	3	-0.0405838	0.0201158	0.0436428	0.57873
10605_22	(APMAP)	Large artery stroke	Inverse variance weighted (multiplicative random effects)	2	-0.0380322	0.0188517	0.0436492	0.57873
OID31097	(GSTT2B)	Ischemic stroke	Inverse variance weighted (multiplicative random effects)	23	0.0469246	0.0232627	0.0436788	0.57873
OID30706	(AHSG)	Cardioembolic stroke	Inverse variance weighted (multiplicative random effects)	8	0.0428241	0.0212711	0.0440877	0.582961
OID20933	(GFRA3)	Large artery stroke	Inverse variance weighted (multiplicative random effects)	3	-0.1741	0.0864859	0.0441102	0.582961
OID30662	(SDK2)	Ischemic stroke	Inverse variance weighted (multiplicative random effects)	23	0.126176	0.0627027	0.0441897	0.583271
9015_1	(PRG3)	Ischemic stroke	Inverse variance weighted (multiplicative random effects)	22	0.172021	0.0855615	0.044379	0.585026
9986_14	(NPW)	Ischemic stroke	Inverse variance weighted (multiplicative random effects)	22	0.0921129	0.045883	0.0446898	0.588379
OID20103	(S100P)	Large artery stroke	Inverse variance weighted (multiplicative random effects)	3	0.0937973	0.0467375	0.044761	0.58857
OID31460	(EFCAB14)	Cardioembolic stroke	Inverse variance weighted (multiplicative random effects)	8	0.0328978	0.016398	0.0448346	0.588794
OID20628	(CD244)	Cardioembolic stroke	Inverse variance weighted (multiplicative random effects)	8	0.0298761	0.0148995	0.0449439	0.589484
14158_17	(ANXA5)	Cardioembolic stroke	Inverse variance weighted (multiplicative random effects)	8	0.0188775	0.00942625	0.0452151	0.592295
2515_14	(GFRA2)	Ischemic stroke	Inverse variance weighted (multiplicative random effects)	22	0.111531	0.0557254	0.0453448	0.593247
OID31091	(GFRAL)	Ischemic stroke	Inverse variance weighted (multiplicative random effects)	23	-0.214272	0.107203	0.0456351	0.596295
OID21392	(CPE)	Ischemic stroke	Inverse variance weighted (multiplicative random effects)	23	-0.189702	0.0949747	0.0457819	0.596924
4500_50	(CLEC11A)	Ischemic stroke	Inverse variance weighted (multiplicative random effects)	22	0.119023	0.0595954	0.0458045	0.596924
7648_9	(MYBPC1)	Ischemic stroke	Inverse variance weighted (multiplicative random effects)	22	-0.0636246	0.0318645	0.0458554	0.596924
OID21146	(IGF2R)	Ischemic stroke	Inverse variance weighted (multiplicative random effects)	23	-0.0677659	0.0339556	0.0459639	0.597589
13983_27	(CRYZ)	Ischemic stroke	Inverse variance weighted (multiplicative random effects)	22	0.0469285	0.0235228	0.0460406	0.597795
OID30453	(RPA2)	Large artery stroke	Inverse variance weighted (multiplicative random effects)	3	-0.0606628	0.0304192	0.0461272	0.597795
OID20966	(CD274)	Large artery stroke	Inverse variance weighted (multiplicative random effects)	3	-0.0946544	0.0474697	0.0461523	0.597795
OID20359	(TNC)	Large artery stroke	Inverse variance weighted (multiplicative random effects)	3	0.16556	0.0831266	0.0464084	0.600366
OID20089	(ADAMTS16)	Ischemic stroke	Inverse variance weighted (multiplicative random effects)	23	-0.0748741	0.0376134	0.0465224	0.601092
OID30705	(RNASE4)	Cardioembolic stroke	Inverse variance weighted (multiplicative random effects)	8	0.031641	0.0159178	0.0468366	0.604401
OID20731	(TREM2)	Cardioembolic stroke	Inverse variance weighted (multiplicative random effects)	8	0.0425349	0.0214082	0.0469387	0.604969
17384_110	(PFKM)	Large artery stroke	Inverse variance weighted (multiplicative random effects)	2	-0.0885586	0.0446059	0.0471046	0.605806
16919_1	(DBI)	Large artery stroke	Inverse variance weighted (multiplicative random effects)	2	-0.043034	0.0216772	0.0471202	0.605806
OID20458	(CXCL14)	Cardioembolic stroke	Inverse variance weighted (multiplicative random effects)	8	-0.0193943	0.00977538	0.0472564	0.606049
15602_43	(IL6R)	Ischemic stroke	Inverse variance weighted (multiplicative random effects)	22	0.142177	0.071664	0.0472633	0.606049
OID20948	(SETMAR)	Ischemic stroke	Inverse variance weighted (multiplicative random effects)	23	0.0756035	0.0381166	0.0473139	0.606049
OID30329	(NPL)	Ischemic stroke	Inverse variance weighted (multiplicative random effects)	23	0.0806897	0.0407356	0.0476119	0.609116
10772_21	(CSGALNACT2)	Cardioembolic stroke	Inverse variance weighted (multiplicative random effects)	8	0.0512583	0.0259032	0.0478335	0.6112
OID31156	(MINK1)	Large artery stroke	Inverse variance weighted (multiplicative random effects)	3	-0.0280184	0.0141645	0.0479208	0.611359
5112_73	(CD200)	Large artery stroke	Inverse variance weighted (multiplicative random effects)	2	-0.0566897	0.0286646	0.0479635	0.611359
OID20214	(SFTPD)	Ischemic stroke	Inverse variance weighted (multiplicative random effects)	23	0.0721922	0.036576	0.048409	0.616282
2681_23	(HGF)	Ischemic stroke	Inverse variance weighted (multiplicative random effects)	22	0.10121	0.0513242	0.0486134	0.618127
OID20705	(ERBB3)	Large artery stroke	Inverse variance weighted (multiplicative random effects)	3	-0.0452708	0.0229776	0.048814	0.61992
3283_21	(TGFBI)	Ischemic stroke	Inverse variance weighted (multiplicative random effects)	22	0.0846563	0.042998	0.0489708	0.620675
3311_27	(FCGR3B)	Cardioembolic stroke	Inverse variance weighted (multiplicative random effects)	8	0.048471	0.0246214	0.0489928	0.620675
OID31082	(KLRK1)	Large artery stroke	Inverse variance weighted (multiplicative random effects)	3	-0.0525615	0.0267586	0.0494973	0.626303
9883_29	(GLO1)	Large artery stroke	Inverse variance weighted (multiplicative random effects)	2	-0.0433964	0.0221019	0.0495914	0.626637
OID30592	(HMCN2)	Large artery stroke	Inverse variance weighted (multiplicative random effects)	3	0.0588	0.0299539	0.0496441	0.626637
3331_8	(RGMB)	Ischemic stroke	Inverse variance weighted (multiplicative random effects)	22	0.0911396	0.0464422	0.0497124	0.626738
OID20063	(HEBP1)	Ischemic stroke	Inverse variance weighted (multiplicative random effects)	23	-0.0580696	0.0296	0.0497849	0.626893
4546_27	(ADGRE2)	Cardioembolic stroke	Inverse variance weighted (multiplicative random effects)	8	-0.0395101	0.0201474	0.049873	0.627241
5121_3	(SEMA6B)	Ischemic stroke	Inverse variance weighted (multiplicative random effects)	22	0.142386	0.0726714	0.0500761	0.628651
2201_17	(COL18A1)	Ischemic stroke	Inverse variance weighted (multiplicative random effects)	22	0.0907342	0.0463152	0.0501059	0.628651
OID31351	(AMOTL2)	Cardioembolic stroke	Inverse variance weighted (multiplicative random effects)	8	0.040052	0.02048	0.050505	0.632895
OID31437	(GPHA2)	Ischemic stroke	Inverse variance weighted (multiplicative random effects)	23	-0.0872007	0.044612	0.0506246	0.63363
7208_60	(MGAT4C)	Cardioembolic stroke	Inverse variance weighted (multiplicative random effects)	8	0.0220382	0.0113032	0.0512075	0.640051
OID20204	(SOST)	Ischemic stroke	Inverse variance weighted (multiplicative random effects)	23	-0.0811336	0.0416263	0.051284	0.640051
OID31479	(CWC15)	Large artery stroke	Inverse variance weighted (multiplicative random effects)	3	-0.0734538	0.0376923	0.0513222	0.640051
4969_2	(CA1)	Large artery stroke	Inverse variance weighted (multiplicative random effects)	2	-0.0411849	0.021151	0.0515119	0.641648
13940_19	(IFI16)	Ischemic stroke	Inverse variance weighted (multiplicative random effects)	22	0.092862	0.0477049	0.0515835	0.641771
OID30346	(LILRA6)	Cardioembolic stroke	Inverse variance weighted (multiplicative random effects)	8	0.0364543	0.0187358	0.0516905	0.642333
OID20540	(BTN3A2)	Large artery stroke	Inverse variance weighted (multiplicative random effects)	3	-0.0440993	0.0226977	0.052029	0.645768
OID30677	(LCAT)	Cardioembolic stroke	Inverse variance weighted (multiplicative random effects)	8	0.0299432	0.0154189	0.0521398	0.646372
7648_9	(MYBPC1)	Large artery stroke	Inverse variance weighted (multiplicative random effects)	2	-0.0176847	0.00910914	0.0522071	0.646436
OID20195	(GLRX)	Cardioembolic stroke	Inverse variance weighted (multiplicative random effects)	8	0.0255677	0.0131893	0.0525608	0.650041
OID20191	(NPTXR)	Ischemic stroke	Inverse variance weighted (multiplicative random effects)	23	-0.090766	0.0469001	0.0529531	0.654045
3440_7	(GZMA)	Cardioembolic stroke	Inverse variance weighted (multiplicative random effects)	8	-0.0219012	0.0113245	0.0531162	0.654045
OID30705	(RNASE4)	Large artery stroke	Inverse variance weighted (multiplicative random effects)	3	-0.0224021	0.0115867	0.0531825	0.654045
OID30293	(ECHDC3)	Cardioembolic stroke	Inverse variance weighted (multiplicative random effects)	8	0.0320603	0.0165864	0.0532449	0.654045
17333_20	(ACADM)	Ischemic stroke	Inverse variance weighted (multiplicative random effects)	22	0.0682604	0.0353409	0.0534233	0.654045
OID20175	(GHRL)	Large artery stroke	Inverse variance weighted (multiplicative random effects)	3	-0.168716	0.0873546	0.0534345	0.654045
OID30087	(NOS2)	Large artery stroke	Inverse variance weighted (multiplicative random effects)	3	-0.056035	0.0290361	0.0536272	0.654045
OID20512	(ALDH3A1)	Cardioembolic stroke	Inverse variance weighted (multiplicative random effects)	8	0.0179166	0.0092853	0.0536613	0.654045
OID20336	(BLMH)	Cardioembolic stroke	Inverse variance weighted (multiplicative random effects)	8	0.0440729	0.0228428	0.0536811	0.654045
19437_61	(VEGFA)	Ischemic stroke	Inverse variance weighted (multiplicative random effects)	22	0.0902291	0.046771	0.0537102	0.654045
3040_59	(CCL3)	Large artery stroke	Inverse variance weighted (multiplicative random effects)	2	-0.0574849	0.0297982	0.0537138	0.654045
OID20739	(SIRPB1)	Cardioembolic stroke	Inverse variance weighted (multiplicative random effects)	8	0.0281314	0.014584	0.0537408	0.654045
19241_31	(RBP5)	Ischemic stroke	Inverse variance weighted (multiplicative random effects)	22	0.129503	0.0671434	0.0537607	0.654045
OID31374	(SNX2)	Cardioembolic stroke	Inverse variance weighted (multiplicative random effects)	8	0.0345065	0.0178908	0.0537648	0.654045
15435_4	(PNP)	Large artery stroke	Inverse variance weighted (multiplicative random effects)	2	-0.0909507	0.047238	0.0541831	0.657128
15386_7	(FABP4)	Large artery stroke	Inverse variance weighted (multiplicative random effects)	2	0.0651221	0.0338259	0.0542027	0.657128
11145_72	(KIAA1549L)	Large artery stroke	Inverse variance weighted (multiplicative random effects)	2	-0.0269863	0.0140176	0.0542078	0.657128
OID20489	(GBP2)	Large artery stroke	Inverse variance weighted (multiplicative random effects)	3	-0.0573552	0.02982	0.0544325	0.65803
OID30890	(CLIC5)	Cardioembolic stroke	Inverse variance weighted (multiplicative random effects)	8	0.0458666	0.0238538	0.0545028	0.65803
OID20079	(ACTA2)	Ischemic stroke	Inverse variance weighted (multiplicative random effects)	23	-0.0603764	0.0314017	0.0545161	0.65803
8778_3	(NOG)	Large artery stroke	Inverse variance weighted (multiplicative random effects)	2	-0.03973	0.0206652	0.0545354	0.65803
OID20638	(LAMP3)	Large artery stroke	Inverse variance weighted (multiplicative random effects)	3	-0.0963016	0.0501613	0.0548783	0.661401
OID20149	(PM20D1)	Cardioembolic stroke	Inverse variance weighted (multiplicative random effects)	8	-0.0464017	0.0241801	0.0549842	0.661774
15480_2	(VNN2)	Cardioembolic stroke	Inverse variance weighted (multiplicative random effects)	8	-0.0355905	0.0185503	0.0550365	0.661774
13130_150	(HK2)	Large artery stroke	Inverse variance weighted (multiplicative random effects)	2	-0.0222204	0.0115901	0.0552137	0.663138
19213_1	(SPINK4)	Cardioembolic stroke	Inverse variance weighted (multiplicative random effects)	8	0.0335638	0.0175168	0.0553537	0.664053
18864_7	(PRSS3)	Ischemic stroke	Inverse variance weighted (multiplicative random effects)	22	0.108504	0.0567178	0.0557428	0.666768
OID20976	(CX3CL1)	Ischemic stroke	Inverse variance weighted (multiplicative random effects)	23	-0.168301	0.0879955	0.055798	0.666768
3449_58	(SERPINA4)	Large artery stroke	Inverse variance weighted (multiplicative random effects)	2	-0.0443476	0.0231883	0.0558118	0.666768
OID31480	(CD101)	Ischemic stroke	Inverse variance weighted (multiplicative random effects)	23	0.117818	0.0616102	0.0558364	0.666768
11219_95	(FGFBP3)	Ischemic stroke	Inverse variance weighted (multiplicative random effects)	22	0.0894496	0.0468297	0.0561199	0.669384
15316_262	(TXNL4B)	Large artery stroke	Inverse variance weighted (multiplicative random effects)	2	-0.0654227	0.0342668	0.0562342	0.669419
OID21134	(MFGE8)	Ischemic stroke	Inverse variance weighted (multiplicative random effects)	23	0.062559	0.0327692	0.0562515	0.669419
OID20245	(FABP4)	Cardioembolic stroke	Inverse variance weighted (multiplicative random effects)	8	0.0422542	0.0221438	0.0563695	0.669806
OID30618	(C1QTNF5)	Large artery stroke	Inverse variance weighted (multiplicative random effects)	3	0.0140875	0.00738522	0.0564522	0.669806
7206_20	(FBP1)	Large artery stroke	Inverse variance weighted (multiplicative random effects)	2	0.0331992	0.0174061	0.0564772	0.669806
OID20877	(MAX)	Large artery stroke	Inverse variance weighted (multiplicative random effects)	3	-0.0710232	0.0372608	0.0566357	0.670921
5480_49	(CCL5)	Ischemic stroke	Inverse variance weighted (multiplicative random effects)	22	0.0852753	0.044757	0.0567415	0.671304
4568_17	(SLITRK5)	Cardioembolic stroke	Inverse variance weighted (multiplicative random effects)	8	-0.050174	0.026346	0.0568548	0.671304
16913_8	(RNASET2)	Cardioembolic stroke	Inverse variance weighted (multiplicative random effects)	8	-0.0357877	0.0187924	0.0568617	0.671304
7145_1	(ITIH3)	Large artery stroke	Inverse variance weighted (multiplicative random effects)	2	0.0498807	0.0262008	0.0569382	0.671444
8394_56	(RNASE2)	Ischemic stroke	Inverse variance weighted (multiplicative random effects)	22	0.0761564	0.0400331	0.0571275	0.671854
OID21030	(CCL19)	Large artery stroke	Inverse variance weighted (multiplicative random effects)	3	0.051729	0.0272068	0.057259	0.671854
OID20347	(CNDP1)	Large artery stroke	Inverse variance weighted (multiplicative random effects)	3	-0.0755937	0.0397596	0.0572665	0.671854
9638_2	(TIGIT)	Ischemic stroke	Inverse variance weighted (multiplicative random effects)	22	0.0937978	0.0493536	0.0573639	0.671854
OID30381	(PRG2)	Cardioembolic stroke	Inverse variance weighted (multiplicative random effects)	8	0.0437846	0.0230381	0.0573642	0.671854
17447_52	(SFRP4)	Cardioembolic stroke	Inverse variance weighted (multiplicative random effects)	8	-0.0328306	0.0172838	0.0574977	0.671854
5508_62	(CTSD)	Ischemic stroke	Inverse variance weighted (multiplicative random effects)	22	0.089573	0.0471738	0.0575921	0.671854
8427_118	(RSPO3)	Cardioembolic stroke	Inverse variance weighted (multiplicative random effects)	8	-0.0214512	0.011304	0.0577407	0.671854
6415_90	(CPN2)	Large artery stroke	Inverse variance weighted (multiplicative random effects)	2	-0.0525845	0.0277118	0.057756	0.671854
2973_15	(CD36)	Large artery stroke	Inverse variance weighted (multiplicative random effects)	2	-0.0311684	0.0164269	0.0577755	0.671854
OID30925	(DYNLT1)	Cardioembolic stroke	Inverse variance weighted (multiplicative random effects)	8	0.0395187	0.0208321	0.0578266	0.671854
OID30964	(UROS)	Cardioembolic stroke	Inverse variance weighted (multiplicative random effects)	8	0.025802	0.0136026	0.0578487	0.671854
2692_74	(PLA2G2A)	Ischemic stroke	Inverse variance weighted (multiplicative random effects)	22	0.0772691	0.0407363	0.0578527	0.671854
9870_17	(WARS)	Ischemic stroke	Inverse variance weighted (multiplicative random effects)	22	0.134214	0.070776	0.0579171	0.671854
OID20982	(EPHB6)	Cardioembolic stroke	Inverse variance weighted (multiplicative random effects)	8	0.0327891	0.0172926	0.0579418	0.671854
3495_15	(CXCL6)	Ischemic stroke	Inverse variance weighted (multiplicative random effects)	22	0.127349	0.067267	0.0583339	0.674765
OID20487	(IL1RL2)	Ischemic stroke	Inverse variance weighted (multiplicative random effects)	23	-0.0696939	0.0368131	0.0583342	0.674765
OID21057	(NTRK3)	Ischemic stroke	Inverse variance weighted (multiplicative random effects)	23	-0.146152	0.0772379	0.0584603	0.674765
OID20142	(DPP7)	Cardioembolic stroke	Inverse variance weighted (multiplicative random effects)	8	0.0302444	0.015985	0.0584837	0.674765
14655_1	(DNAJC17)	Large artery stroke	Inverse variance weighted (multiplicative random effects)	2	-0.0205296	0.0108526	0.0585339	0.674765
OID20255	(TGFBR3)	Ischemic stroke	Inverse variance weighted (multiplicative random effects)	23	-0.0955602	0.0505258	0.0585822	0.674765
OID30744	(C5)	Large artery stroke	Inverse variance weighted (multiplicative random effects)	3	-0.0191898	0.0101522	0.0587308	0.675729
8080_24	(MSMP)	Cardioembolic stroke	Inverse variance weighted (multiplicative random effects)	8	0.0403862	0.0213798	0.058893	0.676109
OID20947	(TMPRSS5)	Large artery stroke	Inverse variance weighted (multiplicative random effects)	3	-0.0561761	0.0297388	0.0588938	0.676109
OID31385	(ACRBP)	Large artery stroke	Inverse variance weighted (multiplicative random effects)	3	-0.0891929	0.047248	0.059058	0.677247
4141_79	(CXCL10)	Ischemic stroke	Inverse variance weighted (multiplicative random effects)	22	0.16991	0.0901033	0.0593317	0.679636
13534_20	(MYOM2)	Ischemic stroke	Inverse variance weighted (multiplicative random effects)	22	-0.0673952	0.035765	0.0595119	0.68095
3600_2	(CHIT1)	Cardioembolic stroke	Inverse variance weighted (multiplicative random effects)	8	-0.0366355	0.0194583	0.059732	0.682717
8465_52	(CTSH)	Cardioembolic stroke	Inverse variance weighted (multiplicative random effects)	8	-0.0569915	0.030306	0.0600348	0.685425
11356_19	(DGCR14)	Large artery stroke	Inverse variance weighted (multiplicative random effects)	2	-0.0567401	0.0301962	0.0602375	0.685712
OID31088	(PLEKHO1)	Large artery stroke	Inverse variance weighted (multiplicative random effects)	3	-0.0453211	0.0241219	0.0602663	0.685712
12475_48	(CLIC5)	Ischemic stroke	Inverse variance weighted (multiplicative random effects)	22	0.201545	0.107294	0.0603218	0.685712
OID21453	(SORD)	Cardioembolic stroke	Inverse variance weighted (multiplicative random effects)	8	0.0231649	0.0123321	0.0603237	0.685712
OID30103	(TEF)	Large artery stroke	Inverse variance weighted (multiplicative random effects)	3	-0.0528895	0.0281722	0.0604679	0.686095
19238_12	(GLUL)	Cardioembolic stroke	Inverse variance weighted (multiplicative random effects)	8	-0.0410741	0.0218804	0.0604893	0.686095
OID20737	(LAIR1)	Cardioembolic stroke	Inverse variance weighted (multiplicative random effects)	8	0.0351841	0.0187511	0.0606036	0.686643
OID31417	(TGFB2)	Cardioembolic stroke	Inverse variance weighted (multiplicative random effects)	8	0.0496071	0.026452	0.0607428	0.687471
OID30871	(ARHGEF5)	Ischemic stroke	Inverse variance weighted (multiplicative random effects)	23	-0.0715823	0.0382237	0.0611069	0.690142
OID20049	(NPPB)	Ischemic stroke	Inverse variance weighted (multiplicative random effects)	23	0.0738074	0.0394233	0.061182	0.690142
OID30374	(CYTL1)	Large artery stroke	Inverse variance weighted (multiplicative random effects)	3	-0.0310972	0.0166218	0.0613634	0.690142
OID20249	(ADAMTS13)	Large artery stroke	Inverse variance weighted (multiplicative random effects)	3	0.111636	0.0596974	0.0614795	0.690142
5066_134	(CD300C)	Large artery stroke	Inverse variance weighted (multiplicative random effects)	2	0.0346142	0.0185101	0.0614809	0.690142
5034_79	(PRSS2)	Ischemic stroke	Inverse variance weighted (multiplicative random effects)	22	0.0941051	0.0503405	0.061571	0.690142
5628_21	(SEMA3G)	Ischemic stroke	Inverse variance weighted (multiplicative random effects)	22	0.0900803	0.0481972	0.0616234	0.690142
OID20076	(FABP6)	Large artery stroke	Inverse variance weighted (multiplicative random effects)	3	0.11682	0.0625048	0.0616262	0.690142
OID20799	(SLC16A1)	Large artery stroke	Inverse variance weighted (multiplicative random effects)	3	-0.0505056	0.0270238	0.0616332	0.690142
OID20764	(PLAUR)	Cardioembolic stroke	Inverse variance weighted (multiplicative random effects)	8	0.048085	0.0257326	0.061673	0.690142
5736_1	(TREML2)	Large artery stroke	Inverse variance weighted (multiplicative random effects)	2	-0.0511959	0.0274099	0.0617914	0.690142
6551_94	(SERPINA12)	Cardioembolic stroke	Inverse variance weighted (multiplicative random effects)	8	0.0383232	0.0205231	0.0618573	0.690142
OID20293	(CST6)	Large artery stroke	Inverse variance weighted (multiplicative random effects)	3	0.133827	0.0716799	0.0619007	0.690142
OID21529	(FOLR1)	Cardioembolic stroke	Inverse variance weighted (multiplicative random effects)	8	0.0486254	0.0260453	0.0619077	0.690142
5092_51	(JAG1)	Cardioembolic stroke	Inverse variance weighted (multiplicative random effects)	8	-0.0495354	0.0265722	0.0622969	0.692906
OID20066	(GRK5)	Large artery stroke	Inverse variance weighted (multiplicative random effects)	3	-0.0274636	0.0147369	0.0623792	0.692906
OID20154	(LGALS1)	Large artery stroke	Inverse variance weighted (multiplicative random effects)	3	-0.0537218	0.0288291	0.0623975	0.692906
OID21307	(MME)	Large artery stroke	Inverse variance weighted (multiplicative random effects)	3	0.0442643	0.0237561	0.0624222	0.692906
18289_16	(CCL15)	Large artery stroke	Inverse variance weighted (multiplicative random effects)	2	0.0887513	0.0476451	0.0624963	0.692989
3421_54	(TNFSF8)	Ischemic stroke	Inverse variance weighted (multiplicative random effects)	22	0.135376	0.072747	0.0627566	0.695135
11646_4	(CHST9)	Large artery stroke	Inverse variance weighted (multiplicative random effects)	2	0.0304411	0.0163687	0.0629256	0.696265
OID31008	(GNAS)	Cardioembolic stroke	Inverse variance weighted (multiplicative random effects)	8	-0.0151238	0.00813463	0.0630005	0.696353
3311_27	(FCGR3B)	Ischemic stroke	Inverse variance weighted (multiplicative random effects)	22	0.188892	0.101646	0.0631228	0.696964
2950_57	(IGFBP4)	Ischemic stroke	Inverse variance weighted (multiplicative random effects)	22	0.0911079	0.0491228	0.0636394	0.701251
OID20998	(BCAN)	Large artery stroke	Inverse variance weighted (multiplicative random effects)	3	-0.0939671	0.0506656	0.0636459	0.701251
2979_8	(CXCL5)	Cardioembolic stroke	Inverse variance weighted (multiplicative random effects)	8	0.037708	0.0203525	0.0639185	0.703509
8013_9	(LMAN2L)	Ischemic stroke	Inverse variance weighted (multiplicative random effects)	22	0.0737868	0.0398879	0.0643344	0.707338
15542_19	(CKMT1A)	Large artery stroke	Inverse variance weighted (multiplicative random effects)	2	0.0548409	0.0296849	0.0646848	0.71044
OID31447	(HDDC2)	Cardioembolic stroke	Inverse variance weighted (multiplicative random effects)	8	0.0370419	0.0200593	0.0648025	0.710982
6379_62	(ADAMTSL2)	Ischemic stroke	Inverse variance weighted (multiplicative random effects)	22	0.0895344	0.048518	0.0649814	0.712194
6223_5	(GUCA2B)	Large artery stroke	Inverse variance weighted (multiplicative random effects)	2	0.0485877	0.0263475	0.0651671	0.71344
OID20607	(CD84)	Large artery stroke	Inverse variance weighted (multiplicative random effects)	3	-0.0723614	0.0392487	0.0652324	0.71344
OID20957	(TNR)	Large artery stroke	Inverse variance weighted (multiplicative random effects)	3	0.0688495	0.0373565	0.0653232	0.713683
OID30704	(PON1)	Large artery stroke	Inverse variance weighted (multiplicative random effects)	3	-0.0266994	0.0145024	0.0656161	0.716131
OID21494	(NELL1)	Ischemic stroke	Inverse variance weighted (multiplicative random effects)	23	-0.101231	0.0550433	0.0658986	0.71846
OID20703	(ANGPTL4)	Cardioembolic stroke	Inverse variance weighted (multiplicative random effects)	8	0.0216946	0.0117994	0.0659709	0.718496
OID20361	(SPARCL1)	Ischemic stroke	Inverse variance weighted (multiplicative random effects)	23	-0.223808	0.121773	0.0660755	0.718882
13132_14	(SEMA5A)	Large artery stroke	Inverse variance weighted (multiplicative random effects)	2	-0.0289699	0.0157954	0.0666429	0.722977
OID31427	(KLK15)	Large artery stroke	Inverse variance weighted (multiplicative random effects)	3	-0.075458	0.0411494	0.0666897	0.722977
OID21397	(EPS8L2)	Cardioembolic stroke	Inverse variance weighted (multiplicative random effects)	8	0.0213003	0.0116159	0.0666958	0.722977
OID20211	(ANGPTL1)	Large artery stroke	Inverse variance weighted (multiplicative random effects)	3	-0.10737	0.0585623	0.0667388	0.722977
10666_7	(GNPTG)	Ischemic stroke	Inverse variance weighted (multiplicative random effects)	22	0.0725306	0.0395708	0.0668127	0.722977
10627_87	(APLP2)	Ischemic stroke	Inverse variance weighted (multiplicative random effects)	22	0.0927353	0.0506113	0.0669062	0.722977
10948_14	(PLD3)	Large artery stroke	Inverse variance weighted (multiplicative random effects)	2	-0.0434884	0.0237379	0.0669476	0.722977
18873_8	(CEACAM8)	Ischemic stroke	Inverse variance weighted (multiplicative random effects)	22	0.108689	0.0593401	0.067008	0.722977
OID31438	(GORASP2)	Large artery stroke	Inverse variance weighted (multiplicative random effects)	3	-0.0622482	0.0340166	0.0672599	0.724941
OID30924	(LRRC38)	Large artery stroke	Inverse variance weighted (multiplicative random effects)	3	0.035681	0.0195035	0.0673294	0.724941
8859_51	(CA11)	Large artery stroke	Inverse variance weighted (multiplicative random effects)	2	0.047045	0.0257275	0.0674619	0.724946
10391_1	(ANGPTL3)	Ischemic stroke	Inverse variance weighted (multiplicative random effects)	22	0.0760385	0.0415876	0.0674906	0.724946
OID20696	(IL10RB)	Large artery stroke	Inverse variance weighted (multiplicative random effects)	3	-0.0698768	0.0382243	0.067539	0.724946
3803_10	(CST5)	Cardioembolic stroke	Inverse variance weighted (multiplicative random effects)	8	-0.0183748	0.0100574	0.0676999	0.725925
5487_7	(SLAMF7)	Cardioembolic stroke	Inverse variance weighted (multiplicative random effects)	8	0.0185681	0.0101677	0.0678232	0.72629
OID20963	(LPO)	Large artery stroke	Inverse variance weighted (multiplicative random effects)	3	-0.0712444	0.0390199	0.0678736	0.72629
13119_26	(SERPINA10)	Ischemic stroke	Inverse variance weighted (multiplicative random effects)	22	-0.0703603	0.0385529	0.0679959	0.726812
OID20793	(ODAM)	Large artery stroke	Inverse variance weighted (multiplicative random effects)	3	-0.051557	0.0282571	0.0680659	0.726812
OID21509	(P4HB)	Large artery stroke	Inverse variance weighted (multiplicative random effects)	3	-0.0250976	0.0137597	0.0681531	0.726812
8250_2	(PTPRJ)	Large artery stroke	Inverse variance weighted (multiplicative random effects)	2	-0.0829804	0.0455019	0.068202	0.726812
OID20254	(LTBP2)	Large artery stroke	Inverse variance weighted (multiplicative random effects)	3	-0.0658864	0.036143	0.0683131	0.727252
OID30095	(TSPAN15)	Cardioembolic stroke	Inverse variance weighted (multiplicative random effects)	8	0.0332585	0.0182679	0.0686678	0.7298
18387_7	(ST13)	Large artery stroke	Inverse variance weighted (multiplicative random effects)	2	-0.07831	0.0430177	0.0686961	0.7298
10851_77	(EBI3)	Ischemic stroke	Inverse variance weighted (multiplicative random effects)	22	0.0900323	0.049469	0.068763	0.7298
OID20553	(NT5C3A)	Large artery stroke	Inverse variance weighted (multiplicative random effects)	3	-0.0388372	0.0213513	0.0689169	0.730688
6520_87	(MGP)	Large artery stroke	Inverse variance weighted (multiplicative random effects)	2	-0.0746829	0.0410807	0.069071	0.731195
OID20912	(PTPRN2)	Large artery stroke	Inverse variance weighted (multiplicative random effects)	3	-0.0299608	0.0164883	0.0692033	0.731195
OID21378	(MUC16)	Cardioembolic stroke	Inverse variance weighted (multiplicative random effects)	8	0.0354507	0.019512	0.0692375	0.731195
13416_8	(TMEM132D)	Large artery stroke	Inverse variance weighted (multiplicative random effects)	2	-0.0854856	0.0470525	0.0692459	0.731195
OID30982	(TPSD1)	Large artery stroke	Inverse variance weighted (multiplicative random effects)	3	-0.0853871	0.0470289	0.069427	0.732364
9578_263	(MANSC4)	Large artery stroke	Inverse variance weighted (multiplicative random effects)	2	-0.0400605	0.0220757	0.0695721	0.733151
8006_12	(DNAJB12)	Ischemic stroke	Inverse variance weighted (multiplicative random effects)	22	0.088241	0.0486572	0.0697509	0.734252
18933_4	(TGM4)	Cardioembolic stroke	Inverse variance weighted (multiplicative random effects)	8	0.0228988	0.0126297	0.0698178	0.734252
OID30413	(GM2A)	Cardioembolic stroke	Inverse variance weighted (multiplicative random effects)	8	0.0211694	0.0116855	0.0700482	0.735522
13536_56	(POLI)	Ischemic stroke	Inverse variance weighted (multiplicative random effects)	22	0.0810048	0.0447196	0.07008	0.735522
OID21352	(OMG)	Ischemic stroke	Inverse variance weighted (multiplicative random effects)	23	-0.0785364	0.0433743	0.0701921	0.735871
OID31317	(ERI1)	Cardioembolic stroke	Inverse variance weighted (multiplicative random effects)	8	0.0304982	0.0168506	0.0703075	0.735871
13481_24	(TCEA2)	Large artery stroke	Inverse variance weighted (multiplicative random effects)	2	-0.0352312	0.0194668	0.0703255	0.735871
7948_129	(GLTPD2)	Cardioembolic stroke	Inverse variance weighted (multiplicative random effects)	8	0.030934	0.0171014	0.070473	0.736518
OID30362	(CEACAM6)	Large artery stroke	Inverse variance weighted (multiplicative random effects)	3	-0.112647	0.0622875	0.070529	0.736518
3168_8	(ADAMTS5)	Large artery stroke	Inverse variance weighted (multiplicative random effects)	2	-0.0504926	0.0279413	0.0707468	0.737873
OID30222	(COMMD1)	Cardioembolic stroke	Inverse variance weighted (multiplicative random effects)	8	0.0337363	0.0186797	0.0709116	0.737873
3175_51	(ADAMTS13)	Ischemic stroke	Inverse variance weighted (multiplicative random effects)	22	0.121467	0.0672833	0.0710278	0.737873
11659_31	(CLINT1)	Large artery stroke	Inverse variance weighted (multiplicative random effects)	2	-0.0592074	0.0328057	0.0711072	0.737873
OID20787	(TFF2)	Large artery stroke	Inverse variance weighted (multiplicative random effects)	3	0.124512	0.0690048	0.0711686	0.737873
3810_50	(FGR)	Ischemic stroke	Inverse variance weighted (multiplicative random effects)	22	0.0509559	0.0282457	0.0712278	0.737873
OID20235	(PCSK9)	Large artery stroke	Inverse variance weighted (multiplicative random effects)	3	0.0490086	0.0271709	0.0712764	0.737873
OID21166	(RAD23B)	Large artery stroke	Inverse variance weighted (multiplicative random effects)	3	-0.0405617	0.0224884	0.0712832	0.737873
8957_72	(ERLEC1)	Cardioembolic stroke	Inverse variance weighted (multiplicative random effects)	8	-0.0299248	0.0165919	0.0712972	0.737873
5465_32	(HS6ST1)	Ischemic stroke	Inverse variance weighted (multiplicative random effects)	22	0.108031	0.0599486	0.0715357	0.739605
OID21482	(TNFRSF12A)	Large artery stroke	Inverse variance weighted (multiplicative random effects)	3	-0.092845	0.0515403	0.071639	0.739938
7806_33	(B4GALT7)	Ischemic stroke	Inverse variance weighted (multiplicative random effects)	22	0.0821708	0.0456386	0.0717868	0.740728
OID20639	(FCRL2)	Ischemic stroke	Inverse variance weighted (multiplicative random effects)	23	0.109677	0.0609565	0.0719767	0.741863
19558_10	(LRP4)	Large artery stroke	Inverse variance weighted (multiplicative random effects)	2	-0.0629313	0.0349838	0.0720394	0.741863
2635_61	(LAYN)	Cardioembolic stroke	Inverse variance weighted (multiplicative random effects)	8	0.0389422	0.0216564	0.0721483	0.74225
OID30375	(PDIA4)	Large artery stroke	Inverse variance weighted (multiplicative random effects)	3	-0.0234689	0.0130782	0.0727329	0.747525
3191_50	(WFIKKN1)	Large artery stroke	Inverse variance weighted (multiplicative random effects)	2	0.0242893	0.0135511	0.0730649	0.749473
12395_86	(DARS2)	Ischemic stroke	Inverse variance weighted (multiplicative random effects)	22	0.0634075	0.0353806	0.0731077	0.749473
18899_82	(HDGFRP3)	Ischemic stroke	Inverse variance weighted (multiplicative random effects)	22	0.074745	0.0417112	0.0731386	0.749473
5095_21	(KIR2DL4)	Cardioembolic stroke	Inverse variance weighted (multiplicative random effects)	8	-0.0301931	0.0168736	0.0735555	0.752579
7206_20	(FBP1)	Ischemic stroke	Inverse variance weighted (multiplicative random effects)	22	0.0538632	0.0301204	0.0737336	0.752579
7145_1	(ITIH3)	Cardioembolic stroke	Inverse variance weighted (multiplicative random effects)	8	0.0291636	0.0163176	0.0738972	0.752579
12438_127	(MPG)	Large artery stroke	Inverse variance weighted (multiplicative random effects)	2	-0.0210255	0.0117653	0.0739254	0.752579
OID30575	(BMP10)	Cardioembolic stroke	Inverse variance weighted (multiplicative random effects)	8	0.0340359	0.0190483	0.0739664	0.752579
OID21265	(CD28)	Ischemic stroke	Inverse variance weighted (multiplicative random effects)	23	0.191636	0.107253	0.0739756	0.752579
OID21064	(JAM2)	Ischemic stroke	Inverse variance weighted (multiplicative random effects)	23	-0.115793	0.0648154	0.0740186	0.752579
OID31020	(LRTM2)	Cardioembolic stroke	Inverse variance weighted (multiplicative random effects)	8	0.0278175	0.015571	0.0740206	0.752579
3554_24	(ADIPOQ)	Ischemic stroke	Inverse variance weighted (multiplicative random effects)	22	0.0789485	0.0442116	0.0741486	0.752728
OID21373	(DEFB4A;DEFB4B)	Large artery stroke	Inverse variance weighted (multiplicative random effects)	3	-0.0822397	0.046068	0.0742319	0.752728
OID20255	(TGFBR3)	Large artery stroke	Inverse variance weighted (multiplicative random effects)	3	-0.0715589	0.0400878	0.0742524	0.752728
4254_6	(NUDCD3)	Large artery stroke	Inverse variance weighted (multiplicative random effects)	2	-0.0697213	0.0390715	0.0743499	0.752983
OID20678	(IFNGR1)	Ischemic stroke	Inverse variance weighted (multiplicative random effects)	23	-0.115576	0.0648301	0.0746273	0.754268
OID20383	(HSPG2)	Cardioembolic stroke	Inverse variance weighted (multiplicative random effects)	8	0.0309761	0.017379	0.074685	0.754268
OID30648	(SFRP4)	Cardioembolic stroke	Inverse variance weighted (multiplicative random effects)	8	0.0235976	0.0132399	0.0746998	0.754268
5231_79	(PCSK9)	Ischemic stroke	Inverse variance weighted (multiplicative random effects)	22	0.115846	0.0650186	0.0747923	0.754268
OID20801	(CALB2)	Cardioembolic stroke	Inverse variance weighted (multiplicative random effects)	8	0.0370203	0.0207845	0.0748884	0.754268
OID20762	(CXCL1)	Large artery stroke	Inverse variance weighted (multiplicative random effects)	3	-0.064595	0.0362689	0.0749119	0.754268
OID30576	(CD300A)	Large artery stroke	Inverse variance weighted (multiplicative random effects)	3	0.172079	0.0967192	0.075214	0.755935
OID30815	(CRYM)	Large artery stroke	Inverse variance weighted (multiplicative random effects)	3	-0.0643232	0.0361548	0.0752229	0.755935
9981_18	(KIAA1467)	Large artery stroke	Inverse variance weighted (multiplicative random effects)	2	-0.0260585	0.0146536	0.0753557	0.756392
OID20949	(GLB1)	Large artery stroke	Inverse variance weighted (multiplicative random effects)	3	-0.0614459	0.0345689	0.0754878	0.756392
OID20583	(ANXA11)	Large artery stroke	Inverse variance weighted (multiplicative random effects)	3	-0.032366	0.0182094	0.0754963	0.756392
OID20284	(LGALS3)	Ischemic stroke	Inverse variance weighted (multiplicative random effects)	23	-0.065327	0.0367614	0.0755592	0.756392
17343_6	(SNPH)	Large artery stroke	Inverse variance weighted (multiplicative random effects)	2	0.0317051	0.0178642	0.0759338	0.759411
3046_31	(RETN)	Cardioembolic stroke	Inverse variance weighted (multiplicative random effects)	8	-0.0351151	0.0197918	0.0760255	0.759598
3326_58	(CADM1)	Cardioembolic stroke	Inverse variance weighted (multiplicative random effects)	8	-0.0229956	0.012965	0.076119	0.759802
OID20950	(RHOC)	Large artery stroke	Inverse variance weighted (multiplicative random effects)	3	-0.0407897	0.0230315	0.0765535	0.763407
OID20078	(TSPAN1)	Large artery stroke	Inverse variance weighted (multiplicative random effects)	3	0.133928	0.0756403	0.0766297	0.763434
16872_248	(GSTZ1)	Cardioembolic stroke	Inverse variance weighted (multiplicative random effects)	8	-0.0172393	0.00974085	0.0767618	0.764019
3038_9	(CXCL11)	Cardioembolic stroke	Inverse variance weighted (multiplicative random effects)	8	0.0315873	0.0178643	0.0770302	0.765957
11351_233	(NHEJ1)	Large artery stroke	Inverse variance weighted (multiplicative random effects)	2	-0.052096	0.0294918	0.0773194	0.768099
OID31317	(ERI1)	Large artery stroke	Inverse variance weighted (multiplicative random effects)	3	-0.0290631	0.0164611	0.0774701	0.768861
15525_294	(ADH1C)	Cardioembolic stroke	Inverse variance weighted (multiplicative random effects)	8	-0.0399503	0.0226394	0.077625	0.769522
OID31013	(GPR158)	Cardioembolic stroke	Inverse variance weighted (multiplicative random effects)	8	0.0324972	0.0184195	0.0776847	0.769522
OID30733	(APOA4)	Large artery stroke	Inverse variance weighted (multiplicative random effects)	3	-0.0368455	0.0208968	0.0778641	0.770565
OID20759	(SPON1)	Cardioembolic stroke	Inverse variance weighted (multiplicative random effects)	8	0.0374529	0.0212734	0.078315	0.773604
19448_104	(UPP1)	Ischemic stroke	Inverse variance weighted (multiplicative random effects)	22	0.085138	0.0483782	0.0784345	0.773604
OID21510	(ERBB4)	Ischemic stroke	Inverse variance weighted (multiplicative random effects)	23	-0.181393	0.103076	0.0784424	0.773604
OID21241	(CEP85)	Large artery stroke	Inverse variance weighted (multiplicative random effects)	3	0.0165151	0.0093866	0.0785033	0.773604
OID31437	(GPHA2)	Large artery stroke	Inverse variance weighted (multiplicative random effects)	3	-0.12799	0.0727546	0.078543	0.773604
3607_71	(DKK3)	Large artery stroke	Inverse variance weighted (multiplicative random effects)	2	-0.0442413	0.0251615	0.0786968	0.774386
3309_2	(FCGR2A)	Ischemic stroke	Inverse variance weighted (multiplicative random effects)	22	0.0678821	0.0386248	0.0788367	0.774886
OID30529	(S100A13)	Cardioembolic stroke	Inverse variance weighted (multiplicative random effects)	8	0.0622043	0.0354061	0.0789382	0.774886
OID20365	(CTSZ)	Ischemic stroke	Inverse variance weighted (multiplicative random effects)	23	-0.0908463	0.0517187	0.078995	0.774886
OID20500	(PARP1)	Large artery stroke	Inverse variance weighted (multiplicative random effects)	3	-0.0491451	0.0279906	0.0791276	0.774886
OID20225	(CA13)	Large artery stroke	Inverse variance weighted (multiplicative random effects)	3	-0.0494421	0.0281666	0.0792004	0.774886
OID20887	(HMOX2)	Cardioembolic stroke	Inverse variance weighted (multiplicative random effects)	8	0.0287777	0.016397	0.0792482	0.774886
OID20188	(LPL)	Large artery stroke	Inverse variance weighted (multiplicative random effects)	3	0.051474	0.0293309	0.0792692	0.774886
OID30635	(RIDA)	Cardioembolic stroke	Inverse variance weighted (multiplicative random effects)	8	0.02194	0.0125082	0.0794227	0.774886
6373_54	(DLK1)	Cardioembolic stroke	Inverse variance weighted (multiplicative random effects)	8	-0.0331452	0.0189003	0.0794848	0.774886
9335_28	(PSG9)	Cardioembolic stroke	Inverse variance weighted (multiplicative random effects)	8	0.022081	0.0125915	0.0794927	0.774886
3212_30	(ASAH2)	Ischemic stroke	Inverse variance weighted (multiplicative random effects)	22	-0.0689255	0.0393305	0.0796932	0.775956
OID21507	(FGFBP1)	Large artery stroke	Inverse variance weighted (multiplicative random effects)	3	-0.0711079	0.0405837	0.0797517	0.775956
6461_54	(APOC3)	Cardioembolic stroke	Inverse variance weighted (multiplicative random effects)	8	0.0347172	0.0198223	0.0798732	0.776412
8402_22	(CYTL1)	Ischemic stroke	Inverse variance weighted (multiplicative random effects)	22	0.0977563	0.0558301	0.0799529	0.776461
OID20382	(FCN2)	Ischemic stroke	Inverse variance weighted (multiplicative random effects)	23	-0.0755981	0.0431889	0.0800488	0.776668
17329_2	(BDH2)	Ischemic stroke	Inverse variance weighted (multiplicative random effects)	22	0.0687821	0.0393132	0.0801885	0.777297
16809_1	(NME4)	Ischemic stroke	Inverse variance weighted (multiplicative random effects)	22	0.0582917	0.0333679	0.0806477	0.780714
15613_16	(PNLIP)	Ischemic stroke	Inverse variance weighted (multiplicative random effects)	22	0.120182	0.0688054	0.080691	0.780714
OID20370	(KIT)	Ischemic stroke	Inverse variance weighted (multiplicative random effects)	23	-0.0536683	0.0307395	0.0808275	0.780967
6086_15	(CHRDL2)	Ischemic stroke	Inverse variance weighted (multiplicative random effects)	22	0.0515966	0.0295636	0.0809367	0.780967
OID20644	(PRDX5)	Cardioembolic stroke	Inverse variance weighted (multiplicative random effects)	8	0.039055	0.022378	0.0809425	0.780967
19365_11	(BCAT2)	Ischemic stroke	Inverse variance weighted (multiplicative random effects)	22	0.0583636	0.0334715	0.081215	0.782662
19614_8	(TCN1)	Cardioembolic stroke	Inverse variance weighted (multiplicative random effects)	8	-0.0200841	0.0115203	0.0812687	0.782662
9213_24	(FTCD)	Cardioembolic stroke	Inverse variance weighted (multiplicative random effects)	8	-0.0300015	0.0172201	0.0814662	0.783325
OID21418	(CD300E)	Cardioembolic stroke	Inverse variance weighted (multiplicative random effects)	8	0.0411424	0.0236163	0.0814881	0.783325
17702_53	(UGT1A1)	Large artery stroke	Inverse variance weighted (multiplicative random effects)	2	-0.0394478	0.0226534	0.0816197	0.783673
4979_34	(DPT)	Ischemic stroke	Inverse variance weighted (multiplicative random effects)	22	0.0839157	0.0481983	0.081675	0.783673
OID30697	(CR1)	Ischemic stroke	Inverse variance weighted (multiplicative random effects)	23	0.134059	0.0770405	0.0818403	0.784536
OID20075	(CA5A)	Ischemic stroke	Inverse variance weighted (multiplicative random effects)	23	0.0635737	0.0365699	0.0821376	0.785978
3890_8	(LDHB)	Ischemic stroke	Inverse variance weighted (multiplicative random effects)	22	0.0663195	0.038165	0.0822627	0.785978
4413_3	(SLPI)	Ischemic stroke	Inverse variance weighted (multiplicative random effects)	22	0.0975994	0.0561756	0.0823168	0.785978
9848_22	(CCNH)	Ischemic stroke	Inverse variance weighted (multiplicative random effects)	22	0.0724236	0.0416907	0.0823585	0.785978
15604_18	(MAPK9)	Large artery stroke	Inverse variance weighted (multiplicative random effects)	2	-0.035938	0.0206932	0.082439	0.785978
OID21476	(ATOX1)	Large artery stroke	Inverse variance weighted (multiplicative random effects)	3	-0.0299606	0.0172546	0.0824966	0.785978
OID20076	(FABP6)	Cardioembolic stroke	Inverse variance weighted (multiplicative random effects)	8	0.0483037	0.0278207	0.0825198	0.785978
8297_8	(DNAJC10)	Large artery stroke	Inverse variance weighted (multiplicative random effects)	2	-0.052693	0.0303698	0.0827321	0.78728
5703_26	(OLFM1)	Cardioembolic stroke	Inverse variance weighted (multiplicative random effects)	8	-0.0569913	0.0328632	0.0828825	0.787989
15444_45	(SERPINB4)	Large artery stroke	Inverse variance weighted (multiplicative random effects)	2	-0.0505629	0.0291687	0.0830135	0.788514
11431_235	(RECQL)	Ischemic stroke	Inverse variance weighted (multiplicative random effects)	22	0.0887211	0.0511959	0.0831007	0.788622
14066_49	(MAGI2)	Large artery stroke	Inverse variance weighted (multiplicative random effects)	2	-0.081847	0.0472774	0.0834148	0.790555
13676_46	(INHBB)	Large artery stroke	Inverse variance weighted (multiplicative random effects)	2	0.0366416	0.0211727	0.083522	0.790555
OID21420	(PVALB)	Large artery stroke	Inverse variance weighted (multiplicative random effects)	3	-0.0301302	0.0174108	0.0835324	0.790555
5763_67	(DEFB104A)	Large artery stroke	Inverse variance weighted (multiplicative random effects)	2	-0.0585875	0.0338902	0.0838543	0.792004
16785_45	(DEFA5)	Ischemic stroke	Inverse variance weighted (multiplicative random effects)	22	0.149348	0.0864051	0.0839058	0.792004
OID21074	(NPTX1)	Ischemic stroke	Inverse variance weighted (multiplicative random effects)	23	-0.133437	0.0772071	0.0839338	0.792004
6923_1	(PLOD2)	Cardioembolic stroke	Inverse variance weighted (multiplicative random effects)	8	-0.0707686	0.0409543	0.0839901	0.792004
OID20722	(FIS1)	Cardioembolic stroke	Inverse variance weighted (multiplicative random effects)	8	0.0402812	0.0233454	0.0844477	0.795598
3290_50	(CD109)	Large artery stroke	Inverse variance weighted (multiplicative random effects)	2	-0.0946652	0.0548977	0.0846372	0.796218
OID21510	(ERBB4)	Large artery stroke	Inverse variance weighted (multiplicative random effects)	3	-0.211206	0.122493	0.0846666	0.796218
9759_13	(IDO1)	Ischemic stroke	Inverse variance weighted (multiplicative random effects)	22	0.104109	0.0604262	0.0849044	0.797346
OID20503	(FGF2)	Large artery stroke	Inverse variance weighted (multiplicative random effects)	3	-0.0422313	0.0245199	0.0850095	0.797346
17766_5	(NCF1)	Ischemic stroke	Inverse variance weighted (multiplicative random effects)	22	0.066705	0.0387303	0.0850165	0.797346
15615_8	(LILRB3)	Ischemic stroke	Inverse variance weighted (multiplicative random effects)	22	0.0614214	0.0356811	0.0851783	0.798144
OID20543	(PROK1)	Cardioembolic stroke	Inverse variance weighted (multiplicative random effects)	8	-0.0272636	0.015842	0.085256	0.798153
OID30186	(PACS2)	Large artery stroke	Inverse variance weighted (multiplicative random effects)	3	-0.0617739	0.0359127	0.0854117	0.798891
OID20092	(MPHOSPH8)	Cardioembolic stroke	Inverse variance weighted (multiplicative random effects)	8	0.041524	0.0241553	0.0856068	0.79994
8351_17	(PRSS57)	Large artery stroke	Inverse variance weighted (multiplicative random effects)	2	-0.0102475	0.00596249	0.0856776	0.79994
12831_21	(TESC)	Cardioembolic stroke	Inverse variance weighted (multiplicative random effects)	8	-0.0308284	0.0179442	0.0857945	0.800312
OID31153	(GIPC2)	Cardioembolic stroke	Inverse variance weighted (multiplicative random effects)	8	0.0556683	0.0324169	0.0859314	0.800872
OID20390	(NRP1)	Ischemic stroke	Inverse variance weighted (multiplicative random effects)	23	0.0619264	0.0360787	0.086084	0.801575
2278_61	(TIMP2)	Large artery stroke	Inverse variance weighted (multiplicative random effects)	2	-0.0696757	0.0406231	0.0863127	0.802986
OID30239	(ECHS1)	Cardioembolic stroke	Inverse variance weighted (multiplicative random effects)	8	0.030062	0.0175674	0.0870376	0.805063
OID30700	(GSR)	Ischemic stroke	Inverse variance weighted (multiplicative random effects)	23	0.0946117	0.0552997	0.0871016	0.805063
16302_11	(BPIFA2)	Large artery stroke	Inverse variance weighted (multiplicative random effects)	2	-0.103392	0.0604995	0.0874555	0.805063
OID21085	(NID2)	Ischemic stroke	Inverse variance weighted (multiplicative random effects)	23	0.0792789	0.0464312	0.0877385	0.805063
6077_63	(CECR1)	Cardioembolic stroke	Inverse variance weighted (multiplicative random effects)	8	-0.0311853	0.0182675	0.087795	0.805063
OID21244	(AKR1B1)	Large artery stroke	Inverse variance weighted (multiplicative random effects)	3	-0.0823797	0.0482738	0.0879136	0.805063
OID21137	(HAVCR2)	Cardioembolic stroke	Inverse variance weighted (multiplicative random effects)	8	0.0393769	0.0230834	0.0880349	0.805063
19614_8	(TCN1)	Ischemic stroke	Inverse variance weighted (multiplicative random effects)	22	0.0759398	0.044543	0.0882197	0.805063
13748_4	(CCL8)	Ischemic stroke	Inverse variance weighted (multiplicative random effects)	22	0.0653437	0.0383286	0.0882263	0.805063
OID21446	(TNFRSF19)	Cardioembolic stroke	Inverse variance weighted (multiplicative random effects)	8	0.0411957	0.0241724	0.0883355	0.805063
OID30280	(LAMB1)	Ischemic stroke	Inverse variance weighted (multiplicative random effects)	23	-0.107429	0.0630443	0.0883772	0.805063
7945_10	(SEMA6A)	Large artery stroke	Inverse variance weighted (multiplicative random effects)	2	0.0148477	0.00871378	0.0883932	0.805063
OID30360	(CMC1)	Large artery stroke	Inverse variance weighted (multiplicative random effects)	3	-0.0391407	0.0229713	0.0884004	0.805063
OID21258	(PLXDC1)	Ischemic stroke	Inverse variance weighted (multiplicative random effects)	23	-0.064962	0.0381404	0.0885246	0.805063
17345_12	(ZADH2)	Large artery stroke	Inverse variance weighted (multiplicative random effects)	2	-0.0600485	0.0352814	0.0887578	0.805063
OID20405	(COMP)	Ischemic stroke	Inverse variance weighted (multiplicative random effects)	23	-0.0948149	0.0557259	0.0888582	0.805063
OID20061	(CTF1)	Cardioembolic stroke	Inverse variance weighted (multiplicative random effects)	8	0.0443022	0.0260384	0.0888646	0.805063
OID30626	(FUOM)	Ischemic stroke	Inverse variance weighted (multiplicative random effects)	23	0.0718014	0.0422068	0.0889092	0.805063
OID20669	(KYNU)	Ischemic stroke	Inverse variance weighted (multiplicative random effects)	23	0.0791828	0.0465553	0.088974	0.805063
OID30383	(PRG3)	Cardioembolic stroke	Inverse variance weighted (multiplicative random effects)	8	0.0303452	0.0178462	0.08906	0.805063
OID21272	(FLT3)	Cardioembolic stroke	Inverse variance weighted (multiplicative random effects)	8	0.0567046	0.0333515	0.0890912	0.805063
5091_28	(LILRB2)	Ischemic stroke	Inverse variance weighted (multiplicative random effects)	22	0.0806303	0.0474373	0.0891829	0.805063
3309_2	(FCGR2A)	Large artery stroke	Inverse variance weighted (multiplicative random effects)	2	-0.0656831	0.0386454	0.0891991	0.805063
5728_60	(FCRL1)	Ischemic stroke	Inverse variance weighted (multiplicative random effects)	22	0.0917194	0.0539681	0.0892232	0.805063
OID31374	(SNX2)	Large artery stroke	Inverse variance weighted (multiplicative random effects)	3	-0.0599657	0.0352959	0.0893302	0.805063
OID30194	(PNMA1)	Large artery stroke	Inverse variance weighted (multiplicative random effects)	3	-0.0474739	0.0279462	0.0893641	0.805063
OID30754	(BTD)	Large artery stroke	Inverse variance weighted (multiplicative random effects)	3	0.0283029	0.0166657	0.0894567	0.805063
OID31338	(FAM171B)	Large artery stroke	Inverse variance weighted (multiplicative random effects)	3	-0.0746568	0.0439681	0.0895122	0.805063
15384_15	(KL)	Large artery stroke	Inverse variance weighted (multiplicative random effects)	2	-0.0735589	0.0433242	0.0895323	0.805063
OID20658	(AGRP)	Large artery stroke	Inverse variance weighted (multiplicative random effects)	3	-0.0569296	0.0335307	0.0895392	0.805063
15603_20	(ITGA2)	Large artery stroke	Inverse variance weighted (multiplicative random effects)	2	-0.065546	0.0386067	0.0895471	0.805063
OID30737	(PROS1)	Cardioembolic stroke	Inverse variance weighted (multiplicative random effects)	8	-0.0374712	0.0220718	0.0895649	0.805063
OID21522	(ITGB5)	Cardioembolic stroke	Inverse variance weighted (multiplicative random effects)	8	0.0371852	0.0219064	0.0896102	0.805063
2687_2	(MIA)	Ischemic stroke	Inverse variance weighted (multiplicative random effects)	22	0.0862214	0.0508001	0.0896462	0.805063
8768_4	(BCL10)	Large artery stroke	Inverse variance weighted (multiplicative random effects)	2	-0.0290174	0.0170997	0.0897068	0.805063
8310_6	(ZG16B)	Large artery stroke	Inverse variance weighted (multiplicative random effects)	2	0.0265176	0.0156282	0.0897382	0.805063
OID20417	(TGFBI)	Ischemic stroke	Inverse variance weighted (multiplicative random effects)	23	-0.0657424	0.0387505	0.0897805	0.805063
8304_50	(TNFRSF11B)	Cardioembolic stroke	Inverse variance weighted (multiplicative random effects)	8	-0.0383607	0.0226133	0.0898142	0.805063
OID21074	(NPTX1)	Cardioembolic stroke	Inverse variance weighted (multiplicative random effects)	8	-0.0489618	0.0288641	0.0898312	0.805063
18413_24	(ARL4D)	Ischemic stroke	Inverse variance weighted (multiplicative random effects)	22	0.0658614	0.0388298	0.0898564	0.805063
OID20334	(CCL16)	Cardioembolic stroke	Inverse variance weighted (multiplicative random effects)	8	0.0162967	0.00960841	0.0898694	0.805063
19563_3	(SEZ6L)	Ischemic stroke	Inverse variance weighted (multiplicative random effects)	22	0.115149	0.0678936	0.0898807	0.805063
OID20128	(LEPR)	Ischemic stroke	Inverse variance weighted (multiplicative random effects)	23	0.0584661	0.0344776	0.0899293	0.805063
OID20343	(MCAM)	Ischemic stroke	Inverse variance weighted (multiplicative random effects)	23	-0.177268	0.104551	0.089975	0.805063
7856_51	(FAM151A)	Large artery stroke	Inverse variance weighted (multiplicative random effects)	2	0.019699	0.0116208	0.0900463	0.805063
OID30783	(TF)	Cardioembolic stroke	Inverse variance weighted (multiplicative random effects)	8	0.0410775	0.0242361	0.0900965	0.805063
15594_47	(HTRA1)	Cardioembolic stroke	Inverse variance weighted (multiplicative random effects)	8	-0.0276818	0.0163441	0.0903239	0.806403
3041_55	(MRC2)	Cardioembolic stroke	Inverse variance weighted (multiplicative random effects)	8	-0.0329231	0.0194448	0.0904253	0.806616
OID30189	(VSIG10L)	Ischemic stroke	Inverse variance weighted (multiplicative random effects)	23	-0.0634096	0.0374775	0.0906577	0.807391
OID30698	(C9)	Large artery stroke	Inverse variance weighted (multiplicative random effects)	3	0.0593131	0.0350574	0.0906676	0.807391
OID30945	(MDM1)	Large artery stroke	Inverse variance weighted (multiplicative random effects)	3	0.0215156	0.012725	0.0908718	0.808202
3194_36	(GP6)	Ischemic stroke	Inverse variance weighted (multiplicative random effects)	22	0.0832664	0.0492573	0.0909443	0.808202
13123_3	(FLRT3)	Cardioembolic stroke	Inverse variance weighted (multiplicative random effects)	8	-0.0369095	0.0218436	0.0910814	0.808202
OID21515	(CREG1)	Large artery stroke	Inverse variance weighted (multiplicative random effects)	3	-0.0677884	0.0401194	0.0910922	0.808202
OID30141	(MANSC4)	Cardioembolic stroke	Inverse variance weighted (multiplicative random effects)	8	0.0313617	0.0185736	0.0913127	0.808202
8974_172	(COL15A1)	Large artery stroke	Inverse variance weighted (multiplicative random effects)	2	0.0486465	0.0288174	0.0913928	0.808202
OID20203	(RNASE3)	Ischemic stroke	Inverse variance weighted (multiplicative random effects)	23	0.0793658	0.0470208	0.0914333	0.808202
OID21419	(CLMP)	Cardioembolic stroke	Inverse variance weighted (multiplicative random effects)	8	0.0301258	0.0178531	0.0915211	0.808202
5542_22	(NRP1)	Large artery stroke	Inverse variance weighted (multiplicative random effects)	2	0.0559233	0.0331441	0.0915499	0.808202
16900_29	(MDGA1)	Ischemic stroke	Inverse variance weighted (multiplicative random effects)	22	0.05933	0.0351679	0.0915936	0.808202
11390_24	(CA8)	Cardioembolic stroke	Inverse variance weighted (multiplicative random effects)	8	-0.0218662	0.012962	0.0916133	0.808202
OID21012	(TXNDC5)	Large artery stroke	Inverse variance weighted (multiplicative random effects)	3	-0.021451	0.0127243	0.0918287	0.809287
OID20823	(IDI2)	Ischemic stroke	Inverse variance weighted (multiplicative random effects)	23	-0.0547236	0.0324672	0.0918919	0.809287
OID30059	(GCLM)	Large artery stroke	Inverse variance weighted (multiplicative random effects)	3	-0.0613047	0.036405	0.0921886	0.809532
OID20510	(NUB1)	Large artery stroke	Inverse variance weighted (multiplicative random effects)	3	-0.0353437	0.0209893	0.0922027	0.809532
OID31351	(AMOTL2)	Large artery stroke	Inverse variance weighted (multiplicative random effects)	3	-0.0589633	0.0350297	0.0923297	0.809532
16060_99	(NID2)	Ischemic stroke	Inverse variance weighted (multiplicative random effects)	22	0.0665683	0.0395696	0.0925091	0.809532
6627_25	(PNLIPRP1)	Cardioembolic stroke	Inverse variance weighted (multiplicative random effects)	8	0.0619564	0.0368384	0.0925996	0.809532
5803_24	(C3)	Cardioembolic stroke	Inverse variance weighted (multiplicative random effects)	8	0.024078	0.0143216	0.0927164	0.809532
11248_43	(UROS)	Large artery stroke	Inverse variance weighted (multiplicative random effects)	2	-0.098033	0.0583367	0.0928662	0.809532
12457_10	(ADI1)	Large artery stroke	Inverse variance weighted (multiplicative random effects)	2	-0.0578654	0.0344375	0.0928987	0.809532
OID21480	(DCXR)	Ischemic stroke	Inverse variance weighted (multiplicative random effects)	23	0.0712368	0.0424067	0.0929865	0.809532
OID21379	(GCNT1)	Ischemic stroke	Inverse variance weighted (multiplicative random effects)	23	0.21804	0.129809	0.0930151	0.809532
OID20295	(DLK1)	Large artery stroke	Inverse variance weighted (multiplicative random effects)	3	0.0433524	0.0258147	0.0930805	0.809532
10772_21	(CSGALNACT2)	Large artery stroke	Inverse variance weighted (multiplicative random effects)	2	-0.0972328	0.0578996	0.0930867	0.809532
14067_6	(PKP2)	Large artery stroke	Inverse variance weighted (multiplicative random effects)	2	-0.047369	0.0282078	0.0930961	0.809532
OID31285	(GAS2)	Cardioembolic stroke	Inverse variance weighted (multiplicative random effects)	8	0.0187992	0.0111958	0.0931277	0.809532
OID20275	(MSMB)	Large artery stroke	Inverse variance weighted (multiplicative random effects)	3	0.0529716	0.0315513	0.0931708	0.809532
6605_17	(IGFALS)	Cardioembolic stroke	Inverse variance weighted (multiplicative random effects)	8	0.0481428	0.0286803	0.0932297	0.809532
13682_47	(CSF1R)	Cardioembolic stroke	Inverse variance weighted (multiplicative random effects)	8	0.056271	0.0335264	0.093268	0.809532
OID30751	(LRG1)	Cardioembolic stroke	Inverse variance weighted (multiplicative random effects)	8	0.0414966	0.0247278	0.0933207	0.809532
15521_4	(CLSTN1)	Ischemic stroke	Inverse variance weighted (multiplicative random effects)	22	0.116408	0.0694679	0.0937955	0.812972
OID20321	(RNASET2)	Large artery stroke	Inverse variance weighted (multiplicative random effects)	3	-0.0920272	0.054943	0.0939425	0.813569
OID21410	(DPY30)	Cardioembolic stroke	Inverse variance weighted (multiplicative random effects)	8	0.0385603	0.0230395	0.0941977	0.815029
7841_84	(ESAM)	Large artery stroke	Inverse variance weighted (multiplicative random effects)	2	-0.0251485	0.0150293	0.0942679	0.815029
3535_84	(DKK1)	Ischemic stroke	Inverse variance weighted (multiplicative random effects)	22	0.0728254	0.0435721	0.0946471	0.817628
17819_30	(FAHD1)	Ischemic stroke	Inverse variance weighted (multiplicative random effects)	22	0.0589982	0.0353222	0.0948621	0.818665
6462_12	(TIMP4)	Cardioembolic stroke	Inverse variance weighted (multiplicative random effects)	8	0.0219438	0.0131423	0.0949779	0.818665
18216_22	(IL11RA)	Large artery stroke	Inverse variance weighted (multiplicative random effects)	2	-0.0750607	0.0449616	0.0950299	0.818665
7110_2	(DNAJB11)	Ischemic stroke	Inverse variance weighted (multiplicative random effects)	22	0.0768914	0.0460742	0.095145	0.818665
17333_20	(ACADM)	Large artery stroke	Inverse variance weighted (multiplicative random effects)	2	-0.0728752	0.0436697	0.0951607	0.818665
4541_49	(CDON)	Cardioembolic stroke	Inverse variance weighted (multiplicative random effects)	8	-0.0317469	0.0190295	0.0952563	0.81881
4549_78	(FUT5)	Ischemic stroke	Inverse variance weighted (multiplicative random effects)	22	-0.0768455	0.0460865	0.0954311	0.819636
7866_11	(DNAJC30)	Large artery stroke	Inverse variance weighted (multiplicative random effects)	2	-0.0892251	0.0535413	0.095619	0.820572
OID21130	(CD300LG)	Ischemic stroke	Inverse variance weighted (multiplicative random effects)	23	-0.143895	0.0864051	0.0958415	0.821652
15481_45	(CAMP)	Large artery stroke	Inverse variance weighted (multiplicative random effects)	2	-0.0537255	0.0322666	0.0959028	0.821652
9769_48	(DNER)	Large artery stroke	Inverse variance weighted (multiplicative random effects)	2	-0.0572751	0.0344189	0.0961007	0.822219
OID30953	(DCC)	Large artery stroke	Inverse variance weighted (multiplicative random effects)	3	-0.0982828	0.0590798	0.0962006	0.822219
16594_44	(FAIM)	Cardioembolic stroke	Inverse variance weighted (multiplicative random effects)	8	-0.036446	0.0219089	0.0962071	0.822219
OID30738	(CFD)	Cardioembolic stroke	Inverse variance weighted (multiplicative random effects)	8	0.0341638	0.0205442	0.0963246	0.822219
OID21259	(GFER)	Large artery stroke	Inverse variance weighted (multiplicative random effects)	3	-0.0337936	0.0203248	0.0963768	0.822219
2843_13	(SPINT2)	Large artery stroke	Inverse variance weighted (multiplicative random effects)	2	-0.0139148	0.00837058	0.0964434	0.822219
5532_53	(FGFR1)	Large artery stroke	Inverse variance weighted (multiplicative random effects)	2	-0.0458284	0.0275829	0.0966176	0.822892
3415_61	(IBSP)	Large artery stroke	Inverse variance weighted (multiplicative random effects)	2	-0.0841321	0.0506641	0.096797	0.822892
OID31344	(LRRFIP1)	Large artery stroke	Inverse variance weighted (multiplicative random effects)	3	0.0042733	0.00257365	0.096833	0.822892
10490_3	(RPN1)	Ischemic stroke	Inverse variance weighted (multiplicative random effects)	22	0.0730646	0.0440048	0.0968387	0.822892
8932_1	(ENTPD6)	Large artery stroke	Inverse variance weighted (multiplicative random effects)	2	-0.0316037	0.019041	0.0969606	0.823147
OID21189	(UXS1)	Ischemic stroke	Inverse variance weighted (multiplicative random effects)	23	-0.122602	0.0738817	0.097027	0.823147
8005_1	(MXRA7)	Cardioembolic stroke	Inverse variance weighted (multiplicative random effects)	8	-0.0281886	0.0169945	0.0971787	0.823762
OID21462	(WFDC12)	Cardioembolic stroke	Inverse variance weighted (multiplicative random effects)	8	0.0148234	0.00894302	0.097411	0.825009
19237_17	(DDT)	Cardioembolic stroke	Inverse variance weighted (multiplicative random effects)	8	0.031336	0.0189148	0.0975821	0.825009
5108_72	(NOTCH3)	Large artery stroke	Inverse variance weighted (multiplicative random effects)	2	-0.0891755	0.053848	0.0977099	0.825009
OID20938	(RSPO1)	Large artery stroke	Inverse variance weighted (multiplicative random effects)	3	-0.0191119	0.0115438	0.0978035	0.825009
15617_8	(XCL2)	Ischemic stroke	Inverse variance weighted (multiplicative random effects)	22	0.0703863	0.0425252	0.0978905	0.825009
12396_19	(HIBCH)	Large artery stroke	Inverse variance weighted (multiplicative random effects)	2	-0.0754347	0.0455762	0.097897	0.825009
OID30447	(UNC5D)	Large artery stroke	Inverse variance weighted (multiplicative random effects)	3	-0.0360029	0.0217541	0.0979254	0.825009
OID20707	(MANF)	Large artery stroke	Inverse variance weighted (multiplicative random effects)	3	-0.0428592	0.0259044	0.0980239	0.825009
3221_54	(SFRP1)	Large artery stroke	Inverse variance weighted (multiplicative random effects)	2	-0.0263215	0.0159106	0.0980592	0.825009
5443_62	(NPPA)	Large artery stroke	Inverse variance weighted (multiplicative random effects)	2	-0.0442433	0.0267486	0.0981191	0.825009
8398_277	(RARRES1)	Large artery stroke	Inverse variance weighted (multiplicative random effects)	2	-0.0515654	0.0311924	0.098302	0.825879
OID21004	(CCL2)	Large artery stroke	Inverse variance weighted (multiplicative random effects)	3	0.0370382	0.0224215	0.0985544	0.827073
12333_87	(RPIA)	Large artery stroke	Inverse variance weighted (multiplicative random effects)	2	-0.030367	0.0183857	0.0986031	0.827073
OID21126	(IL1RAP)	Large artery stroke	Inverse variance weighted (multiplicative random effects)	3	-0.0354137	0.0214483	0.0987145	0.82734
OID31526	(RBP7)	Cardioembolic stroke	Inverse variance weighted (multiplicative random effects)	8	0.0483145	0.0292912	0.0990545	0.82856
5430_66	(SIRPA)	Cardioembolic stroke	Inverse variance weighted (multiplicative random effects)	8	-0.0292414	0.0177301	0.0990965	0.82856
8243_55	(SPINK1)	Cardioembolic stroke	Inverse variance weighted (multiplicative random effects)	8	0.0295259	0.0179028	0.099099	0.82856
5355_69	(TNFSF14)	Large artery stroke	Inverse variance weighted (multiplicative random effects)	2	-0.023568	0.0143112	0.0995956	0.831714
OID20932	(SERPINB9)	Large artery stroke	Inverse variance weighted (multiplicative random effects)	3	-0.0415781	0.0252588	0.0997462	0.831714
OID21191	(LTBP3)	Ischemic stroke	Inverse variance weighted (multiplicative random effects)	23	-0.0604698	0.0367563	0.0999383	0.831714
6649_51	(NTN1)	Ischemic stroke	Inverse variance weighted (multiplicative random effects)	22	0.0512289	0.0311393	0.099939	0.831714
15589_1	(GC)	Ischemic stroke	Inverse variance weighted (multiplicative random effects)	22	-0.065976	0.0401034	0.0999392	0.831714
8476_11	(CHGA)	Ischemic stroke	Inverse variance weighted (multiplicative random effects)	22	-0.0752687	0.0457542	0.099956	0.831714
OID30608	(C6orf58)	Cardioembolic stroke	Inverse variance weighted (multiplicative random effects)	8	0.0294288	0.0178981	0.100127	0.832468
OID20392	(LCN2)	Cardioembolic stroke	Inverse variance weighted (multiplicative random effects)	8	0.0383445	0.0233274	0.100227	0.832577
OID31500	(CD86)	Cardioembolic stroke	Inverse variance weighted (multiplicative random effects)	8	0.0706251	0.0429749	0.1003	0.832577
6919_3	(HBZ)	Large artery stroke	Inverse variance weighted (multiplicative random effects)	2	-0.0252769	0.0154137	0.101028	0.837384
15562_24	(GUSB)	Large artery stroke	Inverse variance weighted (multiplicative random effects)	2	0.036964	0.0225452	0.101098	0.837384
OID20624	(TNFSF12)	Large artery stroke	Inverse variance weighted (multiplicative random effects)	3	-0.25121	0.153229	0.10112	0.837384
OID20071	(VAMP5)	Ischemic stroke	Inverse variance weighted (multiplicative random effects)	23	0.0964578	0.0589578	0.10183	0.842585
8368_102	(TNFRSF1B)	Ischemic stroke	Inverse variance weighted (multiplicative random effects)	22	0.105796	0.0646939	0.10198	0.842702
OID20180	(TINAGL1)	Large artery stroke	Inverse variance weighted (multiplicative random effects)	3	-0.0662019	0.0404889	0.102035	0.842702
6626_81	(CHST12)	Ischemic stroke	Inverse variance weighted (multiplicative random effects)	22	0.224673	0.13743	0.102087	0.842702
OID20893	(CASP10)	Cardioembolic stroke	Inverse variance weighted (multiplicative random effects)	8	0.0258312	0.0158285	0.102691	0.846333
OID30121	(ARL2BP)	Cardioembolic stroke	Inverse variance weighted (multiplicative random effects)	8	0.0370886	0.022736	0.102833	0.846333
OID30281	(B3GNT7)	Ischemic stroke	Inverse variance weighted (multiplicative random effects)	23	0.0657884	0.0403308	0.102844	0.846333
OID20250	(IL1RL1)	Large artery stroke	Inverse variance weighted (multiplicative random effects)	3	-0.142201	0.0871768	0.102852	0.846333
17343_6	(SNPH)	Ischemic stroke	Inverse variance weighted (multiplicative random effects)	22	0.059705	0.0366341	0.103151	0.847853
9950_229	(LAG3)	Ischemic stroke	Inverse variance weighted (multiplicative random effects)	22	0.161515	0.0991491	0.10331	0.847853
5480_49	(CCL5)	Large artery stroke	Inverse variance weighted (multiplicative random effects)	2	-0.0555172	0.034084	0.103348	0.847853
OID21392	(CPE)	Large artery stroke	Inverse variance weighted (multiplicative random effects)	3	-0.206034	0.126497	0.103363	0.847853
3320_49	(IGFBP7)	Ischemic stroke	Inverse variance weighted (multiplicative random effects)	22	0.0927905	0.0569834	0.103444	0.847853
4498_62	(NCAM1)	Large artery stroke	Inverse variance weighted (multiplicative random effects)	2	-0.0504885	0.0310344	0.103768	0.849568
16773_29	(SCUBE3)	Large artery stroke	Inverse variance weighted (multiplicative random effects)	2	-0.0557594	0.0342846	0.103872	0.849568
18235_16	(PGP)	Large artery stroke	Inverse variance weighted (multiplicative random effects)	2	-0.0229318	0.0141011	0.103899	0.849568
2742_68	(SIGLEC7)	Ischemic stroke	Inverse variance weighted (multiplicative random effects)	22	0.114569	0.070476	0.104024	0.849928
17814_8	(BPNT1)	Large artery stroke	Inverse variance weighted (multiplicative random effects)	2	-0.0462293	0.0284607	0.104308	0.851573
OID20709	(CCN2)	Large artery stroke	Inverse variance weighted (multiplicative random effects)	3	-0.0564837	0.0347952	0.104521	0.851995
8697_38	(GPC1)	Large artery stroke	Inverse variance weighted (multiplicative random effects)	2	-0.0238645	0.0147012	0.104523	0.851995
18831_6	(LRIG1)	Cardioembolic stroke	Inverse variance weighted (multiplicative random effects)	8	-0.0320257	0.0197492	0.104885	0.853324
OID31429	(TRIM58)	Ischemic stroke	Inverse variance weighted (multiplicative random effects)	23	0.0825707	0.0509345	0.104993	0.853324
OID21011	(PVR)	Cardioembolic stroke	Inverse variance weighted (multiplicative random effects)	8	-0.0198165	0.0122274	0.105088	0.853324
OID31011	(PPP1R14A)	Large artery stroke	Inverse variance weighted (multiplicative random effects)	3	-0.0534789	0.0329999	0.105108	0.853324
8244_16	(FUT8)	Large artery stroke	Inverse variance weighted (multiplicative random effects)	2	-0.0348742	0.0215227	0.105159	0.853324
OID20193	(CDHR5)	Cardioembolic stroke	Inverse variance weighted (multiplicative random effects)	8	0.0367403	0.0226792	0.105232	0.853324
16916_19	(SLITRK6)	Large artery stroke	Inverse variance weighted (multiplicative random effects)	2	0.0760648	0.0469598	0.105278	0.853324
18871_24	(AIF1L)	Ischemic stroke	Inverse variance weighted (multiplicative random effects)	22	0.0733807	0.0453111	0.105343	0.853324
OID21372	(FAM3B)	Large artery stroke	Inverse variance weighted (multiplicative random effects)	3	-0.15358	0.0949029	0.1056	0.854652
4990_87	(GP1BA)	Large artery stroke	Inverse variance weighted (multiplicative random effects)	2	-0.0244085	0.0150888	0.105736	0.854652
4496_60	(MMP12)	Cardioembolic stroke	Inverse variance weighted (multiplicative random effects)	8	-0.040119	0.0248021	0.105757	0.854652
OID30738	(CFD)	Large artery stroke	Inverse variance weighted (multiplicative random effects)	3	0.0263635	0.0163019	0.105835	0.854652
2516_57	(CCL21)	Ischemic stroke	Inverse variance weighted (multiplicative random effects)	22	0.130857	0.0809558	0.106008	0.855103
6367_66	(FMOD)	Large artery stroke	Inverse variance weighted (multiplicative random effects)	2	-0.084248	0.0521316	0.106081	0.855103
OID21425	(SCLY)	Ischemic stroke	Inverse variance weighted (multiplicative random effects)	23	0.0914538	0.056639	0.10638	0.855103
11117_2	(SPATA20)	Large artery stroke	Inverse variance weighted (multiplicative random effects)	2	-0.0320399	0.0198476	0.106462	0.855103
15584_9	(CFHR2)	Large artery stroke	Inverse variance weighted (multiplicative random effects)	2	-0.025537	0.0158221	0.106524	0.855103
OID30254	(FSTL1)	Cardioembolic stroke	Inverse variance weighted (multiplicative random effects)	8	0.034973	0.0216703	0.106556	0.855103
OID20992	(FUT8)	Ischemic stroke	Inverse variance weighted (multiplicative random effects)	23	0.0897997	0.0556465	0.106581	0.855103
OID30204	(AIF1L)	Ischemic stroke	Inverse variance weighted (multiplicative random effects)	23	0.052746	0.0326902	0.106634	0.855103
OID21346	(RET)	Large artery stroke	Inverse variance weighted (multiplicative random effects)	3	0.08389	0.0519978	0.106671	0.855103
OID21282	(CDHR2)	Large artery stroke	Inverse variance weighted (multiplicative random effects)	3	0.0586501	0.0363576	0.106713	0.855103
13242_134	(SHANK3)	Ischemic stroke	Inverse variance weighted (multiplicative random effects)	22	0.147311	0.0913437	0.106807	0.855196
2783_18	(CCL3L1)	Cardioembolic stroke	Inverse variance weighted (multiplicative random effects)	8	0.0337519	0.0209392	0.106984	0.855953
OID21018	(CD8A)	Cardioembolic stroke	Inverse variance weighted (multiplicative random effects)	8	-0.0388022	0.0240788	0.107079	0.856053
OID31426	(CHCHD6)	Cardioembolic stroke	Inverse variance weighted (multiplicative random effects)	8	0.031566	0.0196001	0.107287	0.857061
6470_19	(FBLN1)	Cardioembolic stroke	Inverse variance weighted (multiplicative random effects)	8	-0.0528285	0.0328393	0.107682	0.857806
4145_58	(NTF3)	Ischemic stroke	Inverse variance weighted (multiplicative random effects)	22	0.0564242	0.0350884	0.107822	0.857806
19130_81	(SERPINB8)	Cardioembolic stroke	Inverse variance weighted (multiplicative random effects)	8	-0.0386431	0.0240309	0.107823	0.857806
17210_2	(TCL1A)	Cardioembolic stroke	Inverse variance weighted (multiplicative random effects)	8	-0.0236101	0.0146835	0.107849	0.857806
OID30681	(CSF1R)	Ischemic stroke	Inverse variance weighted (multiplicative random effects)	23	0.206706	0.128599	0.107974	0.857806
2944_66	(NBL1)	Cardioembolic stroke	Inverse variance weighted (multiplicative random effects)	8	-0.0260822	0.0162281	0.108005	0.857806
OID20226	(CCDC80)	Large artery stroke	Inverse variance weighted (multiplicative random effects)	3	0.124234	0.0773208	0.108114	0.857806
4996_66	(HRG)	Ischemic stroke	Inverse variance weighted (multiplicative random effects)	22	0.0543864	0.0338495	0.108118	0.857806
OID31014	(LMOD1)	Large artery stroke	Inverse variance weighted (multiplicative random effects)	3	-0.0591765	0.0368313	0.108123	0.857806
5651_50	(PSG7)	Cardioembolic stroke	Inverse variance weighted (multiplicative random effects)	8	-0.0177957	0.0110834	0.108357	0.858392
17231_1	(LCP1)	Ischemic stroke	Inverse variance weighted (multiplicative random effects)	22	0.0816773	0.0508702	0.108362	0.858392
OID30610	(PCBD1)	Large artery stroke	Inverse variance weighted (multiplicative random effects)	3	0.0477756	0.0297709	0.108543	0.858577
OID31460	(EFCAB14)	Large artery stroke	Inverse variance weighted (multiplicative random effects)	3	-0.0547271	0.0341033	0.10855	0.858577
3324_51	(LY9)	Ischemic stroke	Inverse variance weighted (multiplicative random effects)	22	0.170851	0.106496	0.10865	0.858717
3326_58	(CADM1)	Large artery stroke	Inverse variance weighted (multiplicative random effects)	2	-0.0673486	0.0419928	0.108755	0.858894
OID20198	(CLUL1)	Ischemic stroke	Inverse variance weighted (multiplicative random effects)	23	-0.0712371	0.0444403	0.108938	0.858959
OID30625	(INHBB)	Cardioembolic stroke	Inverse variance weighted (multiplicative random effects)	8	0.0509008	0.0317544	0.108945	0.858959
3166_92	(CD33)	Cardioembolic stroke	Inverse variance weighted (multiplicative random effects)	8	-0.0199379	0.0124411	0.109027	0.858959
OID21048	(SCARF2)	Ischemic stroke	Inverse variance weighted (multiplicative random effects)	23	-0.142399	0.088873	0.109094	0.858959
OID30719	(C8B)	Large artery stroke	Inverse variance weighted (multiplicative random effects)	3	0.070848	0.0442638	0.109469	0.861261
OID21381	(VMO1)	Cardioembolic stroke	Inverse variance weighted (multiplicative random effects)	8	0.0225068	0.0140694	0.109666	0.861307
8356_88	(OXT)	Ischemic stroke	Inverse variance weighted (multiplicative random effects)	22	0.0453485	0.0283483	0.109668	0.861307
OID31022	(EIF4G3)	Large artery stroke	Inverse variance weighted (multiplicative random effects)	3	-0.0419955	0.0262695	0.1099	0.861307
5736_1	(TREML2)	Ischemic stroke	Inverse variance weighted (multiplicative random effects)	22	0.13029	0.0815075	0.109931	0.861307
5459_33	(CST1)	Cardioembolic stroke	Inverse variance weighted (multiplicative random effects)	8	0.0397668	0.02488	0.109967	0.861307
OID21047	(OXT)	Large artery stroke	Inverse variance weighted (multiplicative random effects)	3	0.0412609	0.0258152	0.109972	0.861307
19273_3	(GSR)	Ischemic stroke	Inverse variance weighted (multiplicative random effects)	22	0.0858514	0.053741	0.110154	0.862083
OID21116	(IL1R1)	Cardioembolic stroke	Inverse variance weighted (multiplicative random effects)	8	0.0172879	0.0108263	0.110299	0.86216
5980_55	(BOLA3)	Large artery stroke	Inverse variance weighted (multiplicative random effects)	2	-0.0604777	0.0378763	0.110329	0.86216
OID20873	(KIRREL2)	Ischemic stroke	Inverse variance weighted (multiplicative random effects)	23	-0.193761	0.12144	0.110594	0.862538
5508_62	(CTSD)	Large artery stroke	Inverse variance weighted (multiplicative random effects)	2	0.0731495	0.0458485	0.110609	0.862538
5581_28	(FGL1)	Large artery stroke	Inverse variance weighted (multiplicative random effects)	2	0.0629018	0.0394409	0.110749	0.862538
18215_5	(THG1L)	Large artery stroke	Inverse variance weighted (multiplicative random effects)	2	-0.0503554	0.0315747	0.110756	0.862538
OID20235	(PCSK9)	Ischemic stroke	Inverse variance weighted (multiplicative random effects)	23	0.105654	0.0662557	0.110792	0.862538
OID30729	(QSOX1)	Ischemic stroke	Inverse variance weighted (multiplicative random effects)	23	0.0560353	0.0351988	0.111393	0.864392
OID21393	(ITGB7)	Ischemic stroke	Inverse variance weighted (multiplicative random effects)	23	0.149848	0.0941354	0.111422	0.864392
OID30527	(CSF3R)	Large artery stroke	Inverse variance weighted (multiplicative random effects)	3	0.100305	0.0630127	0.111424	0.864392
10835_25	(A4GNT)	Large artery stroke	Inverse variance weighted (multiplicative random effects)	2	-0.0843546	0.0529925	0.111425	0.864392
OID20804	(C19orf12)	Large artery stroke	Inverse variance weighted (multiplicative random effects)	3	0.0380341	0.0238948	0.111446	0.864392
3059_50	(TNFSF13B)	Cardioembolic stroke	Inverse variance weighted (multiplicative random effects)	8	-0.0264513	0.0166394	0.111908	0.867332
OID20584	(CD4)	Large artery stroke	Inverse variance weighted (multiplicative random effects)	3	-0.0476437	0.0299913	0.112154	0.867908
OID31072	(DHRS4L2)	Cardioembolic stroke	Inverse variance weighted (multiplicative random effects)	8	0.0340328	0.0214262	0.112202	0.867908
2571_12	(IGFBP3)	Large artery stroke	Inverse variance weighted (multiplicative random effects)	2	-0.0555592	0.0349817	0.112233	0.867908
7891_45	(UGT1A6)	Cardioembolic stroke	Inverse variance weighted (multiplicative random effects)	8	-0.0383261	0.0241434	0.112414	0.868297
19488_1	(PDCD6)	Ischemic stroke	Inverse variance weighted (multiplicative random effects)	22	0.0777491	0.0489829	0.112451	0.868297
OID21389	(EBI3;IL27)	Ischemic stroke	Inverse variance weighted (multiplicative random effects)	23	0.124957	0.0787528	0.112581	0.868297
6367_66	(FMOD)	Ischemic stroke	Inverse variance weighted (multiplicative random effects)	22	-0.0807896	0.0509219	0.112617	0.868297
OID21153	(PAMR1)	Large artery stroke	Inverse variance weighted (multiplicative random effects)	3	0.0609482	0.0384409	0.112852	0.869458
OID21123	(OGN)	Large artery stroke	Inverse variance weighted (multiplicative random effects)	3	-0.0243872	0.0153891	0.113033	0.870216
OID20291	(PAM)	Cardioembolic stroke	Inverse variance weighted (multiplicative random effects)	8	0.0346011	0.0218562	0.113392	0.87233
OID21414	(CASP8)	Ischemic stroke	Inverse variance weighted (multiplicative random effects)	23	0.0751191	0.0474861	0.113669	0.872813
15614_168	(LILRA2)	Ischemic stroke	Inverse variance weighted (multiplicative random effects)	22	0.0974008	0.0615782	0.113709	0.872813
5139_32	(UNC5C)	Ischemic stroke	Inverse variance weighted (multiplicative random effects)	22	0.061764	0.0390516	0.113741	0.872813
OID20341	(TCN2)	Large artery stroke	Inverse variance weighted (multiplicative random effects)	3	-0.146357	0.0925498	0.11379	0.872813
OID31512	(CYB5R2)	Ischemic stroke	Inverse variance weighted (multiplicative random effects)	23	0.0705754	0.0446602	0.114044	0.873699
13642_90	(IFIT3)	Large artery stroke	Inverse variance weighted (multiplicative random effects)	2	-0.0765944	0.048473	0.114074	0.873699
OID21489	(MDK)	Large artery stroke	Inverse variance weighted (multiplicative random effects)	3	-0.096671	0.0611992	0.114196	0.873989
18435_40	(UBXN2B)	Large artery stroke	Inverse variance weighted (multiplicative random effects)	2	-0.071994	0.0455906	0.114304	0.87417
OID31405	(PXDNL)	Cardioembolic stroke	Inverse variance weighted (multiplicative random effects)	8	0.0413077	0.026187	0.1147	0.876173
OID21376	(GPA33)	Large artery stroke	Inverse variance weighted (multiplicative random effects)	3	-0.123208	0.078116	0.114741	0.876173
9468_8	(LMAN2)	Ischemic stroke	Inverse variance weighted (multiplicative random effects)	22	0.0626211	0.0397115	0.114818	0.876173
OID20276	(CTSB)	Ischemic stroke	Inverse variance weighted (multiplicative random effects)	23	-0.0686211	0.0435366	0.114986	0.876811
OID31439	(SH3BP1)	Cardioembolic stroke	Inverse variance weighted (multiplicative random effects)	8	0.0326361	0.020714	0.115127	0.877091
18381_16	(ALDH2)	Ischemic stroke	Inverse variance weighted (multiplicative random effects)	22	0.113901	0.072333	0.11533	0.877091
OID20150	(LACTB2)	Cardioembolic stroke	Inverse variance weighted (multiplicative random effects)	8	0.0365969	0.0232446	0.115389	0.877091
OID21500	(CTSF)	Cardioembolic stroke	Inverse variance weighted (multiplicative random effects)	8	-0.0399129	0.0253574	0.115485	0.877091
OID20362	(NID1)	Ischemic stroke	Inverse variance weighted (multiplicative random effects)	23	0.0954	0.0606165	0.115527	0.877091
15384_15	(KL)	Cardioembolic stroke	Inverse variance weighted (multiplicative random effects)	8	-0.0384232	0.0244189	0.115602	0.877091
9380_2	(PLA2G12B)	Large artery stroke	Inverse variance weighted (multiplicative random effects)	2	-0.0466068	0.0296206	0.115613	0.877091
10924_258	(CYB5D2)	Large artery stroke	Inverse variance weighted (multiplicative random effects)	2	-0.0330802	0.0210511	0.116084	0.879325
3038_9	(CXCL11)	Ischemic stroke	Inverse variance weighted (multiplicative random effects)	22	0.157841	0.100458	0.116133	0.879325
OID20579	(DECR1)	Large artery stroke	Inverse variance weighted (multiplicative random effects)	3	-0.0398582	0.0253744	0.116228	0.879325
OID30150	(PYY)	Large artery stroke	Inverse variance weighted (multiplicative random effects)	3	-0.127546	0.08125	0.116462	0.879325
4886_3	(CCL7)	Ischemic stroke	Inverse variance weighted (multiplicative random effects)	22	0.0778921	0.0496236	0.116495	0.879325
OID20254	(LTBP2)	Ischemic stroke	Inverse variance weighted (multiplicative random effects)	23	-0.0625901	0.0398809	0.116549	0.879325
4155_3	(TNC)	Ischemic stroke	Inverse variance weighted (multiplicative random effects)	22	0.0713173	0.0454488	0.116606	0.879325
13624_17	(NADK)	Ischemic stroke	Inverse variance weighted (multiplicative random effects)	22	0.0451546	0.0288002	0.116915	0.879325
3459_49	(PDGFRB)	Large artery stroke	Inverse variance weighted (multiplicative random effects)	2	-0.0386367	0.0246471	0.116976	0.879325
OID31013	(GPR158)	Ischemic stroke	Inverse variance weighted (multiplicative random effects)	23	0.06394	0.0407889	0.116979	0.879325
OID20745	(CCL17)	Cardioembolic stroke	Inverse variance weighted (multiplicative random effects)	8	0.0309865	0.0197684	0.117003	0.879325
11480_1	(ALDH3A1)	Large artery stroke	Inverse variance weighted (multiplicative random effects)	2	-0.0393729	0.0251245	0.117089	0.879325
9348_1	(C1RL)	Cardioembolic stroke	Inverse variance weighted (multiplicative random effects)	8	0.0301594	0.0192476	0.117134	0.879325
3773_15	(TEK)	Large artery stroke	Inverse variance weighted (multiplicative random effects)	2	-0.0654766	0.0417875	0.11714	0.879325
OID30204	(AIF1L)	Cardioembolic stroke	Inverse variance weighted (multiplicative random effects)	8	0.0275858	0.0176071	0.117176	0.879325
3302_58	(CST7)	Cardioembolic stroke	Inverse variance weighted (multiplicative random effects)	8	-0.0274665	0.0175441	0.117449	0.880738
OID21093	(INHBC)	Cardioembolic stroke	Inverse variance weighted (multiplicative random effects)	8	0.026559	0.0169706	0.117582	0.881044
OID21238	(CDC27)	Large artery stroke	Inverse variance weighted (multiplicative random effects)	3	-0.0466152	0.0297944	0.117685	0.881044
OID20204	(SOST)	Large artery stroke	Inverse variance weighted (multiplicative random effects)	3	-0.101856	0.0651123	0.117744	0.881044
OID21039	(ADAM8)	Large artery stroke	Inverse variance weighted (multiplicative random effects)	3	0.0717648	0.0458987	0.117924	0.88176
2925_9	(SERPINE1)	Ischemic stroke	Inverse variance weighted (multiplicative random effects)	22	0.0664172	0.042529	0.11836	0.884129
16809_1	(NME4)	Large artery stroke	Inverse variance weighted (multiplicative random effects)	2	-0.0326666	0.0209324	0.118625	0.884129
OID21128	(ALDH1A1)	Large artery stroke	Inverse variance weighted (multiplicative random effects)	3	0.0593337	0.0380361	0.118776	0.884129
12522_6	(RAD23B)	Large artery stroke	Inverse variance weighted (multiplicative random effects)	2	-0.0536612	0.0343999	0.118779	0.884129
OID30922	(CD164L2)	Cardioembolic stroke	Inverse variance weighted (multiplicative random effects)	8	0.0278789	0.0178723	0.118786	0.884129
OID20873	(KIRREL2)	Large artery stroke	Inverse variance weighted (multiplicative random effects)	3	0.0902115	0.057853	0.11892	0.884129
OID20166	(GSTA1)	Cardioembolic stroke	Inverse variance weighted (multiplicative random effects)	8	0.0168088	0.0107809	0.118966	0.884129
OID30265	(ZP3)	Ischemic stroke	Inverse variance weighted (multiplicative random effects)	23	-0.0513033	0.0329062	0.118978	0.884129
4355_13	(DAPK2)	Ischemic stroke	Inverse variance weighted (multiplicative random effects)	22	0.0613884	0.0393778	0.119006	0.884129
8479_4	(MMP10)	Ischemic stroke	Inverse variance weighted (multiplicative random effects)	22	0.0745686	0.0478506	0.119148	0.884368
OID31146	(PLSCR3)	Cardioembolic stroke	Inverse variance weighted (multiplicative random effects)	8	0.0339353	0.0217888	0.119359	0.884368
16851_50	(SCO2)	Ischemic stroke	Inverse variance weighted (multiplicative random effects)	22	0.0648128	0.0416208	0.119418	0.884368
8464_31	(RSPO4)	Ischemic stroke	Inverse variance weighted (multiplicative random effects)	22	0.0766248	0.0492223	0.11954	0.884368
9574_11	(BIN1)	Ischemic stroke	Inverse variance weighted (multiplicative random effects)	22	0.0548993	0.0352668	0.119545	0.884368
OID21512	(TFPI2)	Ischemic stroke	Inverse variance weighted (multiplicative random effects)	23	0.0788203	0.0506339	0.119548	0.884368
9388_18	(MCEE)	Large artery stroke	Inverse variance weighted (multiplicative random effects)	2	-0.0551854	0.035467	0.119717	0.884676
OID31039	(CACNB3)	Large artery stroke	Inverse variance weighted (multiplicative random effects)	3	-0.0394798	0.0253762	0.11976	0.884676
2774_10	(IL16)	Cardioembolic stroke	Inverse variance weighted (multiplicative random effects)	8	-0.0247963	0.0159451	0.11992	0.885129
13088_397	(BTC)	Large artery stroke	Inverse variance weighted (multiplicative random effects)	2	-0.0108622	0.00698844	0.120112	0.885129
OID20154	(LGALS1)	Cardioembolic stroke	Inverse variance weighted (multiplicative random effects)	8	0.0386314	0.0248555	0.120127	0.885129
OID30748	(ADIPOQ)	Cardioembolic stroke	Inverse variance weighted (multiplicative random effects)	8	0.0367935	0.0236778	0.120203	0.885129
OID20382	(FCN2)	Cardioembolic stroke	Inverse variance weighted (multiplicative random effects)	8	-0.0376961	0.0242615	0.120247	0.885129
OID30969	(COL28A1)	Large artery stroke	Inverse variance weighted (multiplicative random effects)	3	-0.092728	0.059718	0.12048	0.885744
OID21102	(PIGR)	Cardioembolic stroke	Inverse variance weighted (multiplicative random effects)	8	0.0257557	0.0165879	0.120501	0.885744
18876_77	(CHST4)	Ischemic stroke	Inverse variance weighted (multiplicative random effects)	22	0.070585	0.0455063	0.120877	0.887232
6990_44	(SDF2L1)	Large artery stroke	Inverse variance weighted (multiplicative random effects)	2	-0.0212856	0.0137283	0.121024	0.887232
OID20174	(QDPR)	Cardioembolic stroke	Inverse variance weighted (multiplicative random effects)	8	0.0293634	0.018942	0.1211	0.887232
OID30964	(UROS)	Large artery stroke	Inverse variance weighted (multiplicative random effects)	3	-0.00888247	0.00573038	0.121125	0.887232
7140_1	(CELA2A)	Cardioembolic stroke	Inverse variance weighted (multiplicative random effects)	8	0.0381403	0.0246058	0.12113	0.887232
OID30239	(ECHS1)	Ischemic stroke	Inverse variance weighted (multiplicative random effects)	23	0.0804943	0.0519644	0.121375	0.888405
16851_50	(SCO2)	Large artery stroke	Inverse variance weighted (multiplicative random effects)	2	-0.0225455	0.0145621	0.121567	0.889181
18213_30	(UBE2F)	Large artery stroke	Inverse variance weighted (multiplicative random effects)	2	-0.0507431	0.0327987	0.121838	0.889479
OID30775	(CD5L)	Large artery stroke	Inverse variance weighted (multiplicative random effects)	3	-0.05614	0.036292	0.121888	0.889479
OID20978	(AFP)	Ischemic stroke	Inverse variance weighted (multiplicative random effects)	23	-0.0638148	0.0412548	0.121901	0.889479
9348_1	(C1RL)	Ischemic stroke	Inverse variance weighted (multiplicative random effects)	22	0.0614918	0.03976	0.121965	0.889479
18175_65	(VAT1)	Large artery stroke	Inverse variance weighted (multiplicative random effects)	2	-0.0132376	0.00856222	0.122093	0.889479
3508_78	(CCL22)	Large artery stroke	Inverse variance weighted (multiplicative random effects)	2	-0.0562338	0.0363804	0.122174	0.889479
OID21359	(APBB1IP)	Cardioembolic stroke	Inverse variance weighted (multiplicative random effects)	8	0.0343618	0.0222323	0.122206	0.889479
OID20656	(HGF)	Large artery stroke	Inverse variance weighted (multiplicative random effects)	3	-0.088314	0.0572059	0.122638	0.891085
15615_8	(LILRB3)	Large artery stroke	Inverse variance weighted (multiplicative random effects)	2	0.0218443	0.0141507	0.122663	0.891085
7198_197	(FAM20B)	Ischemic stroke	Inverse variance weighted (multiplicative random effects)	22	0.175623	0.113775	0.122684	0.891085
11237_49	(PCOLCE)	Ischemic stroke	Inverse variance weighted (multiplicative random effects)	22	0.0923879	0.0598813	0.122867	0.891197
10737_96	(SERPINB1)	Ischemic stroke	Inverse variance weighted (multiplicative random effects)	22	0.0521264	0.0338052	0.123082	0.891197
OID30828	(ART5)	Ischemic stroke	Inverse variance weighted (multiplicative random effects)	23	-0.0648699	0.0420767	0.123145	0.891197
OID20372	(F7)	Ischemic stroke	Inverse variance weighted (multiplicative random effects)	23	-0.176461	0.114496	0.123268	0.891197
OID20388	(TFPI)	Cardioembolic stroke	Inverse variance weighted (multiplicative random effects)	8	-0.0252663	0.0163957	0.123308	0.891197
2992_59	(IL17RA)	Ischemic stroke	Inverse variance weighted (multiplicative random effects)	22	0.0504325	0.0327323	0.123376	0.891197
17706_4	(PPP1R1A)	Cardioembolic stroke	Inverse variance weighted (multiplicative random effects)	8	0.0300305	0.0194909	0.123378	0.891197
10396_6	(MCL1)	Ischemic stroke	Inverse variance weighted (multiplicative random effects)	22	0.0537347	0.0348798	0.123421	0.891197
9470_15	(METTL24)	Large artery stroke	Inverse variance weighted (multiplicative random effects)	2	0.0390787	0.0253777	0.123589	0.891197
13931_22	(PSMD9)	Large artery stroke	Inverse variance weighted (multiplicative random effects)	2	-0.0709513	0.0461092	0.123861	0.891197
11424_4	(FAH)	Ischemic stroke	Inverse variance weighted (multiplicative random effects)	22	0.0557202	0.0362236	0.123993	0.891197
OID21397	(EPS8L2)	Ischemic stroke	Inverse variance weighted (multiplicative random effects)	23	-0.0492099	0.0319933	0.124016	0.891197
OID20760	(ATP5IF1)	Large artery stroke	Inverse variance weighted (multiplicative random effects)	3	-0.0433901	0.0282122	0.12405	0.891197
2911_27	(MDK)	Ischemic stroke	Inverse variance weighted (multiplicative random effects)	22	0.098073	0.0637713	0.124076	0.891197
OID20095	(GPR37)	Ischemic stroke	Inverse variance weighted (multiplicative random effects)	23	0.0623608	0.0405522	0.1241	0.891197
8364_74	(UST)	Ischemic stroke	Inverse variance weighted (multiplicative random effects)	22	0.124749	0.0811522	0.124238	0.891197
OID20253	(NOTCH3)	Ischemic stroke	Inverse variance weighted (multiplicative random effects)	23	-0.102413	0.0666325	0.124296	0.891197
OID30505	(DAPK2)	Ischemic stroke	Inverse variance weighted (multiplicative random effects)	23	0.0627909	0.040854	0.124304	0.891197
OID30564	(PPL)	Ischemic stroke	Inverse variance weighted (multiplicative random effects)	23	0.0532256	0.0346367	0.124371	0.891197
OID20663	(GZMA)	Large artery stroke	Inverse variance weighted (multiplicative random effects)	3	-0.0814362	0.0530013	0.124417	0.891197
11187_11	(CLEC12A)	Ischemic stroke	Inverse variance weighted (multiplicative random effects)	22	0.0560414	0.0364815	0.124499	0.891197
OID21279	(SEPTIN9)	Large artery stroke	Inverse variance weighted (multiplicative random effects)	3	-0.0227496	0.0148176	0.124709	0.892087
OID31445	(SLC9A3R2)	Cardioembolic stroke	Inverse variance weighted (multiplicative random effects)	8	0.0704884	0.0459253	0.124821	0.892227
5509_7	(EGF)	Ischemic stroke	Inverse variance weighted (multiplicative random effects)	22	0.0649076	0.0422981	0.1249	0.892227
OID21159	(GRN)	Ischemic stroke	Inverse variance weighted (multiplicative random effects)	23	0.0756105	0.0493058	0.125153	0.892645
12534_10	(CALCOCO2)	Large artery stroke	Inverse variance weighted (multiplicative random effects)	2	0.0568763	0.0370938	0.125199	0.892645
OID20383	(HSPG2)	Large artery stroke	Inverse variance weighted (multiplicative random effects)	3	0.0510352	0.0332864	0.125223	0.892645
3050_7	(VWF)	Ischemic stroke	Inverse variance weighted (multiplicative random effects)	22	0.251977	0.16442	0.125394	0.892645
OID21486	(NBL1)	Ischemic stroke	Inverse variance weighted (multiplicative random effects)	23	-0.0594154	0.0387735	0.125432	0.892645
OID20238	(PLTP)	Large artery stroke	Inverse variance weighted (multiplicative random effects)	3	-0.0866485	0.0565748	0.125627	0.892645
12422_143	(ALOX15B)	Large artery stroke	Inverse variance weighted (multiplicative random effects)	2	0.0246412	0.016092	0.125702	0.892645
OID30372	(DDT)	Ischemic stroke	Inverse variance weighted (multiplicative random effects)	23	0.059828	0.039072	0.125714	0.892645
6227_1	(KLK10)	Ischemic stroke	Inverse variance weighted (multiplicative random effects)	22	0.0659873	0.0430964	0.125731	0.892645
OID20358	(CTSD)	Cardioembolic stroke	Inverse variance weighted (multiplicative random effects)	8	-0.0380718	0.024909	0.126405	0.896387
4440_15	(FCRL3)	Ischemic stroke	Inverse variance weighted (multiplicative random effects)	22	0.06983	0.0457031	0.126536	0.896387
OID31096	(PALM2AKAP2)	Cardioembolic stroke	Inverse variance weighted (multiplicative random effects)	8	0.0367284	0.0240394	0.126552	0.896387
9343_16	(IL2RB)	Ischemic stroke	Inverse variance weighted (multiplicative random effects)	22	0.258045	0.16897	0.12672	0.896387
OID21226	(DDX58)	Cardioembolic stroke	Inverse variance weighted (multiplicative random effects)	8	0.028241	0.018496	0.126792	0.896387
OID20330	(FAP)	Ischemic stroke	Inverse variance weighted (multiplicative random effects)	23	-0.0891419	0.0583859	0.126818	0.896387
OID20860	(KRT5)	Ischemic stroke	Inverse variance weighted (multiplicative random effects)	23	-0.0491088	0.0321704	0.126881	0.896387
OID30726	(SAA4)	Large artery stroke	Inverse variance weighted (multiplicative random effects)	3	-0.0197876	0.0129648	0.126947	0.896387
9337_43	(TAC1)	Cardioembolic stroke	Inverse variance weighted (multiplicative random effects)	8	-0.030022	0.0197043	0.127602	0.899655
OID20332	(COL18A1)	Ischemic stroke	Inverse variance weighted (multiplicative random effects)	23	0.0554569	0.0364084	0.127711	0.899655
OID20905	(EREG)	Large artery stroke	Inverse variance weighted (multiplicative random effects)	3	-0.0633772	0.0416258	0.127872	0.899655
5646_20	(RNASE6)	Ischemic stroke	Inverse variance weighted (multiplicative random effects)	22	0.0873913	0.0574085	0.127941	0.899655
OID31150	(C17orf49)	Ischemic stroke	Inverse variance weighted (multiplicative random effects)	23	0.0774141	0.0508665	0.128032	0.899655
OID20299	(CCN3)	Ischemic stroke	Inverse variance weighted (multiplicative random effects)	23	-0.0699807	0.0459853	0.128058	0.899655
OID20654	(C1QA)	Large artery stroke	Inverse variance weighted (multiplicative random effects)	3	-0.0398757	0.0262152	0.128237	0.899655
OID20279	(CRTAC1)	Ischemic stroke	Inverse variance weighted (multiplicative random effects)	23	-0.0665066	0.0437272	0.128274	0.899655
OID31091	(GFRAL)	Cardioembolic stroke	Inverse variance weighted (multiplicative random effects)	8	0.0314291	0.0206714	0.128406	0.899655
OID30418	(NPC2)	Large artery stroke	Inverse variance weighted (multiplicative random effects)	3	-0.0452482	0.0297663	0.128482	0.899655
2677_1	(EGFR)	Large artery stroke	Inverse variance weighted (multiplicative random effects)	2	-0.0706479	0.0464857	0.128567	0.899655
18880_81	(COL3A1)	Large artery stroke	Inverse variance weighted (multiplicative random effects)	2	0.0463816	0.0305205	0.12859	0.899655
OID30778	(APCS)	Cardioembolic stroke	Inverse variance weighted (multiplicative random effects)	8	-0.0274478	0.0180662	0.128689	0.899655
15585_304	(FBLN5)	Ischemic stroke	Inverse variance weighted (multiplicative random effects)	22	0.0852738	0.0561278	0.128692	0.899655
13405_61	(SPINK2)	Large artery stroke	Inverse variance weighted (multiplicative random effects)	2	-0.0551246	0.0362921	0.128784	0.899655
OID20297	(SCARF1)	Large artery stroke	Inverse variance weighted (multiplicative random effects)	3	-0.072312	0.0476135	0.128831	0.899655
OID20686	(CCL21)	Ischemic stroke	Inverse variance weighted (multiplicative random effects)	23	0.123972	0.081685	0.129094	0.899655
OID21101	(GUCA2A)	Cardioembolic stroke	Inverse variance weighted (multiplicative random effects)	8	0.0548909	0.0361751	0.129174	0.899655
OID21488	(SEZ6L)	Large artery stroke	Inverse variance weighted (multiplicative random effects)	3	-0.115745	0.0762885	0.129216	0.899655
OID20810	(ANXA5)	Cardioembolic stroke	Inverse variance weighted (multiplicative random effects)	8	0.0210176	0.0138562	0.129306	0.899655
OID30612	(ADH1B)	Cardioembolic stroke	Inverse variance weighted (multiplicative random effects)	8	0.0295161	0.0194589	0.129307	0.899655
OID20381	(GP1BA)	Ischemic stroke	Inverse variance weighted (multiplicative random effects)	23	0.192492	0.126905	0.129313	0.899655
OID21269	(ACAA1)	Cardioembolic stroke	Inverse variance weighted (multiplicative random effects)	8	-0.0248891	0.0164189	0.129548	0.900689
2977_7	(EDAR)	Cardioembolic stroke	Inverse variance weighted (multiplicative random effects)	8	0.050607	0.033407	0.129808	0.90189
7083_74	(MATN4)	Cardioembolic stroke	Inverse variance weighted (multiplicative random effects)	8	-0.0541846	0.0357935	0.130074	0.903135
OID20393	(CR2)	Ischemic stroke	Inverse variance weighted (multiplicative random effects)	23	0.100479	0.0664089	0.130269	0.90328
OID30554	(VEGFB)	Large artery stroke	Inverse variance weighted (multiplicative random effects)	3	-0.0218025	0.0144105	0.130292	0.90328
9595_11	(B4GALT2)	Ischemic stroke	Inverse variance weighted (multiplicative random effects)	22	0.135922	0.0898654	0.130405	0.90328
6472_40	(PMEL)	Cardioembolic stroke	Inverse variance weighted (multiplicative random effects)	8	-0.0276646	0.0182985	0.130571	0.90328
OID20149	(PM20D1)	Ischemic stroke	Inverse variance weighted (multiplicative random effects)	23	-0.0785203	0.0519382	0.130584	0.90328
OID30837	(BOLA1)	Cardioembolic stroke	Inverse variance weighted (multiplicative random effects)	8	0.0419141	0.0277269	0.130616	0.90328
14012_17	(DHX58)	Cardioembolic stroke	Inverse variance weighted (multiplicative random effects)	8	-0.0233245	0.0154402	0.130881	0.904061
OID30160	(NFKB1)	Large artery stroke	Inverse variance weighted (multiplicative random effects)	3	-0.0377348	0.0249808	0.130902	0.904061
OID30388	(TREH)	Large artery stroke	Inverse variance weighted (multiplicative random effects)	3	0.117539	0.0778336	0.13101	0.904205
15603_20	(ITGA2)	Cardioembolic stroke	Inverse variance weighted (multiplicative random effects)	8	0.0300689	0.019955	0.131854	0.908222
OID30974	(FBN2)	Large artery stroke	Inverse variance weighted (multiplicative random effects)	3	0.0238722	0.0158514	0.132069	0.908222
OID21299	(DDAH1)	Large artery stroke	Inverse variance weighted (multiplicative random effects)	3	-0.0242285	0.0160895	0.132103	0.908222
13934_3	(MCF2L)	Large artery stroke	Inverse variance weighted (multiplicative random effects)	2	-0.0320516	0.0212847	0.132106	0.908222
OID21352	(OMG)	Large artery stroke	Inverse variance weighted (multiplicative random effects)	3	-0.0667622	0.0443801	0.132497	0.908222
OID20968	(FRZB)	Large artery stroke	Inverse variance weighted (multiplicative random effects)	3	-0.0698934	0.0464633	0.132512	0.908222
OID20680	(CD276)	Ischemic stroke	Inverse variance weighted (multiplicative random effects)	23	-0.0529174	0.0351972	0.132721	0.908222
OID30099	(MEGF11)	Large artery stroke	Inverse variance weighted (multiplicative random effects)	3	-0.0519653	0.0345649	0.132732	0.908222
OID30202	(PYDC1)	Cardioembolic stroke	Inverse variance weighted (multiplicative random effects)	8	0.0455621	0.030309	0.132774	0.908222
OID31461	(PTPRK)	Large artery stroke	Inverse variance weighted (multiplicative random effects)	3	-0.225753	0.150177	0.132776	0.908222
OID20784	(REG4)	Cardioembolic stroke	Inverse variance weighted (multiplicative random effects)	8	0.0370144	0.024628	0.132855	0.908222
OID21119	(CD177)	Large artery stroke	Inverse variance weighted (multiplicative random effects)	3	0.0530076	0.0352716	0.132879	0.908222
OID30423	(SPRED2)	Large artery stroke	Inverse variance weighted (multiplicative random effects)	3	-0.0166923	0.0111094	0.132957	0.908222
9204_33	(POMC)	Cardioembolic stroke	Inverse variance weighted (multiplicative random effects)	8	-0.0214554	0.0142808	0.132995	0.908222
OID20665	(FASLG)	Ischemic stroke	Inverse variance weighted (multiplicative random effects)	23	0.22784	0.151754	0.133257	0.908222
OID20974	(ADGRB3)	Ischemic stroke	Inverse variance weighted (multiplicative random effects)	23	-0.0402477	0.0268127	0.133338	0.908222
OID20234	(TYMP)	Cardioembolic stroke	Inverse variance weighted (multiplicative random effects)	8	0.0352388	0.0234822	0.133443	0.908222
OID20438	(LRRN1)	Ischemic stroke	Inverse variance weighted (multiplicative random effects)	23	-0.0732389	0.0488054	0.133451	0.908222
7208_60	(MGAT4C)	Ischemic stroke	Inverse variance weighted (multiplicative random effects)	22	0.0630036	0.0419935	0.133532	0.908222
OID20781	(LGALS9)	Large artery stroke	Inverse variance weighted (multiplicative random effects)	3	-0.0709263	0.0473002	0.133746	0.908222
OID30279	(BPIFA2)	Large artery stroke	Inverse variance weighted (multiplicative random effects)	3	-0.205378	0.13699	0.133817	0.908222
8243_55	(SPINK1)	Large artery stroke	Inverse variance weighted (multiplicative random effects)	2	-0.0592152	0.0395052	0.133894	0.908222
OID30607	(PRR4)	Cardioembolic stroke	Inverse variance weighted (multiplicative random effects)	8	0.0238656	0.0159219	0.133896	0.908222
2615_60	(EFNA5)	Cardioembolic stroke	Inverse variance weighted (multiplicative random effects)	8	-0.0307967	0.0205491	0.133954	0.908222
3440_7	(GZMA)	Ischemic stroke	Inverse variance weighted (multiplicative random effects)	22	0.154363	0.103032	0.134079	0.908222
2652_15	(PLAUR)	Ischemic stroke	Inverse variance weighted (multiplicative random effects)	22	0.0799645	0.0533877	0.134183	0.908222
OID21159	(GRN)	Cardioembolic stroke	Inverse variance weighted (multiplicative random effects)	8	0.0338231	0.0225845	0.134231	0.908222
8360_169	(NCR1)	Large artery stroke	Inverse variance weighted (multiplicative random effects)	2	-0.0287514	0.0192046	0.134364	0.908222
3403_1	(TPSB2)	Cardioembolic stroke	Inverse variance weighted (multiplicative random effects)	8	-0.0255357	0.0170587	0.134412	0.908222
OID21094	(PIK3IP1)	Cardioembolic stroke	Inverse variance weighted (multiplicative random effects)	8	0.0170874	0.0114154	0.134427	0.908222
OID20169	(SDC1)	Cardioembolic stroke	Inverse variance weighted (multiplicative random effects)	8	-0.0709201	0.0473805	0.13444	0.908222
16900_29	(MDGA1)	Cardioembolic stroke	Inverse variance weighted (multiplicative random effects)	8	0.0278338	0.0185972	0.13448	0.908222
OID20359	(TNC)	Ischemic stroke	Inverse variance weighted (multiplicative random effects)	23	0.0838249	0.0560108	0.134501	0.908222
OID30156	(EIF5)	Large artery stroke	Inverse variance weighted (multiplicative random effects)	3	-0.069274	0.0463068	0.134659	0.908222
OID30236	(AAMDC)	Ischemic stroke	Inverse variance weighted (multiplicative random effects)	23	0.0586417	0.0392268	0.13493	0.908222
OID20237	(UMOD)	Large artery stroke	Inverse variance weighted (multiplicative random effects)	3	0.0686036	0.0458915	0.134938	0.908222
OID21123	(OGN)	Ischemic stroke	Inverse variance weighted (multiplicative random effects)	23	-0.0423913	0.0283599	0.134977	0.908222
3195_50	(GNLY)	Ischemic stroke	Inverse variance weighted (multiplicative random effects)	22	0.070027	0.0468536	0.135021	0.908222
7957_2	(SCG3)	Ischemic stroke	Inverse variance weighted (multiplicative random effects)	22	0.0754929	0.0505119	0.13503	0.908222
8960_3	(ERAP2)	Large artery stroke	Inverse variance weighted (multiplicative random effects)	2	-0.048012	0.0321353	0.13516	0.908222
17357_33	(SEPSECS)	Cardioembolic stroke	Inverse variance weighted (multiplicative random effects)	8	-0.0220541	0.0147627	0.1352	0.908222
OID21156	(CLPS)	Large artery stroke	Inverse variance weighted (multiplicative random effects)	3	-0.0889796	0.0595708	0.13526	0.908222
OID30276	(PRRT3)	Cardioembolic stroke	Inverse variance weighted (multiplicative random effects)	8	0.0284841	0.0190787	0.135443	0.908867
OID30691	(TGOLN2)	Cardioembolic stroke	Inverse variance weighted (multiplicative random effects)	8	0.0271509	0.0181904	0.135544	0.908959
OID30718	(HGFAC)	Cardioembolic stroke	Inverse variance weighted (multiplicative random effects)	8	0.0520042	0.0348777	0.135949	0.91013
4314_12	(DCTPP1)	Large artery stroke	Inverse variance weighted (multiplicative random effects)	2	0.0566298	0.0380029	0.136186	0.91013
OID20490	(FGF5)	Ischemic stroke	Inverse variance weighted (multiplicative random effects)	23	-0.06307	0.0423256	0.136194	0.91013
4534_10	(PRSS22)	Cardioembolic stroke	Inverse variance weighted (multiplicative random effects)	8	-0.0398034	0.0267198	0.136315	0.91013
3044_3	(CCL18)	Cardioembolic stroke	Inverse variance weighted (multiplicative random effects)	8	0.0280547	0.0188342	0.13634	0.91013
12524_18	(SAT2)	Large artery stroke	Inverse variance weighted (multiplicative random effects)	2	-0.0233735	0.0156954	0.136437	0.91013
OID20139	(AGXT)	Ischemic stroke	Inverse variance weighted (multiplicative random effects)	23	0.0610429	0.0409987	0.136514	0.91013
OID20548	(CEACAM21)	Large artery stroke	Inverse variance weighted (multiplicative random effects)	3	0.0304062	0.0204244	0.136561	0.91013
OID20491	(CSF3)	Cardioembolic stroke	Inverse variance weighted (multiplicative random effects)	8	-0.0281892	0.0189471	0.136808	0.91013
OID20289	(CPB1)	Large artery stroke	Inverse variance weighted (multiplicative random effects)	3	-0.131513	0.0884205	0.13692	0.91013
OID20247	(PLAT)	Ischemic stroke	Inverse variance weighted (multiplicative random effects)	23	-0.0565906	0.0380649	0.137097	0.91013
OID20759	(SPON1)	Ischemic stroke	Inverse variance weighted (multiplicative random effects)	23	-0.0769093	0.0517334	0.137108	0.91013
OID21361	(IQGAP2)	Ischemic stroke	Inverse variance weighted (multiplicative random effects)	23	0.0608687	0.0409457	0.137128	0.91013
OID20282	(CXCL16)	Cardioembolic stroke	Inverse variance weighted (multiplicative random effects)	8	0.0300894	0.020246	0.13723	0.91013
5737_61	(SEMA4D)	Ischemic stroke	Inverse variance weighted (multiplicative random effects)	22	0.167836	0.112933	0.137236	0.91013
OID21299	(DDAH1)	Cardioembolic stroke	Inverse variance weighted (multiplicative random effects)	8	0.0362479	0.0243919	0.137262	0.91013
2991_9	(IL1R1)	Cardioembolic stroke	Inverse variance weighted (multiplicative random effects)	8	-0.0297704	0.0200357	0.137313	0.91013
18875_125	(COL2A1)	Ischemic stroke	Inverse variance weighted (multiplicative random effects)	22	0.0569247	0.038329	0.137501	0.91013
OID21143	(DBI)	Cardioembolic stroke	Inverse variance weighted (multiplicative random effects)	8	0.0356639	0.0240144	0.137515	0.91013
OID21316	(CD38)	Ischemic stroke	Inverse variance weighted (multiplicative random effects)	23	0.0876045	0.0589934	0.137547	0.91013
OID21011	(PVR)	Ischemic stroke	Inverse variance weighted (multiplicative random effects)	23	-0.0511047	0.034415	0.137556	0.91013
OID21330	(GFRA2)	Ischemic stroke	Inverse variance weighted (multiplicative random effects)	23	0.0890202	0.0600279	0.138079	0.913008
12727_7	(PTGFRN)	Ischemic stroke	Inverse variance weighted (multiplicative random effects)	22	-0.0559009	0.037715	0.138289	0.913303
OID30428	(TLR4)	Large artery stroke	Inverse variance weighted (multiplicative random effects)	3	-0.159868	0.107897	0.138429	0.913303
13597_20	(RAB31)	Ischemic stroke	Inverse variance weighted (multiplicative random effects)	22	0.0638085	0.0430728	0.138497	0.913303
12008_3	(CD7)	Large artery stroke	Inverse variance weighted (multiplicative random effects)	2	0.0621596	0.0419934	0.138813	0.913303
13740_51	(FRZB)	Ischemic stroke	Inverse variance weighted (multiplicative random effects)	22	0.107748	0.0728094	0.138908	0.913303
15539_15	(SLITRK1)	Ischemic stroke	Inverse variance weighted (multiplicative random effects)	22	0.0735547	0.0497073	0.138939	0.913303
5656_53	(ENDOU)	Cardioembolic stroke	Inverse variance weighted (multiplicative random effects)	8	-0.0162756	0.0110049	0.139155	0.913303
OID30241	(KHK)	Ischemic stroke	Inverse variance weighted (multiplicative random effects)	23	0.0657151	0.0444526	0.139322	0.913303
OID31443	(CEACAM19)	Ischemic stroke	Inverse variance weighted (multiplicative random effects)	23	0.0662766	0.0448379	0.139371	0.913303
7128_9	(VWA2)	Ischemic stroke	Inverse variance weighted (multiplicative random effects)	22	0.0852688	0.0576871	0.139374	0.913303
OID20158	(IL19)	Large artery stroke	Inverse variance weighted (multiplicative random effects)	3	-0.0760226	0.0514365	0.13941	0.913303
8468_19	(KLK3)	Ischemic stroke	Inverse variance weighted (multiplicative random effects)	22	0.0525119	0.0355309	0.139429	0.913303
OID20230	(HSPB1)	Large artery stroke	Inverse variance weighted (multiplicative random effects)	3	-0.0359701	0.0243422	0.139491	0.913303
3041_55	(MRC2)	Ischemic stroke	Inverse variance weighted (multiplicative random effects)	22	0.0537975	0.0364078	0.139505	0.913303
15452_5	(NT5E)	Ischemic stroke	Inverse variance weighted (multiplicative random effects)	22	-0.0636176	0.0430545	0.139514	0.913303
4964_67	(ERAP1)	Large artery stroke	Inverse variance weighted (multiplicative random effects)	2	-0.0377767	0.0255697	0.139568	0.913303
OID30101	(PGLYRP4)	Cardioembolic stroke	Inverse variance weighted (multiplicative random effects)	8	0.0235993	0.0159825	0.139789	0.913303
OID31448	(INSL5)	Large artery stroke	Inverse variance weighted (multiplicative random effects)	3	-0.0406218	0.0275123	0.13981	0.913303
3280_49	(ACAN)	Cardioembolic stroke	Inverse variance weighted (multiplicative random effects)	8	-0.0324834	0.0220073	0.139937	0.913303
OID30149	(PROCR)	Large artery stroke	Inverse variance weighted (multiplicative random effects)	3	-0.0833568	0.0564896	0.140048	0.913303
14076_74	(CST4)	Cardioembolic stroke	Inverse variance weighted (multiplicative random effects)	8	-0.0347011	0.0235182	0.140078	0.913303
9484_75	(DSG2)	Ischemic stroke	Inverse variance weighted (multiplicative random effects)	22	0.141857	0.0961664	0.140181	0.913303
OID20337	(PRCP)	Large artery stroke	Inverse variance weighted (multiplicative random effects)	3	-0.0483054	0.0327509	0.14023	0.913303
OID21448	(NUCB2)	Cardioembolic stroke	Inverse variance weighted (multiplicative random effects)	8	0.0421825	0.0285996	0.140231	0.913303
OID20406	(DPP4)	Ischemic stroke	Inverse variance weighted (multiplicative random effects)	23	-0.0636347	0.043196	0.140707	0.91583
OID20102	(CEACAM8)	Ischemic stroke	Inverse variance weighted (multiplicative random effects)	23	0.0687961	0.0467233	0.140908	0.915926
OID20677	(EPHA1)	Large artery stroke	Inverse variance weighted (multiplicative random effects)	3	0.0287107	0.0194991	0.14091	0.915926
13427_66	(MAN1C1)	Ischemic stroke	Inverse variance weighted (multiplicative random effects)	22	0.0762157	0.0517736	0.140995	0.915926
4548_4	(FUT3)	Ischemic stroke	Inverse variance weighted (multiplicative random effects)	22	0.0592884	0.0402828	0.141074	0.915926
6520_87	(MGP)	Ischemic stroke	Inverse variance weighted (multiplicative random effects)	22	0.0803065	0.0545843	0.141227	0.916347
9266_1	(TREM1)	Cardioembolic stroke	Inverse variance weighted (multiplicative random effects)	8	-0.0230768	0.0157	0.141599	0.917999
OID30326	(TCTN3)	Large artery stroke	Inverse variance weighted (multiplicative random effects)	3	-0.0439619	0.0299133	0.141658	0.917999
OID30567	(RALB)	Ischemic stroke	Inverse variance weighted (multiplicative random effects)	23	-0.0455313	0.0309988	0.141885	0.918705
17164_15	(ANXA4)	Large artery stroke	Inverse variance weighted (multiplicative random effects)	2	-0.0684066	0.046614	0.142236	0.918705
OID20508	(SULT2A1)	Ischemic stroke	Inverse variance weighted (multiplicative random effects)	23	0.0559023	0.0380934	0.142239	0.918705
8957_72	(ERLEC1)	Ischemic stroke	Inverse variance weighted (multiplicative random effects)	22	0.0815374	0.0555951	0.142477	0.918705
12008_3	(CD7)	Ischemic stroke	Inverse variance weighted (multiplicative random effects)	22	0.103416	0.0705133	0.142482	0.918705
6364_7	(TAPBPL)	Cardioembolic stroke	Inverse variance weighted (multiplicative random effects)	8	-0.0145159	0.00989949	0.142558	0.918705
3181_50	(CTSS)	Cardioembolic stroke	Inverse variance weighted (multiplicative random effects)	8	-0.0435566	0.0297072	0.142594	0.918705
OID21454	(LEFTY2)	Large artery stroke	Inverse variance weighted (multiplicative random effects)	3	-0.193084	0.131698	0.142617	0.918705
9816_37	(ISOC1)	Large artery stroke	Inverse variance weighted (multiplicative random effects)	2	-0.0639091	0.0436015	0.142716	0.918705
OID20304	(SIRPA)	Ischemic stroke	Inverse variance weighted (multiplicative random effects)	23	-0.0840895	0.0573696	0.142716	0.918705
11273_176	(GSTT2B)	Large artery stroke	Inverse variance weighted (multiplicative random effects)	2	-0.0362979	0.0247695	0.142804	0.918705
4961_17	(ANXA2)	Large artery stroke	Inverse variance weighted (multiplicative random effects)	2	-0.0416159	0.0284076	0.142933	0.918705
OID20194	(THOP1)	Cardioembolic stroke	Inverse variance weighted (multiplicative random effects)	8	0.0353046	0.0241035	0.143	0.918705
2778_10	(IL22)	Large artery stroke	Inverse variance weighted (multiplicative random effects)	2	-0.0492462	0.0336221	0.143004	0.918705
2658_27	(NTRK3)	Ischemic stroke	Inverse variance weighted (multiplicative random effects)	22	-0.0893323	0.0610294	0.14326	0.919779
OID30289	(GRHPR)	Ischemic stroke	Inverse variance weighted (multiplicative random effects)	23	0.0720152	0.0492308	0.14352	0.920337
8841_65	(CILP2)	Ischemic stroke	Inverse variance weighted (multiplicative random effects)	22	-0.0727743	0.0497579	0.143585	0.920337
5691_2	(CRISPLD2)	Ischemic stroke	Inverse variance weighted (multiplicative random effects)	22	0.0743349	0.050829	0.143618	0.920337
OID30200	(CBS)	Cardioembolic stroke	Inverse variance weighted (multiplicative random effects)	8	-0.0226783	0.0155125	0.143758	0.920337
OID31144	(CRYGD)	Ischemic stroke	Inverse variance weighted (multiplicative random effects)	23	0.0549503	0.0375922	0.143811	0.920337
OID21266	(HPGDS)	Ischemic stroke	Inverse variance weighted (multiplicative random effects)	23	-0.0838426	0.0573728	0.143915	0.920337
OID21116	(IL1R1)	Ischemic stroke	Inverse variance weighted (multiplicative random effects)	23	-0.117672	0.080538	0.143997	0.920337
OID20224	(ROR1)	Large artery stroke	Inverse variance weighted (multiplicative random effects)	3	0.0463328	0.0317161	0.144054	0.920337
OID20916	(PSG1)	Large artery stroke	Inverse variance weighted (multiplicative random effects)	3	0.114831	0.0786977	0.144527	0.922598
3292_75	(CD48)	Ischemic stroke	Inverse variance weighted (multiplicative random effects)	22	0.155553	0.106632	0.144626	0.922598
5090_49	(LILRB1)	Large artery stroke	Inverse variance weighted (multiplicative random effects)	2	-0.0160413	0.0109977	0.144674	0.922598
OID21321	(TAFA5)	Cardioembolic stroke	Inverse variance weighted (multiplicative random effects)	8	0.0296105	0.0203265	0.145187	0.925276
OID20151	(FADD)	Large artery stroke	Inverse variance weighted (multiplicative random effects)	3	-0.035164	0.0241586	0.145518	0.925276
5634_39	(POFUT1)	Cardioembolic stroke	Inverse variance weighted (multiplicative random effects)	8	-0.0372568	0.0255996	0.145568	0.925276
OID31367	(LACRT)	Ischemic stroke	Inverse variance weighted (multiplicative random effects)	23	0.0538923	0.0370335	0.145606	0.925276
8299_66	(LILRA4)	Large artery stroke	Inverse variance weighted (multiplicative random effects)	2	-0.087213	0.0599379	0.145654	0.925276
9962_1	(CDHR5)	Cardioembolic stroke	Inverse variance weighted (multiplicative random effects)	8	0.0210374	0.0144609	0.14573	0.925276
17777_31	(SDSL)	Large artery stroke	Inverse variance weighted (multiplicative random effects)	2	-0.0397502	0.0273289	0.145804	0.925276
16763_11	(LECT2)	Cardioembolic stroke	Inverse variance weighted (multiplicative random effects)	8	0.0312355	0.0214803	0.145905	0.925276
OID31408	(REG3G)	Cardioembolic stroke	Inverse variance weighted (multiplicative random effects)	8	0.0285509	0.0196346	0.145916	0.925276
OID30730	(PZP)	Large artery stroke	Inverse variance weighted (multiplicative random effects)	3	0.0276236	0.0190033	0.146052	0.925276
6461_54	(APOC3)	Ischemic stroke	Inverse variance weighted (multiplicative random effects)	22	0.0684345	0.0470965	0.146205	0.925276
3378_49	(KLK7)	Cardioembolic stroke	Inverse variance weighted (multiplicative random effects)	8	-0.0309255	0.0212853	0.14625	0.925276
OID31011	(PPP1R14A)	Cardioembolic stroke	Inverse variance weighted (multiplicative random effects)	8	0.0348648	0.0239967	0.146251	0.925276
19143_38	(CYB5R2)	Cardioembolic stroke	Inverse variance weighted (multiplicative random effects)	8	-0.0284318	0.0195774	0.146426	0.925348
OID30491	(ADAM12)	Cardioembolic stroke	Inverse variance weighted (multiplicative random effects)	8	0.0410411	0.028262	0.146456	0.925348
9337_43	(TAC1)	Ischemic stroke	Inverse variance weighted (multiplicative random effects)	22	0.105885	0.0729285	0.146529	0.925348
9017_58	(LCT)	Cardioembolic stroke	Inverse variance weighted (multiplicative random effects)	8	-0.0659123	0.045464	0.147123	0.928532
5744_12	(MENT)	Cardioembolic stroke	Inverse variance weighted (multiplicative random effects)	8	0.0212344	0.014656	0.147378	0.929093
6342_10	(NPNT)	Large artery stroke	Inverse variance weighted (multiplicative random effects)	2	-0.0613952	0.042396	0.147579	0.929093
OID21351	(ICOSLG)	Cardioembolic stroke	Inverse variance weighted (multiplicative random effects)	8	0.0426044	0.0294305	0.147722	0.929093
OID21432	(ACP6)	Large artery stroke	Inverse variance weighted (multiplicative random effects)	3	-0.0508052	0.0350957	0.147723	0.929093
OID21312	(IGSF3)	Large artery stroke	Inverse variance weighted (multiplicative random effects)	3	-0.0149747	0.0103445	0.14773	0.929093
12975_11	(KRT20)	Ischemic stroke	Inverse variance weighted (multiplicative random effects)	22	0.0676213	0.0467317	0.147893	0.929093
6393_63	(HSP90B1)	Large artery stroke	Inverse variance weighted (multiplicative random effects)	2	-0.034573	0.0238963	0.147954	0.929093
OID21371	(GALNT10)	Ischemic stroke	Inverse variance weighted (multiplicative random effects)	23	0.277039	0.191486	0.147956	0.929093
7628_40	(CRELD1)	Large artery stroke	Inverse variance weighted (multiplicative random effects)	2	0.0512598	0.0354422	0.148096	0.929093
3302_58	(CST7)	Ischemic stroke	Inverse variance weighted (multiplicative random effects)	22	0.0832897	0.0576022	0.148192	0.929093
OID20117	(ADH4)	Ischemic stroke	Inverse variance weighted (multiplicative random effects)	23	0.0538874	0.037268	0.148194	0.929093
OID21382	(VAT1)	Cardioembolic stroke	Inverse variance weighted (multiplicative random effects)	8	0.0415486	0.0287413	0.148288	0.92912
OID20649	(CD6)	Ischemic stroke	Inverse variance weighted (multiplicative random effects)	23	0.146467	0.1014	0.148615	0.930512
OID20584	(CD4)	Ischemic stroke	Inverse variance weighted (multiplicative random effects)	23	0.124976	0.0865584	0.148785	0.930512
8795_48	(TFRC)	Ischemic stroke	Inverse variance weighted (multiplicative random effects)	22	-0.117459	0.0813658	0.148854	0.930512
OID21039	(ADAM8)	Cardioembolic stroke	Inverse variance weighted (multiplicative random effects)	8	0.0322512	0.0223429	0.148889	0.930512
5443_62	(NPPA)	Ischemic stroke	Inverse variance weighted (multiplicative random effects)	22	0.0612292	0.0424252	0.148957	0.930512
5337_64	(CD86)	Ischemic stroke	Inverse variance weighted (multiplicative random effects)	22	0.0990262	0.0686854	0.149377	0.932285
8766_29	(LILRA5)	Cardioembolic stroke	Inverse variance weighted (multiplicative random effects)	8	-0.0255876	0.0177518	0.149468	0.932285
OID21084	(WARS1)	Cardioembolic stroke	Inverse variance weighted (multiplicative random effects)	8	0.0417676	0.0289842	0.149572	0.932285
OID20483	(PRDX3)	Ischemic stroke	Inverse variance weighted (multiplicative random effects)	23	0.0612184	0.0424848	0.149599	0.932285
8005_1	(MXRA7)	Ischemic stroke	Inverse variance weighted (multiplicative random effects)	22	0.0424072	0.0294375	0.149702	0.932367
OID20753	(MEPE)	Ischemic stroke	Inverse variance weighted (multiplicative random effects)	23	-0.0590449	0.0410134	0.149967	0.933428
OID20391	(FCGR2A)	Ischemic stroke	Inverse variance weighted (multiplicative random effects)	23	0.0987738	0.0686297	0.150086	0.933428
OID30510	(SLITRK1)	Cardioembolic stroke	Inverse variance weighted (multiplicative random effects)	8	0.0506709	0.0352137	0.150163	0.933428
OID21104	(THBS2)	Ischemic stroke	Inverse variance weighted (multiplicative random effects)	23	-0.0559786	0.0389087	0.150232	0.933428
17739_1	(HADH)	Large artery stroke	Inverse variance weighted (multiplicative random effects)	2	-0.0553737	0.0385123	0.150485	0.933804
OID21148	(SPINK5)	Ischemic stroke	Inverse variance weighted (multiplicative random effects)	23	-0.102758	0.0714903	0.150612	0.933804
OID30756	(CLEC3B)	Cardioembolic stroke	Inverse variance weighted (multiplicative random effects)	8	0.0579051	0.0402887	0.150645	0.933804
OID31403	(TDP1)	Ischemic stroke	Inverse variance weighted (multiplicative random effects)	23	0.0699362	0.0486727	0.150756	0.933804
7089_42	(SYT11)	Ischemic stroke	Inverse variance weighted (multiplicative random effects)	22	0.0713469	0.0496557	0.150766	0.933804
OID31511	(C10orf99)	Ischemic stroke	Inverse variance weighted (multiplicative random effects)	23	0.0574095	0.0399739	0.150953	0.933804
15395_15	(GSTM1)	Ischemic stroke	Inverse variance weighted (multiplicative random effects)	22	0.0617231	0.0429852	0.151026	0.933804
OID20203	(RNASE3)	Large artery stroke	Inverse variance weighted (multiplicative random effects)	3	0.0555129	0.0386728	0.151158	0.933804
5231_79	(PCSK9)	Cardioembolic stroke	Inverse variance weighted (multiplicative random effects)	8	0.0307544	0.0214249	0.151159	0.933804
OID20210	(MARCO)	Cardioembolic stroke	Inverse variance weighted (multiplicative random effects)	8	-0.0205107	0.0142897	0.15119	0.933804
OID30121	(ARL2BP)	Large artery stroke	Inverse variance weighted (multiplicative random effects)	3	-0.0319098	0.022242	0.151383	0.934441
3484_60	(AGT)	Large artery stroke	Inverse variance weighted (multiplicative random effects)	2	-0.0498585	0.0347881	0.1518	0.935502
OID21100	(MPO)	Ischemic stroke	Inverse variance weighted (multiplicative random effects)	23	0.140156	0.0977968	0.151819	0.935502
OID20390	(NRP1)	Large artery stroke	Inverse variance weighted (multiplicative random effects)	3	0.144812	0.101047	0.151825	0.935502
OID30233	(FSHB)	Ischemic stroke	Inverse variance weighted (multiplicative random effects)	23	-0.0301798	0.0210694	0.15203	0.935792
4930_21	(STC1)	Ischemic stroke	Inverse variance weighted (multiplicative random effects)	22	0.0699253	0.0488347	0.152179	0.935792
10366_11	(PDGFRA)	Large artery stroke	Inverse variance weighted (multiplicative random effects)	2	-0.0378086	0.0264087	0.152238	0.935792
OID21373	(DEFB4A;DEFB4B)	Ischemic stroke	Inverse variance weighted (multiplicative random effects)	23	0.0592406	0.0413805	0.152257	0.935792
8360_169	(NCR1)	Cardioembolic stroke	Inverse variance weighted (multiplicative random effects)	8	-0.0280922	0.0196292	0.152389	0.935792
OID31440	(LRRC37A2)	Cardioembolic stroke	Inverse variance weighted (multiplicative random effects)	8	0.0139959	0.00978004	0.152412	0.935792
OID31370	(INSL4)	Large artery stroke	Inverse variance weighted (multiplicative random effects)	3	0.0446281	0.0312004	0.152611	0.936463
4126_22	(BPI)	Ischemic stroke	Inverse variance weighted (multiplicative random effects)	22	0.0793913	0.0555232	0.152753	0.93678
OID20992	(FUT8)	Cardioembolic stroke	Inverse variance weighted (multiplicative random effects)	8	0.0277959	0.0194607	0.153203	0.937508
17777_31	(SDSL)	Ischemic stroke	Inverse variance weighted (multiplicative random effects)	22	-0.052159	0.0365195	0.153219	0.937508
14066_49	(MAGI2)	Cardioembolic stroke	Inverse variance weighted (multiplicative random effects)	8	-0.0228897	0.0160264	0.153221	0.937508
OID20340	(AMY2B)	Large artery stroke	Inverse variance weighted (multiplicative random effects)	3	-0.392454	0.274804	0.153257	0.937508
OID20196	(KITLG)	Ischemic stroke	Inverse variance weighted (multiplicative random effects)	23	-0.108024	0.0756696	0.153415	0.937508
OID20148	(DCTPP1)	Large artery stroke	Inverse variance weighted (multiplicative random effects)	3	-0.0861034	0.0603366	0.153566	0.937508
2819_23	(CDH5)	Large artery stroke	Inverse variance weighted (multiplicative random effects)	2	-0.00967546	0.00678013	0.153571	0.937508
13944_3	(SULT1A3)	Ischemic stroke	Inverse variance weighted (multiplicative random effects)	22	0.0529458	0.037104	0.153592	0.937508
OID30346	(LILRA6)	Ischemic stroke	Inverse variance weighted (multiplicative random effects)	23	0.0684904	0.0480377	0.153936	0.938561
13438_115	(CHRD)	Large artery stroke	Inverse variance weighted (multiplicative random effects)	2	-0.0805608	0.056507	0.153962	0.938561
OID31033	(MCEE)	Large artery stroke	Inverse variance weighted (multiplicative random effects)	3	0.0495933	0.0347936	0.154054	0.938561
17377_1	(AKR1C3)	Cardioembolic stroke	Inverse variance weighted (multiplicative random effects)	8	-0.0237332	0.0166581	0.154238	0.938561
OID20538	(ISM1)	Ischemic stroke	Inverse variance weighted (multiplicative random effects)	23	-0.0677166	0.0475324	0.154261	0.938561
OID21503	(SIAE)	Large artery stroke	Inverse variance weighted (multiplicative random effects)	3	-0.0847739	0.0595186	0.154352	0.938561
OID31009	(PHACTR2)	Large artery stroke	Inverse variance weighted (multiplicative random effects)	3	-0.031005	0.0217706	0.154397	0.938561
2944_66	(NBL1)	Large artery stroke	Inverse variance weighted (multiplicative random effects)	2	0.0510182	0.0358361	0.154547	0.938798
OID20987	(TCL1A)	Ischemic stroke	Inverse variance weighted (multiplicative random effects)	23	-0.0516884	0.0363238	0.154739	0.938798
OID20296	(GUSB)	Ischemic stroke	Inverse variance weighted (multiplicative random effects)	23	-0.0731808	0.0514363	0.15481	0.938798
11388_75	(WFDC2)	Ischemic stroke	Inverse variance weighted (multiplicative random effects)	22	0.0667596	0.0469242	0.15482	0.938798
OID20274	(PLA2G2A)	Cardioembolic stroke	Inverse variance weighted (multiplicative random effects)	8	0.0197556	0.013889	0.154913	0.938798
OID31122	(PNLIPRP1)	Ischemic stroke	Inverse variance weighted (multiplicative random effects)	23	0.0504812	0.0354959	0.154977	0.938798
OID20701	(CRIM1)	Large artery stroke	Inverse variance weighted (multiplicative random effects)	3	-0.130358	0.0917561	0.155403	0.93893
15626_223	(HSPG2)	Large artery stroke	Inverse variance weighted (multiplicative random effects)	2	-0.0318772	0.0224413	0.155471	0.93893
2836_68	(LCN2)	Ischemic stroke	Inverse variance weighted (multiplicative random effects)	22	0.073511	0.0517536	0.15549	0.93893
12424_107	(THYN1)	Ischemic stroke	Inverse variance weighted (multiplicative random effects)	22	0.0560111	0.0394485	0.15565	0.93893
OID20404	(FETUB)	Ischemic stroke	Inverse variance weighted (multiplicative random effects)	23	-0.0560242	0.0394653	0.15573	0.93893
6627_25	(PNLIPRP1)	Ischemic stroke	Inverse variance weighted (multiplicative random effects)	22	0.0845656	0.0596106	0.156006	0.93893
OID21511	(SPARC)	Large artery stroke	Inverse variance weighted (multiplicative random effects)	3	-0.0454208	0.0320208	0.156051	0.93893
OID20782	(FSTL3)	Cardioembolic stroke	Inverse variance weighted (multiplicative random effects)	8	0.0230447	0.0162495	0.156137	0.93893
OID31144	(CRYGD)	Cardioembolic stroke	Inverse variance weighted (multiplicative random effects)	8	0.0419928	0.0296204	0.156279	0.93893
OID30246	(APOBR)	Large artery stroke	Inverse variance weighted (multiplicative random effects)	3	-0.133935	0.094527	0.156514	0.93893
12637_7	(CRAT)	Ischemic stroke	Inverse variance weighted (multiplicative random effects)	22	0.0526984	0.0371999	0.156592	0.93893
OID20897	(DPEP1)	Cardioembolic stroke	Inverse variance weighted (multiplicative random effects)	8	0.0569868	0.0402336	0.156659	0.93893
3583_54	(ARSA)	Ischemic stroke	Inverse variance weighted (multiplicative random effects)	22	0.0549044	0.0387752	0.156785	0.93893
OID21333	(LRRC25)	Cardioembolic stroke	Inverse variance weighted (multiplicative random effects)	8	0.0455253	0.0321584	0.156876	0.93893
OID20333	(AMY2A)	Large artery stroke	Inverse variance weighted (multiplicative random effects)	3	-0.389187	0.275131	0.157199	0.93893
OID31104	(DNAJC21)	Cardioembolic stroke	Inverse variance weighted (multiplicative random effects)	8	0.0305087	0.021569	0.157225	0.93893
12940_35	(ALDH3B1)	Cardioembolic stroke	Inverse variance weighted (multiplicative random effects)	8	-0.0223751	0.0158198	0.157253	0.93893
OID21163	(RABEPK)	Large artery stroke	Inverse variance weighted (multiplicative random effects)	3	-0.0314697	0.0222562	0.157369	0.93893
OID20749	(LHPP)	Cardioembolic stroke	Inverse variance weighted (multiplicative random effects)	8	0.0251966	0.017822	0.157424	0.93893
6227_1	(KLK10)	Cardioembolic stroke	Inverse variance weighted (multiplicative random effects)	8	-0.0299833	0.0212086	0.157441	0.93893
OID30291	(CD80)	Ischemic stroke	Inverse variance weighted (multiplicative random effects)	23	0.169384	0.119853	0.157578	0.93893
OID30409	(HPSE)	Large artery stroke	Inverse variance weighted (multiplicative random effects)	3	-0.0716718	0.050718	0.157614	0.93893
OID30383	(PRG3)	Ischemic stroke	Inverse variance weighted (multiplicative random effects)	23	0.101848	0.0720809	0.157664	0.93893
8346_9	(DPP7)	Ischemic stroke	Inverse variance weighted (multiplicative random effects)	22	0.0540923	0.038296	0.157809	0.93893
OID20437	(AMBN)	Large artery stroke	Inverse variance weighted (multiplicative random effects)	3	0.0364377	0.0257974	0.157816	0.93893
15386_7	(FABP4)	Ischemic stroke	Inverse variance weighted (multiplicative random effects)	22	0.0516346	0.0365646	0.157906	0.93893
17403_14	(ACADSB)	Ischemic stroke	Inverse variance weighted (multiplicative random effects)	22	0.0596915	0.0422726	0.157932	0.93893
5443_62	(NPPA)	Cardioembolic stroke	Inverse variance weighted (multiplicative random effects)	8	-0.023967	0.0169758	0.157998	0.93893
OID21467	(ADM)	Ischemic stroke	Inverse variance weighted (multiplicative random effects)	23	0.0623952	0.044223	0.158268	0.93893
2580_83	(MPO)	Ischemic stroke	Inverse variance weighted (multiplicative random effects)	22	0.165149	0.117078	0.158365	0.93893
5456_59	(CNDP1)	Large artery stroke	Inverse variance weighted (multiplicative random effects)	2	-0.0722979	0.0512647	0.158455	0.93893
14271_23	(RAB6B)	Ischemic stroke	Inverse variance weighted (multiplicative random effects)	22	0.0596766	0.0423205	0.158506	0.93893
OID30258	(RANBP1)	Cardioembolic stroke	Inverse variance weighted (multiplicative random effects)	8	0.0246243	0.0174672	0.158615	0.93893
OID20720	(SPINT2)	Large artery stroke	Inverse variance weighted (multiplicative random effects)	3	-0.154791	0.109827	0.158715	0.93893
OID30389	(BGLAP)	Cardioembolic stroke	Inverse variance weighted (multiplicative random effects)	8	0.0525077	0.0372566	0.158731	0.93893
OID20456	(IL17F)	Ischemic stroke	Inverse variance weighted (multiplicative random effects)	23	-0.0408074	0.0289574	0.15877	0.93893
OID21060	(CPA2)	Large artery stroke	Inverse variance weighted (multiplicative random effects)	3	-0.264585	0.187768	0.158804	0.93893
11347_9	(TALDO1)	Cardioembolic stroke	Inverse variance weighted (multiplicative random effects)	8	-0.0217884	0.0154627	0.158806	0.93893
OID31391	(ERN1)	Ischemic stroke	Inverse variance weighted (multiplicative random effects)	23	-0.129036	0.0915964	0.158909	0.93893
14012_17	(DHX58)	Large artery stroke	Inverse variance weighted (multiplicative random effects)	2	-0.0608597	0.0432233	0.159122	0.93893
OID21089	(IL17RA)	Large artery stroke	Inverse variance weighted (multiplicative random effects)	3	-0.0287041	0.0203866	0.159136	0.93893
17350_13	(CHMP2B)	Ischemic stroke	Inverse variance weighted (multiplicative random effects)	22	0.052957	0.0376152	0.159172	0.93893
OID31438	(GORASP2)	Cardioembolic stroke	Inverse variance weighted (multiplicative random effects)	8	0.0345999	0.0245864	0.159345	0.93893
OID30184	(PKD2)	Large artery stroke	Inverse variance weighted (multiplicative random effects)	3	-0.0325791	0.0231528	0.159388	0.93893
OID30404	(SLURP1)	Cardioembolic stroke	Inverse variance weighted (multiplicative random effects)	8	0.0260518	0.0185173	0.159461	0.93893
OID20787	(TFF2)	Ischemic stroke	Inverse variance weighted (multiplicative random effects)	23	0.0528673	0.0375815	0.159505	0.93893
3622_33	(LGMN)	Cardioembolic stroke	Inverse variance weighted (multiplicative random effects)	8	-0.0337631	0.0240026	0.159532	0.93893
8398_277	(RARRES1)	Cardioembolic stroke	Inverse variance weighted (multiplicative random effects)	8	0.026202	0.0186273	0.159532	0.93893
OID21064	(JAM2)	Cardioembolic stroke	Inverse variance weighted (multiplicative random effects)	8	0.0581434	0.041343	0.159615	0.93893
OID20989	(PSME2)	Ischemic stroke	Inverse variance weighted (multiplicative random effects)	23	0.0681876	0.0484949	0.159701	0.93893
OID30306	(MAN2B2)	Ischemic stroke	Inverse variance weighted (multiplicative random effects)	23	-0.0584858	0.0416071	0.159823	0.93893
17148_7	(BLVRB)	Cardioembolic stroke	Inverse variance weighted (multiplicative random effects)	8	-0.0315469	0.0224534	0.160023	0.93893
7999_23	(ENTPD1)	Large artery stroke	Inverse variance weighted (multiplicative random effects)	2	-0.0495498	0.0352749	0.160118	0.93893
OID20677	(EPHA1)	Cardioembolic stroke	Inverse variance weighted (multiplicative random effects)	8	0.0192148	0.0136814	0.160188	0.93893
OID20130	(S100A11)	Large artery stroke	Inverse variance weighted (multiplicative random effects)	3	-0.0221922	0.0158042	0.16026	0.93893
10514_5	(PTGDS)	Ischemic stroke	Inverse variance weighted (multiplicative random effects)	22	0.0726235	0.0517277	0.160332	0.93893
OID20456	(IL17F)	Cardioembolic stroke	Inverse variance weighted (multiplicative random effects)	8	-0.019377	0.0138044	0.160412	0.93893
6629_3	(DEFB1)	Large artery stroke	Inverse variance weighted (multiplicative random effects)	2	-0.0434934	0.0309863	0.160429	0.93893
18881_7	(CD97)	Ischemic stroke	Inverse variance weighted (multiplicative random effects)	22	0.115565	0.0823569	0.160551	0.93893
OID30101	(PGLYRP4)	Large artery stroke	Inverse variance weighted (multiplicative random effects)	3	-0.059474	0.0423897	0.160608	0.93893
OID21396	(PDCD1)	Cardioembolic stroke	Inverse variance weighted (multiplicative random effects)	8	0.0309793	0.0220934	0.160857	0.93893
OID20724	(CD40)	Cardioembolic stroke	Inverse variance weighted (multiplicative random effects)	8	0.0291866	0.0208209	0.160977	0.93893
OID30730	(PZP)	Ischemic stroke	Inverse variance weighted (multiplicative random effects)	23	-0.0407303	0.0290572	0.160996	0.93893
OID30274	(MECR)	Cardioembolic stroke	Inverse variance weighted (multiplicative random effects)	8	0.0347212	0.0247719	0.161025	0.93893
OID30331	(C1orf116)	Large artery stroke	Inverse variance weighted (multiplicative random effects)	3	-0.0531942	0.0379548	0.16106	0.93893
OID21241	(CEP85)	Ischemic stroke	Inverse variance weighted (multiplicative random effects)	23	0.0550176	0.0392605	0.16111	0.93893
OID20269	(MET)	Ischemic stroke	Inverse variance weighted (multiplicative random effects)	23	-0.328542	0.234527	0.161253	0.93893
13090_17	(S100A6)	Large artery stroke	Inverse variance weighted (multiplicative random effects)	2	-0.0625647	0.044676	0.161391	0.93893
8842_16	(GRAMD1C)	Ischemic stroke	Inverse variance weighted (multiplicative random effects)	22	0.0510298	0.0364583	0.16161	0.93893
OID31131	(SPRR3)	Ischemic stroke	Inverse variance weighted (multiplicative random effects)	23	0.0581256	0.0415484	0.161817	0.93893
3025_50	(FGF2)	Ischemic stroke	Inverse variance weighted (multiplicative random effects)	22	0.0685716	0.0490169	0.161831	0.93893
6414_8	(OAF)	Cardioembolic stroke	Inverse variance weighted (multiplicative random effects)	8	-0.028551	0.0204254	0.162167	0.93893
OID21369	(RBP5)	Ischemic stroke	Inverse variance weighted (multiplicative random effects)	23	0.0697201	0.0498888	0.16226	0.93893
10396_6	(MCL1)	Large artery stroke	Inverse variance weighted (multiplicative random effects)	2	-0.0228922	0.0163859	0.162392	0.93893
OID30513	(ACRV1)	Ischemic stroke	Inverse variance weighted (multiplicative random effects)	23	0.0285373	0.020428	0.162423	0.93893
OID21498	(NT5E)	Large artery stroke	Inverse variance weighted (multiplicative random effects)	3	0.0231129	0.0165525	0.162613	0.93893
OID30825	(OTOA)	Large artery stroke	Inverse variance weighted (multiplicative random effects)	3	-0.0568504	0.0407144	0.162618	0.93893
OID30411	(CELA2A)	Large artery stroke	Inverse variance weighted (multiplicative random effects)	3	0.0938405	0.0672388	0.162826	0.93893
12563_2	(TNFAIP8)	Ischemic stroke	Inverse variance weighted (multiplicative random effects)	22	0.0368827	0.0264323	0.162905	0.93893
OID21020	(SEMA4D)	Large artery stroke	Inverse variance weighted (multiplicative random effects)	3	-0.0803225	0.0575726	0.16297	0.93893
OID21001	(ADAM22)	Ischemic stroke	Inverse variance weighted (multiplicative random effects)	23	-0.0556695	0.0399051	0.163001	0.93893
OID31525	(CETN3)	Cardioembolic stroke	Inverse variance weighted (multiplicative random effects)	8	0.0343866	0.0246503	0.163022	0.93893
OID20525	(EDAR)	Cardioembolic stroke	Inverse variance weighted (multiplicative random effects)	8	0.0485212	0.0347839	0.163036	0.93893
6434_18	(AOC2)	Ischemic stroke	Inverse variance weighted (multiplicative random effects)	22	-0.0471151	0.0337862	0.163165	0.93893
8225_86	(EPHB2)	Cardioembolic stroke	Inverse variance weighted (multiplicative random effects)	8	-0.0286828	0.0205717	0.163231	0.93893
OID21467	(ADM)	Cardioembolic stroke	Inverse variance weighted (multiplicative random effects)	8	0.0250626	0.0179998	0.163806	0.93893
OID21250	(BAIAP2)	Ischemic stroke	Inverse variance weighted (multiplicative random effects)	23	0.0637525	0.0457875	0.163814	0.93893
OID30430	(FOLH1)	Ischemic stroke	Inverse variance weighted (multiplicative random effects)	23	0.0560466	0.0402539	0.163824	0.93893
OID21345	(INPP1)	Cardioembolic stroke	Inverse variance weighted (multiplicative random effects)	8	0.03272	0.0235005	0.163827	0.93893
3799_11	(CA3)	Ischemic stroke	Inverse variance weighted (multiplicative random effects)	22	-0.0628958	0.0451738	0.16383	0.93893
OID30721	(C1RL)	Cardioembolic stroke	Inverse variance weighted (multiplicative random effects)	8	0.024587	0.0176601	0.163851	0.93893
2731_29	(POR)	Ischemic stroke	Inverse variance weighted (multiplicative random effects)	22	0.0751278	0.0539757	0.163958	0.93893
9266_1	(TREM1)	Ischemic stroke	Inverse variance weighted (multiplicative random effects)	22	0.0707544	0.0508392	0.164005	0.93893
OID31084	(USP28)	Cardioembolic stroke	Inverse variance weighted (multiplicative random effects)	8	0.0251334	0.0180638	0.164113	0.93893
5134_52	(HAVCR2)	Ischemic stroke	Inverse variance weighted (multiplicative random effects)	22	0.0669619	0.0481528	0.164343	0.93893
OID30889	(MICALL2)	Cardioembolic stroke	Inverse variance weighted (multiplicative random effects)	8	0.0299947	0.0215733	0.164418	0.93893
OID20190	(SIGLEC7)	Cardioembolic stroke	Inverse variance weighted (multiplicative random effects)	8	-0.0298015	0.0214384	0.164499	0.93893
OID30302	(EHBP1)	Large artery stroke	Inverse variance weighted (multiplicative random effects)	3	-0.0321465	0.0231262	0.164514	0.93893
OID20560	(SELPLG)	Large artery stroke	Inverse variance weighted (multiplicative random effects)	3	-0.11567	0.0832597	0.164752	0.93893
6927_7	(NDST1)	Ischemic stroke	Inverse variance weighted (multiplicative random effects)	22	0.142897	0.102898	0.164916	0.93893
9832_33	(HGD)	Ischemic stroke	Inverse variance weighted (multiplicative random effects)	22	0.0672031	0.0483974	0.164964	0.93893
OID20282	(CXCL16)	Ischemic stroke	Inverse variance weighted (multiplicative random effects)	23	-0.129186	0.0930407	0.164987	0.93893
OID30742	(PGLYRP2)	Large artery stroke	Inverse variance weighted (multiplicative random effects)	3	0.00541718	0.00390209	0.165053	0.93893
OID21431	(CAPG)	Cardioembolic stroke	Inverse variance weighted (multiplicative random effects)	8	0.0222784	0.016052	0.165171	0.93893
5644_60	(RNASE4)	Cardioembolic stroke	Inverse variance weighted (multiplicative random effects)	8	0.0257317	0.0185475	0.165338	0.93893
OID20615	(HPCAL1)	Large artery stroke	Inverse variance weighted (multiplicative random effects)	3	-0.053126	0.0382992	0.165402	0.93893
OID20366	(CHL1)	Ischemic stroke	Inverse variance weighted (multiplicative random effects)	23	0.0361177	0.0260547	0.165678	0.93893
OID21097	(SPINK1)	Cardioembolic stroke	Inverse variance weighted (multiplicative random effects)	8	0.0234759	0.0169382	0.165754	0.93893
OID21230	(CHAC2)	Ischemic stroke	Inverse variance weighted (multiplicative random effects)	23	0.0710437	0.0512669	0.165819	0.93893
2973_15	(CD36)	Ischemic stroke	Inverse variance weighted (multiplicative random effects)	22	0.258466	0.186527	0.165846	0.93893
OID20108	(PAG1)	Cardioembolic stroke	Inverse variance weighted (multiplicative random effects)	8	0.0269505	0.0194556	0.165981	0.93893
OID20527	(DPP10)	Large artery stroke	Inverse variance weighted (multiplicative random effects)	3	-0.229477	0.165666	0.165999	0.93893
OID31484	(NUDT16)	Cardioembolic stroke	Inverse variance weighted (multiplicative random effects)	8	0.0387003	0.02794	0.166015	0.93893
OID31436	(SDHB)	Ischemic stroke	Inverse variance weighted (multiplicative random effects)	23	0.0559306	0.0403871	0.166094	0.93893
OID21480	(DCXR)	Large artery stroke	Inverse variance weighted (multiplicative random effects)	3	0.034981	0.0252598	0.166099	0.93893
OID21410	(DPY30)	Large artery stroke	Inverse variance weighted (multiplicative random effects)	3	-0.0152916	0.0110462	0.166257	0.93893
OID30315	(ASPN)	Large artery stroke	Inverse variance weighted (multiplicative random effects)	3	0.0703531	0.0508216	0.166262	0.93893
OID30608	(C6orf58)	Ischemic stroke	Inverse variance weighted (multiplicative random effects)	23	-0.0477789	0.0345362	0.166529	0.93893
2741_22	(SIGLEC6)	Ischemic stroke	Inverse variance weighted (multiplicative random effects)	22	0.0567541	0.0410764	0.167072	0.93893
5404_53	(TNFRSF21)	Ischemic stroke	Inverse variance weighted (multiplicative random effects)	22	0.0536566	0.0388349	0.167076	0.93893
16616_137	(ENO3)	Ischemic stroke	Inverse variance weighted (multiplicative random effects)	22	-0.046838	0.0339173	0.167295	0.93893
8300_82	(PEX14)	Ischemic stroke	Inverse variance weighted (multiplicative random effects)	22	0.0596859	0.0432672	0.167749	0.93893
19124_9	(UBLCP1)	Large artery stroke	Inverse variance weighted (multiplicative random effects)	2	-0.0336293	0.024387	0.1679	0.93893
OID21010	(CD300C)	Cardioembolic stroke	Inverse variance weighted (multiplicative random effects)	8	0.0403241	0.0292489	0.168002	0.93893
3059_50	(TNFSF13B)	Ischemic stroke	Inverse variance weighted (multiplicative random effects)	22	0.093029	0.0675018	0.16815	0.93893
OID21036	(ANXA3)	Ischemic stroke	Inverse variance weighted (multiplicative random effects)	23	0.0530519	0.0384964	0.168172	0.93893
OID30552	(CLEC12A)	Cardioembolic stroke	Inverse variance weighted (multiplicative random effects)	8	0.022877	0.0166109	0.168442	0.93893
OID30925	(DYNLT1)	Large artery stroke	Inverse variance weighted (multiplicative random effects)	3	0.0286869	0.020835	0.168555	0.93893
OID20941	(IFNGR2)	Large artery stroke	Inverse variance weighted (multiplicative random effects)	3	-0.0614393	0.0446328	0.168651	0.93893
OID20708	(LY6D)	Cardioembolic stroke	Inverse variance weighted (multiplicative random effects)	8	0.0305077	0.0221783	0.168956	0.93893
OID20378	(CD14)	Large artery stroke	Inverse variance weighted (multiplicative random effects)	3	-0.205645	0.1495	0.168959	0.93893
8923_94	(GALNT16)	Ischemic stroke	Inverse variance weighted (multiplicative random effects)	22	0.117443	0.0853881	0.169008	0.93893
19334_62	(TXNDC12)	Ischemic stroke	Inverse variance weighted (multiplicative random effects)	22	0.0585783	0.0426021	0.169129	0.93893
OID20177	(CD2AP)	Cardioembolic stroke	Inverse variance weighted (multiplicative random effects)	8	0.031012	0.0225581	0.169207	0.93893
OID21448	(NUCB2)	Large artery stroke	Inverse variance weighted (multiplicative random effects)	3	-0.0402875	0.0293067	0.169229	0.93893
OID31440	(LRRC37A2)	Large artery stroke	Inverse variance weighted (multiplicative random effects)	3	-0.0267965	0.0194938	0.169249	0.93893
15620_4	(NLGN1)	Large artery stroke	Inverse variance weighted (multiplicative random effects)	2	-0.061894	0.0450301	0.169285	0.93893
8660_5	(OLFML3)	Ischemic stroke	Inverse variance weighted (multiplicative random effects)	22	0.0666438	0.0485082	0.169483	0.93893
OID21053	(CPPED1)	Cardioembolic stroke	Inverse variance weighted (multiplicative random effects)	8	0.0278119	0.0202444	0.169501	0.93893
6393_63	(HSP90B1)	Ischemic stroke	Inverse variance weighted (multiplicative random effects)	22	0.0551467	0.0401456	0.169545	0.93893
OID30344	(PGD)	Cardioembolic stroke	Inverse variance weighted (multiplicative random effects)	8	0.0267583	0.01948	0.169557	0.93893
OID20951	(MDGA1)	Ischemic stroke	Inverse variance weighted (multiplicative random effects)	23	0.0355443	0.0258871	0.169736	0.93893
OID20985	(TNFRSF9)	Large artery stroke	Inverse variance weighted (multiplicative random effects)	3	0.0140165	0.01021	0.169809	0.93893
OID21095	(NCAM2)	Ischemic stroke	Inverse variance weighted (multiplicative random effects)	23	0.040919	0.0298091	0.169845	0.93893
5813_58	(EPO)	Ischemic stroke	Inverse variance weighted (multiplicative random effects)	22	-0.0888454	0.0647266	0.169869	0.93893
OID20084	(CEP43)	Cardioembolic stroke	Inverse variance weighted (multiplicative random effects)	8	0.0292718	0.0213371	0.170102	0.93893
OID20711	(MGLL)	Cardioembolic stroke	Inverse variance weighted (multiplicative random effects)	8	0.0399531	0.0291381	0.170323	0.93893
17746_77	(FIS1)	Large artery stroke	Inverse variance weighted (multiplicative random effects)	2	-0.0603635	0.044024	0.170328	0.93893
OID21310	(VNN2)	Ischemic stroke	Inverse variance weighted (multiplicative random effects)	23	0.0723014	0.0527488	0.170476	0.93893
12424_107	(THYN1)	Large artery stroke	Inverse variance weighted (multiplicative random effects)	2	0.0322342	0.0235226	0.170579	0.93893
OID21441	(HS6ST1)	Large artery stroke	Inverse variance weighted (multiplicative random effects)	3	-0.0312536	0.0228126	0.170683	0.93893
OID20170	(CDH2)	Large artery stroke	Inverse variance weighted (multiplicative random effects)	3	-0.0682174	0.0497955	0.170703	0.93893
18180_58	(RTN4IP1)	Ischemic stroke	Inverse variance weighted (multiplicative random effects)	22	0.0595935	0.0435016	0.170714	0.93893
OID20525	(EDAR)	Large artery stroke	Inverse variance weighted (multiplicative random effects)	3	-0.0589733	0.0430606	0.17083	0.93893
18173_11	(AKR7A3)	Cardioembolic stroke	Inverse variance weighted (multiplicative random effects)	8	-0.0284577	0.0207845	0.170943	0.93893
17490_4	(SH3BGRL3)	Large artery stroke	Inverse variance weighted (multiplicative random effects)	2	-0.0629337	0.0459703	0.170997	0.93893
2687_2	(MIA)	Large artery stroke	Inverse variance weighted (multiplicative random effects)	2	-0.0523319	0.0382371	0.17112	0.93893
OID20610	(CCL3)	Cardioembolic stroke	Inverse variance weighted (multiplicative random effects)	8	0.0152236	0.0111239	0.171141	0.93893
19602_36	(JUND)	Ischemic stroke	Inverse variance weighted (multiplicative random effects)	22	0.045594	0.0333306	0.171333	0.93893
OID20572	(EGLN1)	Ischemic stroke	Inverse variance weighted (multiplicative random effects)	23	0.0632995	0.0462853	0.171439	0.93893
OID20317	(PLXNB2)	Large artery stroke	Inverse variance weighted (multiplicative random effects)	3	-0.24905	0.182167	0.171578	0.93893
OID20383	(HSPG2)	Ischemic stroke	Inverse variance weighted (multiplicative random effects)	23	-0.0459437	0.0336304	0.171896	0.93893
OID30294	(NT5C)	Ischemic stroke	Inverse variance weighted (multiplicative random effects)	23	0.0653153	0.047812	0.171912	0.93893
OID20896	(AGR2)	Cardioembolic stroke	Inverse variance weighted (multiplicative random effects)	8	0.0387894	0.0284032	0.172043	0.93893
OID21413	(AMBP)	Ischemic stroke	Inverse variance weighted (multiplicative random effects)	23	-0.0590827	0.0432717	0.172131	0.93893
OID20490	(FGF5)	Large artery stroke	Inverse variance weighted (multiplicative random effects)	3	-0.0737156	0.0539944	0.172176	0.93893
OID21502	(ADAMTS8)	Large artery stroke	Inverse variance weighted (multiplicative random effects)	3	-0.0237803	0.0174246	0.172329	0.93893
4480_59	(C3)	Cardioembolic stroke	Inverse variance weighted (multiplicative random effects)	8	0.0246428	0.0180597	0.172404	0.93893
OID21389	(EBI3;IL27)	Large artery stroke	Inverse variance weighted (multiplicative random effects)	3	0.0591323	0.0433363	0.172411	0.93893
4413_3	(SLPI)	Cardioembolic stroke	Inverse variance weighted (multiplicative random effects)	8	0.03043	0.0223022	0.172429	0.93893
OID30625	(INHBB)	Large artery stroke	Inverse variance weighted (multiplicative random effects)	3	0.12384	0.0907665	0.172449	0.93893
OID20913	(NMNAT1)	Ischemic stroke	Inverse variance weighted (multiplicative random effects)	23	0.04579	0.0335615	0.172454	0.93893
13603_7	(RFESD)	Large artery stroke	Inverse variance weighted (multiplicative random effects)	2	-0.0697622	0.0511365	0.172494	0.93893
15394_79	(UNC5B)	Ischemic stroke	Inverse variance weighted (multiplicative random effects)	22	0.0520686	0.0381823	0.172667	0.93893
12689_56	(ARPC1B)	Large artery stroke	Inverse variance weighted (multiplicative random effects)	2	-0.0587833	0.0431065	0.17267	0.93893
7808_5	(GLCE)	Ischemic stroke	Inverse variance weighted (multiplicative random effects)	22	0.652851	0.478937	0.172843	0.93893
OID20882	(WASF3)	Cardioembolic stroke	Inverse variance weighted (multiplicative random effects)	8	0.0245544	0.0180171	0.172935	0.93893
17138_8	(GSTA1)	Ischemic stroke	Inverse variance weighted (multiplicative random effects)	22	0.0499882	0.0366994	0.173166	0.93893
OID20679	(CTSC)	Cardioembolic stroke	Inverse variance weighted (multiplicative random effects)	8	-0.0180528	0.0132582	0.173312	0.93893
8275_31	(PEAR1)	Large artery stroke	Inverse variance weighted (multiplicative random effects)	2	0.0186057	0.0136642	0.173313	0.93893
13112_179	(FSTL1)	Cardioembolic stroke	Inverse variance weighted (multiplicative random effects)	8	-0.0378193	0.0277756	0.173323	0.93893
9599_6	(PIANP)	Ischemic stroke	Inverse variance weighted (multiplicative random effects)	22	0.0804434	0.0591135	0.173567	0.93893
OID20529	(FCRL6)	Cardioembolic stroke	Inverse variance weighted (multiplicative random effects)	8	-0.029926	0.0219916	0.173579	0.93893
OID20725	(OMD)	Large artery stroke	Inverse variance weighted (multiplicative random effects)	3	-0.0968384	0.0711748	0.173649	0.93893
OID20537	(SIGLEC10)	Large artery stroke	Inverse variance weighted (multiplicative random effects)	3	0.0699948	0.0514571	0.173749	0.93893
9940_35	(DUSP28)	Ischemic stroke	Inverse variance weighted (multiplicative random effects)	22	0.0612699	0.045061	0.173922	0.93893
5478_50	(FOLH1)	Ischemic stroke	Inverse variance weighted (multiplicative random effects)	22	0.0679854	0.0500098	0.174007	0.93893
12408_333	(RAB22A)	Ischemic stroke	Inverse variance weighted (multiplicative random effects)	22	0.0574121	0.042235	0.174036	0.93893
OID20537	(SIGLEC10)	Ischemic stroke	Inverse variance weighted (multiplicative random effects)	23	0.144344	0.106225	0.174191	0.93893
19262_219	(ACADVL)	Ischemic stroke	Inverse variance weighted (multiplicative random effects)	22	0.0568014	0.0418027	0.17421	0.93893
OID30197	(GNPDA1)	Cardioembolic stroke	Inverse variance weighted (multiplicative random effects)	8	0.030389	0.0223736	0.174384	0.93893
9525_1	(PTK7)	Ischemic stroke	Inverse variance weighted (multiplicative random effects)	22	0.081112	0.0597199	0.174398	0.93893
6462_12	(TIMP4)	Ischemic stroke	Inverse variance weighted (multiplicative random effects)	22	0.0728557	0.0536659	0.174597	0.93893
5542_22	(NRP1)	Ischemic stroke	Inverse variance weighted (multiplicative random effects)	22	0.0486985	0.0358911	0.174832	0.93893
OID30266	(LIPF)	Large artery stroke	Inverse variance weighted (multiplicative random effects)	3	-0.152391	0.11234	0.174937	0.93893
OID30697	(CR1)	Cardioembolic stroke	Inverse variance weighted (multiplicative random effects)	8	0.0607445	0.0447846	0.174982	0.93893
OID31191	(KIR3DL2)	Large artery stroke	Inverse variance weighted (multiplicative random effects)	3	-0.0844064	0.0622573	0.175173	0.93893
OID20277	(ICAM3)	Ischemic stroke	Inverse variance weighted (multiplicative random effects)	23	0.18296	0.135079	0.175586	0.93893
5463_22	(GAS1)	Cardioembolic stroke	Inverse variance weighted (multiplicative random effects)	8	-0.0504882	0.0372993	0.175866	0.93893
8766_29	(LILRA5)	Ischemic stroke	Inverse variance weighted (multiplicative random effects)	22	0.0810341	0.0598768	0.175945	0.93893
7779_86	(CHST11)	Ischemic stroke	Inverse variance weighted (multiplicative random effects)	22	0.159038	0.117539	0.176033	0.93893
OID20110	(USP8)	Cardioembolic stroke	Inverse variance weighted (multiplicative random effects)	8	0.0381102	0.0281725	0.176137	0.93893
14101_2	(CNTFR)	Ischemic stroke	Inverse variance weighted (multiplicative random effects)	22	0.0585474	0.0432872	0.176205	0.93893
10499_1	(TMEM106A)	Ischemic stroke	Inverse variance weighted (multiplicative random effects)	22	0.0596885	0.0441767	0.176654	0.93893
OID21036	(ANXA3)	Cardioembolic stroke	Inverse variance weighted (multiplicative random effects)	8	0.0338003	0.0250188	0.176697	0.93893
8397_147	(QSOX2)	Ischemic stroke	Inverse variance weighted (multiplicative random effects)	22	1.28671	0.952595	0.176777	0.93893
OID21375	(SIRT2)	Cardioembolic stroke	Inverse variance weighted (multiplicative random effects)	8	0.0389873	0.0288639	0.176783	0.93893
OID20566	(NCR1)	Large artery stroke	Inverse variance weighted (multiplicative random effects)	3	0.0602707	0.0446211	0.176784	0.93893
OID21303	(HS3ST3B1)	Large artery stroke	Inverse variance weighted (multiplicative random effects)	3	-0.0282533	0.0209265	0.176977	0.93893
15526_33	(GSS)	Large artery stroke	Inverse variance weighted (multiplicative random effects)	2	0.0072774	0.00539091	0.177035	0.93893
OID31137	(FTCD)	Ischemic stroke	Inverse variance weighted (multiplicative random effects)	23	0.054969	0.0407317	0.177164	0.93893
OID30103	(TEF)	Ischemic stroke	Inverse variance weighted (multiplicative random effects)	23	-0.0484032	0.0358672	0.177173	0.93893
OID30625	(INHBB)	Ischemic stroke	Inverse variance weighted (multiplicative random effects)	23	0.0713051	0.0528537	0.177304	0.93893
OID21513	(MSRA)	Cardioembolic stroke	Inverse variance weighted (multiplicative random effects)	8	0.03806	0.028217	0.17739	0.93893
OID20728	(SCG3)	Ischemic stroke	Inverse variance weighted (multiplicative random effects)	23	-0.0598413	0.0443673	0.177411	0.93893
8469_41	(IGFBP2)	Ischemic stroke	Inverse variance weighted (multiplicative random effects)	22	0.0698173	0.0517682	0.177449	0.93893
4131_72	(FN1)	Ischemic stroke	Inverse variance weighted (multiplicative random effects)	22	0.0694	0.051459	0.17745	0.93893
OID20765	(CCL22)	Cardioembolic stroke	Inverse variance weighted (multiplicative random effects)	8	0.0436345	0.0323586	0.177508	0.93893
3143_3	(CD4)	Ischemic stroke	Inverse variance weighted (multiplicative random effects)	22	0.0688733	0.0510792	0.177541	0.93893
OID21108	(CD109)	Ischemic stroke	Inverse variance weighted (multiplicative random effects)	23	-0.217815	0.161586	0.177665	0.93893
14208_3	(RBP7)	Ischemic stroke	Inverse variance weighted (multiplicative random effects)	22	0.0544585	0.0404157	0.177832	0.93893
OID30685	(SHBG)	Large artery stroke	Inverse variance weighted (multiplicative random effects)	3	-0.0291443	0.0216327	0.177904	0.93893
OID30927	(DOC2B)	Ischemic stroke	Inverse variance weighted (multiplicative random effects)	23	0.0378126	0.0280763	0.178052	0.93893
OID21362	(OPTC)	Cardioembolic stroke	Inverse variance weighted (multiplicative random effects)	8	0.0537094	0.0398975	0.178243	0.93893
17738_7	(CRNN)	Ischemic stroke	Inverse variance weighted (multiplicative random effects)	22	0.0418726	0.0311047	0.178244	0.93893
OID20872	(FHIT)	Cardioembolic stroke	Inverse variance weighted (multiplicative random effects)	8	0.0308153	0.0229011	0.178438	0.93893
OID30321	(UBE2L6)	Ischemic stroke	Inverse variance weighted (multiplicative random effects)	23	0.0813971	0.0604934	0.178447	0.93893
OID30750	(SERPINA1)	Large artery stroke	Inverse variance weighted (multiplicative random effects)	3	0.0216021	0.016063	0.178678	0.93893
OID30378	(FBLN2)	Ischemic stroke	Inverse variance weighted (multiplicative random effects)	23	-0.0746824	0.0555777	0.179031	0.93893
11649_3	(SMAP1)	Ischemic stroke	Inverse variance weighted (multiplicative random effects)	22	0.0559603	0.0416721	0.179313	0.93893
OID20355	(LBP)	Large artery stroke	Inverse variance weighted (multiplicative random effects)	3	0.0745137	0.0554895	0.179323	0.93893
OID30285	(CNP)	Cardioembolic stroke	Inverse variance weighted (multiplicative random effects)	8	0.0281054	0.0209341	0.179412	0.93893
OID20357	(HYAL1)	Ischemic stroke	Inverse variance weighted (multiplicative random effects)	23	-0.0595687	0.0443695	0.179415	0.93893
OID20726	(ANGPTL2)	Cardioembolic stroke	Inverse variance weighted (multiplicative random effects)	8	-0.0249576	0.0185929	0.179493	0.93893
8296_117	(KDELC2)	Ischemic stroke	Inverse variance weighted (multiplicative random effects)	22	0.0588862	0.0438737	0.179539	0.93893
OID31509	(SPINT3)	Ischemic stroke	Inverse variance weighted (multiplicative random effects)	23	0.0318523	0.0237342	0.179582	0.93893
6416_8	(GKN2)	Large artery stroke	Inverse variance weighted (multiplicative random effects)	2	-0.026529	0.0197709	0.179654	0.93893
OID31301	(PARD3)	Large artery stroke	Inverse variance weighted (multiplicative random effects)	3	-0.0230746	0.0171967	0.179661	0.93893
OID30705	(RNASE4)	Ischemic stroke	Inverse variance weighted (multiplicative random effects)	23	0.0449351	0.0334906	0.179686	0.93893
6574_11	(FAIM3)	Ischemic stroke	Inverse variance weighted (multiplicative random effects)	22	0.128283	0.0956213	0.179733	0.93893
OID30321	(UBE2L6)	Cardioembolic stroke	Inverse variance weighted (multiplicative random effects)	8	0.034614	0.0258146	0.179962	0.93893
OID21494	(NELL1)	Cardioembolic stroke	Inverse variance weighted (multiplicative random effects)	8	-0.0304908	0.0227396	0.179963	0.93893
OID21407	(KLK14)	Large artery stroke	Inverse variance weighted (multiplicative random effects)	3	-0.159418	0.118949	0.180173	0.93893
OID31512	(CYB5R2)	Cardioembolic stroke	Inverse variance weighted (multiplicative random effects)	8	0.0283322	0.021141	0.180196	0.93893
OID20166	(GSTA1)	Ischemic stroke	Inverse variance weighted (multiplicative random effects)	23	0.0417429	0.0311483	0.180202	0.93893
OID30707	(AMY1A;AMY1B;AMY1C)	Large artery stroke	Inverse variance weighted (multiplicative random effects)	3	-0.277352	0.206964	0.180213	0.93893
17456_53	(GOLM1)	Ischemic stroke	Inverse variance weighted (multiplicative random effects)	22	0.563458	0.42052	0.180276	0.93893
17751_68	(CRYBB1)	Ischemic stroke	Inverse variance weighted (multiplicative random effects)	22	0.057753	0.0431117	0.18037	0.93893
OID31013	(GPR158)	Large artery stroke	Inverse variance weighted (multiplicative random effects)	3	-0.0586476	0.0437832	0.180408	0.93893
5900_11	(HINT1)	Large artery stroke	Inverse variance weighted (multiplicative random effects)	2	-0.0684737	0.0511231	0.180444	0.93893
OID20670	(LY9)	Ischemic stroke	Inverse variance weighted (multiplicative random effects)	23	0.170533	0.127338	0.1805	0.93893
OID20143	(PLIN3)	Cardioembolic stroke	Inverse variance weighted (multiplicative random effects)	8	0.0383417	0.0286304	0.180507	0.93893
17739_1	(HADH)	Ischemic stroke	Inverse variance weighted (multiplicative random effects)	22	0.0476172	0.0355655	0.180617	0.93893
13095_51	(REG1A)	Ischemic stroke	Inverse variance weighted (multiplicative random effects)	22	0.113835	0.0850322	0.180658	0.93893
OID20599	(CD70)	Large artery stroke	Inverse variance weighted (multiplicative random effects)	3	-0.0231497	0.0172985	0.180815	0.93893
OID20943	(SCARB2)	Large artery stroke	Inverse variance weighted (multiplicative random effects)	3	-0.0379041	0.0283416	0.181093	0.93893
OID30715	(CRISP3)	Cardioembolic stroke	Inverse variance weighted (multiplicative random effects)	8	0.0362409	0.0271177	0.181408	0.93893
OID30216	(ITPR1)	Ischemic stroke	Inverse variance weighted (multiplicative random effects)	23	0.0653391	0.0489047	0.181533	0.93893
19207_119	(ADK)	Large artery stroke	Inverse variance weighted (multiplicative random effects)	2	-0.0804822	0.0602555	0.181653	0.93893
OID20716	(CD58)	Ischemic stroke	Inverse variance weighted (multiplicative random effects)	23	-0.419869	0.314383	0.181702	0.93893
2813_11	(AGRP)	Ischemic stroke	Inverse variance weighted (multiplicative random effects)	22	0.0841499	0.0630201	0.181783	0.93893
OID20566	(NCR1)	Ischemic stroke	Inverse variance weighted (multiplicative random effects)	23	0.226872	0.170005	0.182039	0.93893
17813_21	(BPHL)	Ischemic stroke	Inverse variance weighted (multiplicative random effects)	22	0.054539	0.0408747	0.182106	0.93893
OID30264	(GRP)	Ischemic stroke	Inverse variance weighted (multiplicative random effects)	23	0.0584927	0.0438392	0.182121	0.93893
6247_9	(SIRPB1)	Ischemic stroke	Inverse variance weighted (multiplicative random effects)	22	0.0583046	0.043714	0.182278	0.93893
OID21195	(CA11)	Large artery stroke	Inverse variance weighted (multiplicative random effects)	3	-0.0213087	0.0159793	0.182363	0.93893
OID30201	(OPLAH)	Cardioembolic stroke	Inverse variance weighted (multiplicative random effects)	8	0.0302152	0.0226624	0.182441	0.93893
OID31335	(TRDMT1)	Ischemic stroke	Inverse variance weighted (multiplicative random effects)	23	0.0512978	0.0384762	0.182455	0.93893
4706_17	(EPB41)	Cardioembolic stroke	Inverse variance weighted (multiplicative random effects)	8	-0.0178376	0.0133803	0.182492	0.93893
OID20413	(IGFBP6)	Ischemic stroke	Inverse variance weighted (multiplicative random effects)	23	-0.0524424	0.0393404	0.182518	0.93893
6556_5	(ENPP5)	Large artery stroke	Inverse variance weighted (multiplicative random effects)	2	-0.0319514	0.02397	0.182541	0.93893
19206_20	(NUDT1)	Large artery stroke	Inverse variance weighted (multiplicative random effects)	2	-0.0282615	0.0212019	0.182541	0.93893
OID20219	(SERPINA12)	Cardioembolic stroke	Inverse variance weighted (multiplicative random effects)	8	0.02671	0.0200418	0.182626	0.93893
OID20535	(IL7)	Large artery stroke	Inverse variance weighted (multiplicative random effects)	3	-0.0937375	0.0703643	0.182803	0.93893
OID20213	(SORT1)	Large artery stroke	Inverse variance weighted (multiplicative random effects)	3	-0.155887	0.117034	0.182869	0.93893
OID21321	(TAFA5)	Large artery stroke	Inverse variance weighted (multiplicative random effects)	3	0.0359277	0.026974	0.182881	0.93893
OID31320	(TIGIT)	Large artery stroke	Inverse variance weighted (multiplicative random effects)	3	-0.0398699	0.0299434	0.183021	0.93893
OID21021	(PDCD5)	Cardioembolic stroke	Inverse variance weighted (multiplicative random effects)	8	0.0306519	0.0230208	0.183028	0.93893
OID30576	(CD300A)	Cardioembolic stroke	Inverse variance weighted (multiplicative random effects)	8	0.0319155	0.0239781	0.18318	0.93893
OID20407	(ANGPTL3)	Cardioembolic stroke	Inverse variance weighted (multiplicative random effects)	8	0.0331226	0.0248999	0.183442	0.93893
7192_37	(IFNLR1)	Ischemic stroke	Inverse variance weighted (multiplicative random effects)	22	0.0506043	0.0380527	0.183568	0.93893
[truncated: 8,403 more rows]
