# Supplementary material for: Integrative proteogenomic analyses identify plasma proteins that impact the risk of ischemic stroke
Source: Commun Med (Lond). 2026 Jul 3;6:374. doi: 10.1038/s43856-026-01734-z (PMC13332204; doi:10.1038/s43856-026-01734-z)
Supplement: Supplementary file 11 — Supplementary Data 8 [file 43856_2026_1734_MOESM11_ESM.xlsx]

## Sheet: Supplementary Data 8
Supplementary Data 8. Genetic effects of the cis pQTLs of stroke-associated proteins on other proteins measured in Olink platform.
Assay ID	Target protein	Pleiotropic effect	rsID	Chromosome	Position	A1	A2	A1FREQ	LOG10P
2190_55	F11	APOL1 (OID30708)	rs4253417	4	186277851	C	T	0.401952	20.0629
2190_55	F11	BCL2L11 (OID20513)	rs4253417	4	186277851	C	T	0.402031	32.7663
2190_55	F11	F11 (OID30773)	rs4253417	4	186277851	C	T	0.401939	643.68
2190_55	F11	KLKB1 (OID30760)	rs4253417	4	186277851	C	T	0.402216	32.5406
2190_55	F11	NPY (OID21388)	rs4253417	4	186277851	C	T	0.401506	18.0914
2190_55	F11	RAB6A (OID20608)	rs4253417	4	186277851	C	T	0.402031	83.9907
2190_55	F11	SERPINA5 (OID30763)	rs4253417	4	186277851	C	T	0.401644	12.8093
2190_55	F11	TLR3 (OID20612)	rs4253417	4	186277851	C	T	0.402168	11.6537
2190_55	F11	VEGFD (OID20662)	rs4253417	4	186277851	C	T	0.402086	12.0707
2190_55	F11	F11 (OID30773)	rs62350309	4	186356512	G	A	0.04841	19.1056
OID30773	F11	APOL1 (OID30708)	rs3756008	4	186264231	T	A	0.39566	27.5066
OID30773	F11	BCL2L11 (OID20513)	rs3756008	4	186264231	T	A	0.395861	37.1727
OID30773	F11	BMP6 (OID20111)	rs3756008	4	186264231	T	A	0.396116	12.7512
OID30773	F11	ITGA6 (OID20528)	rs3756008	4	186264231	T	A	0.395861	12.7492
OID30773	F11	KLKB1 (OID30760)	rs3756008	4	186264231	T	A	0.395673	31.5139
OID30773	F11	NPY (OID21388)	rs3756008	4	186264231	T	A	0.395189	18.5945
OID30773	F11	RAB6A (OID20608)	rs3756008	4	186264231	T	A	0.395861	100.819
OID30773	F11	SERPINA5 (OID30763)	rs3756008	4	186264231	T	A	0.395262	13.6322
OID30773	F11	SERPINI1 (OID30604)	rs3756008	4	186264231	T	A	0.39543	10.8463
OID30773	F11	TLR3 (OID20612)	rs3756008	4	186264231	T	A	0.3959	14.805
OID30773	F11	VEGFD (OID20662)	rs3756008	4	186264231	T	A	0.395762	13.7286
OID30773	F11	APOL1 (OID30708)	rs4241821	4	186255680	C	T	0.806127	40.2439
OID30773	F11	BCL2L11 (OID20513)	rs4241821	4	186255680	C	T	0.806258	59.1441
OID30773	F11	BMP6 (OID20111)	rs4241821	4	186255680	C	T	0.8064	12.2803
OID30773	F11	ITGA6 (OID20528)	rs4241821	4	186255680	C	T	0.806258	19.2636
OID30773	F11	NPY (OID21388)	rs4241821	4	186255680	C	T	0.80625	27.8318
OID30773	F11	RAB6A (OID20608)	rs4241821	4	186255680	C	T	0.806258	92.4828
OID30773	F11	SERPINA5 (OID30763)	rs4241821	4	186255680	C	T	0.80593	26.3428
OID30773	F11	SERPINI1 (OID30604)	rs4241821	4	186255680	C	T	0.806513	18.5802
OID30773	F11	SPINT2 (OID20720)	rs4241821	4	186255680	C	T	0.806315	16.338
OID30773	F11	TLR3 (OID20612)	rs4241821	4	186255680	C	T	0.806258	23.9926
OID30773	F11	UXS1 (OID21189)	rs4241821	4	186255680	C	T	0.806043	12.6561
OID30773	F11	VEGFD (OID20662)	rs4241821	4	186255680	C	T	0.806262	15.0498
OID21514	FURIN	FES (OID21207)	rs2071410	15	90877710	G	C	0.326153	64.759
OID20066	GRK5	CCL17 (OID20745)	rs10886430	10	119250744	G	A	0.12687	238.113
19631_13	KNG1	ADAMTS15 (OID21275)	rs5030062	3	186736391	C	A	0.372901	16.8958
19631_13	KNG1	ADIPOQ (OID30748)	rs5030062	3	186736391	C	A	0.373378	13.1366
19631_13	KNG1	AHSG (OID30706)	rs5030062	3	186736391	C	A	0.373268	25.0696
19631_13	KNG1	APOL1 (OID30708)	rs5030062	3	186736391	C	A	0.373268	18.8557
19631_13	KNG1	BAG3 (OID20972)	rs5030062	3	186736391	C	A	0.373442	16.4397
19631_13	KNG1	BCL2L11 (OID20513)	rs5030062	3	186736391	C	A	0.372775	93.911
19631_13	KNG1	BMP6 (OID20111)	rs5030062	3	186736391	C	A	0.373677	26.6147
19631_13	KNG1	CAPN3 (OID31384)	rs5030062	3	186736391	C	A	0.373375	12.9483
19631_13	KNG1	CPVL (OID21435)	rs5030062	3	186736391	C	A	0.373123	16.4565
19631_13	KNG1	CRTAC1 (OID20279)	rs5030062	3	186736391	C	A	0.373321	24.8626
19631_13	KNG1	F11 (OID30773)	rs5030062	3	186736391	C	A	0.3735	918.741
19631_13	KNG1	FCN1 (OID30690)	rs5030062	3	186736391	C	A	0.373246	17.8027
19631_13	KNG1	FETUB (OID20404)	rs5030062	3	186736391	C	A	0.373392	19.492
19631_13	KNG1	HS3ST3B1 (OID21303)	rs5030062	3	186736391	C	A	0.372901	16.9177
19631_13	KNG1	ITGA6 (OID20528)	rs5030062	3	186736391	C	A	0.372775	22.2125
19631_13	KNG1	KLKB1 (OID30760)	rs5030062	3	186736391	C	A	0.373345	528.541
19631_13	KNG1	NPY (OID21388)	rs5030062	3	186736391	C	A	0.373182	42.4282
19631_13	KNG1	RAB6A (OID20608)	rs5030062	3	186736391	C	A	0.372775	154.811
19631_13	KNG1	SERPINA5 (OID30763)	rs5030062	3	186736391	C	A	0.373589	14.5208
19631_13	KNG1	SPINT2 (OID20720)	rs5030062	3	186736391	C	A	0.373139	18.1068
19631_13	KNG1	UXS1 (OID21189)	rs5030062	3	186736391	C	A	0.373507	11.2394
19631_13	KNG1	VEGFD (OID20662)	rs5030062	3	186736391	C	A	0.373161	13.9612
19631_13	KNG1	WAS (OID20479)	rs5030062	3	186736391	C	A	0.373141	14.0049
19558_10	LRP4	F2 (OID30723)	rs3136512	11	46738570	T	C	0.526479	24.3596
19558_10	LRP4	TFPI2 (OID21512)	rs3136512	11	46738570	T	C	0.526705	13.8397
4496_60	MMP12	MMP12 (OID21439)	rs117698348	11	102927698	G	A	0.0616244	46.2034
4496_60	MMP12	MMP3 (OID21083)	rs117698348	11	102927698	G	A	0.0613477	19.1117
4496_60	MMP12	MMP8 (OID21019)	rs180823560	11	102020355	G	T	0.0150866	22.9416
4496_60	MMP12	MMP1 (OID20672)	rs470530	11	102810218	G	A	0.874764	33.3628
4496_60	MMP12	MMP12 (OID21439)	rs470530	11	102810218	G	A	0.874476	836.005
4496_60	MMP12	MMP3 (OID21083)	rs470530	11	102810218	G	A	0.874646	218.115
4496_60	MMP12	MMP7 (OID20087)	rs470530	11	102810218	G	A	0.874641	11.5618
4496_60	MMP12	MMP8 (OID21019)	rs470530	11	102810218	G	A	0.874748	33.0508
OID21439	MMP12	MMP8 (OID21019)	rs117231083	11	103831286	A	G	0.0241362	21.6835
OID21439	MMP12	MMP3 (OID21083)	rs117698348	11	102927698	G	A	0.0613477	19.1117
OID21439	MMP12	MMP1 (OID20672)	rs470530	11	102810218	G	A	0.874764	33.3628
OID21439	MMP12	MMP3 (OID21083)	rs470530	11	102810218	G	A	0.874646	218.115
OID21439	MMP12	MMP7 (OID20087)	rs470530	11	102810218	G	A	0.874641	11.5618
OID21439	MMP12	MMP8 (OID21019)	rs470530	11	102810218	G	A	0.874748	33.0508
OID30159	MMUT	CRISP3 (OID30715)	rs9381789	6	49445678	C	G	0.631226	28.3623
OID30149	PROCR	F7 (OID20372)	rs146102159	20	34834146	T	C	0.0500859	41.5887
OID30149	PROCR	PROC (OID20402)	rs146102159	20	34834146	T	C	0.0500768	420.766
17490_4	SH3BGRL3	EXTL1 (OID30114)	rs111486799	1	26251494	A	G	0.197859	13.5782
17490_4	SH3BGRL3	CEP85 (OID21241)	rs6598954	1	26288360	C	T	0.936253	19.9404
11117_2	SPATA20	CHAD (OID30660)	rs55649994	17	50278607	T	C	0.0774036	11.2912
