# Supplementary material for: Integrative proteogenomic analyses identify plasma proteins that impact the risk of ischemic stroke
Source: Commun Med (Lond). 2026 Jul 3;6:374. doi: 10.1038/s43856-026-01734-z (PMC13332204; doi:10.1038/s43856-026-01734-z)
Supplement: Supplementary file 12 — Supplementary Data 9 [file 43856_2026_1734_MOESM12_ESM.xlsx]

## Sheet: Supplementary Data 9
Supplementary Data 9. Genetic effects of the cis pQTLs of stroke-associated proteins on other proteins measured in SomaScan platform.
Assay ID	Target protein	Pleiotropic effect	rsID	Chromosome	Position	A1	A2	A1FREQ	LOG10P
OID21241	CEP85	ICAM4 (6550_4)	rs11247922	1	26341296	G	A	0.09001	18.3695
OID21241	CEP85	SH3BGRL3 (17490_4)	rs11247922	1	26341296	G	A	0.09001	218.468
2190_55	F11	A2M (3708_62)	rs4253417	4	186277851	C	T	0.39578	32.5191
2190_55	F11	F2 (4157_2)	rs4253417	4	186277851	C	T	0.39578	21.0465
2190_55	F11	KLKB1 (4152_58)	rs4253417	4	186277851	C	T	0.39578	63.1775
2190_55	F11	KNG1 (19631_13)	rs4253417	4	186277851	C	T	0.39578	109.516
2190_55	F11	TLR3 (16918_198)	rs4253417	4	186277851	C	T	0.39578	9.87582
2190_55	F11	KNG1 (19631_13)	rs62350309	4	186356512	G	A	0.09175	30.193
OID30773	F11	A2M (3708_62)	rs3756008	4	186264231	T	A	0.38356	36.8277
OID30773	F11	F2 (4157_2)	rs3756008	4	186264231	T	A	0.38356	21.0487
OID30773	F11	KLKB1 (4152_58)	rs3756008	4	186264231	T	A	0.38356	61.6706
OID30773	F11	KNG1 (19631_13)	rs3756008	4	186264231	T	A	0.38356	129.298
OID30773	F11	TLR3 (16918_198)	rs3756008	4	186264231	T	A	0.38356	10.823
OID30773	F11	A2M (3708_62)	rs4241821	4	186255680	C	T	0.21489	41.4033
OID30773	F11	F2 (4157_2)	rs4241821	4	186255680	C	T	0.21489	11.2991
OID30773	F11	KLKB1 (4152_58)	rs4241821	4	186255680	C	T	0.21489	63.313
OID30773	F11	KNG1 (19631_13)	rs4241821	4	186255680	C	T	0.21489	191.357
OID21514	FURIN	FER (4220_39)	rs2071410	15	90877710	G	C	0.3131	10.2948
OID20066	GRK5	CCL17 (3519_3)	rs10886430	10	119250744	G	A	0.12424	226.737
OID20066	GRK5	CCL22 (3508_78)	rs10886430	10	119250744	G	A	0.12424	14.5691
OID20066	GRK5	CCL28 (2890_59)	rs10886430	10	119250744	G	A	0.12424	13.0808
15343_337	KNG1	F11 (2190_55)	rs5030062	3	186736391	C	A	0.35548	320
15343_337	KNG1	F2 (4157_2)	rs5030062	3	186736391	C	A	0.35548	34.6193
15343_337	KNG1	HRG (4996_66)	rs5030062	3	186736391	C	A	0.35548	10.9435
15343_337	KNG1	KLKB1 (4152_58)	rs5030062	3	186736391	C	A	0.35548	320
15343_337	KNG1	CR1 (19556_12)	rs6801612	3	186920430	G	A	0.20257	10.5979
15343_337	KNG1	F11 (2190_55)	rs6801612	3	186920430	G	A	0.20257	16.1436
15343_337	KNG1	KLKB1 (4152_58)	rs6801612	3	186920430	G	A	0.20257	13.9606
15343_337	KNG1	MINPP1 (5586_66)	rs6801612	3	186920430	G	A	0.20257	60.2283
15343_337	KNG1	SEMA7A (7019_13)	rs6801612	3	186920430	G	A	0.20257	14.1852
15343_337	KNG1	AHSG (3581_53)	rs9866126	3	186673278	G	A	0.31438	15.1016
15343_337	KNG1	CRTAC1 (5632_6)	rs9866126	3	186673278	G	A	0.31438	203.542
15343_337	KNG1	FETUB (3367_8)	rs9866126	3	186673278	G	A	0.31438	67.0403
15343_337	KNG1	HRG (4996_66)	rs9866126	3	186673278	G	A	0.31438	320
15343_337	KNG1	KLKB1 (4152_58)	rs9866126	3	186673278	G	A	0.31438	11.5976
15343_337	KNG1	MFAP2 (9294_45)	rs9866126	3	186673278	G	A	0.31438	14.1536
15343_337	KNG1	PLG (3710_49)	rs9866126	3	186673278	G	A	0.31438	9.96698
15343_337	KNG1	S100A4 (14116_129)	rs9866126	3	186673278	G	A	0.31438	9.97593
19631_13	KNG1	F11 (2190_55)	rs5030062	3	186736391	C	A	0.35548	320
19631_13	KNG1	F2 (4157_2)	rs5030062	3	186736391	C	A	0.35548	34.6193
19631_13	KNG1	HRG (4996_66)	rs5030062	3	186736391	C	A	0.35548	10.9435
19631_13	KNG1	KLKB1 (4152_58)	rs5030062	3	186736391	C	A	0.35548	320
19558_10	LRP4	F2 (4157_2)	rs3136512	11	46738570	T	C	0.45929	32.1152
19558_10	LRP4	F2 (5316_54)	rs3136512	11	46738570	T	C	0.45929	26.5265
4496_60	MMP12	MMP1 (4924_32)	rs470530	11	102810218	G	A	0.0989	14.7565
4496_60	MMP12	MMP8 (9172_69)	rs470530	11	102810218	G	A	0.0989	12.1575
OID21439	MMP12	MMP1 (4924_32)	rs470530	11	102810218	G	A	0.0989	14.7565
OID21439	MMP12	MMP8 (9172_69)	rs470530	11	102810218	G	A	0.0989	12.1575
OID30149	PROCR	CPNE1 (5346_24)	rs146102159	20	34834128	T	C	0.04406	13.4314
OID30149	PROCR	F7 (3184_25)	rs146102159	20	34834128	T	C	0.04406	16.4441
OID30149	PROCR	PROC (2961_1)	rs146102159	20	34834128	T	C	0.04406	159.958
17490_4	SH3BGRL3	ICAM4 (6550_4)	rs6598954	1	26288360	C	T	0.0883	16.5286
11117_2	SPATA20	WFIKKN2 (3235_50)	rs9890200	17	50547162	C	A	0.40963	12.3555
