# Supplementary material for: Integrative proteogenomic analyses identify plasma proteins that impact the risk of ischemic stroke
Source: Commun Med (Lond). 2026 Jul 3;6:374. doi: 10.1038/s43856-026-01734-z (PMC13332204; doi:10.1038/s43856-026-01734-z)
Supplement: Supplementary file 13 — Supplementary Data 10 [file 43856_2026_1734_MOESM13_ESM.xlsx]

## Sheet: Supplementary Data 10
Supplementary Data 10. Associations of plasma proteins with established ischemic stroke risk factors estimated using a two-sample Mendelian randomization framework.
Outcome	Assay ID	UniProtID	Protein	Method	Number of genetic variants	Beta	Standard error	P	FDR
Systolic blood pressure	5443_62	P01160	(NPPA)	Wald ratio	1	-8.02603	0.409648	1.7909e-85	3.16184e-81
Systolic blood pressure	OID21514	P09958	(FURIN)	Inverse variance weighted (fixed effects)	2	2.71278	0.139001	7.99662e-85	7.05902e-81
Systolic blood pressure	OID21207	P07332	(FES)	Wald ratio	1	-3.35534	0.184946	1.47781e-73	8.69693e-70
Systolic blood pressure	OID20125	P16860	(NPPB)	Wald ratio	1	-1.6151	0.0945552	2.05665e-65	9.07755e-62
Systolic blood pressure	16751_15	P16860	(NPPB)	Wald ratio	1	-4.64934	0.274336	2.00538e-64	5.90083e-61
Systolic blood pressure	OID20049	P16860	(NPPB)	Wald ratio	1	-2.29988	0.135705	2.00538e-64	5.90083e-61
Systolic blood pressure	3363_31	P41240	(CSK)	Wald ratio	1	6.31324	0.394118	9.46735e-58	2.3878e-54
Systolic blood pressure	7655_11	P16860	(NPPB)	Inverse variance weighted (fixed effects)	2	-1.44675	0.0904428	1.35511e-57	2.99057e-54
Type 2 diabetes mellitus	5223_59	Q14397	(GCKR)	Wald ratio	1	0.678984	0.0438799	5.22303e-54	1.02458e-50
Systolic blood pressure	12437_18	Q6PHR2	(ULK3)	Wald ratio	1	4.55351	0.30725	1.08421e-49	1.91418e-46
Systolic blood pressure	11543_84	Q9UHB6	(LIMA1)	Wald ratio	1	-5.73277	0.411765	4.62772e-44	7.42748e-41
Systolic blood pressure	OID21222	Q9UQQ2	(SH2B3)	Wald ratio	1	4.92924	0.363207	5.91577e-42	8.70358e-39
Systolic blood pressure	18381_16	P05091	(ALDH2)	Wald ratio	1	4.52355	0.336254	2.96557e-41	4.02747e-38
Body mass index	OID21031	P50225	(SULT1A1)	Wald ratio	1	-0.298192	0.0223365	1.18449e-40	1.49373e-37
Type 2 diabetes mellitus	OID20894	Q9NQ88	(TIGAR)	Wald ratio	1	-0.835035	0.0649304	7.51233e-38	8.84201e-35
Body mass index	OID20186	Q13275	(SEMA3F)	Wald ratio	1	-0.171864	0.0134502	2.18216e-37	2.40787e-34
Systolic blood pressure	OID21288	P34949	(MPI)	Wald ratio	1	-1.53955	0.121201	5.72856e-37	5.94928e-34
Type 2 diabetes mellitus	9578_263	A6NHS7	(MANSC4)	Inverse variance weighted (fixed effects)	2	-0.118683	0.00969682	1.91501e-34	1.87831e-31
Systolic blood pressure	OID21467	P35318	(ADM)	Wald ratio	1	1.85063	0.151392	2.31223e-34	2.14855e-31
Body mass index	2855_49	P27361	(MAPK3)	Wald ratio	1	-0.0942845	0.00792657	1.2605e-32	1.1127e-29
Type 2 diabetes mellitus	OID30407	Q04721	(NOTCH2)	Wald ratio	1	-0.383413	0.0336939	5.30173e-30	4.45724e-27
Body mass index	7050_5	Q7Z3B1	(NEGR1)	Wald ratio	1	-0.145559	0.0131579	1.90707e-28	1.53042e-25
Body mass index	13109_82	Q7Z3B1	(NEGR1)	Wald ratio	1	-0.133132	0.0121029	3.82132e-28	2.93328e-25
Body mass index	OID31416	P29536	(LMOD1)	Wald ratio	1	-0.120336	0.0109896	6.64476e-28	4.34494e-25
Body mass index	OID30212	P29536	(LMOD1)	Wald ratio	1	-0.114311	0.0104394	6.64476e-28	4.34494e-25
Body mass index	OID30547	P29536	(LMOD1)	Wald ratio	1	-0.122123	0.0111528	6.64476e-28	4.34494e-25
Body mass index	OID31014	P29536	(LMOD1)	Wald ratio	1	-0.113777	0.0103906	6.64476e-28	4.34494e-25
Systolic blood pressure	OID30153	P0C7L1	(SPINK8)	Wald ratio	1	0.804377	0.0734877	6.96494e-28	4.39164e-25
Systolic blood pressure	OID20398	P17936	(IGFBP3)	Inverse variance weighted (fixed effects)	3	-0.738094	0.0682813	3.10019e-27	1.88738e-24
Systolic blood pressure	12571_14	P36405	(ARL3)	Inverse variance weighted (fixed effects)	2	1.76462	0.1645	7.58916e-27	4.46622e-24
Type 2 diabetes mellitus	6620_82	Q96FE5	(LINGO1)	Wald ratio	1	0.483796	0.0451389	8.38421e-27	4.77495e-24
Systolic blood pressure	19262_219	P49748	(ACADVL)	Wald ratio	1	-5.45228	0.514523	3.08436e-26	1.7017e-23
Systolic blood pressure	OID21448	P80303	(NUCB2)	Inverse variance weighted (fixed effects)	3	-0.76414	0.0739399	4.9139e-25	2.62894e-22
Systolic blood pressure	OID20530	P33241	(LSP1)	Wald ratio	1	1.76932	0.17157	6.18706e-25	3.21272e-22
Systolic blood pressure	OID20178	O95544	(NADK)	Wald ratio	1	-1.03143	0.100212	7.61803e-25	3.84275e-22
Type 2 diabetes mellitus	OID21115	Q9UKK9	(NUDT5)	Wald ratio	1	0.650423	0.0634163	1.10747e-24	5.43124e-22
Body mass index	OID30246	Q0VD83	(APOBR)	Inverse variance weighted (fixed effects)	3	-0.0282333	0.00281107	9.79984e-24	4.67611e-21
Systolic blood pressure	2737_22	P48745	(NOV)	Wald ratio	1	3.58089	0.370701	4.46762e-22	2.07568e-19
Systolic blood pressure	OID20299	P48745	(CCN3)	Inverse variance weighted (fixed effects)	3	-0.912593	0.0949976	7.50683e-22	3.39828e-19
Systolic blood pressure	OID20624	O43508	(TNFSF12)	Inverse variance weighted (fixed effects)	3	0.742391	0.0780772	1.93593e-21	8.5447e-19
Systolic blood pressure	13624_17	O95544	(NADK)	Wald ratio	1	-1.89435	0.200806	3.95741e-21	1.7041e-18
Systolic blood pressure	3484_60	P01019	(AGT)	Inverse variance weighted (fixed effects)	2	1.2402	0.13248	7.86532e-21	3.30624e-18
Systolic blood pressure	4131_72	P02751	(FN1)	Wald ratio	1	-1.71193	0.184659	1.84808e-20	7.25064e-18
Systolic blood pressure	3434_34	P02751	(FN1)	Wald ratio	1	-1.89378	0.204274	1.84808e-20	7.25064e-18
Systolic blood pressure	3435_53	P02751	(FN1)	Wald ratio	1	-1.91911	0.207006	1.84808e-20	7.25064e-18
Type 2 diabetes mellitus	OID31490	Q68D85	(NCR3LG1)	Inverse variance weighted (fixed effects)	2	-0.125428	0.0135634	2.29726e-20	8.81698e-18
Type 2 diabetes mellitus	OID31382	Q9UKM9	(RALY)	Wald ratio	1	0.490701	0.0533371	3.5795e-20	1.3446e-17
Body mass index	OID30264	P07492	(GRP)	Inverse variance weighted (fixed effects)	2	-0.0446388	0.00487331	5.19661e-20	1.91138e-17
Type 2 diabetes mellitus	OID21343	Q9BSG5	(RTBDN)	Inverse variance weighted (fixed effects)	2	-0.201895	0.0220728	5.86793e-20	2.11425e-17
Type 2 diabetes mellitus	16599_38	Q9HCN4	(GPN1)	Wald ratio	1	-0.487277	0.0534351	7.57874e-20	2.67605e-17
Systolic blood pressure	OID30696	P12821	(ACE)	Inverse variance weighted (fixed effects)	3	0.61711	0.0683233	1.68253e-19	5.82452e-17
Type 2 diabetes mellitus	15573_110	O14594	(NCAN)	Wald ratio	1	-0.188193	0.0209769	2.92693e-19	9.9375e-17
Type 2 diabetes mellitus	3796_79	Q9BY76	(ANGPTL4)	Wald ratio	1	0.372966	0.0416145	3.1767e-19	1.0582e-16
Systolic blood pressure	OID31490	Q68D85	(NCR3LG1)	Inverse variance weighted (fixed effects)	2	-0.801808	0.089911	4.75656e-19	1.55513e-16
Systolic blood pressure	OID21163	Q7Z6M1	(RABEPK)	Wald ratio	1	1.4747	0.16541	4.85831e-19	1.55952e-16
Systolic blood pressure	OID30787	P02751	(FN1)	Wald ratio	1	-0.687628	0.0771706	5.08058e-19	1.60174e-16
Systolic blood pressure	OID30849	Q8WTQ1	(DEFB104B;DEFB104A)	Wald ratio	1	2.70266	0.303873	5.89266e-19	1.82517e-16
Systolic blood pressure	OID21513	Q9UJ68	(MSRA)	Wald ratio	1	-3.85318	0.433744	6.47691e-19	1.97155e-16
Systolic blood pressure	OID20303	P35590	(TIE1)	Wald ratio	1	-1.17266	0.133839	1.92296e-18	5.7542e-16
Type 2 diabetes mellitus	8866_53	Q9NXS2	(QPCTL)	Inverse variance weighted (fixed effects)	2	-0.230127	0.02629	2.07002e-18	6.09103e-16
Systolic blood pressure	5939_42	O43508	(TNFSF12)	Inverse variance weighted (fixed effects)	2	0.651885	0.0746364	2.45516e-18	7.10588e-16
Systolic blood pressure	OID31043	O94830	(DDHD2)	Wald ratio	1	-2.24769	0.258925	3.92818e-18	1.11858e-15
Ever smoking	OID20354	P13591	(NCAM1)	Inverse variance weighted (fixed effects)	3	-0.0466238	0.00538424	4.74677e-18	1.33023e-15
Body mass index	OID21510	Q15303	(ERBB4)	Inverse variance weighted (fixed effects)	3	-0.0735839	0.00852616	6.11519e-18	1.68693e-15
Body mass index	OID21513	Q9UJ68	(MSRA)	Wald ratio	1	-0.280453	0.033097	2.37751e-17	6.45769e-15
Systolic blood pressure	15596_7	O94992	(HEXIM1)	Wald ratio	1	2.57829	0.305143	2.92708e-17	7.71307e-15
Systolic blood pressure	14205_6	Q96MH2	(HEXIM2)	Wald ratio	1	2.51225	0.297327	2.92708e-17	7.71307e-15
Type 2 diabetes mellitus	OID30264	P07492	(GRP)	Inverse variance weighted (fixed effects)	2	-0.0877001	0.0104177	3.81613e-17	9.9079e-15
Body mass index	OID20774	Q14118	(DAG1)	Wald ratio	1	-0.296261	0.0353494	5.25011e-17	1.34334e-14
Systolic blood pressure	13519_112	Q86VW2	(ARHGEF25)	Wald ratio	1	1.92478	0.231748	9.9409e-17	2.49412e-14
Type 2 diabetes mellitus	5620_13	P19021	(PAM)	Inverse variance weighted (fixed effects)	3	-0.0634222	0.00763716	1.00302e-16	2.49412e-14
Type 2 diabetes mellitus	OID31399	Q8N5J2	(MINDY1)	Wald ratio	1	0.223429	0.0269134	1.02567e-16	2.51503e-14
Body mass index	OID21272	P36888	(FLT3)	Wald ratio	1	0.166932	0.0201265	1.09394e-16	2.64569e-14
Systolic blood pressure	13481_24	Q15560	(TCEA2)	Wald ratio	1	-1.5148	0.18307	1.29065e-16	3.07925e-14
Systolic blood pressure	12524_18	Q96F10	(SAT2)	Inverse variance weighted (fixed effects)	2	0.938233	0.113584	1.45383e-16	3.42233e-14
Systolic blood pressure	2844_53	P35590	(TIE1)	Wald ratio	1	-1.11354	0.134929	1.54687e-16	3.59341e-14
Body mass index	2617_56	P21860	(ERBB3)	Wald ratio	1	0.14554	0.0178404	3.40914e-16	7.81668e-14
Systolic blood pressure	OID31317	Q8IV48	(ERI1)	Wald ratio	1	2.80295	0.344914	4.41752e-16	9.99889e-14
Type 2 diabetes mellitus	OID21055	O14594	(NCAN)	Wald ratio	1	-0.20195	0.0249321	5.49592e-16	1.22823e-13
Atrial fibrillation	17164_15	P09525	(ANXA4)	Wald ratio	1	0.269819	0.0333797	6.30201e-16	1.39077e-13
Type 2 diabetes mellitus	6382_17	O00462	(MANBA)	Inverse variance weighted (fixed effects)	3	-0.0839249	0.0104032	7.18974e-16	1.5671e-13
Systolic blood pressure	OID20930	Q9HD42	(CHMP1A)	Wald ratio	1	2.05784	0.255521	8.04608e-16	1.73236e-13
Systolic blood pressure	19223_6	P62820	(RAB1A)	Wald ratio	1	3.5173	0.439868	1.28261e-15	2.7034e-13
Type 2 diabetes mellitus	OID21448	P80303	(NUCB2)	Inverse variance weighted (fixed effects)	3	-0.0883867	0.011054	1.28624e-15	2.7034e-13
Ever smoking	OID20310	P10586	(PTPRF)	Wald ratio	1	-0.17657	0.0223506	2.78903e-15	5.79299e-13
Systolic blood pressure	OID20124	Q15067	(ACOX1)	Wald ratio	1	2.59399	0.328435	2.83325e-15	5.8164e-13
Systolic blood pressure	OID20589	O94992	(HEXIM1)	Wald ratio	1	2.95565	0.374423	2.9294e-15	5.94465e-13
Type 2 diabetes mellitus	OID30141	A6NHS7	(MANSC4)	Inverse variance weighted (fixed effects)	3	-0.0649965	0.00824989	3.31421e-15	6.64914e-13
Type 2 diabetes mellitus	19223_6	P62820	(RAB1A)	Wald ratio	1	0.530478	0.0675453	4.04073e-15	7.99177e-13
Systolic blood pressure	17698_15	Q969T9	(WBP2)	Wald ratio	1	3.91259	0.498252	4.07397e-15	7.99177e-13
Atrial fibrillation	19223_6	P62820	(RAB1A)	Wald ratio	1	1.08567	0.138386	4.32133e-15	8.38385e-13
Systolic blood pressure	OID30769	P02647	(APOA1)	Wald ratio	1	3.14832	0.402583	5.26924e-15	1.01118e-12
Type 2 diabetes mellitus	5676_54	P42127	(ASIP)	Inverse variance weighted (fixed effects)	2	-0.0957794	0.0122754	6.06834e-15	1.15201e-12
Systolic blood pressure	OID21502	Q9UP79	(ADAMTS8)	Inverse variance weighted (fixed effects)	2	-0.513326	0.0663246	9.97317e-15	1.87315e-12
Body mass index	OID31317	Q8IV48	(ERI1)	Wald ratio	1	0.204132	0.0267484	2.31896e-14	4.3096e-12
Systolic blood pressure	OID21049	P28908	(TNFRSF8)	Inverse variance weighted (fixed effects)	2	0.909963	0.120213	3.74383e-14	6.88513e-12
Type 2 diabetes mellitus	OID20291	P19021	(PAM)	Inverse variance weighted (fixed effects)	3	-0.0692098	0.00919655	5.24694e-14	9.54997e-12
Systolic blood pressure	OID30750	P01009	(SERPINA1)	Inverse variance weighted (fixed effects)	2	0.893822	0.119205	6.47144e-14	1.16585e-11
Type 2 diabetes mellitus	OID30423	Q7Z698	(SPRED2)	Wald ratio	1	0.381212	0.0511045	8.68782e-14	1.54933e-11
Type 2 diabetes mellitus	OID31317	Q8IV48	(ERI1)	Wald ratio	1	0.39841	0.0534968	9.52204e-14	1.68112e-11
Body mass index	OID21445	P05089	(ARG1)	Inverse variance weighted (fixed effects)	2	-0.0684999	0.00919956	9.6213e-14	1.68182e-11
Body mass index	OID21371	Q86SR1	(GALNT10)	Inverse variance weighted (fixed effects)	3	0.0435224	0.00587506	1.28227e-13	2.21945e-11
Systolic blood pressure	15398_2	P55789	(GFER)	Wald ratio	1	-3.38275	0.456884	1.32169e-13	2.26548e-11
Systolic blood pressure	10714_7	P12821	(ACE)	Inverse variance weighted (fixed effects)	3	0.351504	0.0475516	1.44594e-13	2.44472e-11
Body mass index	5867_60	P05089	(ARG1)	Wald ratio	1	-0.152466	0.0206278	1.45395e-13	2.44472e-11
Type 2 diabetes mellitus	19153_53	Q15777	(MPPED2)	Wald ratio	1	-0.221666	0.0300564	1.64345e-13	2.73728e-11
Body mass index	8932_1	O75354	(ENTPD6)	Wald ratio	1	0.101229	0.0137507	1.8158e-13	2.99607e-11
Body mass index	12508_9	Q9Y3E7	(VPS24)	Wald ratio	1	-0.277358	0.0377358	1.98207e-13	3.24013e-11
Type 2 diabetes mellitus	11616_9	Q00613	(HSF1)	Wald ratio	1	0.43662	0.0594679	2.1026e-13	3.40563e-11
Systolic blood pressure	12731_12	Q6IQ23	(PLEKHA7)	Inverse variance weighted (fixed effects)	3	0.500098	0.0684404	2.7305e-13	4.38245e-11
Systolic blood pressure	8427_118	Q9BXY4	(RSPO3)	Inverse variance weighted (fixed effects)	2	-0.712088	0.0975036	2.81004e-13	4.46948e-11
Ever smoking	11288_26	P49902	(NT5C2)	Wald ratio	1	0.121363	0.0166251	2.87768e-13	4.5362e-11
Systolic blood pressure	13094_75	Q9BXY4	(RSPO3)	Inverse variance weighted (fixed effects)	2	-0.782342	0.107262	3.01517e-13	4.71088e-11
Body mass index	OID20712	Q8NFT8	(DNER)	Inverse variance weighted (fixed effects)	3	-0.0436988	0.00602396	4.04152e-13	6.25903e-11
Body mass index	OID31524	Q8IWZ8	(SUGP1)	Wald ratio	1	-0.0532114	0.00738194	5.66408e-13	8.6956e-11
Body mass index	17766_5	P14598	(NCF1)	Inverse variance weighted (fixed effects)	3	0.0452848	0.00629024	6.05644e-13	9.21779e-11
Body mass index	OID20857	Q9Y5P4	(CERT1)	Wald ratio	1	-0.242381	0.0337744	7.1534e-13	1.07028e-10
Body mass index	OID20061	Q16619	(CTF1)	Wald ratio	1	-0.227476	0.0316974	7.1534e-13	1.07028e-10
Systolic blood pressure	OID20714	P34896	(SHMT1)	Inverse variance weighted (fixed effects)	3	0.431297	0.0601298	7.34933e-13	1.09036e-10
Systolic blood pressure	OID21124	P00749	(PLAU)	Wald ratio	1	2.29349	0.319844	7.46378e-13	1.09811e-10
Systolic blood pressure	12334_25	P34896	(SHMT1)	Inverse variance weighted (fixed effects)	2	0.483076	0.0674048	7.67815e-13	1.12031e-10
Body mass index	6455_52	Q86UW8	(HAPLN4)	Wald ratio	1	-0.159111	0.0222222	8.06771e-13	1.1675e-10
Type 2 diabetes mellitus	17329_2	Q9BUT1	(BDH2)	Inverse variance weighted (fixed effects)	2	-0.128602	0.0179697	8.26955e-13	1.18052e-10
Body mass index	9339_204	P26885	(FKBP2)	Wald ratio	1	0.26815	0.0374707	8.29139e-13	1.18052e-10
Type 2 diabetes mellitus	8068_43	Q6NSJ0	(KIAA1161)	Wald ratio	1	-0.225458	0.031614	9.9224e-13	1.40144e-10
Systolic blood pressure	OID20380	P15529	(CD46)	Wald ratio	1	-1.95359	0.274425	1.08829e-12	1.52491e-10
Body mass index	13624_17	O95544	(NADK)	Wald ratio	1	0.108871	0.0153226	1.20093e-12	1.66949e-10
Body mass index	OID31153	Q8TF65	(GIPC2)	Wald ratio	1	0.0452402	0.00637186	1.24757e-12	1.72077e-10
Systolic blood pressure	OID20254	Q14767	(LTBP2)	Inverse variance weighted (fixed effects)	2	-1.4379	0.203198	1.47969e-12	2.02511e-10
Body mass index	OID21289	Q6UXD5	(SEZ6L2)	Inverse variance weighted (fixed effects)	2	0.0852237	0.0120775	1.70846e-12	2.32022e-10
Body mass index	OID20300	Q9Y4L1	(HYOU1)	Wald ratio	1	0.0768702	0.0109036	1.78918e-12	2.41129e-10
Body mass index	OID30722	P19827	(ITIH1)	Wald ratio	1	-0.0848557	0.0121222	2.55963e-12	3.4235e-10
Type 2 diabetes mellitus	OID20161	Q06418	(TYRO3)	Inverse variance weighted (fixed effects)	3	0.0731894	0.0105402	3.8152e-12	5.06447e-10
Body mass index	18884_22	Q9UDY4	(DNAJB4)	Inverse variance weighted (fixed effects)	2	0.0712258	0.0103013	4.70261e-12	6.19586e-10
Body mass index	OID30649	Q9HB71	(CACYBP)	Wald ratio	1	-0.120714	0.0174948	5.20025e-12	6.80078e-10
Type 2 diabetes mellitus	OID20964	O95407	(TNFRSF6B)	Inverse variance weighted (fixed effects)	2	-0.0847098	0.0122812	5.29212e-12	6.87003e-10
Systolic blood pressure	8255_34	Q9Y6F6	(MRVI1)	Wald ratio	1	1.61861	0.235401	6.15699e-12	7.93443e-10
Systolic blood pressure	17682_1	P15529	(CD46)	Inverse variance weighted (fixed effects)	2	-0.681703	0.0996176	7.74442e-12	9.9078e-10
Type 2 diabetes mellitus	OID20300	Q9Y4L1	(HYOU1)	Wald ratio	1	0.141201	0.0207168	9.37475e-12	1.19073e-09
Body mass index	OID30727	P02649	(APOE)	Inverse variance weighted (fixed effects)	4	0.0319465	0.00469096	9.74457e-12	1.22886e-09
Systolic blood pressure	OID21084	P23381	(WARS1)	Inverse variance weighted (fixed effects)	2	0.708276	0.104023	9.83757e-12	1.23179e-09
Systolic blood pressure	18382_109	P21964	(COMT)	Wald ratio	1	-1.99757	0.294404	1.15987e-11	1.44208e-09
Body mass index	OID30762	Q14624	(ITIH4)	Inverse variance weighted (fixed effects)	2	0.0519815	0.0076699	1.22407e-11	1.51126e-09
Type 2 diabetes mellitus	OID21513	Q9UJ68	(MSRA)	Wald ratio	1	-0.459873	0.0679358	1.29469e-11	1.58734e-09
Systolic blood pressure	OID21415	Q9BXY4	(RSPO3)	Wald ratio	1	-1.0409	0.153971	1.37677e-11	1.67634e-09
Body mass index	6478_2	A6NGN9	(IGLON5)	Wald ratio	1	-0.147461	0.0219727	1.93148e-11	2.33564e-09
Systolic blood pressure	9870_17	P23381	(WARS)	Inverse variance weighted (fixed effects)	2	0.7084	0.106044	2.38525e-11	2.86474e-09
Systolic blood pressure	OID30612	P00325	(ADH1B)	Wald ratio	1	2.44658	0.366496	2.46247e-11	2.91778e-09
Systolic blood pressure	9834_62	P00325	(ADH1B)	Wald ratio	1	1.38036	0.206777	2.46247e-11	2.91778e-09
Type 2 diabetes mellitus	5671_1	P17538	(CTRB1)	Inverse variance weighted (fixed effects)	2	0.0676684	0.0101618	2.75504e-11	3.24268e-09
Body mass index	OID31093	Q2L4Q9	(PRSS53)	Inverse variance weighted (fixed effects)	3	0.0374957	0.00563801	2.92054e-11	3.33842e-09
Type 2 diabetes mellitus	OID31014	P29536	(LMOD1)	Wald ratio	1	-0.138195	0.0207812	2.93093e-11	3.33842e-09
Type 2 diabetes mellitus	OID30547	P29536	(LMOD1)	Wald ratio	1	-0.148332	0.0223056	2.93093e-11	3.33842e-09
Type 2 diabetes mellitus	OID30212	P29536	(LMOD1)	Wald ratio	1	-0.138844	0.0208788	2.93093e-11	3.33842e-09
Type 2 diabetes mellitus	OID31416	P29536	(LMOD1)	Wald ratio	1	-0.146161	0.0219791	2.93093e-11	3.33842e-09
Body mass index	OID21412	O43827	(ANGPTL7)	Inverse variance weighted (fixed effects)	2	-0.0340375	0.00514934	3.84117e-11	4.34717e-09
Systolic blood pressure	OID20490	P12034	(FGF5)	Inverse variance weighted (fixed effects)	2	0.588261	0.0891694	4.19231e-11	4.71435e-09
Body mass index	OID30537	P20701	(ITGAL)	Wald ratio	1	0.0716497	0.0108754	4.45085e-11	4.9734e-09
Type 2 diabetes mellitus	17781_191	Q9H492	(MAP1LC3A)	Wald ratio	1	0.489919	0.0745968	5.11438e-11	5.67889e-09
Body mass index	OID30789	P01008	(SERPINC1)	Wald ratio	1	0.231492	0.035333	5.68765e-11	6.27597e-09
Ever smoking	8932_1	O75354	(ENTPD6)	Wald ratio	1	0.09567	0.0146284	6.15188e-11	6.74606e-09
Body mass index	3326_58	Q9BY67	(CADM1)	Wald ratio	1	-0.0817403	0.0125247	6.74071e-11	7.34613e-09
Systolic blood pressure	10440_26	Q9H6B4	(CLMP)	Inverse variance weighted (fixed effects)	2	0.750139	0.114992	6.87363e-11	7.44503e-09
Body mass index	OID30531	Q9H3T2	(SEMA6C)	Wald ratio	1	-0.135269	0.0207413	6.94968e-11	7.4815e-09
Body mass index	OID20763	Q16651	(PRSS8)	Wald ratio	1	0.101799	0.0156614	8.032e-11	8.59424e-09
Type 2 diabetes mellitus	OID21007	Q9HCK4	(ROBO2)	Wald ratio	1	0.232842	0.0358965	8.78612e-11	9.34451e-09
Systolic blood pressure	OID20111	P22004	(BMP6)	Wald ratio	1	1.16324	0.179937	1.0148e-10	1.07283e-08
Type 2 diabetes mellitus	OID20248	P13598	(ICAM2)	Wald ratio	1	0.418749	0.0649124	1.11129e-10	1.16785e-08
Type 2 diabetes mellitus	OID20471	Q14435	(GALNT3)	Inverse variance weighted (fixed effects)	3	-0.0728297	0.0112947	1.13236e-10	1.18295e-08
Body mass index	17514_48	Q9UL25	(RAB21)	Wald ratio	1	-0.138216	0.0214527	1.17245e-10	1.21762e-08
Atrial fibrillation	OID20846	Q9Y680	(FKBP7)	Wald ratio	1	0.758401	0.118225	1.40921e-10	1.45495e-08
Systolic blood pressure	OID20725	Q99983	(OMD)	Wald ratio	1	-2.40555	0.375415	1.47739e-10	1.51647e-08
Type 2 diabetes mellitus	4563_61	P19174	(PLCG1)	Wald ratio	1	0.35426	0.0553064	1.4997e-10	1.53048e-08
Body mass index	8841_65	Q8IUL8	(CILP2)	Wald ratio	1	-0.140845	0.022007	1.55377e-10	1.57654e-08
Body mass index	9769_48	Q8NFT8	(DNER)	Inverse variance weighted (fixed effects)	3	-0.0578527	0.0090453	1.59625e-10	1.61039e-08
Systolic blood pressure	OID30321	O14933	(UBE2L6)	Wald ratio	1	-0.682536	0.106732	1.60722e-10	1.61224e-08
Type 2 diabetes mellitus	9253_52	P16442	(ABO)	Inverse variance weighted (fixed effects)	4	0.0386522	0.00605305	1.70753e-10	1.70319e-08
Type 2 diabetes mellitus	5867_60	P05089	(ARG1)	Wald ratio	1	-0.279821	0.0439462	1.92326e-10	1.90759e-08
Body mass index	OID20783	Q92956	(TNFRSF14)	Wald ratio	1	0.104535	0.0165514	2.68786e-10	2.65107e-08
Body mass index	OID31031	P51687	(SUOX)	Wald ratio	1	-0.234586	0.0372358	2.97646e-10	2.91941e-08
Body mass index	OID21480	Q7Z4W1	(DCXR)	Wald ratio	1	0.131099	0.0208289	3.09153e-10	2.99896e-08
Body mass index	5223_59	Q14397	(GCKR)	Wald ratio	1	0.123557	0.0196305	3.09153e-10	2.99896e-08
Systolic blood pressure	4811_33	Q14624	(ITIH4)	Wald ratio	1	1.73343	0.275645	3.20326e-10	3.09036e-08
Body mass index	7957_2	Q8WXD2	(SCG3)	Wald ratio	1	-0.0293203	0.00466459	3.2635e-10	3.13136e-08
Type 2 diabetes mellitus	7050_5	Q7Z3B1	(NEGR1)	Wald ratio	1	-0.190789	0.0304276	3.60422e-10	3.40973e-08
Type 2 diabetes mellitus	13109_82	Q7Z3B1	(NEGR1)	Wald ratio	1	-0.175492	0.0279879	3.60422e-10	3.40973e-08
Type 2 diabetes mellitus	OID30675	P16442	(ABO)	Inverse variance weighted (fixed effects)	2	0.0477865	0.00762152	3.61156e-10	3.40973e-08
Body mass index	12432_23	Q9HB71	(CACYBP)	Wald ratio	1	-0.0920666	0.0146915	3.68859e-10	3.46394e-08
Atrial fibrillation	15339_32	Q9Y281	(CFL2)	Wald ratio	1	0.423277	0.0676203	3.85928e-10	3.60506e-08
Type 2 diabetes mellitus	2611_72	Q06418	(TYRO3)	Wald ratio	1	0.232775	0.0372439	4.10453e-10	3.81397e-08
Body mass index	13388_57	P29120	(PCSK1)	Inverse variance weighted (fixed effects)	2	-0.0285886	0.00457927	4.29136e-10	3.9667e-08
Body mass index	OID31445	Q15599	(SLC9A3R2)	Wald ratio	1	0.101142	0.0162914	5.35495e-10	4.92404e-08
Body mass index	OID20701	Q9NZV1	(CRIM1)	Inverse variance weighted (fixed effects)	2	-0.0782348	0.0126061	5.43165e-10	4.9687e-08
Type 2 diabetes mellitus	OID20389	Q16853	(AOC3)	Inverse variance weighted (fixed effects)	3	-0.0689144	0.0111503	6.39125e-10	5.81637e-08
Body mass index	OID20336	Q13867	(BLMH)	Inverse variance weighted (fixed effects)	2	0.0368645	0.00596763	6.51647e-10	5.89991e-08
Systolic blood pressure	13944_3	P0DMM9	(SULT1A3)	Wald ratio	1	-1.2371	0.200307	6.57375e-10	5.92141e-08
Body mass index	OID30646	P22455	(FGFR4)	Inverse variance weighted (fixed effects)	3	0.0204481	0.00331267	6.71377e-10	6.01684e-08
Type 2 diabetes mellitus	2855_49	P27361	(MAPK3)	Wald ratio	1	-0.097622	0.0158531	7.37183e-10	6.57322e-08
Atrial fibrillation	12450_42	Q15126	(PMVK)	Wald ratio	1	-0.622678	0.101217	7.65608e-10	6.79236e-08
Type 2 diabetes mellitus	18319_7	O00330	(PDHX)	Wald ratio	1	0.273287	0.0446497	9.31712e-10	8.22469e-08
Systolic blood pressure	OID20345	Q6EMK4	(VASN)	Inverse variance weighted (fixed effects)	2	0.469947	0.0768853	9.81948e-10	8.62502e-08
Systolic blood pressure	11540_37	O43524	(FOXO3)	Wald ratio	1	2.95584	0.485804	1.16917e-09	1.02187e-07
Body mass index	OID21275	Q8TE58	(ADAMTS15)	Inverse variance weighted (fixed effects)	2	0.107989	0.017774	1.23477e-09	1.07389e-07
Body mass index	OID20352	Q06033	(ITIH3)	Wald ratio	1	0.0335045	0.00552652	1.34022e-09	1.15988e-07
Body mass index	OID30123	P38935	(IGHMBP2)	Wald ratio	1	0.145279	0.0240026	1.42499e-09	1.22723e-07
Systolic blood pressure	5346_24	Q99829	(CPNE1)	Inverse variance weighted (fixed effects)	3	-0.308139	0.0509211	1.43679e-09	1.23138e-07
Body mass index	12656_1	Q07866	(KLC1)	Wald ratio	1	0.136569	0.0225734	1.44846e-09	1.23539e-07
Body mass index	OID21074	Q15818	(NPTX1)	Inverse variance weighted (fixed effects)	3	-0.0321249	0.00531617	1.51401e-09	1.28509e-07
Atrial fibrillation	5939_42	O43508	(TNFSF12)	Inverse variance weighted (fixed effects)	2	-0.141969	0.0235178	1.57323e-09	1.32897e-07
Type 2 diabetes mellitus	17765_3	O95149	(SNUPN)	Wald ratio	1	-0.182357	0.0302831	1.72553e-09	1.45068e-07
Systolic blood pressure	OID30589	Q02223	(TNFRSF17)	Wald ratio	1	-1.07113	0.177938	1.74757e-09	1.46224e-07
Systolic blood pressure	9986_14	Q8N729	(NPW)	Inverse variance weighted (fixed effects)	2	-0.336851	0.0559665	1.75714e-09	1.46331e-07
Systolic blood pressure	15640_54	Q01995	(TAGLN)	Inverse variance weighted (fixed effects)	2	1.94139	0.322981	1.84565e-09	1.52981e-07
Systolic blood pressure	12682_5	Q6YP21	(CCBL2)	Wald ratio	1	-0.503846	0.0839161	1.92317e-09	1.58662e-07
Body mass index	5532_53	P11362	(FGFR1)	Wald ratio	1	0.121795	0.0202991	1.97318e-09	1.6203e-07
Systolic blood pressure	13423_94	Q9BRX8	(FAM213A)	Wald ratio	1	1.57543	0.262931	2.07527e-09	1.69624e-07
Type 2 diabetes mellitus	10833_64	Q96QV1	(HHIP)	Inverse variance weighted (fixed effects)	2	0.149847	0.0250686	2.2661e-09	1.84368e-07
Body mass index	OID20728	Q8WXD2	(SCG3)	Inverse variance weighted (fixed effects)	3	-0.0227141	0.003804	2.35666e-09	1.90857e-07
Systolic blood pressure	13473_55	P23677	(ITPKA)	Wald ratio	1	2.10909	0.353846	2.51507e-09	2.02756e-07
Body mass index	12571_14	P36405	(ARL3)	Inverse variance weighted (fixed effects)	2	-0.0667724	0.0112211	2.67164e-09	2.14399e-07
Systolic blood pressure	12534_10	Q13137	(CALCOCO2)	Wald ratio	1	-1.70811	0.287478	2.82051e-09	2.25321e-07
Type 2 diabetes mellitus	17384_110	P08237	(PFKM)	Wald ratio	1	0.139432	0.0234834	2.89401e-09	2.30152e-07
Body mass index	OID30202	Q8WXC3	(PYDC1)	Inverse variance weighted (fixed effects)	2	-0.0391099	0.00659564	3.03546e-09	2.40319e-07
Systolic blood pressure	6451_64	Q9BXN1	(ASPN)	Wald ratio	1	0.387968	0.0655111	3.17704e-09	2.50404e-07
Type 2 diabetes mellitus	17761_2	Q9UKK9	(NUDT5)	Wald ratio	1	0.306723	0.0518207	3.24065e-09	2.54283e-07
Body mass index	OID30739	P00748	(F12)	Inverse variance weighted (fixed effects)	3	0.0264177	0.00447482	3.55555e-09	2.77538e-07
Type 2 diabetes mellitus	OID20295	P80370	(DLK1)	Inverse variance weighted (fixed effects)	3	-0.0645259	0.0109309	3.56846e-09	2.77538e-07
Systolic blood pressure	OID20733	O75888	(TNFSF13)	Inverse variance weighted (fixed effects)	2	-0.434572	0.073751	3.80581e-09	2.947e-07
Systolic blood pressure	13450_49	P40818	(USP8)	Wald ratio	1	-1.91052	0.324484	3.91184e-09	3.01587e-07
Body mass index	OID30282	P01189	(POMC)	Wald ratio	1	-0.142309	0.0241788	3.96338e-09	3.04233e-07
Type 2 diabetes mellitus	3296_92	Q02246	(CNTN2)	Inverse variance weighted (fixed effects)	4	-0.0429394	0.00729875	4.02618e-09	3.07715e-07
Systolic blood pressure	12396_19	Q6NVY1	(HIBCH)	Inverse variance weighted (fixed effects)	2	0.443027	0.0753771	4.16562e-09	3.1575e-07
Systolic blood pressure	OID20285	Q9H1U4	(MEGF9)	Inverse variance weighted (fixed effects)	2	-0.47203	0.0803124	4.16708e-09	3.1575e-07
Body mass index	9834_62	P00325	(ADH1B)	Wald ratio	1	0.0703089	0.0119871	4.48093e-09	3.36642e-07
Body mass index	OID30612	P00325	(ADH1B)	Wald ratio	1	0.124617	0.0212462	4.48093e-09	3.36642e-07
Systolic blood pressure	OID30249	Q13137	(CALCOCO2)	Wald ratio	1	2.57654	0.440253	4.84501e-09	3.62452e-07
Body mass index	9256_78	Q15818	(NPTX1)	Inverse variance weighted (fixed effects)	3	-0.0391158	0.00668643	4.91484e-09	3.66125e-07
Systolic blood pressure	OID30315	Q9BXN1	(ASPN)	Wald ratio	1	0.580612	0.0994225	5.22498e-09	3.87593e-07
Body mass index	OID21486	P41271	(NBL1)	Wald ratio	1	0.108601	0.0186405	5.67421e-09	4.19155e-07
Type 2 diabetes mellitus	18864_7	P35030	(PRSS3)	Inverse variance weighted (fixed effects)	3	0.0614362	0.0105616	5.99284e-09	4.40848e-07
Systolic blood pressure	OID20899	Q9Y4K4	(MAP4K5)	Wald ratio	1	0.822446	0.14145	6.0854e-09	4.45799e-07
Type 2 diabetes mellitus	OID30612	P00325	(ADH1B)	Wald ratio	1	0.263534	0.0453524	6.2171e-09	4.51699e-07
Type 2 diabetes mellitus	9834_62	P00325	(ADH1B)	Wald ratio	1	0.148686	0.0255878	6.2171e-09	4.51699e-07
Systolic blood pressure	6404_20	O75973	(C1QL1)	Inverse variance weighted (fixed effects)	2	0.67153	0.115734	6.53912e-09	4.73148e-07
Systolic blood pressure	OID31477	Q9UH65	(SWAP70)	Inverse variance weighted (fixed effects)	3	-0.799325	0.137868	6.7203e-09	4.84273e-07
Type 2 diabetes mellitus	OID30531	Q9H3T2	(SEMA6C)	Wald ratio	1	-0.229958	0.039679	6.81364e-09	4.89003e-07
Systolic blood pressure	OID20782	O95633	(FSTL3)	Wald ratio	1	-1.69133	0.291886	6.85387e-09	4.89899e-07
Atrial fibrillation	9288_7	Q9Y680	(FKBP7)	Inverse variance weighted (fixed effects)	2	0.166424	0.0287278	6.90844e-09	4.91809e-07
Systolic blood pressure	3438_10	O95633	(FSTL3)	Wald ratio	1	-2.05699	0.35544	7.15813e-09	5.07537e-07
Systolic blood pressure	OID20799	P53985	(SLC16A1)	Wald ratio	1	-2.32727	0.402424	7.33223e-09	5.17802e-07
Systolic blood pressure	11098_1	O00764	(PDXK)	Inverse variance weighted (fixed effects)	2	-0.952089	0.164816	7.61934e-09	5.35934e-07
Systolic blood pressure	OID21429	Q96JA1	(LRIG1)	Inverse variance weighted (fixed effects)	3	0.342518	0.059408	8.14112e-09	5.70363e-07
Body mass index	OID30893	Q93015	(NAA80)	Wald ratio	1	0.116903	0.0202791	8.18004e-09	5.70824e-07
Systolic blood pressure	15333_11	Q99470	(SDF2)	Wald ratio	1	-0.58631	0.102041	9.14694e-09	6.35784e-07
Body mass index	10833_64	Q96QV1	(HHIP)	Inverse variance weighted (fixed effects)	2	-0.0671387	0.0117116	9.88648e-09	6.84493e-07
Systolic blood pressure	OID20828	P09769	(FGR)	Wald ratio	1	1.64357	0.286884	1.00998e-08	6.96529e-07
Body mass index	15559_5	P58335	(ANTXR2)	Wald ratio	1	0.0543725	0.00951518	1.10166e-08	7.568e-07
Body mass index	OID31394	Q6B8I1	(DUSP13)	Wald ratio	1	-0.036565	0.0064083	1.15742e-08	7.88967e-07
Body mass index	OID30647	Q15276	(RABEP1)	Wald ratio	1	0.138321	0.0242419	1.15742e-08	7.88967e-07
Systolic blood pressure	17783_9	Q96EY8	(MMAB)	Inverse variance weighted (fixed effects)	4	0.405197	0.0711079	1.20984e-08	8.21531e-07
Atrial fibrillation	12575_30	P11586	(MTHFD1)	Wald ratio	1	0.437816	0.0768453	1.21671e-08	8.23026e-07
Type 2 diabetes mellitus	4929_55	P04278	(SHBG)	Inverse variance weighted (fixed effects)	2	-0.118939	0.0209859	1.44835e-08	9.75979e-07
Type 2 diabetes mellitus	OID30718	Q04756	(HGFAC)	Wald ratio	1	-0.0673809	0.0118908	1.45602e-08	9.77417e-07
Type 2 diabetes mellitus	11178_21	Q4LDE5	(SVEP1)	Inverse variance weighted (fixed effects)	3	0.05968	0.0105385	1.48731e-08	9.94637e-07
Body mass index	5005_4	P53778	(MAPK12)	Inverse variance weighted (fixed effects)	2	-0.0467511	0.00826264	1.53025e-08	1.0195e-06
Type 2 diabetes mellitus	4811_33	Q14624	(ITIH4)	Wald ratio	1	0.236567	0.0418702	1.60448e-08	1.06493e-06
Body mass index	9837_60	P15559	(NQO1)	Inverse variance weighted (fixed effects)	2	-0.0175662	0.00311313	1.67481e-08	1.10745e-06
Systolic blood pressure	3810_50	P09769	(FGR)	Wald ratio	1	1.03684	0.18422	1.82012e-08	1.19904e-06
Type 2 diabetes mellitus	16015_19	P24298	(GPT)	Wald ratio	1	0.41517	0.0738523	1.89173e-08	1.24158e-06
Systolic blood pressure	OID31465	O60502	(OGA)	Wald ratio	1	-1.11085	0.197781	1.94818e-08	1.27389e-06
Body mass index	OID31382	Q9UKM9	(RALY)	Wald ratio	1	0.134676	0.0240017	2.01032e-08	1.30486e-06
Body mass index	16599_38	Q9HCN4	(GPN1)	Wald ratio	1	-0.128499	0.0229008	2.01032e-08	1.30486e-06
Systolic blood pressure	5256_86	O76074	(PDE5A)	Inverse variance weighted (fixed effects)	2	-0.70905	0.126423	2.03997e-08	1.31925e-06
Body mass index	OID20585	Q9NRM6	(IL17RB)	Inverse variance weighted (fixed effects)	3	-0.0256677	0.0045811	2.10717e-08	1.35774e-06
Body mass index	5475_10	P05771	(PRKCB)	Wald ratio	1	0.136752	0.02442	2.14352e-08	1.37614e-06
Systolic blood pressure	17513_11	P50995	(ANXA11)	Wald ratio	1	0.917687	0.163946	2.17452e-08	1.39098e-06
Type 2 diabetes mellitus	OID20084	O95684	(CEP43)	Wald ratio	1	0.31708	0.0566761	2.21138e-08	1.40945e-06
Type 2 diabetes mellitus	9173_21	P36871	(PGM1)	Wald ratio	1	-0.221934	0.0397237	2.31084e-08	1.46755e-06
Systolic blood pressure	OID30580	Q8TEA8	(DTD1)	Wald ratio	1	-0.832257	0.14907	2.3641e-08	1.49599e-06
Systolic blood pressure	19194_9	Q8TEA8	(DTD1)	Wald ratio	1	-0.687812	0.123377	2.47674e-08	1.56167e-06
Body mass index	4314_12	Q9H773	(DCTPP1)	Wald ratio	1	-0.214047	0.0384615	2.61826e-08	1.64105e-06
Type 2 diabetes mellitus	OID20369	P02786	(TFRC)	Inverse variance weighted (fixed effects)	3	-0.0628099	0.0112866	2.62122e-08	1.64105e-06
Body mass index	OID30241	P50053	(KHK)	Inverse variance weighted (fixed effects)	2	0.0316069	0.00568375	2.68355e-08	1.67413e-06
Systolic blood pressure	OID31452	Q96K21	(ZFYVE19)	Inverse variance weighted (fixed effects)	2	-0.448503	0.0807784	2.8199e-08	1.753e-06
Type 2 diabetes mellitus	11109_56	Q4LDE5	(SVEP1)	Inverse variance weighted (fixed effects)	3	0.0618332	0.0111722	3.1197e-08	1.93257e-06
Systolic blood pressure	6496_60	P80370	(DLK1)	Inverse variance weighted (fixed effects)	4	0.363811	0.065816	3.24456e-08	2.00289e-06
Body mass index	OID20178	O95544	(NADK)	Wald ratio	1	0.0415899	0.0075258	3.27025e-08	2.00473e-06
Body mass index	18382_109	P21964	(COMT)	Wald ratio	1	-0.127737	0.0231144	3.27025e-08	2.00473e-06
Systolic blood pressure	13133_73	Q8N2S1	(LTBP4)	Wald ratio	1	2.35779	0.426834	3.31562e-08	2.01259e-06
Type 2 diabetes mellitus	5682_13	Q6EMK4	(VASN)	Wald ratio	1	-0.294416	0.0532995	3.31727e-08	2.01259e-06
Body mass index	OID30629	Q6P589	(TNFAIP8L2)	Wald ratio	1	-0.17469	0.031625	3.31727e-08	2.01259e-06
Type 2 diabetes mellitus	5708_1	Q969E1	(LEAP2)	Wald ratio	1	-0.0688967	0.0124813	3.39e-08	2.04967e-06
Systolic blood pressure	6373_54	P80370	(DLK1)	Inverse variance weighted (fixed effects)	4	0.354962	0.06433	3.43226e-08	2.06814e-06
Systolic blood pressure	4479_14	P05155	(SERPING1)	Inverse variance weighted (fixed effects)	3	0.361906	0.0655994	3.4501e-08	2.07182e-06
Ever smoking	OID21197	Q9Y243	(AKT3)	Wald ratio	1	-0.169949	0.0308999	3.79791e-08	2.27295e-06
Type 2 diabetes mellitus	OID30685	P04278	(SHBG)	Wald ratio	1	-0.0741596	0.0135168	4.10007e-08	2.4455e-06
Systolic blood pressure	OID20774	Q14118	(DAG1)	Wald ratio	1	-2.42732	0.442709	4.18434e-08	2.48736e-06
Body mass index	11540_37	O43524	(FOXO3)	Wald ratio	1	-0.181388	0.033123	4.3458e-08	2.57467e-06
Systolic blood pressure	12469_19	Q15691	(MAPRE1)	Wald ratio	1	-2.15247	0.393124	4.36808e-08	2.579e-06
Systolic blood pressure	2665_26	Q02223	(TNFRSF17)	Wald ratio	1	-1.04765	0.191363	4.38233e-08	2.579e-06
Body mass index	8960_3	Q6P179	(ERAP2)	Inverse variance weighted (fixed effects)	4	0.0269625	0.004934	4.63882e-08	2.72087e-06
Type 2 diabetes mellitus	8932_1	O75354	(ENTPD6)	Wald ratio	1	0.181978	0.0333528	4.86595e-08	2.84465e-06
Ever smoking	OID30968	Q53EL9	(SEZ6)	Wald ratio	1	0.116298	0.0213391	5.03698e-08	2.93491e-06
Type 2 diabetes mellitus	OID31451	Q6UW56	(ATRAID)	Wald ratio	1	0.0799647	0.014702	5.35731e-08	3.11129e-06
Body mass index	14156_33	P31946	(YWHAB)	Wald ratio	1	-0.0629834	0.0116022	5.68069e-08	3.27754e-06
Body mass index	9719_145	P51512	(MMP16)	Wald ratio	1	-0.163793	0.0301724	5.68069e-08	3.27754e-06
Systolic blood pressure	15573_110	O14594	(NCAN)	Wald ratio	1	-0.887324	0.16362	5.85818e-08	3.36893e-06
Atrial fibrillation	OID31465	O60502	(OGA)	Wald ratio	1	0.333849	0.0617137	6.31521e-08	3.61997e-06
Type 2 diabetes mellitus	OID20166	P08263	(GSTA1)	Inverse variance weighted (fixed effects)	2	0.0680308	0.0125909	6.54667e-08	3.7405e-06
Type 2 diabetes mellitus	OID21242	Q16772	(GSTA3)	Inverse variance weighted (fixed effects)	2	0.0669265	0.0123897	6.59758e-08	3.75743e-06
Body mass index	OID20903	P14868	(DARS1)	Wald ratio	1	-0.139461	0.0258678	6.99481e-08	3.97085e-06
Systolic blood pressure	9216_100	O15031	(PLXNB2)	Inverse variance weighted (fixed effects)	3	-0.363478	0.0674304	7.02945e-08	3.97772e-06
Systolic blood pressure	11178_21	Q4LDE5	(SVEP1)	Inverse variance weighted (fixed effects)	3	0.388424	0.0724086	8.12475e-08	4.58283e-06
Type 2 diabetes mellitus	OID30965	Q7L0J3	(SV2A)	Wald ratio	1	0.130363	0.0243164	8.27116e-08	4.65055e-06
Type 2 diabetes mellitus	OID21278	Q15427	(SF3B4)	Wald ratio	1	0.404954	0.0756053	8.50072e-08	4.76445e-06
Type 2 diabetes mellitus	OID30613	O75190	(DNAJB6)	Wald ratio	1	0.103667	0.0193721	8.72998e-08	4.86208e-06
Type 2 diabetes mellitus	11606_22	O75190	(DNAJB6)	Wald ratio	1	0.388235	0.072549	8.72998e-08	4.86208e-06
Type 2 diabetes mellitus	10835_25	Q9UNA3	(A4GNT)	Wald ratio	1	0.319508	0.0599078	9.64261e-08	5.35347e-06
Systolic blood pressure	OID20252	P04054	(PLA2G1B)	Wald ratio	1	-2.35288	0.441347	9.76058e-08	5.40197e-06
Systolic blood pressure	OID31436	P21912	(SDHB)	Wald ratio	1	2.34884	0.440859	9.93718e-08	5.48253e-06
Atrial fibrillation	OID31066	Q92859	(NEO1)	Wald ratio	1	0.577069	0.108419	1.02305e-07	5.6268e-06
Type 2 diabetes mellitus	5648_28	Q6GPI1	(CTRB2)	Inverse variance weighted (fixed effects)	3	0.043913	0.00827356	1.1106e-07	6.08935e-06
Type 2 diabetes mellitus	8795_48	P02786	(TFRC)	Wald ratio	1	0.278581	0.0525624	1.15803e-07	6.31017e-06
Ever smoking	5628_21	Q9NS98	(SEMA3G)	Wald ratio	1	-0.0376688	0.00710732	1.15803e-07	6.31017e-06
Body mass index	15513_108	Q16651	(PRSS8)	Inverse variance weighted (fixed effects)	2	0.121075	0.0228649	1.18861e-07	6.45689e-06
Type 2 diabetes mellitus	9076_25	P01210	(PENK)	Inverse variance weighted (fixed effects)	3	-0.0418604	0.00791879	1.24876e-07	6.76285e-06
Body mass index	OID21071	P11215	(ITGAM)	Wald ratio	1	-0.0580603	0.0110009	1.3076e-07	7.05983e-06
Body mass index	OID20814	Q6P1M0	(SLC27A4)	Wald ratio	1	0.191042	0.0362106	1.32133e-07	7.11224e-06
Type 2 diabetes mellitus	OID31470	P19075	(TSPAN8)	Inverse variance weighted (fixed effects)	2	0.06687	0.0126818	1.34286e-07	7.19514e-06
Systolic blood pressure	17224_12	P20774	(OGN)	Inverse variance weighted (fixed effects)	3	-0.370655	0.070298	1.34489e-07	7.19514e-06
Systolic blood pressure	2819_23	P33151	(CDH5)	Inverse variance weighted (fixed effects)	2	-0.840674	0.15967	1.40136e-07	7.47461e-06
Type 2 diabetes mellitus	7994_41	Q86YB8	(ERO1LB)	Wald ratio	1	0.120265	0.0228503	1.41602e-07	7.53006e-06
Systolic blood pressure	5223_59	Q14397	(GCKR)	Wald ratio	1	-1.48268	0.281755	1.42268e-07	7.54278e-06
Systolic blood pressure	OID20388	P10646	(TFPI)	Inverse variance weighted (fixed effects)	2	-0.45313	0.0861343	1.4348e-07	7.58424e-06
Systolic blood pressure	11109_56	Q4LDE5	(SVEP1)	Inverse variance weighted (fixed effects)	3	0.407658	0.0775201	1.45049e-07	7.64431e-06
Type 2 diabetes mellitus	OID21445	P05089	(ARG1)	Inverse variance weighted (fixed effects)	2	-0.101698	0.0193488	1.47168e-07	7.73291e-06
Type 2 diabetes mellitus	OID21352	P23515	(OMG)	Wald ratio	1	-0.230864	0.043936	1.4839e-07	7.76984e-06
Systolic blood pressure	18220_141	Q9HD15	(SRA1)	Wald ratio	1	-1.109	0.211073	1.48751e-07	7.76984e-06
Type 2 diabetes mellitus	15542_19	P12532	(CKMT1A)	Wald ratio	1	0.171287	0.0326733	1.5848e-07	8.25361e-06
Type 2 diabetes mellitus	OID21232	P04637	(TP53)	Wald ratio	1	0.335588	0.0640669	1.62242e-07	8.42467e-06
Type 2 diabetes mellitus	OID30688	P12955	(PEPD)	Inverse variance weighted (fixed effects)	2	0.0566539	0.0108237	1.65653e-07	8.5612e-06
Body mass index	5744_12	Q9BUN1	(MENT)	Inverse variance weighted (fixed effects)	3	-0.0603082	0.0115223	1.65841e-07	8.5612e-06
Type 2 diabetes mellitus	2864_2	Q02750	(MAP2K1)	Wald ratio	1	0.321747	0.0614973	1.67791e-07	8.63659e-06
Systolic blood pressure	OID30224	P05305	(EDN1)	Wald ratio	1	0.558034	0.106678	1.68564e-07	8.65116e-06
Systolic blood pressure	4834_61	P29317	(EPHA2)	Wald ratio	1	-0.937729	0.179487	1.74636e-07	8.93681e-06
Body mass index	5900_11	P49773	(HINT1)	Wald ratio	1	-0.123711	0.0237113	1.81461e-07	9.2546e-06
Body mass index	OID20757	P27930	(IL1R2)	Inverse variance weighted (fixed effects)	4	0.0279868	0.00536459	1.81894e-07	9.2546e-06
Systolic blood pressure	OID20352	Q06033	(ITIH3)	Wald ratio	1	0.437286	0.0839341	1.88966e-07	9.58678e-06
Type 2 diabetes mellitus	7891_45	P19224	(UGT1A6)	Inverse variance weighted (fixed effects)	2	-0.0872704	0.0167767	1.97289e-07	9.98031e-06
Body mass index	19602_36	P17535	(JUND)	Wald ratio	1	0.174497	0.033557	1.99289e-07	1.0024e-05
Ever smoking	OID30559	Q02880	(TOP2B)	Wald ratio	1	-0.106331	0.0204484	1.99289e-07	1.0024e-05
Body mass index	OID30524	P24666	(ACP1)	Inverse variance weighted (fixed effects)	2	0.0313866	0.00604882	2.11563e-07	1.06112e-05
Body mass index	12675_14	P14868	(DARS)	Wald ratio	1	-0.126354	0.0243682	2.158e-07	1.07931e-05
Type 2 diabetes mellitus	13449_25	Q15427	(SF3B4)	Wald ratio	1	0.45496	0.0877993	2.19733e-07	1.09587e-05
Body mass index	OID21423	Q10471	(GALNT2)	Inverse variance weighted (fixed effects)	3	-0.0333925	0.00644715	2.22566e-07	1.10483e-05
Systolic blood pressure	OID20161	Q06418	(TYRO3)	Inverse variance weighted (fixed effects)	3	0.365229	0.0705178	2.2278e-07	1.10483e-05
Ever smoking	9837_60	P15559	(NQO1)	Inverse variance weighted (fixed effects)	2	-0.0149023	0.00287975	2.28059e-07	1.12784e-05
Systolic blood pressure	10833_64	Q96QV1	(HHIP)	Inverse variance weighted (fixed effects)	2	0.878261	0.169792	2.30883e-07	1.13862e-05
Body mass index	9223_11	P55145	(MANF)	Wald ratio	1	0.143519	0.0277778	2.38306e-07	1.17195e-05
Systolic blood pressure	5462_62	O75636	(FCN3)	Inverse variance weighted (fixed effects)	3	0.336265	0.0651489	2.45007e-07	1.20155e-05
Systolic blood pressure	OID31123	Q9Y3C0	(WASHC3)	Wald ratio	1	1.51038	0.292954	2.52673e-07	1.23572e-05
Type 2 diabetes mellitus	12656_1	Q07866	(KLC1)	Wald ratio	1	0.226862	0.0440181	2.55197e-07	1.24462e-05
Type 2 diabetes mellitus	17702_53	P22309	(UGT1A1)	Wald ratio	1	-0.0925843	0.0179775	2.60486e-07	1.25997e-05
Ever smoking	OID20270	Q96AP7	(ESAM)	Wald ratio	1	0.0649121	0.0126043	2.60486e-07	1.25997e-05
Ever smoking	OID31371	Q96IQ7	(VSIG2)	Wald ratio	1	-0.0483287	0.00938421	2.60486e-07	1.25997e-05
Type 2 diabetes mellitus	19561_216	Q9Y4D7	(PLXND1)	Inverse variance weighted (fixed effects)	2	0.0848625	0.0164848	2.63389e-07	1.27053e-05
Body mass index	OID31456	O60245	(PCDH7)	Wald ratio	1	-0.0930473	0.0180925	2.70591e-07	1.30171e-05
Type 2 diabetes mellitus	OID21272	P36888	(FLT3)	Wald ratio	1	0.231009	0.0450172	2.87322e-07	1.37844e-05
Atrial fibrillation	OID31315	Q9ULD2	(MTUS1)	Inverse variance weighted (fixed effects)	2	0.236992	0.0461925	2.88922e-07	1.38236e-05
Type 2 diabetes mellitus	OID21495	Q96J42	(TXNDC15)	Inverse variance weighted (fixed effects)	3	0.0448821	0.00875524	2.95478e-07	1.40866e-05
Systolic blood pressure	OID30781	P05160	(F13B)	Inverse variance weighted (fixed effects)	2	-0.50565	0.0986447	2.96014e-07	1.40866e-05
Body mass index	5628_21	Q9NS98	(SEMA3G)	Wald ratio	1	-0.0454869	0.00888415	3.05536e-07	1.44985e-05
Systolic blood pressure	16805_5	O76074	(PDE5A)	Wald ratio	1	-0.715877	0.139833	3.06311e-07	1.44985e-05
Body mass index	OID21191	Q9NS15	(LTBP3)	Inverse variance weighted (fixed effects)	2	-0.0288103	0.00563254	3.13765e-07	1.47875e-05
Ever smoking	5460_60	Q9UMR2	(DDX19B)	Wald ratio	1	-0.123619	0.0241713	3.1493e-07	1.47875e-05
Ever smoking	18813_15	Q9NUU7	(DDX19A)	Wald ratio	1	-0.118661	0.0232019	3.1493e-07	1.47875e-05
Systolic blood pressure	OID21373	O15263	(DEFB4A;DEFB4B)	Wald ratio	1	-2.32181	0.454167	3.18353e-07	1.49085e-05
Type 2 diabetes mellitus	18382_109	P21964	(COMT)	Wald ratio	1	-0.229927	0.0450122	3.254e-07	1.51983e-05
Type 2 diabetes mellitus	OID21025	P28906	(CD34)	Wald ratio	1	0.324818	0.0636579	3.35082e-07	1.56092e-05
Type 2 diabetes mellitus	OID20350	P15144	(ANPEP)	Inverse variance weighted (fixed effects)	2	0.0455957	0.00895062	3.5033e-07	1.62765e-05
Atrial fibrillation	17766_5	P14598	(NCF1)	Inverse variance weighted (fixed effects)	3	0.146905	0.028845	3.52572e-07	1.63377e-05
Systolic blood pressure	19135_5	Q969T7	(NT5C3L)	Inverse variance weighted (fixed effects)	2	0.415129	0.0815488	3.57011e-07	1.65001e-05
Systolic blood pressure	OID31410	Q16549	(PCSK7)	Wald ratio	1	-0.388354	0.0764939	3.83596e-07	1.76825e-05
Type 2 diabetes mellitus	OID20285	Q9H1U4	(MEGF9)	Inverse variance weighted (fixed effects)	2	0.0609837	0.0120318	4.00851e-07	1.84297e-05
Systolic blood pressure	10940_25	Q86TD4	(SRL)	Wald ratio	1	1.09873	0.216878	4.05947e-07	1.86156e-05
Body mass index	15640_54	Q01995	(TAGLN)	Inverse variance weighted (fixed effects)	2	-0.11773	0.0232659	4.1885e-07	1.91575e-05
Body mass index	7156_2	Q6P4F1	(FUT10)	Inverse variance weighted (fixed effects)	3	-0.0218259	0.0043169	4.28315e-07	1.9527e-05
Type 2 diabetes mellitus	OID30837	Q9Y3E2	(BOLA1)	Wald ratio	1	0.189264	0.0374368	4.2914e-07	1.9527e-05
Atrial fibrillation	OID20624	O43508	(TNFSF12)	Inverse variance weighted (fixed effects)	3	-0.123261	0.0243913	4.33818e-07	1.966e-05
Systolic blood pressure	OID30181	Q5VVQ6	(YOD1)	Wald ratio	1	-1.16494	0.230532	4.34289e-07	1.966e-05
Body mass index	17170_15	P10092	(CALCB)	Wald ratio	1	0.0385233	0.0076244	4.35764e-07	1.96762e-05
Type 2 diabetes mellitus	OID20452	P19801	(AOC1)	Inverse variance weighted (fixed effects)	2	-0.0696003	0.0137793	4.39361e-07	1.97567e-05
Body mass index	13621_31	O94973	(AP2A2)	Wald ratio	1	-0.163166	0.0323102	4.4181e-07	1.97567e-05
Ever smoking	13973_62	Q8NG68	(TTL)	Wald ratio	1	0.125778	0.0249066	4.4181e-07	1.97567e-05
Systolic blood pressure	OID20142	Q9UHL4	(DPP7)	Inverse variance weighted (fixed effects)	2	-0.94294	0.186724	4.42023e-07	1.97567e-05
Body mass index	4374_45	Q99988	(GDF15)	Inverse variance weighted (fixed effects)	3	0.0245995	0.00487281	4.45701e-07	1.98708e-05
Systolic blood pressure	8866_53	Q9NXS2	(QPCTL)	Wald ratio	1	0.48695	0.0965697	4.59558e-07	2.0437e-05
Systolic blood pressure	OID21342	P29317	(EPHA2)	Wald ratio	1	-0.932653	0.185026	4.63952e-07	2.05806e-05
Body mass index	4811_33	Q14624	(ITIH4)	Wald ratio	1	0.105373	0.0209351	4.82024e-07	2.13287e-05
Type 2 diabetes mellitus	6255_74	Q96SM3	(CPXM1)	Inverse variance weighted (fixed effects)	3	0.0569219	0.0113123	4.85739e-07	2.14393e-05
Body mass index	OID20295	P80370	(DLK1)	Inverse variance weighted (fixed effects)	3	-0.0256598	0.00510043	4.88126e-07	2.14909e-05
Systolic blood pressure	OID30584	O76074	(PDE5A)	Wald ratio	1	-0.79845	0.15893	5.06315e-07	2.21921e-05
Type 2 diabetes mellitus	12633_3	P43378	(PTPN9)	Wald ratio	1	-0.30057	0.0598291	5.06565e-07	2.21921e-05
Ever smoking	7841_84	Q96AP7	(ESAM)	Inverse variance weighted (fixed effects)	3	0.0417254	0.00832098	5.3176e-07	2.32382e-05
Systolic blood pressure	OID20320	Q16769	(QPCT)	Inverse variance weighted (fixed effects)	2	0.387568	0.0773307	5.39146e-07	2.35028e-05
Systolic blood pressure	OID20373	Q99969	(RARRES2)	Wald ratio	1	-0.642637	0.12825	5.41957e-07	2.35671e-05
Type 2 diabetes mellitus	OID21371	Q86SR1	(GALNT10)	Inverse variance weighted (fixed effects)	3	0.0586359	0.0117069	5.48061e-07	2.3774e-05
Type 2 diabetes mellitus	12534_10	Q13137	(CALCOCO2)	Wald ratio	1	-0.220459	0.0440917	5.73303e-07	2.4687e-05
Body mass index	OID21304	O00233	(PSMD9)	Wald ratio	1	0.0542185	0.0108437	5.73303e-07	2.4687e-05
Type 2 diabetes mellitus	OID21031	P50225	(SULT1A1)	Wald ratio	1	-0.212197	0.0424393	5.73303e-07	2.4687e-05
Body mass index	5736_1	Q5T2D2	(TREML2)	Inverse variance weighted (fixed effects)	3	-0.0221919	0.00444493	5.95576e-07	2.55837e-05
Systolic blood pressure	OID21272	P36888	(FLT3)	Wald ratio	1	-1.45358	0.291427	6.10692e-07	2.61693e-05
Type 2 diabetes mellitus	4328_2	Q9BWV1	(BOC)	Wald ratio	1	0.0874439	0.0175635	6.4005e-07	2.7361e-05
Systolic blood pressure	OID30257	Q6ZRY4	(RBPMS2)	Wald ratio	1	1.53867	0.309502	6.64614e-07	2.83424e-05
Systolic blood pressure	3079_62	Q99969	(RARRES2)	Wald ratio	1	-0.54998	0.110799	6.91385e-07	2.9413e-05
Systolic blood pressure	OID20752	Q99895	(CTRC)	Wald ratio	1	0.356687	0.0719708	7.19628e-07	3.0541e-05
Systolic blood pressure	12556_7	O00762	(UBE2C)	Wald ratio	1	0.882909	0.178182	7.22923e-07	3.05629e-05
Systolic blood pressure	19581_15	P24593	(IGFBP5)	Wald ratio	1	-2.39881	0.484127	7.23608e-07	3.05629e-05
Systolic blood pressure	OID20459	Q03426	(MVK)	Wald ratio	1	-1.48291	0.299367	7.28947e-07	3.06893e-05
Systolic blood pressure	OID20276	P07858	(CTSB)	Inverse variance weighted (fixed effects)	2	-0.325218	0.0656582	7.30078e-07	3.06893e-05
Systolic blood pressure	7769_29	P78314	(SH3BP2)	Wald ratio	1	-0.466693	0.0942735	7.40561e-07	3.10561e-05
Body mass index	OID20124	Q15067	(ACOX1)	Wald ratio	1	-0.10819	0.0218957	7.76526e-07	3.24871e-05
Type 2 diabetes mellitus	OID20213	Q99523	(SORT1)	Inverse variance weighted (fixed effects)	2	0.0983562	0.0199099	7.80966e-07	3.25956e-05
Systolic blood pressure	OID20475	O43597	(SPRY2)	Wald ratio	1	-1.49433	0.302525	7.83167e-07	3.26104e-05
Systolic blood pressure	OID21177	P49788	(RARRES1)	Inverse variance weighted (fixed effects)	3	0.341894	0.0692493	7.92748e-07	3.29317e-05
Systolic blood pressure	OID20295	P80370	(DLK1)	Inverse variance weighted (fixed effects)	2	0.39486	0.0801653	8.41105e-07	3.47783e-05
Body mass index	10569_28	P55001	(MFAP2)	Inverse variance weighted (fixed effects)	3	-0.0265897	0.00539829	8.4114e-07	3.47783e-05
Systolic blood pressure	OID20673	P49763	(PGF)	Wald ratio	1	-0.774894	0.157339	8.43604e-07	3.47986e-05
Type 2 diabetes mellitus	OID30935	Q68J44	(DUSP29)	Wald ratio	1	-0.136967	0.0278214	8.51939e-07	3.50606e-05
Type 2 diabetes mellitus	OID30123	P38935	(IGHMBP2)	Wald ratio	1	-0.229919	0.0467418	8.70235e-07	3.57302e-05
Type 2 diabetes mellitus	OID20784	Q9BYZ8	(REG4)	Inverse variance weighted (fixed effects)	2	-0.0896354	0.0182661	9.23843e-07	3.78433e-05
Systolic blood pressure	OID21115	Q9UKK9	(NUDT5)	Wald ratio	1	2.10412	0.429279	9.51003e-07	3.88656e-05
Type 2 diabetes mellitus	16908_5	P23515	(OMG)	Wald ratio	1	-0.242246	0.0494552	9.66669e-07	3.94146e-05
Body mass index	OID20357	Q12794	(HYAL1)	Wald ratio	1	0.034796	0.00710495	9.70953e-07	3.94981e-05
Body mass index	8309_12	Q12794	(HYAL1)	Inverse variance weighted (fixed effects)	2	0.0722317	0.0147704	1.00685e-06	4.08643e-05
Systolic blood pressure	OID30631	P30047	(GCHFR)	Wald ratio	1	1.07216	0.219534	1.04051e-06	4.21337e-05
Body mass index	OID20983	P01258	(CALCA)	Wald ratio	1	0.0765148	0.0156954	1.08808e-06	4.39591e-05
Systolic blood pressure	OID20801	P22676	(CALB2)	Wald ratio	1	2.3031	0.472542	1.09446e-06	4.41158e-05
Type 2 diabetes mellitus	OID30849	Q8WTQ1	(DEFB104B;DEFB104A)	Inverse variance weighted (fixed effects)	2	0.20486	0.0420502	1.1059e-06	4.44755e-05
Systolic blood pressure	8480_29	Q12805	(EFEMP1)	Inverse variance weighted (fixed effects)	2	0.908925	0.18691	1.15685e-06	4.64187e-05
Type 2 diabetes mellitus	OID30639	Q8NHV1	(GIMAP7)	Inverse variance weighted (fixed effects)	2	-0.056792	0.0116973	1.20301e-06	4.81613e-05
Body mass index	OID20291	P19021	(PAM)	Inverse variance weighted (fixed effects)	3	-0.0231789	0.00478561	1.27606e-06	5.09703e-05
Body mass index	2864_2	Q02750	(MAP2K1)	Wald ratio	1	0.159537	0.0329768	1.31259e-06	5.21237e-05
Type 2 diabetes mellitus	OID21166	P54727	(RAD23B)	Wald ratio	1	-0.280845	0.0580518	1.31259e-06	5.21237e-05
Type 2 diabetes mellitus	OID21500	Q9UBX1	(CTSF)	Wald ratio	1	0.0958609	0.0198174	1.31675e-06	5.21237e-05
Type 2 diabetes mellitus	3326_58	Q9BY67	(CADM1)	Wald ratio	1	-0.137113	0.0283454	1.31675e-06	5.21237e-05
Systolic blood pressure	16599_38	Q9HCN4	(GPN1)	Wald ratio	1	1.67939	0.347328	1.33035e-06	5.25445e-05
Type 2 diabetes mellitus	OID30696	P12821	(ACE)	Inverse variance weighted (fixed effects)	3	0.0499658	0.0103494	1.37996e-06	5.4382e-05
Type 2 diabetes mellitus	3181_50	P25774	(CTSS)	Inverse variance weighted (fixed effects)	3	0.0627689	0.0130071	1.39473e-06	5.48419e-05
Body mass index	8024_64	O60704	(TPST2)	Wald ratio	1	0.054923	0.0113865	1.4104e-06	5.53347e-05
Type 2 diabetes mellitus	17758_79	Q7Z4W1	(DCXR)	Wald ratio	1	0.201542	0.0418502	1.46619e-06	5.7269e-05
Type 2 diabetes mellitus	8080_24	Q1L6U9	(MSMP)	Wald ratio	1	-0.293269	0.0608974	1.46619e-06	5.7269e-05
Type 2 diabetes mellitus	2972_57	P18075	(BMP7)	Wald ratio	1	-0.329618	0.0684713	1.47973e-06	5.76704e-05
Type 2 diabetes mellitus	OID31394	Q6B8I1	(DUSP13)	Wald ratio	1	-0.0670987	0.0139475	1.50319e-06	5.83649e-05
Body mass index	18340_2	P28070	(PSMB4)	Inverse variance weighted (fixed effects)	2	-0.0259496	0.00539417	1.50417e-06	5.83649e-05
Atrial fibrillation	15558_63	Q07075	(ENPEP)	Inverse variance weighted (fixed effects)	3	0.113719	0.023643	1.51065e-06	5.8488e-05
Type 2 diabetes mellitus	OID30249	Q13137	(CALCOCO2)	Wald ratio	1	0.324885	0.0676292	1.55588e-06	5.99765e-05
Systolic blood pressure	4158_54	P00749	(PLAU)	Inverse variance weighted (fixed effects)	2	0.437127	0.0909938	1.55589e-06	5.99765e-05
Body mass index	OID21343	Q9BSG5	(RTBDN)	Inverse variance weighted (fixed effects)	2	-0.0490392	0.0102157	1.58352e-06	6.08966e-05
Type 2 diabetes mellitus	9848_22	P51946	(CCNH)	Wald ratio	1	-0.224299	0.046729	1.58666e-06	6.08966e-05
Systolic blood pressure	OID30642	P07311	(ACYP1)	Wald ratio	1	-0.727127	0.151511	1.5933e-06	6.10189e-05
Systolic blood pressure	OID20378	P08571	(CD14)	Wald ratio	1	-0.425484	0.0887074	1.61469e-06	6.17042e-05
Body mass index	3166_92	P20138	(CD33)	Inverse variance weighted (fixed effects)	4	0.0160715	0.00335179	1.62763e-06	6.20642e-05
Type 2 diabetes mellitus	OID31008	O95467	(GNAS)	Wald ratio	1	-0.241413	0.050405	1.67219e-06	6.34894e-05
Type 2 diabetes mellitus	12508_9	Q9Y3E7	(VPS24)	Wald ratio	1	-0.343396	0.0716981	1.67219e-06	6.34894e-05
Systolic blood pressure	13954_9	Q96EK6	(GNPNAT1)	Wald ratio	1	-1.93352	0.404558	1.75869e-06	6.66303e-05
Systolic blood pressure	5349_69	O00548	(DLL1)	Inverse variance weighted (fixed effects)	2	-1.06415	0.222781	1.78215e-06	6.73744e-05
Body mass index	12016_60	P22681	(CBL)	Wald ratio	1	0.0656963	0.0137687	1.82924e-06	6.90069e-05
Body mass index	OID21311	Q9BTE6	(AARSD1)	Wald ratio	1	-0.0759526	0.0159501	1.91774e-06	7.20377e-05
Body mass index	OID20862	O94813	(SLIT2)	Wald ratio	1	0.162922	0.0342136	1.91774e-06	7.20377e-05
Systolic blood pressure	OID21356	O60825	(PFKFB2)	Wald ratio	1	-0.611093	0.128484	1.97273e-06	7.39458e-05
Body mass index	OID30849	Q8WTQ1	(DEFB104B;DEFB104A)	Inverse variance weighted (fixed effects)	2	0.0928737	0.0195294	1.97876e-06	7.40148e-05
Systolic blood pressure	OID21259	P55789	(GFER)	Wald ratio	1	-1.79288	0.377635	2.0578e-06	7.68086e-05
Atrial fibrillation	OID21429	Q96JA1	(LRIG1)	Inverse variance weighted (fixed effects)	3	-0.0859371	0.0181084	2.07777e-06	7.73904e-05
Systolic blood pressure	6461_54	P02656	(APOC3)	Wald ratio	1	0.788599	0.166271	2.10725e-06	7.83231e-05
Systolic blood pressure	18831_6	Q96JA1	(LRIG1)	Inverse variance weighted (fixed effects)	2	0.339084	0.0715233	2.12789e-06	7.8924e-05
Type 2 diabetes mellitus	7218_87	P14415	(ATP1B2)	Inverse variance weighted (fixed effects)	2	0.0576482	0.0121722	2.17924e-06	8.06591e-05
Systolic blood pressure	OID21055	O14594	(NCAN)	Wald ratio	1	-0.764999	0.161643	2.2161e-06	8.18519e-05
Systolic blood pressure	15635_4	Q9H3U7	(SMOC2)	Inverse variance weighted (fixed effects)	3	-0.393099	0.0830842	2.23044e-06	8.22096e-05
Systolic blood pressure	OID21525	O00548	(DLL1)	Inverse variance weighted (fixed effects)	3	-0.664852	0.140803	2.3371e-06	8.59615e-05
Type 2 diabetes mellitus	OID31462	Q6PL24	(TMED8)	Wald ratio	1	-0.270413	0.0574061	2.47078e-06	9.06894e-05
Body mass index	OID20486	P42701	(IL12RB1)	Inverse variance weighted (fixed effects)	2	-0.027473	0.0058343	2.49083e-06	9.12357e-05
Systolic blood pressure	OID30328	P98161	(PKD1)	Wald ratio	1	-0.711031	0.151059	2.51418e-06	9.19002e-05
Systolic blood pressure	19207_119	P55263	(ADK)	Wald ratio	1	-2.31373	0.491979	2.56494e-06	9.3562e-05
Systolic blood pressure	OID20133	P16234	(PDGFRA)	Wald ratio	1	-0.427422	0.091086	2.69878e-06	9.82412e-05
Type 2 diabetes mellitus	OID20277	P32942	(ICAM3)	Inverse variance weighted (fixed effects)	2	-0.0626448	0.013352	2.70811e-06	9.83778e-05
Type 2 diabetes mellitus	OID21412	O43827	(ANGPTL7)	Inverse variance weighted (fixed effects)	2	0.0554803	0.0118364	2.76859e-06	0.000100368
Body mass index	OID20452	P19801	(AOC1)	Inverse variance weighted (fixed effects)	2	-0.0323156	0.00689869	2.80906e-06	0.000101627
Systolic blood pressure	OID30621	Q13976	(PRKG1)	Wald ratio	1	-0.603803	0.128927	2.82329e-06	0.000101933
Systolic blood pressure	OID30132	Q16836	(HADH)	Wald ratio	1	1.96522	0.420848	3.01694e-06	0.000108702
Body mass index	OID30404	P55000	(SLURP1)	Inverse variance weighted (fixed effects)	2	-0.0230842	0.00494526	3.04232e-06	0.000109394
Ever smoking	17327_3	Q9BT09	(CNPY3)	Wald ratio	1	-0.0662873	0.0142248	3.16209e-06	0.000113469
Systolic blood pressure	OID21285	Q9Y6A5	(TACC3)	Wald ratio	1	-0.553964	0.119021	3.2505e-06	0.000116405
Systolic blood pressure	9525_1	Q13308	(PTK7)	Wald ratio	1	1.35006	0.290323	3.31604e-06	0.000118512
Systolic blood pressure	OID30445	Q9UPW0	(FOXJ3)	Wald ratio	1	1.57611	0.339964	3.55039e-06	0.000126631
Systolic blood pressure	OID31445	Q15599	(SLC9A3R2)	Wald ratio	1	1.04469	0.225364	3.56003e-06	0.000126718
Ever smoking	OID20100	O75354	(ENTPD6)	Inverse variance weighted (fixed effects)	2	0.0196913	0.00426186	3.83083e-06	0.000136083
Atrial fibrillation	8397_147	Q6ZRP7	(QSOX2)	Wald ratio	1	-0.111997	0.0242502	3.86671e-06	0.000137082
Systolic blood pressure	11659_31	Q14677	(CLINT1)	Wald ratio	1	-2.11447	0.457895	3.878e-06	0.000137206
Systolic blood pressure	OID21304	O00233	(PSMD9)	Wald ratio	1	-0.631516	0.136837	3.92917e-06	0.000138739
Systolic blood pressure	13931_22	O00233	(PSMD9)	Wald ratio	1	-0.966752	0.209719	4.03142e-06	0.000142065
Type 2 diabetes mellitus	OID30625	P09529	(INHBB)	Inverse variance weighted (fixed effects)	3	0.0577613	0.0125467	4.15018e-06	0.000145959
Systolic blood pressure	3340_53	P35443	(THBS4)	Inverse variance weighted (fixed effects)	3	-0.456836	0.0992555	4.17207e-06	0.000146437
Systolic blood pressure	OID21402	Q9NSA1	(FGF21)	Wald ratio	1	1.63949	0.356352	4.2098e-06	0.000147468
Body mass index	18413_24	P49703	(ARL4D)	Wald ratio	1	0.169742	0.0369004	4.22491e-06	0.000147705
Type 2 diabetes mellitus	OID31084	Q96RU2	(USP28)	Inverse variance weighted (fixed effects)	2	-0.183233	0.0398554	4.27717e-06	0.000149236
Body mass index	OID20276	P07858	(CTSB)	Inverse variance weighted (fixed effects)	2	-0.0221677	0.00482781	4.39704e-06	0.000153116
Type 2 diabetes mellitus	16803_4	P22676	(CALB2)	Wald ratio	1	0.344894	0.0751445	4.43791e-06	0.000154194
Systolic blood pressure	10366_11	P16234	(PDGFRA)	Inverse variance weighted (fixed effects)	2	-0.97602	0.212669	4.44548e-06	0.000154194
Body mass index	7145_1	Q06033	(ITIH3)	Inverse variance weighted (fixed effects)	3	0.0197027	0.00429835	4.56639e-06	0.000158078
Body mass index	OID20713	Q7KYR7	(BTN2A1)	Inverse variance weighted (fixed effects)	2	0.0309736	0.00675833	4.58292e-06	0.000158339
Systolic blood pressure	OID20760	Q9UII2	(ATP5IF1)	Wald ratio	1	-1.05093	0.229555	4.69162e-06	0.000161601
Systolic blood pressure	5656_53	P21128	(ENDOU)	Wald ratio	1	1.81053	0.395489	4.69562e-06	0.000161601
Body mass index	OID30719	P07358	(C8B)	Inverse variance weighted (fixed effects)	2	0.0232479	0.00508108	4.75346e-06	0.000163273
Atrial fibrillation	7089_42	Q9BT88	(SYT11)	Wald ratio	1	-0.563672	0.123396	4.924e-06	0.000168669
Systolic blood pressure	OID20284	P17931	(LGALS3)	Inverse variance weighted (fixed effects)	3	-0.325949	0.0713587	4.92967e-06	0.000168669
Body mass index	17677_47	O95971	(CD160)	Wald ratio	1	0.0850891	0.0186386	4.98977e-06	0.000170307
Ever smoking	OID20664	Q9H4D0	(CLSTN2)	Inverse variance weighted (fixed effects)	3	-0.0234729	0.00514202	4.99683e-06	0.000170307
Systolic blood pressure	OID30722	P19827	(ITIH1)	Wald ratio	1	-0.810051	0.177555	5.06086e-06	0.000172157
Ever smoking	16908_5	P23515	(OMG)	Wald ratio	1	0.0763621	0.0167645	5.23856e-06	0.000177859
Body mass index	OID30584	O76074	(PDE5A)	Wald ratio	1	0.0576201	0.0126638	5.36459e-06	0.000181789
Type 2 diabetes mellitus	OID20109	Q13444	(ADAM15)	Inverse variance weighted (fixed effects)	4	-0.0351439	0.00773323	5.50596e-06	0.000186222
Body mass index	OID21498	P21589	(NT5E)	Inverse variance weighted (fixed effects)	3	0.024365	0.00536592	5.6069e-06	0.000189273
Type 2 diabetes mellitus	OID30209	P13929	(ENO3)	Wald ratio	1	0.195837	0.0431505	5.66661e-06	0.00019056
Type 2 diabetes mellitus	3825_18	P45983	(MAPK8)	Wald ratio	1	0.314387	0.0692718	5.66661e-06	0.00019056
Systolic blood pressure	12637_7	P43155	(CRAT)	Wald ratio	1	1.38095	0.30454	5.77277e-06	0.000193761
Type 2 diabetes mellitus	OID21127	O43505	(B4GAT1)	Wald ratio	1	-0.0646505	0.0142611	5.80601e-06	0.000194458
Systolic blood pressure	18235_16	A6NDG6	(PGP)	Inverse variance weighted (fixed effects)	2	0.637958	0.140737	5.81556e-06	0.000194458
Body mass index	10372_18	P42226	(STAT6)	Wald ratio	1	0.0667921	0.0147382	5.84514e-06	0.000194661
Systolic blood pressure	OID21419	Q9H6B4	(CLMP)	Inverse variance weighted (fixed effects)	2	0.360282	0.0795029	5.85141e-06	0.000194661
Type 2 diabetes mellitus	OID21494	Q92832	(NELL1)	Inverse variance weighted (fixed effects)	3	0.055208	0.012183	5.85471e-06	0.000194661
Systolic blood pressure	OID20283	O75326	(SEMA7A)	Wald ratio	1	-0.77503	0.171077	5.88991e-06	0.000195097
Systolic blood pressure	7019_13	O75326	(SEMA7A)	Wald ratio	1	-1.4126	0.311811	5.88991e-06	0.000195097
Type 2 diabetes mellitus	10714_7	P12821	(ACE)	Inverse variance weighted (fixed effects)	3	0.0325104	0.00717691	5.9023e-06	0.000195141
Systolic blood pressure	13125_45	P04004	(VTN)	Inverse variance weighted (fixed effects)	2	-0.228806	0.0505353	5.96467e-06	0.000196621
Systolic blood pressure	OID30591	Q9BUH6	(PAXX)	Wald ratio	1	1.26302	0.278969	5.96934e-06	0.000196621
Atrial fibrillation	18213_30	Q969M7	(UBE2F)	Wald ratio	1	-0.522003	0.115326	6.00209e-06	0.000197331
Systolic blood pressure	16583_8	P50583	(NUDT2)	Inverse variance weighted (fixed effects)	2	-0.415849	0.0919069	6.04861e-06	0.000198491
Type 2 diabetes mellitus	6408_2	P55103	(INHBC)	Wald ratio	1	0.183398	0.0405405	6.07364e-06	0.000198574
Body mass index	15620_4	Q8N2Q7	(NLGN1)	Wald ratio	1	0.0712678	0.0157539	6.07364e-06	0.000198574
Type 2 diabetes mellitus	OID21080	Q04900	(CD164)	Wald ratio	1	0.117743	0.0260908	6.39712e-06	0.000208764
Systolic blood pressure	5107_7	P46531	(NOTCH1)	Wald ratio	1	1.23037	0.272727	6.44122e-06	0.000209429
Systolic blood pressure	OID20311	P46531	(NOTCH1)	Wald ratio	1	1.93186	0.428221	6.44122e-06	0.000209429
Systolic blood pressure	7761_125	Q9Y259	(CHKB)	Wald ratio	1	2.13712	0.474916	6.79535e-06	0.000219327
Body mass index	16805_5	O76074	(PDE5A)	Wald ratio	1	0.0501393	0.0111421	6.79535e-06	0.000219327
Body mass index	2632_5	P42701	(IL12RB1)	Wald ratio	1	-0.102402	0.022756	6.79535e-06	0.000219327
Type 2 diabetes mellitus	OID20862	O94813	(SLIT2)	Wald ratio	1	0.293259	0.0651688	6.79535e-06	0.000219327
Body mass index	6382_17	O00462	(MANBA)	Inverse variance weighted (fixed effects)	3	-0.0233983	0.00520622	6.97982e-06	0.00022487
Systolic blood pressure	14156_33	P31946	(YWHAB)	Wald ratio	1	0.798343	0.177901	7.20376e-06	0.000231662
Type 2 diabetes mellitus	OID20857	Q9Y5P4	(CERT1)	Wald ratio	1	-0.302976	0.0675488	7.28134e-06	0.000233731
Body mass index	9294_45	P55001	(MFAP2)	Inverse variance weighted (fixed effects)	2	-0.0294643	0.00657585	7.44051e-06	0.000238407
Systolic blood pressure	OID21286	Q9NUY8	(TBC1D23)	Wald ratio	1	-0.712144	0.159338	7.84438e-06	0.000250892
Type 2 diabetes mellitus	13676_46	P09529	(INHBB)	Inverse variance weighted (fixed effects)	2	0.0482727	0.0108061	7.92523e-06	0.00025302
Type 2 diabetes mellitus	OID20887	P30519	(HMOX2)	Wald ratio	1	0.158669	0.0355351	8.00253e-06	0.000255026
Systolic blood pressure	OID31371	Q96IQ7	(VSIG2)	Wald ratio	1	0.58229	0.13044	8.04328e-06	0.000255403
Systolic blood pressure	OID20270	Q96AP7	(ESAM)	Wald ratio	1	-0.782097	0.1752	8.04328e-06	0.000255403
Body mass index	OID31039	P54284	(CACNB3)	Wald ratio	1	0.0747472	0.0167971	8.58703e-06	0.00027218
Body mass index	OID20475	O43597	(SPRY2)	Wald ratio	1	0.0975888	0.0219575	8.81193e-06	0.000278807
Body mass index	OID31156	Q8N4C8	(MINK1)	Wald ratio	1	0.137944	0.0310685	8.99589e-06	0.000283106
Body mass index	OID20413	P24592	(IGFBP6)	Wald ratio	1	-0.0880694	0.0198354	8.99589e-06	0.000283106
Ever smoking	17781_191	Q9H492	(MAP1LC3A)	Wald ratio	1	-0.179032	0.0403226	8.99589e-06	0.000283106
Systolic blood pressure	OID31351	Q9Y2J4	(AMOTL2)	Wald ratio	1	-1.81098	0.408084	9.09037e-06	0.00028557
Ever smoking	OID21109	O43278	(SPINT1)	Inverse variance weighted (fixed effects)	2	-0.0224035	0.00505084	9.18167e-06	0.000287926
Body mass index	OID20591	P20783	(NTF3)	Wald ratio	1	0.0573508	0.0129363	9.27872e-06	0.000290454
Ever smoking	OID30762	Q14624	(ITIH4)	Inverse variance weighted (fixed effects)	2	0.0325626	0.00734766	9.34959e-06	0.000292154
Systolic blood pressure	OID31397	Q16891	(IMMT)	Wald ratio	1	-0.925789	0.209105	9.5382e-06	0.000297437
Type 2 diabetes mellitus	OID20782	O95633	(FSTL3)	Inverse variance weighted (fixed effects)	2	-0.142438	0.0321744	9.55235e-06	0.000297437
Type 2 diabetes mellitus	17138_8	P08263	(GSTA1)	Inverse variance weighted (fixed effects)	3	0.0507054	0.0114573	9.61829e-06	0.000298963
Systolic blood pressure	16882_27	Q9NRX4	(PHPT1)	Wald ratio	1	0.583213	0.131894	9.78738e-06	0.000303362
Type 2 diabetes mellitus	OID31439	Q9Y3L3	(SH3BP1)	Inverse variance weighted (fixed effects)	2	0.075131	0.0169916	9.7942e-06	0.000303362
Systolic blood pressure	10396_6	Q07820	(MCL1)	Wald ratio	1	0.501876	0.113613	9.98872e-06	0.000308846
Type 2 diabetes mellitus	10396_6	Q07820	(MCL1)	Wald ratio	1	0.0813147	0.0184237	1.01675e-05	0.000313824
Body mass index	OID20491	P09919	(CSF3)	Wald ratio	1	-0.101271	0.0229548	1.02532e-05	0.000314816
Body mass index	13068_139	O14618	(CCS)	Wald ratio	1	0.066313	0.0150309	1.02532e-05	0.000314816
Body mass index	8687_26	Q9NUM4	(TMEM106B)	Wald ratio	1	-0.0672043	0.015233	1.02532e-05	0.000314816
Ever smoking	3403_1	P20231	(TPSB2)	Inverse variance weighted (fixed effects)	3	0.0135192	0.00306768	1.04819e-05	0.000321282
Type 2 diabetes mellitus	18930_28	O94813	(SLIT2)	Wald ratio	1	0.170048	0.0386473	1.08251e-05	0.000331225
Systolic blood pressure	OID30922	Q6UWJ8	(CD164L2)	Wald ratio	1	-0.389943	0.0887546	1.11542e-05	0.000340706
Systolic blood pressure	6414_8	Q86UD1	(OAF)	Inverse variance weighted (fixed effects)	4	0.230343	0.0524549	1.12697e-05	0.000343638
Systolic blood pressure	16318_12	P37023	(ACVRL1)	Wald ratio	1	-0.604806	0.137844	1.14601e-05	0.00034884
Body mass index	OID21473	Q8NCC3	(PLA2G15)	Inverse variance weighted (fixed effects)	2	0.0308193	0.00702797	1.15859e-05	0.000352065
Type 2 diabetes mellitus	OID21479	Q96SM3	(CPXM1)	Inverse variance weighted (fixed effects)	3	0.0533893	0.0121782	1.16506e-05	0.000353421
Systolic blood pressure	3855_56	Q06830	(PRDX1)	Wald ratio	1	-1.15165	0.262868	1.18071e-05	0.000357217
Body mass index	5682_13	Q6EMK4	(VASN)	Wald ratio	1	0.116751	0.0266497	1.18162e-05	0.000357217
Systolic blood pressure	OID30530	P55211	(CASP9)	Wald ratio	1	1.2893	0.294697	1.21432e-05	0.000366477
Systolic blood pressure	12659_13	Q9NTK5	(OLA1)	Wald ratio	1	0.816835	0.186722	1.21654e-05	0.000366518
Body mass index	OID21331	P15848	(ARSB)	Inverse variance weighted (fixed effects)	3	0.026375	0.00603757	1.25118e-05	0.00037449
Type 2 diabetes mellitus	OID21103	P14780	(MMP9)	Wald ratio	1	-0.11439	0.0261856	1.25148e-05	0.00037449
Body mass index	OID20414	Q12805	(EFEMP1)	Wald ratio	1	0.0366896	0.00839883	1.25148e-05	0.00037449
Body mass index	OID20899	Q9Y4K4	(MAP4K5)	Wald ratio	1	0.044471	0.0101801	1.25148e-05	0.00037449
Atrial fibrillation	OID30181	Q5VVQ6	(YOD1)	Wald ratio	1	-0.317454	0.0727499	1.27918e-05	0.000382131
Systolic blood pressure	8877_22	P58658	(EVA1C)	Wald ratio	1	1.56484	0.35879	1.29206e-05	0.000385326
Atrial fibrillation	12524_18	Q96F10	(SAT2)	Inverse variance weighted (fixed effects)	2	-0.155665	0.035696	1.29555e-05	0.000385716
Ever smoking	4498_62	P13591	(NCAM1)	Inverse variance weighted (fixed effects)	2	-0.0214556	0.00492063	1.29864e-05	0.000385985
Type 2 diabetes mellitus	10974_20	P58062	(SPINK7)	Wald ratio	1	-0.138427	0.03177	1.31771e-05	0.000390995
Body mass index	15440_57	P16519	(PCSK2)	Wald ratio	1	-0.0903541	0.020757	1.34323e-05	0.000397899
Body mass index	OID20725	Q99983	(OMD)	Wald ratio	1	0.12562	0.0288781	1.36138e-05	0.000402598
Body mass index	17698_15	Q969T9	(WBP2)	Wald ratio	1	-0.174825	0.0402098	1.37494e-05	0.000405928
Systolic blood pressure	OID31153	Q8TF65	(GIPC2)	Wald ratio	1	-0.412578	0.0949407	1.38872e-05	0.000409312
Body mass index	17680_12	P54762	(EPHB1)	Inverse variance weighted (fixed effects)	2	-0.025549	0.0058813	1.39843e-05	0.000411488
Type 2 diabetes mellitus	OID21274	P08069	(IGF1R)	Inverse variance weighted (fixed effects)	2	-0.132108	0.0304197	1.40652e-05	0.000413181
Type 2 diabetes mellitus	6461_54	P02656	(APOC3)	Wald ratio	1	0.109264	0.0251781	1.42728e-05	0.000418581
Systolic blood pressure	OID31084	Q96RU2	(USP28)	Inverse variance weighted (fixed effects)	2	-1.13771	0.26221	1.43169e-05	0.00041918
Systolic blood pressure	OID30997	Q9NXH3	(PPP1R14D)	Wald ratio	1	1.8112	0.417591	1.44273e-05	0.000421713
Systolic blood pressure	9574_11	O00499	(BIN1)	Wald ratio	1	0.833078	0.19219	1.45985e-05	0.00042601
Type 2 diabetes mellitus	16616_137	P13929	(ENO3)	Inverse variance weighted (fixed effects)	3	0.0523897	0.012091	1.47129e-05	0.00042864
Systolic blood pressure	8794_13	P16444	(DPEP1)	Inverse variance weighted (fixed effects)	2	-0.293319	0.0677632	1.50065e-05	0.000436475
Type 2 diabetes mellitus	11219_95	Q8TAT2	(FGFBP3)	Wald ratio	1	-0.0638298	0.0147563	1.5213e-05	0.000441753
Type 2 diabetes mellitus	12445_50	Q96NW4	(ANKRD27)	Wald ratio	1	0.306513	0.0708812	1.53e-05	0.000443549
Body mass index	6366_38	Q96J42	(TXNDC15)	Wald ratio	1	0.0228378	0.00528653	1.56029e-05	0.000451589
Systolic blood pressure	9790_28	Q8IWQ3	(BRSK2)	Wald ratio	1	-0.700403	0.162162	1.56632e-05	0.000452592
Type 2 diabetes mellitus	OID20212	Q9BQR3	(PRSS27)	Wald ratio	1	-0.0781339	0.0181105	1.6012e-05	0.000461161
Type 2 diabetes mellitus	15535_3	Q9BQR3	(PRSS27)	Wald ratio	1	-0.0982433	0.0227716	1.6012e-05	0.000461161
Type 2 diabetes mellitus	OID30913	P09455	(RBP1)	Wald ratio	1	0.151459	0.0351208	1.61419e-05	0.00046339
Type 2 diabetes mellitus	19279_42	P09455	(RBP1)	Wald ratio	1	0.229745	0.0532741	1.61419e-05	0.00046339
Type 2 diabetes mellitus	OID21075	P19440	(GGT1)	Wald ratio	1	0.0661019	0.0153451	1.64967e-05	0.000472806
Systolic blood pressure	2635_61	Q6UX15	(LAYN)	Wald ratio	1	-2.04971	0.476099	1.66819e-05	0.000477341
Systolic blood pressure	10974_20	P58062	(SPINK7)	Wald ratio	1	-0.90469	0.210287	1.69142e-05	0.000483205
Atrial fibrillation	6382_17	O00462	(MANBA)	Inverse variance weighted (fixed effects)	3	0.0984343	0.0229228	1.75352e-05	0.000499436
Body mass index	OID30318	P16035	(TIMP2)	Wald ratio	1	0.0782558	0.018224	1.75389e-05	0.000499436
Type 2 diabetes mellitus	11117_2	Q8TB22	(SPATA20)	Inverse variance weighted (fixed effects)	2	0.0514138	0.0119768	1.76454e-05	0.000501657
Systolic blood pressure	OID30718	Q04756	(HGFAC)	Inverse variance weighted (fixed effects)	2	-0.311588	0.072697	1.81826e-05	0.0005161
Type 2 diabetes mellitus	OID21402	Q9NSA1	(FGF21)	Inverse variance weighted (fixed effects)	2	-0.122012	0.0284789	1.83331e-05	0.000519535
Body mass index	14133_93	P27930	(IL1R2)	Inverse variance weighted (fixed effects)	3	0.0166876	0.00389757	1.8561e-05	0.000525151
Body mass index	OID21020	Q92854	(SEMA4D)	Wald ratio	1	0.100129	0.0233947	1.86893e-05	0.000527936
Systolic blood pressure	12687_2	Q16698	(DECR1)	Wald ratio	1	1.66959	0.390351	1.89298e-05	0.000533875
Atrial fibrillation	OID21356	O60825	(PFKFB2)	Wald ratio	1	-0.17255	0.0403502	1.90012e-05	0.000534857
Type 2 diabetes mellitus	8923_94	Q8N428	(GALNT16)	Inverse variance weighted (fixed effects)	3	-0.0748807	0.0175117	1.90252e-05	0.000534857
Type 2 diabetes mellitus	OID31385	Q8NEB7	(ACRBP)	Wald ratio	1	0.106412	0.0248917	1.91137e-05	0.000536491
Body mass index	12558_3	Q8TF42	(UBASH3B)	Wald ratio	1	-0.0706767	0.0165414	1.93097e-05	0.00054113
Systolic blood pressure	5129_12	Q14162	(SCARF1)	Inverse variance weighted (fixed effects)	2	0.289365	0.0677683	1.95545e-05	0.000547124
Systolic blood pressure	OID20110	P40818	(USP8)	Wald ratio	1	-1.427	0.335054	2.05328e-05	0.000573588
Body mass index	16913_8	O00584	(RNASET2)	Inverse variance weighted (fixed effects)	2	0.01916	0.00449947	2.06012e-05	0.000574589
Systolic blood pressure	OID20086	P21964	(COMT)	Inverse variance weighted (fixed effects)	2	-0.3113	0.0731526	2.08594e-05	0.000580873
Body mass index	3045_72	P21246	(PTN)	Inverse variance weighted (fixed effects)	2	-0.0369671	0.00872032	2.24333e-05	0.000623716
Systolic blood pressure	OID20876	P09211	(GSTP1)	Wald ratio	1	0.503737	0.11887	2.25816e-05	0.000626307
Systolic blood pressure	OID20339	P13987	(CD59)	Wald ratio	1	-0.450458	0.106302	2.25974e-05	0.000626307
Atrial fibrillation	OID31394	Q6B8I1	(DUSP13)	Wald ratio	1	0.121381	0.0286489	2.26685e-05	0.000627293
Body mass index	OID31439	Q9Y3L3	(SH3BP1)	Inverse variance weighted (fixed effects)	2	0.0332259	0.00785132	2.31742e-05	0.000640033
Systolic blood pressure	OID20730	Q9H3U7	(SMOC2)	Inverse variance weighted (fixed effects)	3	-0.319459	0.0754933	2.32014e-05	0.000640033
Systolic blood pressure	15559_5	P58335	(ANTXR2)	Wald ratio	1	-0.588129	0.139103	2.35764e-05	0.000648625
Body mass index	17329_2	Q9BUT1	(BDH2)	Inverse variance weighted (fixed effects)	2	-0.0344779	0.00815481	2.35864e-05	0.000648625
Systolic blood pressure	OID20583	P50995	(ANXA11)	Wald ratio	1	-1.60108	0.378767	2.36731e-05	0.000649999
Atrial fibrillation	OID21124	P00749	(PLAU)	Inverse variance weighted (fixed effects)	2	-0.374212	0.0886188	2.41379e-05	0.000661732
Body mass index	OID20154	P09382	(LGALS1)	Wald ratio	1	-0.0268827	0.00636695	2.41905e-05	0.000662146
Systolic blood pressure	OID30585	P22303	(ACHE)	Inverse variance weighted (fixed effects)	2	0.327967	0.0777091	2.43825e-05	0.000666367
Type 2 diabetes mellitus	OID20569	Q9NRJ3	(CCL28)	Wald ratio	1	-0.273539	0.0648779	2.48436e-05	0.000677918
Type 2 diabetes mellitus	OID30745	P49908	(SELENOP)	Wald ratio	1	-0.171354	0.0406602	2.5057e-05	0.000681635
Type 2 diabetes mellitus	OID20814	Q6P1M0	(SLC27A4)	Wald ratio	1	0.29468	0.069924	2.5057e-05	0.000681635
Systolic blood pressure	15483_377	O00468	(AGRN)	Wald ratio	1	0.459833	0.109205	2.54549e-05	0.000691395
Systolic blood pressure	OID20887	P30519	(HMOX2)	Wald ratio	1	0.977629	0.232218	2.55411e-05	0.00069267
Type 2 diabetes mellitus	OID20585	Q9NRM6	(IL17RB)	Inverse variance weighted (fixed effects)	3	-0.0396752	0.00942611	2.56417e-05	0.000694332
Systolic blood pressure	6431_68	Q9UHG3	(PCYOX1)	Inverse variance weighted (fixed effects)	3	0.196235	0.0466355	2.5781e-05	0.000697036
Type 2 diabetes mellitus	OID30286	P02458	(COL2A1)	Inverse variance weighted (fixed effects)	3	-0.0309563	0.00735969	2.597e-05	0.00070107
Systolic blood pressure	15370_5	Q9Y3E2	(BOLA1)	Wald ratio	1	-0.230013	0.0547199	2.62862e-05	0.000708523
Type 2 diabetes mellitus	3045_72	P21246	(PTN)	Inverse variance weighted (fixed effects)	2	-0.0792946	0.0188759	2.65919e-05	0.00071567
Type 2 diabetes mellitus	3593_72	P42574	(CASP3)	Wald ratio	1	0.10382	0.0247191	2.66915e-05	0.000717258
Type 2 diabetes mellitus	9216_100	O15031	(PLXNB2)	Inverse variance weighted (fixed effects)	3	-0.0414625	0.0098773	2.69574e-05	0.000723301
Systolic blood pressure	OID30732	P10909	(CLU)	Wald ratio	1	-1.0914	0.26011	2.71768e-05	0.000728083
Type 2 diabetes mellitus	OID31445	Q15599	(SLC9A3R2)	Wald ratio	1	0.14798	0.035298	2.76131e-05	0.000738651
Ever smoking	OID21352	P23515	(OMG)	Wald ratio	1	0.0669425	0.0159767	2.78954e-05	0.000745074
Systolic blood pressure	OID31061	Q8WXW3	(PIBF1)	Wald ratio	1	1.6711	0.399577	2.88719e-05	0.000769991
Body mass index	13059_33	Q969G6	(RFK)	Wald ratio	1	0.0713178	0.0170543	2.89187e-05	0.000770075
Systolic blood pressure	OID30240	Q5SW79	(CEP170)	Wald ratio	1	1.51371	0.36222	2.92809e-05	0.000778545
Systolic blood pressure	5682_13	Q6EMK4	(VASN)	Wald ratio	1	-1.4835	0.35533	2.97986e-05	0.000791119
Type 2 diabetes mellitus	OID21332	O14828	(SCAMP3)	Wald ratio	1	-0.205897	0.0494153	3.09086e-05	0.000819356
Type 2 diabetes mellitus	9765_4	Q9NXR1	(NDE1)	Wald ratio	1	0.227446	0.0546379	3.14382e-05	0.000832145
Systolic blood pressure	3825_18	P45983	(MAPK8)	Wald ratio	1	1.89165	0.454707	3.1803e-05	0.000840542
Body mass index	18930_28	O94813	(SLIT2)	Wald ratio	1	0.0763285	0.0183575	3.21194e-05	0.000847635
Systolic blood pressure	OID21003	Q9BS40	(LXN)	Wald ratio	1	-0.598244	0.144033	3.2739e-05	0.000862696
Systolic blood pressure	2201_17	P39060	(COL18A1)	Inverse variance weighted (fixed effects)	3	0.641651	0.154502	3.28085e-05	0.00086324
Type 2 diabetes mellitus	9212_22	Q9UBX1	(CTSF)	Wald ratio	1	0.0901194	0.0217155	3.32475e-05	0.000872192
Type 2 diabetes mellitus	OID31430	Q86UX2	(ITIH5)	Wald ratio	1	0.147538	0.0355513	3.32475e-05	0.000872192
Systolic blood pressure	4911_49	P09211	(GSTP1)	Wald ratio	1	0.792393	0.190967	3.33381e-05	0.000873269
Atrial fibrillation	OID20733	O75888	(TNFSF13)	Inverse variance weighted (fixed effects)	2	0.0960207	0.0231508	3.35941e-05	0.000877697
Type 2 diabetes mellitus	OID20287	P17813	(ENG)	Wald ratio	1	-0.109237	0.0263378	3.36065e-05	0.000877697
Systolic blood pressure	OID31442	P19525	(EIF2AK2)	Wald ratio	1	-0.673254	0.162464	3.41251e-05	0.000889923
Ever smoking	OID21328	Q8IX05	(CD302)	Inverse variance weighted (fixed effects)	2	-0.018886	0.00456086	3.45978e-05	0.000900921
Body mass index	8923_94	Q8N428	(GALNT16)	Inverse variance weighted (fixed effects)	3	-0.0345026	0.00834689	3.57148e-05	0.000928288
Type 2 diabetes mellitus	12347_29	Q9BSQ5	(CCM2)	Wald ratio	1	0.255144	0.0617284	3.5754e-05	0.000928288
Type 2 diabetes mellitus	OID20657	Q12866	(MERTK)	Wald ratio	1	0.0591045	0.0143056	3.6028e-05	0.00093403
Body mass index	OID30779	P08697	(SERPINF2)	Wald ratio	1	0.0459137	0.0111159	3.62078e-05	0.000937314
Type 2 diabetes mellitus	6373_54	P80370	(DLK1)	Inverse variance weighted (fixed effects)	4	-0.0397326	0.00962928	3.68768e-05	0.000953235
Body mass index	12659_13	Q9NTK5	(OLA1)	Wald ratio	1	0.0586841	0.0142264	3.70735e-05	0.000955521
Ever smoking	OID31031	P51687	(SUOX)	Wald ratio	1	-0.153598	0.0372358	3.70735e-05	0.000955521
Type 2 diabetes mellitus	OID21150	P17538	(CTRB1)	Inverse variance weighted (fixed effects)	3	-0.0447557	0.0108516	3.71771e-05	0.000956794
Systolic blood pressure	OID31399	Q8N5J2	(MINDY1)	Wald ratio	1	0.701024	0.17008	3.76049e-05	0.000966398
Type 2 diabetes mellitus	OID30781	P05160	(F13B)	Inverse variance weighted (fixed effects)	2	-0.0506681	0.0122945	3.76879e-05	0.000967122
Body mass index	2837_3	P08581	(MET)	Inverse variance weighted (fixed effects)	2	0.0509257	0.0123613	3.79256e-05	0.00097181
Body mass index	OID30471	O75173	(ADAMTS4)	Wald ratio	1	0.0591851	0.0143735	3.8276e-05	0.000979367
Type 2 diabetes mellitus	OID31410	Q16549	(PCSK7)	Wald ratio	1	-0.0473406	0.0115008	3.85038e-05	0.000983769
Type 2 diabetes mellitus	18899_82	Q9Y3E1	(HDGFRP3)	Wald ratio	1	-0.164414	0.0399775	3.91099e-05	0.000997811
Type 2 diabetes mellitus	6496_60	P80370	(DLK1)	Inverse variance weighted (fixed effects)	4	-0.0405023	0.00985137	3.93367e-05	0.00100215
Body mass index	OID20707	P55145	(MANF)	Wald ratio	1	0.1171	0.0285112	4.00583e-05	0.00101906
Body mass index	OID21012	Q8NBS9	(TXNDC5)	Inverse variance weighted (fixed effects)	2	-0.0584528	0.0142364	4.0279e-05	0.00102296
Systolic blood pressure	OID21244	P15121	(AKR1B1)	Wald ratio	1	0.76436	0.186188	4.03771e-05	0.00102296
Body mass index	17758_79	Q7Z4W1	(DCXR)	Wald ratio	1	0.0859031	0.0209251	4.03855e-05	0.00102296
Type 2 diabetes mellitus	OID31411	Q96A25	(TMEM106A)	Wald ratio	1	-0.154059	0.037552	4.08597e-05	0.00103201
Type 2 diabetes mellitus	18175_65	Q99536	(VAT1)	Wald ratio	1	-0.23988	0.0584708	4.08597e-05	0.00103201
Systolic blood pressure	6081_52	Q9UKZ9	(PCOLCE2)	Inverse variance weighted (fixed effects)	4	-0.224278	0.0546846	4.10812e-05	0.00103613
Ever smoking	7955_195	P19827	(ITIH1)	Inverse variance weighted (fixed effects)	3	-0.0226277	0.00552451	4.20585e-05	0.00105926
Systolic blood pressure	OID20983	P01258	(CALCA)	Wald ratio	1	-0.968207	0.236411	4.21375e-05	0.00105974
Atrial fibrillation	OID20701	Q9NZV1	(CRIM1)	Inverse variance weighted (fixed effects)	2	-0.218207	0.053472	4.48877e-05	0.0011273
Type 2 diabetes mellitus	16836_1	Q02985	(CFHR3)	Wald ratio	1	-0.143519	0.0351852	4.52401e-05	0.00113454
Type 2 diabetes mellitus	OID21382	Q99536	(VAT1)	Wald ratio	1	-0.113065	0.0277329	4.56356e-05	0.00114283
Systolic blood pressure	3132_1	P49767	(VEGFC)	Wald ratio	1	1.19241	0.292586	4.59306e-05	0.00114859
Body mass index	5676_54	P42127	(ASIP)	Inverse variance weighted (fixed effects)	2	-0.0226761	0.00556486	4.60396e-05	0.00114969
Type 2 diabetes mellitus	14012_17	Q96C10	(DHX58)	Inverse variance weighted (fixed effects)	2	-0.0887696	0.0217904	4.62539e-05	0.00115341
Systolic blood pressure	OID30586	Q9BX67	(JAM3)	Wald ratio	1	0.993227	0.243851	4.63935e-05	0.00115526
Type 2 diabetes mellitus	7089_42	Q9BT88	(SYT11)	Wald ratio	1	-0.23692	0.0582428	4.74598e-05	0.00118014
Type 2 diabetes mellitus	2278_61	P16035	(TIMP2)	Wald ratio	1	-0.224265	0.0551471	4.76904e-05	0.00118421
Ever smoking	OID31362	Q8WUD1	(RAB2B)	Wald ratio	1	0.0349544	0.00859886	4.80325e-05	0.00119103
Systolic blood pressure	15626_223	P98160	(HSPG2)	Inverse variance weighted (fixed effects)	2	0.392209	0.096539	4.8509e-05	0.00120116
Body mass index	6375_75	Q8NBI6	(XXYLT1)	Inverse variance weighted (fixed effects)	2	0.0344836	0.00849112	4.88334e-05	0.0012075
Body mass index	8900_28	Q92859	(NEO1)	Wald ratio	1	-0.0404218	0.00995899	4.93206e-05	0.00121614
Body mass index	11514_196	P13987	(CD59)	Wald ratio	1	0.0377462	0.00929978	4.93206e-05	0.00121614
Body mass index	16803_4	P22676	(CALB2)	Wald ratio	1	0.140655	0.0346821	5.00153e-05	0.00122983
Body mass index	11493_169	Q96FJ2	(DYNLL2)	Wald ratio	1	-0.132007	0.0325497	5.00153e-05	0.00122983
Systolic blood pressure	OID30837	Q9Y3E2	(BOLA1)	Wald ratio	1	0.955159	0.23554	5.00941e-05	0.00123006
Body mass index	OID20937	Q13451	(FKBP5)	Wald ratio	1	-0.0368779	0.00909975	5.06447e-05	0.00124185
Systolic blood pressure	15615_8	O75022	(LILRB3)	Inverse variance weighted (fixed effects)	3	-0.186088	0.0459468	5.11997e-05	0.00125242
Body mass index	OID30573	P30101	(PDIA3)	Wald ratio	1	0.13647	0.0336964	5.12176e-05	0.00125242
Ever smoking	OID20682	P30613	(PKLR)	Inverse variance weighted (fixed effects)	2	-0.0319394	0.0078894	5.15693e-05	0.00125928
Type 2 diabetes mellitus	OID20712	Q8NFT8	(DNER)	Inverse variance weighted (fixed effects)	3	-0.0510142	0.0126028	5.16948e-05	0.00125999
Body mass index	OID21162	Q6NXT1	(ANKRD54)	Wald ratio	1	-0.118795	0.0293493	5.17413e-05	0.00125999
Body mass index	11287_14	P00167	(CYB5A)	Wald ratio	1	0.091716	0.0226824	5.2664e-05	0.00128069
Body mass index	14747_9	O75462	(CRLF1)	Wald ratio	1	-0.0367424	0.00909091	5.30726e-05	0.00128885
Systolic blood pressure	11514_196	P13987	(CD59)	Wald ratio	1	-0.580416	0.143873	5.47838e-05	0.00132858
Systolic blood pressure	2843_13	O43291	(SPINT2)	Inverse variance weighted (fixed effects)	2	0.26207	0.0649794	5.50392e-05	0.00133295
Body mass index	19488_1	O75340	(PDCD6)	Inverse variance weighted (fixed effects)	2	0.0702471	0.0174239	5.53882e-05	0.00133956
Atrial fibrillation	OID20682	P30613	(PKLR)	Inverse variance weighted (fixed effects)	2	-0.169739	0.0421223	5.58584e-05	0.00134864
Type 2 diabetes mellitus	OID21252	Q9UHF1	(EGFL7)	Wald ratio	1	-0.0960211	0.02383	5.59166e-05	0.00134864
Type 2 diabetes mellitus	15370_5	Q9Y3E2	(BOLA1)	Inverse variance weighted (fixed effects)	2	-0.0576025	0.0142975	5.60513e-05	0.00135005
Body mass index	OID30222	Q8N668	(COMMD1)	Wald ratio	1	-0.0454799	0.0112957	5.66576e-05	0.00136094
Type 2 diabetes mellitus	17737_7	P26440	(IVD)	Wald ratio	1	-0.138462	0.0343891	5.66576e-05	0.00136094
Type 2 diabetes mellitus	8255_34	Q9Y6F6	(MRVI1)	Wald ratio	1	-0.143248	0.0355839	5.68203e-05	0.00136299
Ever smoking	OID20386	P00441	(SOD1)	Wald ratio	1	-0.0823042	0.0204482	5.69753e-05	0.00136486
Systolic blood pressure	8398_277	P49788	(RARRES1)	Inverse variance weighted (fixed effects)	2	0.184	0.045885	6.0712e-05	0.00144863
Ever smoking	OID20774	Q14118	(DAG1)	Wald ratio	1	-0.134751	0.0336037	6.07187e-05	0.00144863
Ever smoking	2855_49	P27361	(MAPK3)	Wald ratio	1	-0.0334585	0.00834376	6.07187e-05	0.00144863
Systolic blood pressure	OID30744	P01031	(C5)	Wald ratio	1	0.675591	0.168548	6.11577e-05	0.00145525
Type 2 diabetes mellitus	11103_24	P04792	(HSPB1)	Inverse variance weighted (fixed effects)	3	0.0464537	0.0115894	6.1161e-05	0.00145525
Type 2 diabetes mellitus	OID30231	Q96C92	(ENTR1)	Wald ratio	1	0.0727863	0.0181966	6.33425e-05	0.00149908
Type 2 diabetes mellitus	9869_28	P19838	(NFKB1)	Wald ratio	1	-0.237443	0.0593607	6.33425e-05	0.00149908
Body mass index	OID20140	Q13043	(STK4)	Wald ratio	1	0.127935	0.0319838	6.33425e-05	0.00149908
Body mass index	OID31067	O15240	(VGF)	Wald ratio	1	-0.116982	0.0292454	6.33425e-05	0.00149908
Type 2 diabetes mellitus	OID30727	P02649	(APOE)	Inverse variance weighted (fixed effects)	4	0.0373636	0.00934596	6.39247e-05	0.00151083
Ever smoking	12571_14	P36405	(ARL3)	Inverse variance weighted (fixed effects)	2	0.0464915	0.0116383	6.47772e-05	0.00152846
Systolic blood pressure	7999_23	P49961	(ENTPD1)	Inverse variance weighted (fixed effects)	2	0.627396	0.157067	6.48438e-05	0.00152846
Systolic blood pressure	OID30518	Q8IV38	(ANKMY2)	Wald ratio	1	-1.22367	0.306527	6.55096e-05	0.0015421
Body mass index	OID20808	Q96JP9	(CDHR1)	Inverse variance weighted (fixed effects)	2	0.0325612	0.00816439	6.65782e-05	0.00156516
Type 2 diabetes mellitus	OID30301	P15502	(ELN)	Wald ratio	1	0.183116	0.045953	6.75232e-05	0.00158449
Systolic blood pressure	OID21278	Q15427	(SF3B4)	Wald ratio	1	1.88185	0.472274	6.75799e-05	0.00158449
Systolic blood pressure	OID21412	O43827	(ANGPTL7)	Wald ratio	1	0.322801	0.081046	6.80693e-05	0.00159385
Body mass index	5363_51	O15041	(SEMA3E)	Inverse variance weighted (fixed effects)	3	0.018115	0.00454935	6.83701e-05	0.00159877
Body mass index	9267_2	Q9UI42	(CPA4)	Inverse variance weighted (fixed effects)	3	0.00923672	0.00232097	6.90069e-05	0.00161153
Type 2 diabetes mellitus	18198_51	P09105	(HBQ1)	Wald ratio	1	0.190809	0.047952	6.91572e-05	0.00161291
Systolic blood pressure	OID30241	P50053	(KHK)	Wald ratio	1	1.24624	0.31326	6.94106e-05	0.00161668
Systolic blood pressure	13578_98	O94929	(ABLIM3)	Wald ratio	1	-0.971753	0.244314	6.96502e-05	0.00162012
Type 2 diabetes mellitus	9837_60	P15559	(NQO1)	Inverse variance weighted (fixed effects)	2	-0.0251484	0.00632777	7.05915e-05	0.00163986
Body mass index	OID20926	O00308	(WWP2)	Wald ratio	1	-0.0470271	0.011839	7.12052e-05	0.00165194
Type 2 diabetes mellitus	OID30415	Q13510	(ASAH1)	Inverse variance weighted (fixed effects)	3	0.0395108	0.00996394	7.32786e-05	0.00169781
Ever smoking	17680_12	P54762	(EPHB1)	Inverse variance weighted (fixed effects)	2	-0.0271202	0.00685207	7.5594e-05	0.00174916
Type 2 diabetes mellitus	OID20617	Q07065	(CKAP4)	Inverse variance weighted (fixed effects)	2	0.0673793	0.0170332	7.62931e-05	0.00176303
Type 2 diabetes mellitus	OID30519	O60447	(EVI5)	Wald ratio	1	-0.114344	0.0289304	7.73774e-05	0.00178575
Body mass index	OID30747	P08519	(LPA)	Inverse variance weighted (fixed effects)	4	-0.0164108	0.00415305	7.76639e-05	0.00179002
Body mass index	OID21120	Q5T2D2	(TREML2)	Inverse variance weighted (fixed effects)	3	-0.0241097	0.0061021	7.78094e-05	0.00179104
Body mass index	16809_1	O00746	(NME4)	Wald ratio	1	0.0486154	0.0123077	7.81512e-05	0.00179656
Systolic blood pressure	15582_25	O00602	(FCN1)	Inverse variance weighted (fixed effects)	3	0.293493	0.0743117	7.83197e-05	0.00179676
Type 2 diabetes mellitus	OID31378	Q13287	(NMI)	Inverse variance weighted (fixed effects)	2	-0.0404482	0.0102423	7.84403e-05	0.00179676
Systolic blood pressure	OID30747	P08519	(LPA)	Inverse variance weighted (fixed effects)	4	0.232719	0.0589305	7.84653e-05	0.00179676
Body mass index	OID20553	Q9H0P0	(NT5C3A)	Wald ratio	1	0.0690379	0.0174896	7.90149e-05	0.00180234
Body mass index	OID31301	Q8TEW0	(PARD3)	Wald ratio	1	-0.099287	0.0251527	7.90149e-05	0.00180234
Body mass index	18220_141	Q9HD15	(SRA1)	Wald ratio	1	0.0648789	0.016436	7.90149e-05	0.00180234
Type 2 diabetes mellitus	OID20178	O95544	(NADK)	Wald ratio	1	-0.0578298	0.0146555	7.94855e-05	0.00181073
Body mass index	8080_24	Q1L6U9	(MSMP)	Wald ratio	1	-0.113782	0.0288462	7.99852e-05	0.00181742
Body mass index	13473_55	P23677	(ITPKA)	Wald ratio	1	0.0993007	0.0251748	7.99852e-05	0.00181742
Type 2 diabetes mellitus	12396_19	Q6NVY1	(HIBCH)	Inverse variance weighted (fixed effects)	2	-0.0450237	0.0114354	8.24238e-05	0.00187043
Atrial fibrillation	15562_24	P08236	(GUSB)	Inverse variance weighted (fixed effects)	2	-0.18656	0.0474062	8.30771e-05	0.00188283
Systolic blood pressure	OID31451	Q6UW56	(ATRAID)	Wald ratio	1	-0.370778	0.0943082	8.43968e-05	0.00191029
Body mass index	OID31066	Q92859	(NEO1)	Wald ratio	1	-0.0996756	0.0253561	8.45811e-05	0.00191201
Ever smoking	OID21304	O00233	(PSMD9)	Wald ratio	1	0.0405864	0.0103273	8.49459e-05	0.0019178
Systolic blood pressure	OID30965	Q7L0J3	(SV2A)	Wald ratio	1	0.598453	0.152315	8.52833e-05	0.00192296
Systolic blood pressure	16324_38	Q15399	(TLR1)	Wald ratio	1	-0.962401	0.245119	8.62792e-05	0.00194293
Systolic blood pressure	18875_125	P02458	(COL2A1)	Inverse variance weighted (fixed effects)	2	0.214322	0.0546338	8.74965e-05	0.00196784
Type 2 diabetes mellitus	OID20083	P21246	(PTN)	Inverse variance weighted (fixed effects)	2	-0.0871896	0.0222527	8.92321e-05	0.00200221
Type 2 diabetes mellitus	15523_9	P13716	(ALAD)	Inverse variance weighted (fixed effects)	2	0.0632639	0.0161466	8.92519e-05	0.00200221
Ever smoking	OID30893	Q93015	(NAA80)	Wald ratio	1	0.0934033	0.0238578	9.04042e-05	0.00202549
Body mass index	OID30419	P07602	(PSAP)	Wald ratio	1	0.0361831	0.00924679	9.11401e-05	0.00203939
Systolic blood pressure	OID30326	Q6NUS6	(TCTN3)	Inverse variance weighted (fixed effects)	3	0.178762	0.0456953	9.15134e-05	0.00204515
Systolic blood pressure	12689_56	O15143	(ARPC1B)	Wald ratio	1	-1.14917	0.293975	9.26441e-05	0.0020678
Type 2 diabetes mellitus	OID31156	Q8N4C8	(MINK1)	Wald ratio	1	0.262218	0.067108	9.32918e-05	0.00207963
Systolic blood pressure	8909_77	P46926	(GNPDA1)	Wald ratio	1	-0.771808	0.197574	9.36687e-05	0.0020854
Type 2 diabetes mellitus	13481_24	Q15560	(TCEA2)	Wald ratio	1	-0.107364	0.0275292	9.61927e-05	0.00213352
Body mass index	12437_18	Q6PHR2	(ULK3)	Wald ratio	1	-0.0897583	0.023015	9.61927e-05	0.00213352
Body mass index	OID30209	P13929	(ENO3)	Wald ratio	1	0.086301	0.0221285	9.61927e-05	0.00213352
Systolic blood pressure	16836_1	Q02985	(CFHR3)	Wald ratio	1	-0.887963	0.227778	9.68408e-05	0.0021452
Type 2 diabetes mellitus	OID21429	Q96JA1	(LRIG1)	Inverse variance weighted (fixed effects)	3	0.0332636	0.00853648	9.75355e-05	0.00215788
Ever smoking	OID20186	Q13275	(SEMA3F)	Wald ratio	1	-0.0582095	0.0149447	9.81987e-05	0.00216928
Type 2 diabetes mellitus	11098_1	O00764	(PDXK)	Inverse variance weighted (fixed effects)	2	-0.100111	0.0257056	9.83959e-05	0.00216928
Systolic blood pressure	OID31504	O75830	(SERPINI2)	Inverse variance weighted (fixed effects)	3	0.313463	0.0804897	9.84192e-05	0.00216928
Systolic blood pressure	13449_25	Q15427	(SF3B4)	Wald ratio	1	2.15735	0.554162	9.90105e-05	0.00217959
Type 2 diabetes mellitus	OID30394	Q9HCU0	(CD248)	Wald ratio	1	0.244873	0.0629186	9.94656e-05	0.00218416
Body mass index	15316_262	Q9NX01	(TXNL4B)	Wald ratio	1	0.057577	0.0147941	9.94656e-05	0.00218416
Atrial fibrillation	OID30378	P98095	(FBLN2)	Inverse variance weighted (fixed effects)	2	-0.132961	0.0341977	0.000101066	0.00221654
Systolic blood pressure	11117_2	Q8TB22	(SPATA20)	Inverse variance weighted (fixed effects)	2	0.298065	0.0767162	0.000102208	0.00223881
Systolic blood pressure	OID30301	P15502	(ELN)	Wald ratio	1	1.18712	0.305657	0.000102825	0.00224943
Atrial fibrillation	OID20296	P08236	(GUSB)	Inverse variance weighted (fixed effects)	2	-0.211452	0.0544482	0.000102948	0.00224943
Body mass index	4407_10	P26927	(MST1)	Wald ratio	1	0.0160643	0.00414157	0.000104978	0.00229097
Systolic blood pressure	17737_7	P26440	(IVD)	Wald ratio	1	-0.863348	0.222624	0.000105298	0.0022951
Body mass index	11212_7	Q8NBS9	(TXNDC5)	Inverse variance weighted (fixed effects)	2	-0.0263586	0.00680109	0.000106343	0.00231502
Type 2 diabetes mellitus	8660_5	Q9NRN5	(OLFML3)	Wald ratio	1	0.166488	0.0429646	0.000106625	0.0023183
Type 2 diabetes mellitus	5628_21	Q9NS98	(SEMA3G)	Wald ratio	1	-0.075693	0.0195451	0.000107624	0.00233715
Type 2 diabetes mellitus	OID20173	Q14956	(GPNMB)	Inverse variance weighted (fixed effects)	2	-0.029686	0.00766861	0.00010834	0.00234981
Systolic blood pressure	OID20927	P07741	(APRT)	Wald ratio	1	1.56333	0.403928	0.000108698	0.00235469
Body mass index	5604_30	Q9Y251	(HPSE)	Wald ratio	1	-0.0675778	0.0174639	0.00010903	0.00235897
Body mass index	OID20708	Q14210	(LY6D)	Inverse variance weighted (fixed effects)	3	-0.0226844	0.00586544	0.000109971	0.00237643
Type 2 diabetes mellitus	OID20086	P21964	(COMT)	Inverse variance weighted (fixed effects)	2	-0.0426085	0.0110319	0.000112325	0.00242308
Systolic blood pressure	3554_24	Q15848	(ADIPOQ)	Inverse variance weighted (fixed effects)	3	-0.427687	0.110739	0.000112405	0.00242308
Body mass index	OID30338	Q9H3S4	(TPK1)	Inverse variance weighted (fixed effects)	2	-0.0602388	0.0156152	0.000114455	0.00246427
Atrial fibrillation	OID31378	Q13287	(NMI)	Wald ratio	1	-0.0824138	0.021377	0.000115605	0.002486
Type 2 diabetes mellitus	OID30630	O14745	(SLC9A3R1)	Wald ratio	1	-0.18106	0.0469838	0.000116366	0.00249932
Body mass index	7655_11	P16860	(NPPB)	Inverse variance weighted (fixed effects)	3	0.0238478	0.00618923	0.000116627	0.00250187
Systolic blood pressure	OID20750	O14773	(TPP1)	Inverse variance weighted (fixed effects)	2	-0.607468	0.15785	0.000118901	0.00254757
Systolic blood pressure	OID30099	A6BM72	(MEGF11)	Inverse variance weighted (fixed effects)	2	0.632275	0.164414	0.000120244	0.00257323
Type 2 diabetes mellitus	5744_12	Q9BUN1	(MENT)	Inverse variance weighted (fixed effects)	3	-0.0897886	0.0233586	0.000121082	0.00258803
Systolic blood pressure	7928_183	O60507	(TPST1)	Inverse variance weighted (fixed effects)	2	-0.334542	0.0870447	0.000121372	0.00259107
Systolic blood pressure	OID20297	Q14162	(SCARF1)	Inverse variance weighted (fixed effects)	2	0.320505	0.0834014	0.00012158	0.00259239
Body mass index	6493_9	Q66K79	(CPZ)	Wald ratio	1	-0.108631	0.0282738	0.000121983	0.00259785
Body mass index	OID21093	P55103	(INHBC)	Inverse variance weighted (fixed effects)	3	-0.0197319	0.00513743	0.000122631	0.00260849
Systolic blood pressure	OID31022	O43432	(EIF4G3)	Wald ratio	1	1.31862	0.343376	0.000122952	0.00261218
Type 2 diabetes mellitus	11211_7	Q15813	(TBCE)	Inverse variance weighted (fixed effects)	2	-0.131812	0.0343411	0.000123873	0.00262857
Type 2 diabetes mellitus	OID30631	P30047	(GCHFR)	Wald ratio	1	0.129352	0.0337044	0.000124122	0.00263071
Body mass index	OID30149	Q9UNN8	(PROCR)	Wald ratio	1	-0.0246845	0.00643292	0.00012444	0.00263429
Body mass index	OID21443	Q2VWP7	(PRTG)	Inverse variance weighted (fixed effects)	3	0.021857	0.00570921	0.000128989	0.0027273
Systolic blood pressure	2837_3	P08581	(MET)	Inverse variance weighted (fixed effects)	2	0.670338	0.175258	0.000130846	0.00276327
Type 2 diabetes mellitus	5346_24	Q99829	(CPNE1)	Inverse variance weighted (fixed effects)	3	-0.0291914	0.00763291	0.000131086	0.00276503
Type 2 diabetes mellitus	6388_21	Q96EE4	(CCDC126)	Inverse variance weighted (fixed effects)	2	0.052346	0.0136887	0.000131293	0.00276608
Systolic blood pressure	OID30123	P38935	(IGHMBP2)	Wald ratio	1	-1.19255	0.312033	0.000132448	0.00278708
Systolic blood pressure	OID30583	Q9BRK3	(MXRA8)	Wald ratio	1	2.16251	0.566133	0.000133562	0.00280718
Type 2 diabetes mellitus	OID21147	Q99727	(TIMP4)	Inverse variance weighted (fixed effects)	3	0.0417706	0.0109387	0.000134217	0.0028176
Systolic blood pressure	4220_39	P16591	(FER)	Wald ratio	1	-1.22703	0.321522	0.000135453	0.00284017
Type 2 diabetes mellitus	13624_17	O95544	(NADK)	Wald ratio	1	-0.116935	0.0306452	0.000135748	0.00284298
Type 2 diabetes mellitus	OID21426	Q02246	(CNTN2)	Inverse variance weighted (fixed effects)	3	-0.0248391	0.0065108	0.000136147	0.00284795
Systolic blood pressure	9459_7	P25445	(FAS)	Inverse variance weighted (fixed effects)	2	-0.388438	0.101853	0.000136889	0.00286009
Systolic blood pressure	OID20078	O60635	(TSPAN1)	Wald ratio	1	1.94193	0.509451	0.000137954	0.00287893
Type 2 diabetes mellitus	16753_46	P12110	(COL6A2)	Inverse variance weighted (fixed effects)	3	-0.0573556	0.0150496	0.000138345	0.00288368
Body mass index	OID30554	P49765	(VEGFB)	Wald ratio	1	0.0694921	0.0182417	0.000139235	0.00289881
Atrial fibrillation	OID20383	P98160	(HSPG2)	Inverse variance weighted (fixed effects)	2	0.167142	0.0438814	0.00013956	0.0028992
Type 2 diabetes mellitus	12459_13	Q9HB21	(PLEKHA1)	Inverse variance weighted (fixed effects)	3	0.04731	0.0124209	0.000139582	0.0028992
Systolic blood pressure	OID31460	O75071	(EFCAB14)	Wald ratio	1	-1.10594	0.290604	0.000141422	0.00293397
Ever smoking	18876_77	Q8NCG5	(CHST4)	Wald ratio	1	0.0908115	0.0238663	0.000141804	0.00293844
Systolic blood pressure	13132_14	Q13591	(SEMA5A)	Inverse variance weighted (fixed effects)	4	-0.115188	0.030279	0.000142249	0.00294254
Type 2 diabetes mellitus	OID20359	P24821	(TNC)	Inverse variance weighted (fixed effects)	2	0.0545283	0.0143342	0.000142335	0.00294254
Body mass index	14088_38	P24592	(IGFBP6)	Wald ratio	1	-0.1093	0.0287632	0.000144696	0.00298785
Systolic blood pressure	18884_22	Q9UDY4	(DNAJB4)	Inverse variance weighted (fixed effects)	2	-0.548821	0.144452	0.000145083	0.00299075
Systolic blood pressure	17761_2	Q9UKK9	(NUDT5)	Wald ratio	1	1.29832	0.341737	0.000145175	0.00299075
Type 2 diabetes mellitus	15596_7	O94992	(HEXIM1)	Wald ratio	1	0.190857	0.0502857	0.000147373	0.00302896
Type 2 diabetes mellitus	14205_6	Q96MH2	(HEXIM2)	Wald ratio	1	0.185969	0.0489978	0.000147373	0.00302896
Systolic blood pressure	16035_8	P35916	(FLT4)	Inverse variance weighted (fixed effects)	2	-0.83611	0.220427	0.000148757	0.00305385
Systolic blood pressure	OID21127	O43505	(B4GAT1)	Wald ratio	1	-0.34607	0.0912712	0.00014964	0.0030684
Body mass index	4254_6	Q8IVD9	(NUDCD3)	Wald ratio	1	0.0943644	0.0249017	0.000150967	0.00309202
Atrial fibrillation	7808_5	O94923	(GLCE)	Inverse variance weighted (fixed effects)	3	-0.0782542	0.0206662	0.000152738	0.00312468
Ever smoking	OID30109	Q9UFP1	(GASK1A)	Inverse variance weighted (fixed effects)	3	0.012796	0.00338117	0.000154018	0.00314376
Type 2 diabetes mellitus	OID31145	Q9NR46	(SH3GLB2)	Inverse variance weighted (fixed effects)	2	0.0502601	0.0132806	0.000154027	0.00314376
Systolic blood pressure	OID30259	Q92835	(INPP5D)	Wald ratio	1	0.555985	0.146935	0.000154408	0.00314789
Body mass index	OID21083	P08254	(MMP3)	Inverse variance weighted (fixed effects)	3	-0.0234396	0.00619697	0.000155309	0.00316203
Systolic blood pressure	OID20460	O14904	(WNT9A)	Inverse variance weighted (fixed effects)	2	0.663731	0.175489	0.00015546	0.00316203
Body mass index	OID20572	Q9GZT9	(EGLN1)	Inverse variance weighted (fixed effects)	2	0.0500168	0.0132507	0.000160234	0.00325539
Systolic blood pressure	OID30539	Q96PL5	(ERMAP)	Wald ratio	1	-1.01196	0.268163	0.000160868	0.00326452
Type 2 diabetes mellitus	18172_71	Q9Y294	(ASF1A)	Wald ratio	1	0.137747	0.0365297	0.000162703	0.00329796
Ever smoking	11540_37	O43524	(FOXO3)	Wald ratio	1	-0.118927	0.0315457	0.000163248	0.0033052
Body mass index	OID20548	Q3KPI0	(CEACAM21)	Inverse variance weighted (fixed effects)	3	-0.0165075	0.00438056	0.000164328	0.00332326
Ever smoking	15607_56	P30613	(PKLR)	Wald ratio	1	-0.0479017	0.0127173	0.000165442	0.00334196
Body mass index	OID30268	Q16621	(NFE2)	Wald ratio	1	-0.0972256	0.0258255	0.000166745	0.00336444
Type 2 diabetes mellitus	OID30160	P19838	(NFKB1)	Wald ratio	1	-0.124461	0.0330737	0.000167781	0.00338148
Systolic blood pressure	5708_1	Q969E1	(LEAP2)	Inverse variance weighted (fixed effects)	3	-0.29375	0.0780963	0.000168975	0.00340166
Systolic blood pressure	OID21337	Q14241	(ELOA)	Wald ratio	1	1.09729	0.291907	0.000170569	0.00342984
Systolic blood pressure	OID20889	Q6UXK2	(ISLR2)	Inverse variance weighted (fixed effects)	2	-0.423546	0.112695	0.00017104	0.00343539
Type 2 diabetes mellitus	15516_12	P35542	(SAA4)	Inverse variance weighted (fixed effects)	4	0.0326627	0.00869217	0.000171476	0.00344023
Type 2 diabetes mellitus	OID20985	Q07011	(TNFRSF9)	Wald ratio	1	0.142979	0.0380592	0.00017213	0.00344943
Type 2 diabetes mellitus	3009_3	Q03167	(TGFBR3)	Wald ratio	1	0.162188	0.0431862	0.000172957	0.00346209
Type 2 diabetes mellitus	16583_8	P50583	(NUDT2)	Inverse variance weighted (fixed effects)	2	-0.0523133	0.0139436	0.000175595	0.00351091
Atrial fibrillation	OID20724	P25942	(CD40)	Inverse variance weighted (fixed effects)	2	-0.0888131	0.0236763	0.000176027	0.00351169
Type 2 diabetes mellitus	OID31306	Q96F10	(SAT2)	Inverse variance weighted (fixed effects)	3	-0.0417994	0.0111431	0.000176032	0.00351169
Body mass index	9525_1	Q13308	(PTK7)	Wald ratio	1	0.0716846	0.0191159	0.000176835	0.00352372
Type 2 diabetes mellitus	OID20116	Q9BWV1	(BOC)	Inverse variance weighted (fixed effects)	2	0.0767662	0.0205272	0.000184219	0.00366364
Type 2 diabetes mellitus	OID20866	Q9H3R2	(MUC13)	Inverse variance weighted (fixed effects)	2	-0.0599185	0.0160225	0.000184271	0.00366364
Body mass index	OID31493	O43653	(PSCA)	Inverse variance weighted (fixed effects)	3	-0.00896808	0.00239833	0.000184526	0.00366458
Body mass index	OID21370	Q86SJ2	(AMIGO2)	Wald ratio	1	-0.0642034	0.0171812	0.000186346	0.00369241
Body mass index	15525_294	P00326	(ADH1C)	Wald ratio	1	-0.0555121	0.0148554	0.000186346	0.00369241
Body mass index	OID20083	P21246	(PTN)	Inverse variance weighted (fixed effects)	2	-0.0382274	0.0102325	0.000187064	0.00370248
Ever smoking	OID30340	O60234	(GMFG)	Wald ratio	1	-0.0717152	0.0192009	0.000187715	0.00371121
Systolic blood pressure	3323_37	Q14114	(LRP8)	Inverse variance weighted (fixed effects)	2	0.480371	0.128842	0.000192728	0.00380606
Systolic blood pressure	5687_5	P14314	(PRKCSH)	Wald ratio	1	-1.78776	0.479924	0.000195238	0.00385132
Body mass index	OID20339	P13987	(CD59)	Wald ratio	1	0.0272881	0.00733114	0.000197477	0.00389114
Systolic blood pressure	OID20621	P01137	(TGFB1)	Wald ratio	1	0.437884	0.117718	0.000199409	0.00392482
Body mass index	16620_26	O60449	(LY75)	Inverse variance weighted (fixed effects)	5	0.0116545	0.00313373	0.000199973	0.00393154
Systolic blood pressure	OID30150	P10082	(PYY)	Wald ratio	1	0.389274	0.104679	0.000200211	0.00393184
Systolic blood pressure	OID20147	P40189	(IL6ST)	Wald ratio	1	-0.529407	0.142503	0.00020316	0.00398533
Type 2 diabetes mellitus	OID21440	P13726	(F3)	Inverse variance weighted (fixed effects)	3	0.0676524	0.0182168	0.000204224	0.00400175
Body mass index	OID20973	O14618	(CCS)	Inverse variance weighted (fixed effects)	2	0.0203212	0.00547234	0.000204455	0.00400184
Systolic blood pressure	7968_15	O95727	(CRTAM)	Inverse variance weighted (fixed effects)	3	-0.374465	0.100893	0.000206029	0.00402818
Type 2 diabetes mellitus	OID30328	P98161	(PKD1)	Inverse variance weighted (fixed effects)	2	-0.0591579	0.0159491	0.000207946	0.00406115
Systolic blood pressure	4430_44	Q9BWP8	(COLEC11)	Inverse variance weighted (fixed effects)	5	-0.153694	0.041441	0.000208295	0.00406349
Type 2 diabetes mellitus	OID20733	O75888	(TNFSF13)	Inverse variance weighted (fixed effects)	2	0.0412695	0.0111419	0.000212219	0.00413546
Type 2 diabetes mellitus	18222_34	Q9NR46	(SH3GLB2)	Inverse variance weighted (fixed effects)	2	0.039413	0.0106433	0.000213005	0.0041462
Type 2 diabetes mellitus	18243_9	P30085	(CMPK1)	Wald ratio	1	-0.186451	0.0503597	0.000213586	0.00415292
Systolic blood pressure	13124_20	Q6UXK2	(ISLR2)	Inverse variance weighted (fixed effects)	2	-0.470153	0.127015	0.000214292	0.00416208
Body mass index	3172_28	P15848	(ARSB)	Inverse variance weighted (fixed effects)	2	0.0494756	0.0133958	0.000221297	0.00429341
Body mass index	3024_18	P08697	(SERPINF2)	Inverse variance weighted (fixed effects)	2	0.0438128	0.0118656	0.00022213	0.00430484
Systolic blood pressure	OID21519	P26447	(S100A4)	Inverse variance weighted (fixed effects)	2	0.536806	0.145444	0.000223544	0.00432748
Body mass index	16583_8	P50583	(NUDT2)	Inverse variance weighted (fixed effects)	2	-0.0266536	0.0072233	0.000224301	0.00433738
Systolic blood pressure	OID21006	O94779	(CNTN5)	Inverse variance weighted (fixed effects)	3	0.234427	0.0635567	0.0002256	0.00435774
Body mass index	OID30718	Q04756	(HGFAC)	Inverse variance weighted (fixed effects)	2	-0.0193751	0.00525408	0.000226353	0.00436751
Type 2 diabetes mellitus	OID21170	O14662	(STX16)	Wald ratio	1	0.225902	0.0613161	0.000229413	0.00441688
Body mass index	OID21288	P34949	(MPI)	Wald ratio	1	0.035058	0.00951575	0.000229413	0.00441688
Type 2 diabetes mellitus	OID20333	P04746	(AMY2A)	Inverse variance weighted (fixed effects)	3	0.037267	0.0101211	0.000231298	0.00444834
Body mass index	12343_14	Q15057	(ACAP2)	Wald ratio	1	0.138699	0.0376712	0.000231577	0.00444884
Type 2 diabetes mellitus	OID20899	Q9Y4K4	(MAP4K5)	Wald ratio	1	0.0827803	0.0225034	0.000234544	0.00450095
Type 2 diabetes mellitus	6909_40	Q10469	(MGAT2)	Wald ratio	1	-0.103817	0.0282443	0.000237221	0.00454462
Type 2 diabetes mellitus	9468_8	Q12907	(LMAN2)	Wald ratio	1	0.153766	0.041841	0.000237849	0.00454462
Ever smoking	OID30655	P35611	(ADD1)	Wald ratio	1	-0.0416218	0.0113257	0.000237849	0.00454462
Ever smoking	OID30103	Q10587	(TEF)	Wald ratio	1	-0.0870242	0.02368	0.000237849	0.00454462
Systolic blood pressure	OID20381	P07359	(GP1BA)	Wald ratio	1	-0.863342	0.235024	0.000239322	0.00456782
Ever smoking	OID31378	Q13287	(NMI)	Inverse variance weighted (fixed effects)	2	-0.0202533	0.00551881	0.000242677	0.00462684
Body mass index	OID30328	P98161	(PKD1)	Inverse variance weighted (fixed effects)	2	-0.0305624	0.00833267	0.000244662	0.00465966
Ever smoking	OID21514	P09958	(FURIN)	Inverse variance weighted (fixed effects)	2	-0.0360059	0.00981947	0.000245623	0.00467293
Systolic blood pressure	9578_263	A6NHS7	(MANSC4)	Inverse variance weighted (fixed effects)	2	-0.23178	0.0632428	0.000247408	0.00470183
Type 2 diabetes mellitus	OID20340	P19961	(AMY2B)	Inverse variance weighted (fixed effects)	3	0.037412	0.0102121	0.000248782	0.00472285
Type 2 diabetes mellitus	OID31329	P49454	(CENPF)	Wald ratio	1	-0.258962	0.0706983	0.000249355	0.00472864
Type 2 diabetes mellitus	OID20386	P00441	(SOD1)	Wald ratio	1	-0.220841	0.0603223	0.000251216	0.00475882
Atrial fibrillation	6920_1	Q6UXV0	(GFRAL)	Inverse variance weighted (fixed effects)	4	-0.170912	0.046691	0.000251734	0.00475884
Systolic blood pressure	15602_43	P08887	(IL6R)	Inverse variance weighted (fixed effects)	3	-0.219748	0.0600327	0.000251756	0.00475884
Type 2 diabetes mellitus	OID30186	Q86VP3	(PACS2)	Wald ratio	1	0.0842223	0.0230208	0.00025366	0.00478969
Type 2 diabetes mellitus	OID31108	Q8TAT2	(FGFBP3)	Wald ratio	1	-0.0413804	0.0113371	0.00026224	0.00493588
Body mass index	12347_29	Q9BSQ5	(CCM2)	Wald ratio	1	0.100137	0.0274348	0.00026224	0.00493588
Body mass index	8768_4	O95999	(BCL10)	Wald ratio	1	0.129663	0.035524	0.00026224	0.00493588
Body mass index	5620_13	P19021	(PAM)	Inverse variance weighted (fixed effects)	3	-0.0140197	0.00384277	0.000263952	0.0049628
Body mass index	13931_22	O00233	(PSMD9)	Wald ratio	1	0.0528559	0.0144928	0.000265259	0.00498208
Systolic blood pressure	OID30748	Q15848	(ADIPOQ)	Inverse variance weighted (fixed effects)	2	-0.431463	0.118406	0.000268497	0.00503752
Body mass index	OID30276	Q5FWE3	(PRRT3)	Inverse variance weighted (fixed effects)	2	-0.0355132	0.00974812	0.000269399	0.00504909
Body mass index	9748_31	P21266	(GSTM3)	Inverse variance weighted (fixed effects)	3	0.0105082	0.00288776	0.000273822	0.00512654
Systolic blood pressure	7905_30	P00738	(HP)	Inverse variance weighted (fixed effects)	2	-0.194471	0.0534593	0.000275047	0.00514402
Body mass index	OID20889	Q6UXK2	(ISLR2)	Inverse variance weighted (fixed effects)	2	0.0321934	0.00885525	0.000277423	0.00518296
Systolic blood pressure	OID21057	Q16288	(NTRK3)	Inverse variance weighted (fixed effects)	3	-0.373117	0.102663	0.000278632	0.00520005
Ever smoking	OID30701	Q13790	(APOF)	Wald ratio	1	-0.0310111	0.00853517	0.000279783	0.00520503
Ever smoking	OID20357	Q12794	(HYAL1)	Wald ratio	1	0.0198574	0.00546535	0.000279783	0.00520503
Ever smoking	12370_30	Q13790	(APOF)	Wald ratio	1	-0.03488	0.0096	0.000279783	0.00520503
Body mass index	OID21072	P02749	(APOH)	Inverse variance weighted (fixed effects)	3	0.0156706	0.00431383	0.00028053	0.00521343
Ever smoking	4160_49	P08253	(MMP2)	Inverse variance weighted (fixed effects)	2	-0.0643064	0.0177072	0.000281608	0.00522796
Type 2 diabetes mellitus	9769_48	Q8NFT8	(DNER)	Inverse variance weighted (fixed effects)	3	-0.0673613	0.018562	0.000284529	0.00527663
Systolic blood pressure	OID21076	P50895	(BCAM)	Inverse variance weighted (fixed effects)	2	0.324633	0.0894658	0.000284994	0.00527971
Type 2 diabetes mellitus	OID30573	P30101	(PDIA3)	Wald ratio	1	0.262832	0.0724472	0.000285728	0.00528223
Type 2 diabetes mellitus	12343_14	Q15057	(ACAP2)	Wald ratio	1	0.267123	0.0736301	0.000285728	0.00528223
Type 2 diabetes mellitus	7980_72	Q9NY97	(B3GNT2)	Inverse variance weighted (fixed effects)	2	0.072511	0.0199942	0.000287185	0.00530361
Systolic blood pressure	OID30268	Q16621	(NFE2)	Wald ratio	1	-1.35508	0.373711	0.000287827	0.00530537
Body mass index	17748_21	Q53FA7	(TP53I3)	Inverse variance weighted (fixed effects)	3	-0.0162921	0.00449317	0.000287881	0.00530537
Body mass index	OID21062	P14207	(FOLR2)	Wald ratio	1	-0.0631879	0.0174311	0.000288961	0.00531972
Atrial fibrillation	OID30416	P11279	(LAMP1)	Wald ratio	1	-0.488863	0.134962	0.000292083	0.00537159
Type 2 diabetes mellitus	12401_3	Q96FJ0	(STAMBPL1)	Wald ratio	1	-0.127985	0.0353391	0.000292762	0.00537192
Type 2 diabetes mellitus	2631_50	Q08334	(IL10RB)	Wald ratio	1	0.190071	0.0524823	0.000292762	0.00537192
Systolic blood pressure	OID30394	Q9HCU0	(CD248)	Wald ratio	1	1.49644	0.413222	0.000293014	0.00537192
Systolic blood pressure	9557_5	Q9H8J5	(MANSC1)	Wald ratio	1	-0.346604	0.0957585	0.000295098	0.00540453
Body mass index	3363_31	P41240	(CSK)	Wald ratio	1	-0.111765	0.0308824	0.000295689	0.00540973
Type 2 diabetes mellitus	5012_67	P00568	(AK1)	Wald ratio	1	-0.282862	0.078203	0.000298013	0.0054466
Systolic blood pressure	16015_19	P24298	(GPT)	Wald ratio	1	1.76846	0.489022	0.000298813	0.00545558
Body mass index	15481_45	P49913	(CAMP)	Wald ratio	1	-0.0862385	0.0238532	0.000299902	0.0054698
Type 2 diabetes mellitus	17435_43	P13804	(ETFA)	Wald ratio	1	-0.258362	0.071511	0.000302788	0.00551674
Body mass index	OID30665	Q6UX06	(OLFM4)	Inverse variance weighted (fixed effects)	4	0.0188029	0.00520664	0.000304638	0.00554472
Body mass index	5256_86	O76074	(PDE5A)	Inverse variance weighted (fixed effects)	2	0.0359745	0.00996315	0.000305303	0.00554634
Systolic blood pressure	OID21349	Q8N9I9	(DTX3)	Wald ratio	1	0.925104	0.256211	0.000305355	0.00554634
Type 2 diabetes mellitus	8894_80	Q99729	(HNRNPAB)	Inverse variance weighted (fixed effects)	2	-0.144879	0.0401293	0.000305846	0.00554954
Systolic blood pressure	OID30386	Q6IBS0	(TWF2)	Wald ratio	1	1.66822	0.462231	0.000307316	0.0055705
Type 2 diabetes mellitus	14747_9	O75462	(CRLF1)	Wald ratio	1	-0.0628788	0.0174242	0.00030774	0.00557247
Type 2 diabetes mellitus	3172_28	P15848	(ARSB)	Inverse variance weighted (fixed effects)	2	0.0956391	0.0265054	0.000308225	0.00557553
Systolic blood pressure	18172_71	Q9Y294	(ASF1A)	Wald ratio	1	0.917047	0.254186	0.000308823	0.00558062
Systolic blood pressure	17691_1	O14773	(TPP1)	Inverse variance weighted (fixed effects)	2	-0.558941	0.154975	0.000310164	0.00559912
Systolic blood pressure	3299_29	O94779	(CNTN5)	Inverse variance weighted (fixed effects)	2	0.368807	0.102301	0.000311995	0.00562644
Type 2 diabetes mellitus	OID21525	O00548	(DLL1)	Inverse variance weighted (fixed effects)	3	-0.074981	0.0208211	0.000316753	0.0057064
Type 2 diabetes mellitus	OID21498	P21589	(NT5E)	Inverse variance weighted (fixed effects)	3	0.0375964	0.010452	0.000321818	0.00579174
Systolic blood pressure	6927_7	P52848	(NDST1)	Wald ratio	1	0.655994	0.182427	0.000323249	0.00581157
Body mass index	6342_10	Q6UXI9	(NPNT)	Wald ratio	1	0.040224	0.0112016	0.000329527	0.00591239
Type 2 diabetes mellitus	OID20273	Q13740	(ALCAM)	Wald ratio	1	-0.104346	0.0290582	0.000329527	0.00591239
Atrial fibrillation	12508_9	Q9Y3E7	(VPS24)	Wald ratio	1	-0.528302	0.14717	0.000331003	0.00593286
Body mass index	9201_13	P37802	(TAGLN2)	Wald ratio	1	-0.0657328	0.018319	0.000332924	0.00595519
Body mass index	11636_33	P37802	(TAGLN2)	Wald ratio	1	-0.0651014	0.018143	0.000332924	0.00595519
Type 2 diabetes mellitus	2948_58	P10912	(GHR)	Inverse variance weighted (fixed effects)	2	-0.0707659	0.0197292	0.000334678	0.0059805
Type 2 diabetes mellitus	OID20567	P19878	(NCF2)	Wald ratio	1	-0.109976	0.0306752	0.000336839	0.00601304
Body mass index	OID30115	Q8N8E3	(CEP112)	Inverse variance weighted (fixed effects)	2	-0.028955	0.008081	0.000339539	0.00605511
Body mass index	15542_19	P12532	(CKMT1A)	Wald ratio	1	0.0549505	0.0153465	0.000342747	0.00610615
Systolic blood pressure	8309_12	Q12794	(HYAL1)	Inverse variance weighted (fixed effects)	2	0.685384	0.191455	0.00034376	0.00611802
Type 2 diabetes mellitus	2644_11	P17252	(PRKCA)	Wald ratio	1	0.178478	0.0498688	0.000344981	0.00612991
Type 2 diabetes mellitus	OID30702	Q08830	(FGL1)	Inverse variance weighted (fixed effects)	3	0.026158	0.00730913	0.000345158	0.00612991
Body mass index	OID20100	O75354	(ENTPD6)	Inverse variance weighted (fixed effects)	2	0.0174298	0.0048706	0.000345469	0.00612991
Systolic blood pressure	OID21491	P35916	(FLT4)	Wald ratio	1	-0.353666	0.09889	0.000348419	0.00617604
Systolic blood pressure	14116_129	P26447	(S100A4)	Wald ratio	1	0.931584	0.260544	0.000349506	0.0061891
Body mass index	3853_56	P40925	(MDH1)	Wald ratio	1	0.0993377	0.0278146	0.000355039	0.00628078
Systolic blood pressure	OID30554	P49765	(VEGFB)	Wald ratio	1	-0.945961	0.264939	0.000356312	0.00629698
Atrial fibrillation	15486_126	P19801	(AOC1)	Inverse variance weighted (fixed effects)	4	0.0614276	0.0172136	0.00035895	0.00633727
Type 2 diabetes mellitus	8024_64	O60704	(TPST2)	Wald ratio	1	0.0884126	0.0247823	0.00036031	0.00635493
Type 2 diabetes mellitus	OID20786	O00468	(AGRN)	Wald ratio	1	0.0479025	0.0134403	0.000365103	0.00643303
Systolic blood pressure	OID21377	Q86SF2	(GALNT7)	Wald ratio	1	-1.29486	0.36336	0.00036584	0.00643317
Systolic blood pressure	OID30358	P62072	(TIMM10)	Wald ratio	1	0.481739	0.135184	0.00036584	0.00643317
Body mass index	OID30606	Q9UI42	(CPA4)	Inverse variance weighted (fixed effects)	2	0.0175219	0.00492103	0.000369993	0.00649339
Atrial fibrillation	OID21197	Q9Y243	(AKT3)	Wald ratio	1	0.500578	0.140594	0.000370235	0.00649339
Systolic blood pressure	OID30727	P02649	(APOE)	Inverse variance weighted (fixed effects)	4	-0.221394	0.0621834	0.000370368	0.00649339
Ever smoking	OID30722	P19827	(ITIH1)	Wald ratio	1	-0.0507708	0.0142615	0.000370855	0.00649548
Ever smoking	OID20157	P55285	(CDH6)	Inverse variance weighted (fixed effects)	3	0.0127151	0.00357195	0.00037128	0.00649648
Type 2 diabetes mellitus	8309_12	Q12794	(HYAL1)	Inverse variance weighted (fixed effects)	2	0.10341	0.0290722	0.000375095	0.00655674
Type 2 diabetes mellitus	9256_78	Q15818	(NPTX1)	Inverse variance weighted (fixed effects)	3	-0.0473833	0.0133229	0.000375775	0.00656212
Systolic blood pressure	OID20310	P10586	(PTPRF)	Wald ratio	1	1.13653	0.319614	0.000376624	0.00656719
Body mass index	19136_22	Q02252	(ALDH6A1)	Wald ratio	1	-0.0862534	0.0242588	0.000377181	0.00656719
Body mass index	6451_64	Q9BXN1	(ASPN)	Wald ratio	1	-0.016314	0.00458833	0.000377181	0.00656719
Type 2 diabetes mellitus	19262_219	P49748	(ACADVL)	Wald ratio	1	-0.280083	0.0788382	0.000381398	0.00663407
Body mass index	14112_40	Q969Z4	(RELT)	Wald ratio	1	-0.11794	0.0332226	0.000385231	0.00669415
Type 2 diabetes mellitus	OID20696	Q08334	(IL10RB)	Inverse variance weighted (fixed effects)	2	0.0267852	0.00754751	0.000386881	0.00671621
Systolic blood pressure	8969_49	P08571	(CD14)	Inverse variance weighted (fixed effects)	2	-0.503656	0.141946	0.000387843	0.00672629
Type 2 diabetes mellitus	OID20354	P13591	(NCAM1)	Inverse variance weighted (fixed effects)	3	-0.0438832	0.0123718	0.000389607	0.00675026
Systolic blood pressure	OID20451	Q13459	(MYO9B)	Wald ratio	1	1.70089	0.479837	0.000393037	0.00680301
Type 2 diabetes mellitus	OID20642	Q15661	(TPSAB1)	Inverse variance weighted (fixed effects)	3	-0.0182286	0.00514334	0.000393933	0.00681183
Systolic blood pressure	11969_5	P29034	(S100A2)	Wald ratio	1	-0.956984	0.270179	0.000397046	0.00685895
Atrial fibrillation	OID30785	P00747	(PLG)	Inverse variance weighted (fixed effects)	3	0.0965203	0.027261	0.000399224	0.00688984
Atrial fibrillation	4297_62	Q9HCB6	(SPON1)	Inverse variance weighted (fixed effects)	2	0.0926881	0.0261907	0.000401689	0.0069256
Type 2 diabetes mellitus	8989_40	Q8IWY4	(SCUBE1)	Inverse variance weighted (fixed effects)	3	-0.0857241	0.0242255	0.000402277	0.00692897
Systolic blood pressure	14112_40	Q969Z4	(RELT)	Wald ratio	1	-1.74419	0.493355	0.00040723	0.00700479
Systolic blood pressure	OID30579	Q9ULI3	(HEG1)	Inverse variance weighted (fixed effects)	2	0.717606	0.203014	0.000408138	0.00700479
Body mass index	15387_44	O60462	(NRP2)	Inverse variance weighted (fixed effects)	2	-0.0401114	0.0113478	0.000408194	0.00700479
Body mass index	13124_20	Q6UXK2	(ISLR2)	Inverse variance weighted (fixed effects)	2	0.0323336	0.00914751	0.000408266	0.00700479
Type 2 diabetes mellitus	5701_81	P05452	(CLEC3B)	Wald ratio	1	0.0783637	0.0221784	0.000410355	0.00703264
Systolic blood pressure	14006_36	Q14749	(GNMT)	Inverse variance weighted (fixed effects)	2	-0.381628	0.108014	0.000410686	0.00703264
Ever smoking	6402_8	Q9UKJ1	(PILRA)	Inverse variance weighted (fixed effects)	2	0.0124077	0.00351257	0.000411859	0.00704428
Ever smoking	10816_150	Q9UKJ1	(PILRA)	Inverse variance weighted (fixed effects)	2	0.0124494	0.00352474	0.000412429	0.00704428
Type 2 diabetes mellitus	12659_13	Q9NTK5	(OLA1)	Wald ratio	1	0.0983995	0.0278601	0.000412562	0.00704428
Type 2 diabetes mellitus	6366_38	Q96J42	(TXNDC15)	Wald ratio	1	0.0395432	0.0112074	0.000418235	0.00713424
Type 2 diabetes mellitus	6550_4	Q14773	(ICAM4)	Wald ratio	1	0.125822	0.0356808	0.000421384	0.0071741
Type 2 diabetes mellitus	OID20578	Q14773	(ICAM4)	Wald ratio	1	0.116813	0.0331261	0.000421384	0.0071741
Systolic blood pressure	OID20970	Q6UX15	(LAYN)	Inverse variance weighted (fixed effects)	2	-0.296265	0.0840449	0.000423345	0.00720054
Body mass index	12469_19	Q15691	(MAPRE1)	Wald ratio	1	0.110613	0.0313901	0.00042539	0.00722835
Systolic blood pressure	OID31095	Q9BRJ6	(C7orf50)	Inverse variance weighted (fixed effects)	2	-0.29265	0.0830668	0.000426584	0.00724167
Systolic blood pressure	8397_147	Q6ZRP7	(QSOX2)	Wald ratio	1	-0.275367	0.0781749	0.000427579	0.0072516
Body mass index	OID31522	Q9NPJ3	(ACOT13)	Wald ratio	1	0.120725	0.0342799	0.000428726	0.00726406
Type 2 diabetes mellitus	OID20329	P24158	(PRTN3)	Inverse variance weighted (fixed effects)	2	-0.0349044	0.00991315	0.000429885	0.00727672
Type 2 diabetes mellitus	OID21123	P20774	(OGN)	Inverse variance weighted (fixed effects)	4	-0.0436717	0.0124112	0.000433589	0.00733238
Atrial fibrillation	4151_6	P00747	(PLG)	Inverse variance weighted (fixed effects)	2	0.120299	0.034196	0.000434963	0.00734058
Body mass index	4992_49	P28799	(GRN)	Inverse variance weighted (fixed effects)	2	-0.0294596	0.00837437	0.000435091	0.00734058
Systolic blood pressure	OID21142	Q969Z4	(RELT)	Inverse variance weighted (fixed effects)	2	-0.299255	0.0850714	0.00043532	0.00734058
Type 2 diabetes mellitus	4437_56	O75356	(ENTPD5)	Inverse variance weighted (fixed effects)	3	-0.0307254	0.00873815	0.000437717	0.00737395
Body mass index	OID20480	Q96RJ3	(TNFRSF13C)	Inverse variance weighted (fixed effects)	3	-0.0196605	0.00559758	0.000444223	0.00747263
Type 2 diabetes mellitus	12697_30	P48426	(PIP4K2A)	Wald ratio	1	0.11557	0.0329053	0.000444422	0.00747263
Body mass index	12524_18	Q96F10	(SAT2)	Inverse variance weighted (fixed effects)	3	0.0309473	0.00881305	0.000445535	0.00748423
Body mass index	OID30387	Q8N114	(SHISA5)	Inverse variance weighted (fixed effects)	2	0.0473545	0.0134906	0.000447794	0.00751501
Systolic blood pressure	15316_262	Q9NX01	(TXNL4B)	Wald ratio	1	-0.647741	0.184726	0.000454053	0.00760518
Body mass index	OID30644	Q9NRS6	(SNX15)	Inverse variance weighted (fixed effects)	2	-0.0209277	0.00596869	0.000454468	0.00760518
Systolic blood pressure	OID21072	P02749	(APOH)	Inverse variance weighted (fixed effects)	3	0.18778	0.0535593	0.00045487	0.00760518
Systolic blood pressure	OID21319	P38936	(CDKN1A)	Wald ratio	1	0.76335	0.217727	0.000454889	0.00760518
Ever smoking	12687_2	Q16698	(DECR1)	Wald ratio	1	-0.117224	0.0334448	0.000456607	0.00762668
Ever smoking	9986_14	Q8N729	(NPW)	Inverse variance weighted (fixed effects)	2	-0.01266	0.00361642	0.000464042	0.00772731
Body mass index	OID30992	P12319	(FCER1A)	Wald ratio	1	-0.0521592	0.0149026	0.000465258	0.00772731
Body mass index	OID30315	Q9BXN1	(ASPN)	Wald ratio	1	-0.0244673	0.00699064	0.000465258	0.00772731
Body mass index	OID20467	Q9Y2J8	(PADI2)	Wald ratio	1	-0.0516038	0.0147439	0.000465258	0.00772731
Body mass index	5813_58	P01588	(EPO)	Wald ratio	1	-0.0911722	0.0260492	0.000465258	0.00772731
Systolic blood pressure	17843_30	Q9HAB8	(PPCS)	Wald ratio	1	0.853659	0.243902	0.000465258	0.00772731
Systolic blood pressure	OID20269	P08581	(MET)	Wald ratio	1	0.638428	0.182894	0.000481745	0.00799362
Systolic blood pressure	OID20411	P05362	(ICAM1)	Inverse variance weighted (fixed effects)	3	-0.20629	0.059118	0.000483997	0.00802344
Type 2 diabetes mellitus	19293_6	O75436	(VPS26A)	Wald ratio	1	-0.0814775	0.0233569	0.000485971	0.00804861
Type 2 diabetes mellitus	10424_31	Q9NQX5	(NPDC1)	Wald ratio	1	0.240535	0.0690423	0.000494218	0.00817752
Body mass index	OID20641	P36959	(GMPR)	Inverse variance weighted (fixed effects)	2	-0.0231471	0.00664656	0.000496623	0.00820963
Body mass index	15587_20	P14207	(FOLR2)	Wald ratio	1	-0.0783133	0.02249	0.000497418	0.00821508
Type 2 diabetes mellitus	OID20714	P34896	(SHMT1)	Inverse variance weighted (fixed effects)	3	-0.0320451	0.00920609	0.000499813	0.00824691
Type 2 diabetes mellitus	12408_333	Q9UL26	(RAB22A)	Wald ratio	1	0.225309	0.0648148	0.000508591	0.00838391
Body mass index	OID30632	Q53FA7	(TP53I3)	Inverse variance weighted (fixed effects)	2	-0.0140277	0.00403696	0.000511224	0.00841946
Body mass index	5658_64	P05160	(F13B)	Inverse variance weighted (fixed effects)	2	0.0191122	0.005502	0.000513369	0.00844691
Systolic blood pressure	13090_17	P06703	(S100A6)	Inverse variance weighted (fixed effects)	2	0.813083	0.234104	0.000514353	0.00845522
Systolic blood pressure	2658_27	Q16288	(NTRK3)	Inverse variance weighted (fixed effects)	3	-0.418269	0.120438	0.000514856	0.00845562
Ever smoking	OID31123	Q9Y3C0	(WASHC3)	Wald ratio	1	-0.0703494	0.0202736	0.000520458	0.008531
Systolic blood pressure	7808_5	O94923	(GLCE)	Inverse variance weighted (fixed effects)	4	-0.223864	0.0645168	0.000520756	0.008531
Type 2 diabetes mellitus	OID20980	Q9NPH6	(OBP2B)	Inverse variance weighted (fixed effects)	3	-0.0295484	0.00851595	0.000520896	0.008531
Systolic blood pressure	OID20641	P36959	(GMPR)	Wald ratio	1	0.339191	0.0979887	0.000537097	0.00878819
Body mass index	2597_8	P15692	(VEGFA)	Inverse variance weighted (fixed effects)	2	-0.0194828	0.00563197	0.00054154	0.00885267
Type 2 diabetes mellitus	3283_21	Q15582	(TGFBI)	Inverse variance weighted (fixed effects)	2	-0.0292111	0.00845224	0.000548225	0.00895367
Type 2 diabetes mellitus	OID20357	Q12794	(HYAL1)	Wald ratio	1	0.0484594	0.0140277	0.000551221	0.00899428
Ever smoking	5316_54	P00734	(F2)	Wald ratio	1	0.0710608	0.0205973	0.000560587	0.00911511
Body mass index	5238_26	Q9UNP9	(PPIE)	Wald ratio	1	-0.0240251	0.00696379	0.000560587	0.00911511
Ever smoking	OID30779	P08697	(SERPINF2)	Wald ratio	1	-0.0333478	0.00966604	0.000560587	0.00911511
Type 2 diabetes mellitus	18225_13	Q9NRV9	(HEBP1)	Inverse variance weighted (fixed effects)	3	-0.024666	0.00714966	0.000560691	0.00911511
Systolic blood pressure	OID30639	Q8NHV1	(GIMAP7)	Inverse variance weighted (fixed effects)	2	0.268083	0.0777315	0.000563012	0.00914441
Systolic blood pressure	OID20941	P38484	(IFNGR2)	Inverse variance weighted (fixed effects)	3	0.146657	0.0425353	0.000565017	0.00916854
Systolic blood pressure	18934_50	P21980	(TGM2)	Wald ratio	1	-0.565628	0.164071	0.000565889	0.00917426
Ever smoking	18875_125	P02458	(COL2A1)	Inverse variance weighted (fixed effects)	3	-0.0119603	0.00346966	0.000566621	0.0091777
Type 2 diabetes mellitus	OID20872	P49789	(FHIT)	Inverse variance weighted (fixed effects)	2	0.112015	0.0324991	0.00056748	0.00918319
Body mass index	15506_34	Q9Y561	(LRP12)	Wald ratio	1	0.10473	0.0304054	0.000572234	0.00924309
Type 2 diabetes mellitus	6086_15	Q6WN34	(CHRDL2)	Inverse variance weighted (fixed effects)	2	0.043066	0.0125034	0.000572459	0.00924309
Ever smoking	OID30606	Q9UI42	(CPA4)	Inverse variance weighted (fixed effects)	2	0.0145046	0.00421131	0.000572752	0.00924309
Type 2 diabetes mellitus	OID21289	Q6UXD5	(SEZ6L2)	Inverse variance weighted (fixed effects)	2	0.0797778	0.0231779	0.000577475	0.0093108
Systolic blood pressure	OID21123	P20774	(OGN)	Inverse variance weighted (fixed effects)	3	-0.280428	0.0815197	0.000581696	0.00936205
Ever smoking	17384_110	P08237	(PFKM)	Wald ratio	1	0.0336595	0.00978474	0.000581714	0.00936205
Atrial fibrillation	7206_20	P09467	(FBP1)	Wald ratio	1	-0.293001	0.0851872	0.00058281	0.00936262
Atrial fibrillation	OID20227	P09467	(FBP1)	Wald ratio	1	-0.0959904	0.0279083	0.00058281	0.00936262
Systolic blood pressure	8346_9	Q9UHL4	(DPP7)	Inverse variance weighted (fixed effects)	2	-0.254234	0.0739586	0.000587073	0.00942252
Type 2 diabetes mellitus	OID21365	P50120	(RBP2)	Wald ratio	1	-0.197296	0.0574218	0.000590595	0.00945326
Type 2 diabetes mellitus	OID31391	O75460	(ERN1)	Wald ratio	1	0.234682	0.068303	0.000590595	0.00945326
Body mass index	OID30453	P15927	(RPA2)	Wald ratio	1	-0.0655581	0.0190803	0.000590595	0.00945326
Systolic blood pressure	OID30272	O95825	(CRYZL1)	Wald ratio	1	-0.673334	0.196085	0.000594998	0.00951512
Ever smoking	9077_10	O60476	(MAN1A2)	Inverse variance weighted (fixed effects)	2	-0.0223309	0.00650868	0.000601503	0.00961043
Body mass index	6402_8	Q9UKJ1	(PILRA)	Inverse variance weighted (fixed effects)	2	0.0139314	0.00406139	0.000603109	0.00962622
Ever smoking	5532_53	P11362	(FGFR1)	Wald ratio	1	0.0732906	0.0213675	0.000603581	0.00962622
Body mass index	10816_150	Q9UKJ1	(PILRA)	Inverse variance weighted (fixed effects)	2	0.0139799	0.00407662	0.000605159	0.00964267
Type 2 diabetes mellitus	OID31423	Q86SQ7	(SDCCAG8)	Inverse variance weighted (fixed effects)	2	0.0603222	0.0175956	0.000607468	0.00967074
Atrial fibrillation	17329_2	Q9BUT1	(BDH2)	Inverse variance weighted (fixed effects)	2	0.125689	0.0366853	0.000612242	0.00973796
Systolic blood pressure	OID30767	P05546	(SERPIND1)	Wald ratio	1	1.45635	0.425403	0.000618272	0.00982502
Body mass index	OID31374	O60749	(SNX2)	Wald ratio	1	0.0687962	0.0201097	0.000623793	0.00988605
Body mass index	16856_79	Q15555	(MAPRE2)	Wald ratio	1	-0.0437122	0.0127774	0.000623793	0.00988605
Body mass index	11192_168	Q9GZM7	(TINAGL1)	Wald ratio	1	-0.0878378	0.0256757	0.000623793	0.00988605
Body mass index	OID20388	P10646	(TFPI)	Inverse variance weighted (fixed effects)	2	-0.0208987	0.00611058	0.000626005	0.00991221
Systolic blood pressure	OID20141	P21980	(TGM2)	Wald ratio	1	-0.501064	0.146537	0.000627698	0.00993012
Systolic blood pressure	7083_74	O95460	(MATN4)	Inverse variance weighted (fixed effects)	2	0.366316	0.107149	0.000629089	0.0099432
Atrial fibrillation	OID30837	Q9Y3E2	(BOLA1)	Wald ratio	1	-0.255818	0.0748737	0.000633928	0.0100107
Systolic blood pressure	OID30217	Q99807	(COQ7)	Wald ratio	1	-0.699815	0.204904	0.000637065	0.0100513
Type 2 diabetes mellitus	OID20223	Q6WN34	(CHRDL2)	Inverse variance weighted (fixed effects)	2	0.0390216	0.0114382	0.000646056	0.0101808
Ever smoking	9018_38	Q9P2E7	(PCDH10)	Inverse variance weighted (fixed effects)	3	-0.0398883	0.0116928	0.000646426	0.0101808
Atrial fibrillation	OID30396	P39059	(COL15A1)	Inverse variance weighted (fixed effects)	2	0.12565	0.0368379	0.000647487	0.0101884
Systolic blood pressure	9380_2	Q9BX93	(PLA2G12B)	Wald ratio	1	-0.967871	0.283802	0.000648731	0.0101989
Systolic blood pressure	12401_3	Q96FJ0	(STAMBPL1)	Wald ratio	1	-0.797517	0.234002	0.000654018	0.0102728
Systolic blood pressure	3316_58	P05546	(SERPIND1)	Wald ratio	1	1.69515	0.497449	0.000655147	0.0102814
Body mass index	5637_81	Q9Y2I2	(NTNG1)	Inverse variance weighted (fixed effects)	2	-0.0167396	0.00491326	0.000656755	0.0102975
Systolic blood pressure	OID30678	Q0ZGT2	(NEXN)	Wald ratio	1	1.03842	0.304864	0.000658785	0.0103202
Type 2 diabetes mellitus	18220_141	Q9HD15	(SRA1)	Wald ratio	1	0.108997	0.0320069	0.000660659	0.0103404
Systolic blood pressure	13657_2	Q96T60	(PNKP)	Wald ratio	1	0.835154	0.245283	0.000661984	0.0103519
Systolic blood pressure	16914_104	P08571	(CD14)	Inverse variance weighted (fixed effects)	2	-0.381386	0.112036	0.000663735	0.0103701
Atrial fibrillation	11531_24	Q9H7M9	(C10orf54)	Inverse variance weighted (fixed effects)	2	0.0968777	0.0284883	0.00067235	0.0104954
Ever smoking	15316_262	Q9NX01	(TXNL4B)	Wald ratio	1	0.0407837	0.0119952	0.000673859	0.0105004
Body mass index	11530_37	P08397	(HMBS)	Wald ratio	1	0.127246	0.0374251	0.000673859	0.0105004
Systolic blood pressure	19197_95	P24752	(ACAT1)	Wald ratio	1	-0.956025	0.281442	0.000681601	0.0106117
Systolic blood pressure	5076_53	Q5JZY3	(EPHA10)	Wald ratio	1	-1.18846	0.35	0.000684773	0.0106517
Atrial fibrillation	17384_110	P08237	(PFKM)	Wald ratio	1	-0.164384	0.0484344	0.000688949	0.0107072
Type 2 diabetes mellitus	OID21433	P09105	(HBQ1)	Inverse variance weighted (fixed effects)	3	0.0279974	0.00825482	0.000694768	0.0107881
Systolic blood pressure	7050_5	Q7Z3B1	(NEGR1)	Wald ratio	1	0.677632	0.199836	0.000696517	0.0107974
Body mass index	OID20545	O95644	(NFATC1)	Inverse variance weighted (fixed effects)	2	-0.051894	0.0153045	0.000696991	0.0107974
Systolic blood pressure	13669_6	P22607	(FGFR3)	Inverse variance weighted (fixed effects)	2	0.515539	0.152046	0.000697197	0.0107974
Body mass index	4568_17	O94991	(SLITRK5)	Inverse variance weighted (fixed effects)	3	-0.0359094	0.0105919	0.000698221	0.0108038
Systolic blood pressure	OID20943	Q14108	(SCARB2)	Inverse variance weighted (fixed effects)	2	0.336888	0.0994267	0.000703271	0.0108724
Type 2 diabetes mellitus	4276_10	P30086	(PEBP1)	Inverse variance weighted (fixed effects)	2	-0.0487505	0.0143935	0.000706691	0.0109157
Ever smoking	OID21333	Q8N386	(LRRC25)	Inverse variance weighted (fixed effects)	2	-0.0199762	0.00590011	0.000709891	0.0109555
Ever smoking	13450_49	P40818	(USP8)	Wald ratio	1	0.0665683	0.0196657	0.000711783	0.0109751
Systolic blood pressure	7866_11	Q96LL9	(DNAJC30)	Wald ratio	1	-0.603865	0.17846	0.00071501	0.0110153
Type 2 diabetes mellitus	6478_2	A6NGN9	(IGLON5)	Wald ratio	1	-0.138672	0.0410156	0.000722351	0.01108
Body mass index	OID21151	Q9Y624	(F11R)	Wald ratio	1	0.113192	0.0334793	0.000722351	0.01108
Body mass index	19615_213	Q9H0P0	(NT5C3A)	Wald ratio	1	0.084223	0.024911	0.000722351	0.01108
Body mass index	6392_7	O76076	(WISP2)	Wald ratio	1	0.0270992	0.00801527	0.000722351	0.01108
Type 2 diabetes mellitus	18188_12	P50440	(GATM)	Wald ratio	1	0.0784097	0.0231916	0.000722351	0.01108
Ever smoking	OID20352	Q06033	(ITIH3)	Wald ratio	1	0.0233496	0.00690815	0.000724858	0.0111088
Type 2 diabetes mellitus	18340_2	P28070	(PSMB4)	Inverse variance weighted (fixed effects)	2	-0.041006	0.0121329	0.000725527	0.0111094
Body mass index	12386_11	Q9H4A4	(RNPEP)	Inverse variance weighted (fixed effects)	3	-0.0201413	0.00596476	0.000733587	0.0112153
Type 2 diabetes mellitus	OID30082	Q9BY32	(ITPA)	Inverse variance weighted (fixed effects)	3	-0.0260102	0.00770345	0.0007343	0.0112153
Type 2 diabetes mellitus	OID30738	P00746	(CFD)	Inverse variance weighted (fixed effects)	2	-0.0783088	0.0231928	0.000734346	0.0112153
Systolic blood pressure	13109_82	Q7Z3B1	(NEGR1)	Wald ratio	1	0.620272	0.183812	0.000739538	0.0112848
Systolic blood pressure	19561_216	Q9Y4D7	(PLXND1)	Inverse variance weighted (fixed effects)	2	0.379803	0.112591	0.000742724	0.0113133
Type 2 diabetes mellitus	3212_30	Q9NR71	(ASAH2)	Inverse variance weighted (fixed effects)	2	-0.0269637	0.00799334	0.000742802	0.0113133
Ever smoking	OID30290	Q9BVM4	(GGACT)	Inverse variance weighted (fixed effects)	2	-0.01752	0.00519408	0.00074333	0.0113133
Body mass index	3403_1	P20231	(TPSB2)	Inverse variance weighted (fixed effects)	4	0.013176	0.0039071	0.000745378	0.0113347
Body mass index	OID30184	Q13563	(PKD2)	Wald ratio	1	0.0663768	0.0196942	0.000750672	0.0114054
Type 2 diabetes mellitus	8900_28	Q92859	(NEO1)	Wald ratio	1	-0.0749854	0.0222613	0.000756	0.0114765
Systolic blood pressure	OID30525	O60238	(BNIP3L)	Wald ratio	1	-1.61527	0.479652	0.000758286	0.0115013
Atrial fibrillation	OID21072	P02749	(APOH)	Inverse variance weighted (fixed effects)	3	-0.0623439	0.0185331	0.000768436	0.0116453
Type 2 diabetes mellitus	OID31362	Q8WUD1	(RAB2B)	Wald ratio	1	0.0838389	0.0249367	0.000773608	0.0117136
Systolic blood pressure	OID30201	O14841	(OPLAH)	Wald ratio	1	-0.441715	0.131393	0.000774394	0.0117154
Systolic blood pressure	15509_2	P54802	(NAGLU)	Inverse variance weighted (fixed effects)	3	-0.197326	0.0587268	0.00077921	0.0117668
Ever smoking	OID31153	Q8TF65	(GIPC2)	Wald ratio	1	0.0214095	0.00637186	0.000779425	0.0117668
Systolic blood pressure	OID30197	P46926	(GNPDA1)	Inverse variance weighted (fixed effects)	2	-0.801138	0.238443	0.00077979	0.0117668
Type 2 diabetes mellitus	2890_59	Q9NRJ3	(CCL28)	Wald ratio	1	-0.23775	0.0707804	0.000782323	0.011795
Type 2 diabetes mellitus	OID20302	P15907	(ST6GAL1)	Inverse variance weighted (fixed effects)	2	0.068409	0.0203813	0.000789477	0.0118927
Systolic blood pressure	OID31374	O60749	(SNX2)	Wald ratio	1	0.859423	0.256133	0.000792584	0.0119293
Body mass index	OID21103	P14780	(MMP9)	Wald ratio	1	-0.0392784	0.0117146	0.000799577	0.0120243
Body mass index	7945_10	Q9H2E6	(SEMA6A)	Inverse variance weighted (fixed effects)	2	-0.0592026	0.0176618	0.000802244	0.0120541
Systolic blood pressure	6649_51	O95631	(NTN1)	Inverse variance weighted (fixed effects)	4	0.237413	0.0708447	0.000804714	0.0120807
Atrial fibrillation	OID30685	P04278	(SHBG)	Wald ratio	1	-0.0942521	0.0281295	0.000806223	0.0120807
Body mass index	12831_21	Q96BS2	(TESC)	Inverse variance weighted (fixed effects)	2	-0.0188876	0.00563807	0.000808101	0.0120807
Type 2 diabetes mellitus	OID20681	Q9UJU6	(DBNL)	Wald ratio	1	-0.232268	0.0693337	0.000808116	0.0120807
Type 2 diabetes mellitus	4978_54	Q9UJU6	(DBNL)	Wald ratio	1	-0.187938	0.056101	0.000808116	0.0120807
Ever smoking	OID30222	Q8N668	(COMMD1)	Wald ratio	1	-0.029874	0.00891762	0.000808116	0.0120807
Body mass index	8402_22	Q9NRR1	(CYTL1)	Inverse variance weighted (fixed effects)	2	-0.0187232	0.00559054	0.00081081	0.0121107
Systolic blood pressure	OID20696	Q08334	(IL10RB)	Inverse variance weighted (fixed effects)	2	-0.166204	0.0496569	0.000816763	0.0121893
Systolic blood pressure	3853_56	P40925	(MDH1)	Wald ratio	1	-1.19205	0.356291	0.000820678	0.0122374
Body mass index	11211_7	Q15813	(TBCE)	Inverse variance weighted (fixed effects)	2	-0.0511937	0.0153049	0.000823043	0.0122623
Type 2 diabetes mellitus	13473_55	P23677	(ITPKA)	Wald ratio	1	0.177622	0.0531469	0.000831455	0.0123772
Type 2 diabetes mellitus	4158_54	P00749	(PLAU)	Wald ratio	1	-0.0477186	0.0142807	0.00083338	0.0123954
Systolic blood pressure	7128_9	Q5GFL6	(VWA2)	Inverse variance weighted (fixed effects)	3	0.356952	0.10688	0.000838567	0.0124516
Systolic blood pressure	OID20400	P01034	(CST3)	Inverse variance weighted (fixed effects)	2	-0.298399	0.089348	0.000838569	0.0124516
Ever smoking	2828_82	O43278	(SPINT1)	Inverse variance weighted (fixed effects)	2	-0.0242828	0.00727204	0.000840179	0.012465
Systolic blood pressure	14655_1	Q9NVM6	(DNAJC17)	Wald ratio	1	0.85635	0.256572	0.000844864	0.012524
Type 2 diabetes mellitus	3299_29	O94779	(CNTN5)	Inverse variance weighted (fixed effects)	2	0.0519255	0.0155656	0.000850208	0.0125926
Atrial fibrillation	2615_60	P52803	(EFNA5)	Inverse variance weighted (fixed effects)	2	0.182916	0.0548654	0.000856377	0.0126251
Body mass index	OID30153	P0C7L1	(SPINK8)	Wald ratio	1	-0.0170902	0.00512705	0.000858121	0.0126251
Type 2 diabetes mellitus	OID21182	Q8N5S9	(CAMKK1)	Wald ratio	1	0.0471446	0.0141434	0.000858121	0.0126251
Type 2 diabetes mellitus	9478_69	Q14558	(PRPSAP1)	Wald ratio	1	-0.164609	0.0493827	0.000858121	0.0126251
Body mass index	9848_22	P51946	(CCNH)	Wald ratio	1	-0.0726895	0.0218069	0.000858121	0.0126251
Body mass index	12457_10	Q9BV57	(ADI1)	Wald ratio	1	0.0722674	0.0216802	0.000858121	0.0126251
Body mass index	9322_15	Q15293	(RCN1)	Wald ratio	1	-0.0518732	0.015562	0.000858121	0.0126251
Atrial fibrillation	16318_12	P37023	(ACVRL1)	Wald ratio	1	-0.145432	0.0436295	0.000858121	0.0126251
Type 2 diabetes mellitus	12563_2	O95379	(TNFAIP8)	Inverse variance weighted (fixed effects)	2	0.0785586	0.0235928	0.000869162	0.0127769
Body mass index	OID30993	O60469	(DSCAM)	Inverse variance weighted (fixed effects)	3	-0.0160432	0.00481951	0.000872211	0.0128111
Type 2 diabetes mellitus	13940_19	Q16666	(IFI16)	Wald ratio	1	-0.167947	0.050494	0.000880744	0.0129165
Systolic blood pressure	17722_5	Q02790	(FKBP4)	Wald ratio	1	-1.28511	0.386377	0.000880852	0.0129165
Atrial fibrillation	14123_34	Q9H7M9	(C10orf54)	Inverse variance weighted (fixed effects)	2	0.0768879	0.0231287	0.000886264	0.0129851
Body mass index	16616_137	P13929	(ENO3)	Inverse variance weighted (fixed effects)	3	0.0204237	0.00614664	0.000891387	0.0130493
Body mass index	4920_10	P61626	(LYZ)	Inverse variance weighted (fixed effects)	3	0.0167041	0.00502972	0.000896698	0.0131162
Systolic blood pressure	OID31311	Q6P5Z2	(PKN3)	Wald ratio	1	-0.559261	0.168474	0.000901597	0.0131769
Type 2 diabetes mellitus	OID20388	P10646	(TFPI)	Inverse variance weighted (fixed effects)	2	-0.04275	0.0128796	0.000902721	0.0131824
Systolic blood pressure	17325_10	Q16774	(GUK1)	Inverse variance weighted (fixed effects)	2	-0.53866	0.162334	0.00090589	0.0131914
Systolic blood pressure	OID31505	P13284	(IFI30)	Inverse variance weighted (fixed effects)	3	-0.266214	0.0802293	0.000906118	0.0131914
Type 2 diabetes mellitus	OID21021	O14737	(PDCD5)	Inverse variance weighted (fixed effects)	2	-0.0412137	0.0124207	0.000906138	0.0131914
Systolic blood pressure	OID20237	P07911	(UMOD)	Inverse variance weighted (fixed effects)	2	0.190996	0.057562	0.000906326	0.0131914
Atrial fibrillation	OID20968	Q92765	(FRZB)	Inverse variance weighted (fixed effects)	2	-0.0574286	0.0173107	0.000908205	0.0132079
Systolic blood pressure	7218_87	P14415	(ATP1B2)	Inverse variance weighted (fixed effects)	2	-0.265634	0.0801157	0.000914358	0.0132864
Systolic blood pressure	3796_79	Q9BY76	(ANGPTL4)	Wald ratio	1	0.940551	0.283792	0.000918983	0.0133426
Systolic blood pressure	2631_50	Q08334	(IL10RB)	Wald ratio	1	-1.15603	0.348936	0.000922983	0.0133897
Body mass index	OID21330	O00451	(GFRA2)	Inverse variance weighted (fixed effects)	3	0.0194035	0.00585907	0.000927316	0.0134415
Type 2 diabetes mellitus	OID30750	P01009	(SERPINA1)	Inverse variance weighted (fixed effects)	2	0.0636306	0.0192248	0.000933564	0.013521
Systolic blood pressure	13929_27	Q9UKG9	(CROT)	Inverse variance weighted (fixed effects)	3	-0.24503	0.074099	0.000943717	0.0136568
Ever smoking	OID21071	P11215	(ITGAM)	Wald ratio	1	-0.0403977	0.0122232	0.000949764	0.0137331
Systolic blood pressure	OID21014	P52823	(STC1)	Wald ratio	1	-1.23455	0.373929	0.000961515	0.0138916
Systolic blood pressure	OID31093	Q2L4Q9	(PRSS53)	Inverse variance weighted (fixed effects)	3	0.249131	0.0754725	0.000963575	0.01391
Body mass index	10490_3	P04843	(RPN1)	Wald ratio	1	-0.043883	0.0132979	0.000966848	0.0139345
Ever smoking	9916_146	Q9NT99	(LRRC4B)	Wald ratio	1	-0.0918854	0.0278441	0.000966848	0.0139345
Type 2 diabetes mellitus	OID31377	Q9Y5E8	(PCDHB15)	Inverse variance weighted (fixed effects)	2	-0.033716	0.0102232	0.000973847	0.0140239
Ever smoking	OID20646	Q9Y6Q6	(TNFRSF11A)	Inverse variance weighted (fixed effects)	3	0.0132727	0.00402592	0.000977924	0.0140711
Ever smoking	17758_79	Q7Z4W1	(DCXR)	Wald ratio	1	0.0725771	0.0220264	0.000984217	0.0141386
Ever smoking	OID30713	P26927	(MST1)	Wald ratio	1	0.017474	0.0053032	0.000984217	0.0141386
Body mass index	OID20635	P40259	(CD79B)	Wald ratio	1	-0.0342793	0.0104062	0.000987312	0.0141715
Body mass index	19153_53	Q15777	(MPPED2)	Wald ratio	1	-0.0494678	0.0150282	0.000995956	0.014284
Body mass index	OID20345	Q6EMK4	(VASN)	Inverse variance weighted (fixed effects)	2	0.0160225	0.00487027	0.00100239	0.0143646
Type 2 diabetes mellitus	OID30997	Q9NXH3	(PPP1R14D)	Wald ratio	1	0.204702	0.0622293	0.00100375	0.0143724
Systolic blood pressure	3066_12	P17931	(LGALS3)	Inverse variance weighted (fixed effects)	2	-0.265735	0.0808118	0.00100786	0.0144196
Ever smoking	5337_64	P42081	(CD86)	Wald ratio	1	0.0957726	0.0291545	0.00101982	0.0145789
Type 2 diabetes mellitus	OID20380	P15529	(CD46)	Wald ratio	1	-0.143961	0.0438631	0.00103055	0.0147203
Body mass index	OID30787	P02751	(FN1)	Wald ratio	1	0.0140527	0.00428726	0.00104628	0.0149209
Body mass index	4925_54	P45452	(MMP13)	Wald ratio	1	-0.101027	0.0308219	0.00104628	0.0149209
Atrial fibrillation	8255_34	Q9Y6F6	(MRVI1)	Wald ratio	1	0.239488	0.0731261	0.00105662	0.0150562
Atrial fibrillation	15607_56	P30613	(PKLR)	Wald ratio	1	-0.219161	0.0669775	0.00106732	0.0151964
Type 2 diabetes mellitus	5581_28	Q08830	(FGL1)	Inverse variance weighted (fixed effects)	4	0.0325232	0.00994135	0.00106978	0.0152191
Type 2 diabetes mellitus	5085_18	Q9UHF4	(IL20RA)	Wald ratio	1	0.215434	0.0659164	0.00108198	0.0153804
Systolic blood pressure	9748_31	P21266	(GSTM3)	Inverse variance weighted (fixed effects)	3	-0.133397	0.0408437	0.00109069	0.0154917
Systolic blood pressure	2278_61	P16035	(TIMP2)	Wald ratio	1	-1.1924	0.365196	0.00109425	0.0155298
Type 2 diabetes mellitus	15526_33	P48637	(GSS)	Wald ratio	1	0.0735469	0.0225386	0.00110178	0.0155865
Body mass index	OID20801	P22676	(CALB2)	Wald ratio	1	0.0901465	0.0276256	0.00110178	0.0155865
Body mass index	OID21007	Q9HCK4	(ROBO2)	Wald ratio	1	0.060151	0.0184334	0.00110178	0.0155865
Type 2 diabetes mellitus	7198_197	O75063	(FAM20B)	Wald ratio	1	-0.151775	0.0465116	0.00110178	0.0155865
Atrial fibrillation	4929_55	P04278	(SHBG)	Inverse variance weighted (fixed effects)	2	-0.142438	0.0436734	0.00110851	0.015663
Atrial fibrillation	OID20131	Q9H7M9	(VSIR)	Inverse variance weighted (fixed effects)	2	0.0777781	0.0238487	0.00110897	0.015663
Atrial fibrillation	6525_17	Q6B8I1	(DUSP13)	Inverse variance weighted (fixed effects)	2	0.110554	0.0339027	0.00111057	0.0156732
Systolic blood pressure	4480_59	P01024	(C3)	Wald ratio	1	-0.964355	0.295761	0.00111182	0.0156783
Systolic blood pressure	11196_31	P12111	(COL6A3)	Wald ratio	1	1.21708	0.373372	0.00111534	0.0157154
Type 2 diabetes mellitus	14151_4	P05161	(ISG15)	Wald ratio	1	-0.0413008	0.0126829	0.00112831	0.0158854
Type 2 diabetes mellitus	4342_10	P05362	(ICAM1)	Inverse variance weighted (fixed effects)	4	0.0182545	0.0056062	0.00112944	0.015887
Type 2 diabetes mellitus	OID30707	P0DUB6	(AMY1A;AMY1B;AMY1C)	Inverse variance weighted (fixed effects)	3	0.0345145	0.0106005	0.00113022	0.015887
Ever smoking	OID20465	Q99748	(NRTN)	Wald ratio	1	0.0855179	0.0262728	0.00113392	0.0159137
Ever smoking	15526_33	P48637	(GSS)	Wald ratio	1	-0.0386121	0.0118624	0.00113392	0.0159137
Systolic blood pressure	OID20660	P43234	(CTSO)	Inverse variance weighted (fixed effects)	2	-0.449918	0.138402	0.00115079	0.0161376
Body mass index	OID31411	Q96A25	(TMEM106A)	Wald ratio	1	0.0625867	0.0192574	0.00115405	0.0161576
Body mass index	9234_8	Q9GZX9	(TWSG1)	Wald ratio	1	-0.0674352	0.0207493	0.00115405	0.0161576
Atrial fibrillation	7218_87	P14415	(ATP1B2)	Inverse variance weighted (fixed effects)	2	0.0811837	0.02499	0.00115956	0.0162139
Atrial fibrillation	8923_94	Q8N428	(GALNT16)	Inverse variance weighted (fixed effects)	3	-0.117466	0.0361594	0.00115991	0.0162139
Systolic blood pressure	OID30974	P35556	(FBN2)	Wald ratio	1	0.265136	0.0816389	0.00116357	0.0162522
Systolic blood pressure	13552_7	Q9UH65	(SWAP70)	Inverse variance weighted (fixed effects)	2	-0.190781	0.0587899	0.00117395	0.0163843
Systolic blood pressure	OID21063	P21757	(MSR1)	Inverse variance weighted (fixed effects)	3	0.363239	0.11195	0.00117598	0.0163996
Type 2 diabetes mellitus	OID20098	P40225	(THPO)	Wald ratio	1	-0.192876	0.0594702	0.00118177	0.0164674
Systolic blood pressure	10605_22	Q9HDC9	(APMAP)	Inverse variance weighted (fixed effects)	2	-0.651232	0.200866	0.00118645	0.0165195
Type 2 diabetes mellitus	OID20411	P05362	(ICAM1)	Inverse variance weighted (fixed effects)	3	-0.0292221	0.00901496	0.00118899	0.0165419
Atrial fibrillation	OID30253	P0DPI2	(GATD3)	Wald ratio	1	0.260549	0.0804162	0.0011953	0.0166034
Ever smoking	OID20579	Q16698	(DECR1)	Wald ratio	1	-0.098999	0.0305553	0.0011953	0.0166034
Type 2 diabetes mellitus	17682_1	P15529	(CD46)	Inverse variance weighted (fixed effects)	2	-0.0510727	0.0157679	0.0011994	0.0166473
Type 2 diabetes mellitus	11313_100	P61457	(PCBD1)	Inverse variance weighted (fixed effects)	3	0.085543	0.0264154	0.00120209	0.0166716
Type 2 diabetes mellitus	OID30525	O60238	(BNIP3L)	Wald ratio	1	0.23319	0.0720426	0.0012086	0.0167474
Body mass index	OID31105	P62760	(VSNL1)	Inverse variance weighted (fixed effects)	2	-0.0211805	0.00654397	0.00120946	0.0167474
Body mass index	14090_23	Q9H4E7	(DEF6)	Wald ratio	1	-0.0347385	0.0107338	0.00121063	0.0167505
Body mass index	13954_9	Q96EK6	(GNPNAT1)	Wald ratio	1	0.104463	0.0322887	0.00121517	0.0168002
Body mass index	14101_2	P26992	(CNTFR)	Inverse variance weighted (fixed effects)	2	0.0336153	0.0103941	0.00122037	0.0168589
Type 2 diabetes mellitus	6930_95	P61647	(ST8SIA6)	Wald ratio	1	0.251362	0.077821	0.0012379	0.0170877
Systolic blood pressure	OID20960	Q02790	(FKBP4)	Wald ratio	1	-1.55473	0.4816	0.00124545	0.0171785
Ever smoking	8309_12	Q12794	(HYAL1)	Inverse variance weighted (fixed effects)	2	0.0371609	0.0115126	0.0012473	0.0171905
Body mass index	7140_1	P08217	(CELA2A)	Wald ratio	1	-0.0700543	0.021707	0.00124976	0.017211
Type 2 diabetes mellitus	OID20986	Q9H477	(RBKS)	Inverse variance weighted (fixed effects)	2	-0.0365844	0.0113457	0.00126189	0.0173645
Body mass index	OID20200	P12104	(FABP2)	Inverse variance weighted (fixed effects)	2	0.0261812	0.00812025	0.00126333	0.0173708
Body mass index	OID20359	P24821	(TNC)	Inverse variance weighted (fixed effects)	2	0.0223964	0.00695026	0.00127131	0.0174669
Atrial fibrillation	OID20350	P15144	(ANPEP)	Inverse variance weighted (fixed effects)	2	-0.063273	0.0196391	0.00127391	0.0174891
Type 2 diabetes mellitus	12727_7	Q9P2B2	(PTGFRN)	Inverse variance weighted (fixed effects)	4	-0.028952	0.00898765	0.00127605	0.0175048
Systolic blood pressure	18183_3	Q5SW96	(LDLRAP1)	Wald ratio	1	0.984108	0.305623	0.00128191	0.0175715
Type 2 diabetes mellitus	OID20734	Q9Y6N7	(ROBO1)	Inverse variance weighted (fixed effects)	2	0.05823	0.0180865	0.00128402	0.0175868
Type 2 diabetes mellitus	5036_50	P98066	(TNFAIP6)	Inverse variance weighted (fixed effects)	3	-0.0319882	0.00993794	0.00128731	0.0176183
Atrial fibrillation	3710_49	P00747	(PLG)	Inverse variance weighted (fixed effects)	3	0.0858246	0.0266727	0.00129227	0.0176724
Body mass index	16773_29	Q8IX30	(SCUBE3)	Wald ratio	1	-0.0270666	0.00841258	0.00129362	0.0176761
Ever smoking	OID30604	Q99574	(SERPINI1)	Inverse variance weighted (fixed effects)	2	0.0162818	0.00506088	0.00129455	0.0176761
Systolic blood pressure	2944_66	P41271	(NBL1)	Wald ratio	1	-1.5	0.466292	0.00129598	0.0176813
Atrial fibrillation	8794_13	P16444	(DPEP1)	Inverse variance weighted (fixed effects)	3	-0.0668905	0.0207953	0.00129715	0.0176813
Type 2 diabetes mellitus	6525_17	Q6B8I1	(DUSP13)	Inverse variance weighted (fixed effects)	2	-0.0480692	0.0149452	0.00129825	0.0176813
Type 2 diabetes mellitus	9525_1	Q13308	(PTK7)	Wald ratio	1	0.142174	0.0442055	0.00129893	0.0176813
Ever smoking	12659_13	Q9NTK5	(OLA1)	Wald ratio	1	-0.038115	0.0118554	0.00130445	0.0177427
Type 2 diabetes mellitus	19446_1	Q9P2T1	(GMPR2)	Inverse variance weighted (fixed effects)	2	0.0542261	0.0168764	0.00131293	0.0178443
Atrial fibrillation	5742_14	Q9NPH0	(ACP6)	Inverse variance weighted (fixed effects)	3	-0.0657549	0.0204751	0.00132062	0.017935
Type 2 diabetes mellitus	16853_5	Q9NWW6	(NRK1)	Wald ratio	1	0.0786589	0.0245003	0.00132492	0.0179557
Body mass index	8068_43	Q6NSJ0	(KIAA1161)	Wald ratio	1	-0.0507488	0.015807	0.00132492	0.0179557
Type 2 diabetes mellitus	OID20243	P33151	(CDH5)	Inverse variance weighted (fixed effects)	2	-0.0592137	0.0184439	0.0013252	0.0179557
Ever smoking	OID20839	P30039	(PBLD)	Inverse variance weighted (fixed effects)	3	0.0163748	0.00510111	0.00132713	0.0179657
Body mass index	6373_54	P80370	(DLK1)	Inverse variance weighted (fixed effects)	4	-0.0157879	0.00491855	0.00132797	0.0179657
Systolic blood pressure	6283_60	Q8IX19	(MCEMP1)	Wald ratio	1	-1.55854	0.485759	0.00133444	0.0180256
Systolic blood pressure	5988_49	O43557	(TNFSF14)	Wald ratio	1	-1.40916	0.439199	0.00133444	0.0180256
Systolic blood pressure	OID21265	P10747	(CD28)	Wald ratio	1	0.392453	0.122378	0.00134175	0.0181106
Systolic blood pressure	15385_116	P12104	(FABP2)	Inverse variance weighted (fixed effects)	3	-0.19163	0.0597635	0.00134376	0.0181238
Type 2 diabetes mellitus	3403_1	P20231	(TPSB2)	Inverse variance weighted (fixed effects)	4	0.0255368	0.00796666	0.00134849	0.0181737
Ever smoking	16900_29	Q8NFP4	(MDGA1)	Inverse variance weighted (fixed effects)	4	-0.0100879	0.00314873	0.00135627	0.0182646
Body mass index	6496_60	P80370	(DLK1)	Inverse variance weighted (fixed effects)	4	-0.0161091	0.00503188	0.00136753	0.0184022
Body mass index	OID20175	Q9UBU3	(GHRL)	Wald ratio	1	-0.0361779	0.0113056	0.00137428	0.0184368
Body mass index	OID30935	Q68J44	(DUSP29)	Wald ratio	1	-0.0456556	0.0142674	0.00137428	0.0184368
Body mass index	OID30795	Q9UKW4	(VAV3)	Wald ratio	1	0.0987118	0.0308474	0.00137428	0.0184368
Body mass index	10499_1	Q96A25	(TMEM106A)	Wald ratio	1	0.108475	0.0338983	0.00137428	0.0184368
Type 2 diabetes mellitus	17224_12	P20774	(OGN)	Inverse variance weighted (fixed effects)	3	-0.0347965	0.0108752	0.00137614	0.0184478
Ever smoking	OID30524	P24666	(ACP1)	Inverse variance weighted (fixed effects)	2	0.0203621	0.00636718	0.00138399	0.0185389
Atrial fibrillation	8974_172	P39059	(COL15A1)	Inverse variance weighted (fixed effects)	2	0.109351	0.0342016	0.00138742	0.0185709
Ever smoking	18413_24	P49703	(ARL4D)	Wald ratio	1	-0.117897	0.0369004	0.00139831	0.0187024
Systolic blood pressure	OID20999	P37023	(ACVRL1)	Wald ratio	1	-0.27144	0.0850145	0.00140865	0.0188265
Type 2 diabetes mellitus	OID21285	Q9Y6A5	(TACC3)	Wald ratio	1	0.0577964	0.0181226	0.00142672	0.0190536
Type 2 diabetes mellitus	OID30623	Q9P2T1	(GMPR2)	Wald ratio	1	-0.166458	0.052246	0.00144231	0.0192472
Body mass index	3169_70	P35475	(IDUA)	Inverse variance weighted (fixed effects)	3	-0.0118484	0.00371918	0.00144382	0.0192528
Body mass index	OID21299	O94760	(DDAH1)	Inverse variance weighted (fixed effects)	2	0.0319152	0.0100219	0.0014498	0.0193179
Systolic blood pressure	OID20354	P13591	(NCAM1)	Inverse variance weighted (fixed effects)	3	0.263288	0.082701	0.00145447	0.0193656
Body mass index	OID20666	P29460	(IL12B)	Inverse variance weighted (fixed effects)	3	-0.0143178	0.00450052	0.00146586	0.0195025
Systolic blood pressure	OID30275	Q6UY14	(ADAMTSL4)	Wald ratio	1	-0.428504	0.134703	0.00146716	0.019505
Systolic blood pressure	15298_199	Q8TDF5	(NETO1)	Wald ratio	1	1.49331	0.469539	0.00147082	0.0195278
Type 2 diabetes mellitus	OID31066	Q92859	(NEO1)	Wald ratio	1	-0.169623	0.0533352	0.00147109	0.0195278
Type 2 diabetes mellitus	18215_5	Q9NWX6	(THG1L)	Wald ratio	1	-0.0334412	0.0105178	0.00147536	0.0195474
Body mass index	8235_48	P05060	(CHGB)	Wald ratio	1	0.0863209	0.0271493	0.00147536	0.0195474
Type 2 diabetes mellitus	15486_126	P19801	(AOC1)	Inverse variance weighted (fixed effects)	3	-0.0288692	0.00908011	0.00147588	0.0195474
Ever smoking	12727_7	Q9P2B2	(PTGFRN)	Inverse variance weighted (fixed effects)	4	-0.0127543	0.00401509	0.00149024	0.0197153
Body mass index	OID20876	P09211	(GSTP1)	Wald ratio	1	-0.0263073	0.00828194	0.00149079	0.0197153
Systolic blood pressure	OID20645	P00813	(ADA)	Inverse variance weighted (fixed effects)	4	0.245175	0.0772287	0.00150012	0.0198238
Body mass index	OID31461	Q15262	(PTPRK)	Wald ratio	1	0.0535434	0.0168698	0.00150399	0.0198601
Body mass index	18338_26	O75874	(IDH1)	Inverse variance weighted (fixed effects)	2	0.0225857	0.00711891	0.00151058	0.0199322
Systolic blood pressure	OID21165	Q8IWL2	(SFTPA1)	Wald ratio	1	-0.436534	0.137631	0.00151508	0.0199767
Body mass index	16825_20	P54252	(ATXN3)	Inverse variance weighted (fixed effects)	3	-0.0223719	0.00705595	0.00152098	0.0200395
Systolic blood pressure	OID20540	P78410	(BTN3A2)	Wald ratio	1	-1.0735	0.338671	0.00152569	0.0200865
Body mass index	OID30240	Q5SW79	(CEP170)	Wald ratio	1	0.0803368	0.0253695	0.00154197	0.0202857
Systolic blood pressure	OID20287	P17813	(ENG)	Wald ratio	1	-0.537119	0.169685	0.00154873	0.0203595
Type 2 diabetes mellitus	OID20327	Q9HD89	(RETN)	Inverse variance weighted (fixed effects)	2	-0.046902	0.0148195	0.00155142	0.0203797
Body mass index	OID20721	P12532	(CKMT1B;CKMT1A)	Wald ratio	1	0.0373345	0.0118099	0.00157072	0.0206037
Type 2 diabetes mellitus	15615_8	O75022	(LILRB3)	Inverse variance weighted (fixed effects)	3	-0.0209741	0.00663471	0.00157081	0.0206037
Body mass index	OID20624	O43508	(TNFSF12)	Inverse variance weighted (fixed effects)	3	0.0188554	0.00596555	0.00157385	0.0206283
Type 2 diabetes mellitus	OID30222	Q8N668	(COMMD1)	Wald ratio	1	-0.0591536	0.018727	0.00158458	0.0207535
Ever smoking	OID21251	Q6UX82	(LYPD8)	Inverse variance weighted (fixed effects)	4	-0.00992879	0.00314399	0.00158841	0.020773
Body mass index	12812_25	P14621	(ACYP2)	Wald ratio	1	0.0273848	0.00867184	0.00158913	0.020773
Systolic blood pressure	OID20452	P19801	(AOC1)	Inverse variance weighted (fixed effects)	2	-0.279643	0.088556	0.0015896	0.020773
Systolic blood pressure	18864_7	P35030	(PRSS3)	Inverse variance weighted (fixed effects)	3	-0.219564	0.0695445	0.00159308	0.0208031
Systolic blood pressure	14088_38	P24592	(IGFBP6)	Wald ratio	1	1.14382	0.362416	0.00159902	0.0208653
Type 2 diabetes mellitus	3640_14	P30533	(LRPAP1)	Inverse variance weighted (fixed effects)	3	-0.0563623	0.0178692	0.00160956	0.0209795
Type 2 diabetes mellitus	8768_4	O95999	(BCL10)	Wald ratio	1	0.218472	0.0692718	0.00161134	0.0209795
Systolic blood pressure	OID20170	P19022	(CDH2)	Wald ratio	1	0.810229	0.256902	0.00161134	0.0209795
Systolic blood pressure	16558_2	Q99972	(MYOC)	Wald ratio	1	0.275834	0.0874846	0.00161634	0.0210291
Ever smoking	3024_18	P08697	(SERPINF2)	Inverse variance weighted (fixed effects)	2	-0.0313702	0.00995185	0.00162046	0.0210671
Type 2 diabetes mellitus	18401_18	Q96Q83	(ALKBH3)	Inverse variance weighted (fixed effects)	2	0.0506124	0.0160592	0.00162372	0.0210941
Systolic blood pressure	OID30202	Q8WXC3	(PYDC1)	Inverse variance weighted (fixed effects)	2	-0.300999	0.0955268	0.00162746	0.0211271
Systolic blood pressure	8275_31	Q5VY43	(PEAR1)	Inverse variance weighted (fixed effects)	2	0.407851	0.129464	0.00163093	0.021133
Body mass index	OID21382	Q99536	(VAT1)	Wald ratio	1	0.0447994	0.014222	0.0016327	0.021133
Body mass index	OID21080	Q04900	(CD164)	Wald ratio	1	0.0421467	0.0133799	0.0016327	0.021133
Body mass index	18175_65	Q99536	(VAT1)	Wald ratio	1	0.0944528	0.029985	0.0016327	0.021133
Systolic blood pressure	7841_84	Q96AP7	(ESAM)	Inverse variance weighted (fixed effects)	3	-0.369967	0.117483	0.00163763	0.0211812
Type 2 diabetes mellitus	15556_49	P19961	(AMY2B)	Inverse variance weighted (fixed effects)	3	0.0324834	0.0103158	0.00163887	0.0211817
Systolic blood pressure	OID21494	Q92832	(NELL1)	Inverse variance weighted (fixed effects)	2	0.249228	0.0792849	0.00166967	0.021564
Body mass index	OID31438	Q9H8Y8	(GORASP2)	Wald ratio	1	0.115926	0.0368855	0.00167307	0.0215922
Body mass index	11103_24	P04792	(HSPB1)	Inverse variance weighted (fixed effects)	3	0.0191452	0.00609315	0.00167749	0.0216334
Type 2 diabetes mellitus	OID31452	Q96K21	(ZFYVE19)	Inverse variance weighted (fixed effects)	2	-0.0384534	0.0122396	0.00167962	0.0216451
Body mass index	8480_29	Q12805	(EFEMP1)	Inverse variance weighted (fixed effects)	2	0.0438459	0.0139623	0.00168768	0.021733
Systolic blood pressure	OID21362	Q9UBM4	(OPTC)	Inverse variance weighted (fixed effects)	2	0.504646	0.160768	0.00169536	0.021816
Type 2 diabetes mellitus	OID20304	P78324	(SIRPA)	Inverse variance weighted (fixed effects)	3	-0.0179553	0.00572261	0.00170331	0.0219023
Systolic blood pressure	OID30325	O75154	(RAB11FIP3)	Wald ratio	1	1.39324	0.444161	0.00170803	0.0219471
Body mass index	16304_6	Q9BXB1	(LGR4)	Inverse variance weighted (fixed effects)	2	-0.0571044	0.0182164	0.00171981	0.0220823
Ever smoking	6478_2	A6NGN9	(IGLON5)	Wald ratio	1	-0.0458984	0.0146484	0.00172833	0.0221756
Body mass index	15452_5	P21589	(NT5E)	Inverse variance weighted (fixed effects)	2	0.0163669	0.00522389	0.00172974	0.0221776
Type 2 diabetes mellitus	2418_55	P02649	(APOE)	Inverse variance weighted (fixed effects)	2	0.0513459	0.0164001	0.00174312	0.0223329
Body mass index	9765_4	Q9NXR1	(NDE1)	Wald ratio	1	0.0914867	0.0292249	0.00174548	0.0223469
Atrial fibrillation	OID21526	Q92876	(KLK6)	Wald ratio	1	-0.138462	0.0442455	0.00175157	0.0224086
Systolic blood pressure	5803_24	P01024	(C3)	Wald ratio	1	0.924638	0.295652	0.00176329	0.0225423
Type 2 diabetes mellitus	9719_145	P51512	(MMP16)	Wald ratio	1	-0.179598	0.0574713	0.00177805	0.0226981
Body mass index	OID20342	P05121	(SERPINE1)	Wald ratio	1	-0.0630963	0.0201908	0.00177805	0.0226981
Body mass index	OID21354	P42658	(DPP6)	Inverse variance weighted (fixed effects)	2	0.0223163	0.00714408	0.00178565	0.0227786
Body mass index	OID30720	P36980	(CFHR2)	Inverse variance weighted (fixed effects)	2	0.0105921	0.00339229	0.00179386	0.0228668
Body mass index	18216_22	Q14626	(IL11RA)	Wald ratio	1	-0.0203498	0.00651828	0.00179657	0.0228848
Body mass index	OID30263	P07355	(ANXA2)	Inverse variance weighted (fixed effects)	3	-0.0140775	0.00451179	0.00180751	0.0230077
Systolic blood pressure	11288_26	P49902	(NT5C2)	Wald ratio	1	0.694929	0.222776	0.00181218	0.0230505
Body mass index	19262_219	P49748	(ACADVL)	Wald ratio	1	-0.109959	0.0352697	0.00182301	0.0231715
Type 2 diabetes mellitus	OID20680	Q5ZPR3	(CD276)	Inverse variance weighted (fixed effects)	2	-0.0376679	0.0120853	0.00182807	0.0232092
Type 2 diabetes mellitus	5349_69	O00548	(DLL1)	Inverse variance weighted (fixed effects)	2	-0.105402	0.0338181	0.0018286	0.0232092
Systolic blood pressure	7861_9	Q01974	(ROR2)	Inverse variance weighted (fixed effects)	2	-0.482487	0.154821	0.00183063	0.0232182
Systolic blood pressure	OID30573	P30101	(PDIA3)	Wald ratio	1	-1.44726	0.46501	0.00185624	0.0235261
Type 2 diabetes mellitus	13720_95	P24158	(PRTN3)	Inverse variance weighted (fixed effects)	3	-0.0326158	0.0104816	0.00186001	0.0235571
Body mass index	OID30213	Q13316	(DMP1)	Wald ratio	1	-0.10141	0.0325959	0.00186385	0.0235718
Body mass index	11547_84	O15146	(MUSK)	Wald ratio	1	0.0856269	0.0275229	0.00186385	0.0235718
Ever smoking	17814_8	O95861	(BPNT1)	Wald ratio	1	-0.0902758	0.0290276	0.00187087	0.0236437
Ever smoking	OID20964	O95407	(TNFRSF6B)	Inverse variance weighted (fixed effects)	2	-0.0189832	0.00611002	0.00189066	0.0238766
Body mass index	OID20581	Q9UKX5	(ITGA11)	Inverse variance weighted (fixed effects)	3	0.0239473	0.00772812	0.00194355	0.0245206
Type 2 diabetes mellitus	OID30282	P01189	(POMC)	Wald ratio	1	0.151981	0.0490484	0.00194443	0.0245206
Systolic blood pressure	17327_3	Q9BT09	(CNPY3)	Wald ratio	1	-0.608108	0.196302	0.00194946	0.0245665
Systolic blood pressure	2620_4	P40189	(IL6ST)	Inverse variance weighted (fixed effects)	2	-0.29626	0.0956609	0.00195502	0.024619
Ever smoking	OID21457	P56159	(GFRA1)	Inverse variance weighted (fixed effects)	2	0.0192821	0.00622766	0.00196018	0.0246664
Type 2 diabetes mellitus	6471_53	Q92496	(CFHR4)	Inverse variance weighted (fixed effects)	2	-0.0202247	0.00653301	0.00196299	0.0246762
Systolic blood pressure	15440_57	P16519	(PCSK2)	Wald ratio	1	-0.910867	0.294261	0.00196524	0.0246762
Type 2 diabetes mellitus	9015_1	Q9Y2Y8	(PRG3)	Wald ratio	1	-0.150463	0.0486111	0.00196655	0.0246762
Body mass index	12697_30	P48426	(PIP4K2A)	Wald ratio	1	0.0521669	0.0168539	0.00196655	0.0246762
Ever smoking	12347_29	Q9BSQ5	(CCM2)	Wald ratio	1	0.0849108	0.0274348	0.00196813	0.0246785
Ever smoking	3773_15	Q02763	(TEK)	Inverse variance weighted (fixed effects)	2	-0.0308011	0.0099582	0.0019812	0.0248064
Atrial fibrillation	16914_104	P08571	(CD14)	Inverse variance weighted (fixed effects)	2	-0.108399	0.0350483	0.00198241	0.0248064
Body mass index	OID20642	Q15661	(TPSAB1)	Inverse variance weighted (fixed effects)	3	-0.00832342	0.00269121	0.00198266	0.0248064
Body mass index	17140_57	Q9GZP0	(PDGFD)	Inverse variance weighted (fixed effects)	3	-0.0162858	0.005266	0.00198395	0.0248064
Systolic blood pressure	OID30370	Q86TH1	(ADAMTSL2)	Inverse variance weighted (fixed effects)	2	1.00124	0.323835	0.00198934	0.0248562
Body mass index	OID30321	O14933	(UBE2L6)	Wald ratio	1	0.0267816	0.00866462	0.00199545	0.0249149
Type 2 diabetes mellitus	OID31067	O15240	(VGF)	Wald ratio	1	-0.175472	0.0568196	0.00201349	0.0251224
Body mass index	OID21096	P23280	(CA6)	Inverse variance weighted (fixed effects)	3	0.0172087	0.00557556	0.00202558	0.0252492
Body mass index	OID30322	Q8N436	(CPXM2)	Inverse variance weighted (fixed effects)	3	0.0175581	0.00568902	0.00202651	0.0252492
Body mass index	12356_65	P30626	(SRI)	Wald ratio	1	-0.0548554	0.017791	0.00204696	0.0254859
Systolic blood pressure	OID20888	Q86Z14	(KLB)	Inverse variance weighted (fixed effects)	2	0.214343	0.0695317	0.00205152	0.0255247
Systolic blood pressure	OID31011	Q96A00	(PPP1R14A)	Inverse variance weighted (fixed effects)	2	0.366229	0.118845	0.00205914	0.0256015
Ever smoking	OID20303	P35590	(TIE1)	Wald ratio	1	0.0322049	0.0104561	0.00207001	0.0257124
Systolic blood pressure	2972_57	P18075	(BMP7)	Wald ratio	1	-1.41242	0.458599	0.00207097	0.0257124
Body mass index	13125_45	P04004	(VTN)	Inverse variance weighted (fixed effects)	2	-0.0112323	0.00364881	0.00208147	0.0258246
Systolic blood pressure	OID20293	Q15828	(CST6)	Inverse variance weighted (fixed effects)	2	0.372682	0.121079	0.00208381	0.0258354
Systolic blood pressure	OID30160	P19838	(NFKB1)	Wald ratio	1	0.661474	0.214979	0.00209149	0.0258943
Type 2 diabetes mellitus	OID20154	P09382	(LGALS1)	Wald ratio	1	-0.0424463	0.0137951	0.00209149	0.0258943
Atrial fibrillation	8288_27	P02749	(APOH)	Inverse variance weighted (fixed effects)	2	-0.0457022	0.0148604	0.00210203	0.0260065
Body mass index	OID20284	P17931	(LGALS3)	Inverse variance weighted (fixed effects)	3	0.0158754	0.00516248	0.00210398	0.0260072
Type 2 diabetes mellitus	OID31285	O43903	(GAS2)	Wald ratio	1	0.107536	0.0349711	0.00210503	0.0260072
Systolic blood pressure	OID21479	Q96SM3	(CPXM1)	Inverse variance weighted (fixed effects)	3	-0.248856	0.0809639	0.00211445	0.0261053
Type 2 diabetes mellitus	OID21006	O94779	(CNTN5)	Inverse variance weighted (fixed effects)	3	0.0293673	0.00956405	0.00213635	0.0263573
Body mass index	OID31515	O75781	(PALM)	Inverse variance weighted (fixed effects)	2	0.0349626	0.0113877	0.00213912	0.0263727
Ever smoking	2844_53	P35590	(TIE1)	Wald ratio	1	0.0312627	0.0101833	0.00214059	0.0263727
Type 2 diabetes mellitus	OID21346	P07949	(RET)	Inverse variance weighted (fixed effects)	2	0.0333712	0.0108739	0.00214834	0.0264441
Atrial fibrillation	8969_49	P08571	(CD14)	Inverse variance weighted (fixed effects)	2	-0.136524	0.0444881	0.00214938	0.0264441
Body mass index	OID20976	P78423	(CX3CL1)	Inverse variance weighted (fixed effects)	2	0.0261558	0.00852465	0.00215314	0.0264719
Body mass index	OID30585	P22303	(ACHE)	Inverse variance weighted (fixed effects)	2	-0.0186693	0.00608758	0.00216368	0.026568
Ever smoking	2864_2	Q02750	(MAP2K1)	Wald ratio	1	0.0819964	0.026738	0.0021646	0.026568
Systolic blood pressure	OID20509	O60575	(SPINK4)	Inverse variance weighted (fixed effects)	3	-0.164568	0.0536657	0.00216547	0.026568
Ever smoking	OID30209	P13929	(ENO3)	Wald ratio	1	0.0678238	0.0221285	0.0021767	0.0266687
Ever smoking	12637_7	P43155	(CRAT)	Wald ratio	1	-0.0678848	0.0221484	0.0021767	0.0266687
Systolic blood pressure	19631_13	P01042	(KNG1)	Wald ratio	1	-0.311139	0.101521	0.00217832	0.0266701
Atrial fibrillation	3336_50	P10646	(TFPI)	Wald ratio	1	0.36337	0.118681	0.00220063	0.0269246
Systolic blood pressure	2637_77	P22897	(MRC1)	Inverse variance weighted (fixed effects)	3	-0.506845	0.165596	0.002208	0.0269961
Atrial fibrillation	5443_62	P01160	(NPPA)	Wald ratio	1	0.393568	0.128637	0.00221689	0.0270446
Type 2 diabetes mellitus	OID21056	P25774	(CTSS)	Inverse variance weighted (fixed effects)	3	0.0323785	0.0105842	0.00221983	0.0270446
Body mass index	OID30517	P17643	(TYRP1)	Wald ratio	1	-0.0640162	0.0209284	0.00222208	0.0270446
Body mass index	OID20098	P40225	(THPO)	Wald ratio	1	-0.0835798	0.0273242	0.00222208	0.0270446
Body mass index	OID30386	Q6IBS0	(TWF2)	Wald ratio	1	0.0989137	0.0323372	0.00222208	0.0270446
Body mass index	9744_139	Q8WW22	(DNAJA4)	Wald ratio	1	0.0754717	0.0246734	0.00222208	0.0270446
Systolic blood pressure	OID20758	Q9NQ30	(ESM1)	Inverse variance weighted (fixed effects)	2	0.36355	0.118856	0.00222269	0.0270446
Body mass index	7955_195	P19827	(ITIH1)	Inverse variance weighted (fixed effects)	3	-0.018439	0.00603367	0.00224298	0.0272582
Body mass index	19437_61	P15692	(VEGFA)	Inverse variance weighted (fixed effects)	4	-0.0120496	0.00394324	0.00224481	0.0272582
Body mass index	OID30518	Q8IV38	(ANKMY2)	Wald ratio	1	-0.0671674	0.021982	0.00224644	0.0272582
Body mass index	11237_49	Q15113	(PCOLCE)	Wald ratio	1	-0.0342466	0.011208	0.00224644	0.0272582
Body mass index	OID21142	Q969Z4	(RELT)	Inverse variance weighted (fixed effects)	3	-0.019023	0.00622613	0.00224797	0.0272582
Type 2 diabetes mellitus	9297_12	Q7Z7M8	(B3GNT8)	Inverse variance weighted (fixed effects)	3	0.0248185	0.00812469	0.00225286	0.0272987
Type 2 diabetes mellitus	OID30624	P50502	(ST13)	Wald ratio	1	-0.209622	0.0686374	0.00225771	0.0273388
Systolic blood pressure	9482_110	Q9BW91	(NUDT9)	Wald ratio	1	-0.783901	0.256708	0.00226059	0.0273548
Systolic blood pressure	OID20907	P29218	(IMPA1)	Wald ratio	1	0.37952	0.124301	0.00226391	0.0273748
Systolic blood pressure	OID30244	Q8IVF2	(AHNAK2)	Inverse variance weighted (fixed effects)	2	0.337403	0.11052	0.00226662	0.0273748
Body mass index	OID20373	Q99969	(RARRES2)	Wald ratio	1	-0.0268537	0.00879691	0.00226844	0.0273748
Body mass index	5586_66	Q9UNW1	(MINPP1)	Wald ratio	1	-0.063388	0.020765	0.00226844	0.0273748
Body mass index	OID31100	P10092	(CALCB)	Inverse variance weighted (fixed effects)	2	-0.0399336	0.013084	0.00227249	0.0274049
Type 2 diabetes mellitus	3376_49	Q8NFM7	(IL17RD)	Inverse variance weighted (fixed effects)	4	-0.0332978	0.0109122	0.00227752	0.0274343
Type 2 diabetes mellitus	2647_66	P50395	(GDI2)	Wald ratio	1	0.121553	0.0398366	0.00227866	0.0274343
Systolic blood pressure	OID20852	Q15043	(SLC39A14)	Wald ratio	1	0.778957	0.255304	0.00228009	0.0274343
Systolic blood pressure	9264_11	P43234	(CTSO)	Wald ratio	1	-0.545558	0.178815	0.00228114	0.0274343
Body mass index	OID30574	P10912	(GHR)	Inverse variance weighted (fixed effects)	3	0.0170323	0.00558338	0.00228429	0.0274535
Body mass index	OID20664	Q9H4D0	(CLSTN2)	Inverse variance weighted (fixed effects)	3	-0.0161787	0.00530444	0.00228822	0.0274635
Ever smoking	18381_16	P05091	(ALDH2)	Wald ratio	1	0.0668127	0.0219058	0.00228841	0.0274635
Ever smoking	OID20195	P35754	(GLRX)	Inverse variance weighted (fixed effects)	2	0.015198	0.00498323	0.00228979	0.0274635
Atrial fibrillation	OID30142	O75521	(ECI2)	Wald ratio	1	-0.0887002	0.0290879	0.00229312	0.0274848
Systolic blood pressure	OID20558	P11274	(BCR)	Wald ratio	1	1.42177	0.466371	0.00229921	0.0275331
Body mass index	7141_21	Q9UQ53	(MGAT4B)	Inverse variance weighted (fixed effects)	3	-0.0157106	0.00515365	0.00230027	0.0275331
Body mass index	2797_56	P04114	(APOB)	Wald ratio	1	-0.0732265	0.0240275	0.00230662	0.0275904
Systolic blood pressure	17781_191	Q9H492	(MAP1LC3A)	Wald ratio	1	1.48589	0.487903	0.00232329	0.0277709
Ever smoking	OID21396	Q15116	(PDCD1)	Inverse variance weighted (fixed effects)	3	-0.0177102	0.00581996	0.00234221	0.0279781
Systolic blood pressure	OID20413	P24592	(IGFBP6)	Wald ratio	1	0.887835	0.291978	0.00235981	0.0281694
Ever smoking	OID31413	Q9H6E4	(CCDC134)	Wald ratio	1	-0.107817	0.0354661	0.00236578	0.0282025
Ever smoking	OID31461	Q15262	(PTPRK)	Wald ratio	1	0.0445951	0.0146694	0.00236578	0.0282025
Systolic blood pressure	17755_5	O60701	(UGDH)	Inverse variance weighted (fixed effects)	2	-0.250991	0.0825929	0.00237451	0.0282875
Systolic blood pressure	OID30762	Q14624	(ITIH4)	Inverse variance weighted (fixed effects)	2	0.298749	0.098407	0.00239855	0.0285546
Type 2 diabetes mellitus	OID20100	O75354	(ENTPD6)	Inverse variance weighted (fixed effects)	2	0.0296238	0.00976169	0.00240773	0.0286446
Systolic blood pressure	OID30685	P04278	(SHBG)	Wald ratio	1	0.271431	0.0895029	0.00242414	0.0287999
Body mass index	3007_7	Q9Y336	(SIGLEC9)	Inverse variance weighted (fixed effects)	4	-0.00933449	0.00307828	0.00242639	0.0287999
Body mass index	OID20152	Q99674	(CGREF1)	Inverse variance weighted (fixed effects)	3	0.0157053	0.00517922	0.00242639	0.0287999
Body mass index	OID20622	Q6UXB2	(CXCL17)	Wald ratio	1	0.0797117	0.0262879	0.00242732	0.0287999
Systolic blood pressure	OID21258	Q8IUK5	(PLXDC1)	Inverse variance weighted (fixed effects)	2	0.311157	0.102672	0.00244082	0.0289407
Body mass index	OID20212	Q9BQR3	(PRSS27)	Wald ratio	1	-0.029753	0.00983142	0.00247554	0.0293129
Body mass index	15535_3	Q9BQR3	(PRSS27)	Wald ratio	1	-0.0374105	0.0123617	0.00247554	0.0293129
Body mass index	4867_15	P15692	(VEGFA)	Inverse variance weighted (fixed effects)	4	-0.0127592	0.00421808	0.00248735	0.0294331
Type 2 diabetes mellitus	OID20545	O95644	(NFATC1)	Inverse variance weighted (fixed effects)	2	-0.0925582	0.0306091	0.00249556	0.0295105
Type 2 diabetes mellitus	OID21063	P21757	(MSR1)	Inverse variance weighted (fixed effects)	3	0.0330673	0.010938	0.00250151	0.029561
Systolic blood pressure	19267_14	Q16775	(HAGH)	Wald ratio	1	0.499292	0.165172	0.002504	0.0295707
Ever smoking	4564_2	O60486	(PLXNC1)	Inverse variance weighted (fixed effects)	4	0.00739421	0.00244758	0.0025192	0.0297293
Type 2 diabetes mellitus	12424_107	Q9P016	(THYN1)	Wald ratio	1	-0.23126	0.076555	0.0025208	0.0297293
Type 2 diabetes mellitus	OID21449	P06127	(CD5)	Inverse variance weighted (fixed effects)	2	-0.0736794	0.0243955	0.00252602	0.029771
Body mass index	8794_13	P16444	(DPEP1)	Inverse variance weighted (fixed effects)	4	0.0138313	0.00458075	0.00253247	0.0298271
Systolic blood pressure	14114_18	Q8IYJ0	(PIANP)	Wald ratio	1	0.66213	0.219376	0.00254241	0.0299042
Systolic blood pressure	9599_6	Q8IYJ0	(PIANP)	Wald ratio	1	0.601892	0.199418	0.00254241	0.0299042
Systolic blood pressure	12575_30	P11586	(MTHFD1)	Wald ratio	1	-0.738119	0.244692	0.00255687	0.0300424
Systolic blood pressure	14747_9	O75462	(CRLF1)	Wald ratio	1	-0.347348	0.115152	0.00255756	0.0300424
Systolic blood pressure	3805_16	Q9NQ30	(ESM1)	Inverse variance weighted (fixed effects)	2	0.509148	0.169004	0.0025899	0.0304021
Body mass index	OID20128	P48357	(LEPR)	Inverse variance weighted (fixed effects)	2	0.0240249	0.00797904	0.00260383	0.0305452
Systolic blood pressure	16620_26	O60449	(LY75)	Inverse variance weighted (fixed effects)	5	-0.122522	0.0407	0.00260927	0.0305888
Ever smoking	OID30971	Q9BY14	(TEX101)	Wald ratio	1	0.0181186	0.00601945	0.00261248	0.030606
Systolic blood pressure	OID20587	Q6ZUJ8	(PIK3AP1)	Inverse variance weighted (fixed effects)	2	0.32428	0.107784	0.00262456	0.0307272
Type 2 diabetes mellitus	OID31480	Q93033	(CD101)	Inverse variance weighted (fixed effects)	4	0.0244714	0.00813826	0.00263879	0.0308734
Ever smoking	OID20539	Q6ZMH5	(SLC39A5)	Wald ratio	1	0.0578528	0.0192415	0.00264129	0.0308821
Systolic blood pressure	10521_10	Q9BRK3	(MXRA8)	Wald ratio	1	1.00447	0.334327	0.00266053	0.0310664
Type 2 diabetes mellitus	OID20225	Q8N1Q1	(CA13)	Inverse variance weighted (fixed effects)	2	0.0389038	0.0129487	0.00266057	0.0310664
Ever smoking	OID21496	Q02763	(TEK)	Inverse variance weighted (fixed effects)	2	-0.0108769	0.00362503	0.00269529	0.0312222
Type 2 diabetes mellitus	OID20186	Q13275	(SEMA3F)	Wald ratio	1	-0.0874263	0.0291421	0.0026998	0.0312222
Type 2 diabetes mellitus	OID30782	P02766	(TTR)	Wald ratio	1	0.094395	0.031465	0.0026998	0.0312222
Type 2 diabetes mellitus	OID30964	P10746	(UROS)	Wald ratio	1	0.0998972	0.0332991	0.0026998	0.0312222
Type 2 diabetes mellitus	OID20406	P27487	(DPP4)	Wald ratio	1	0.0498904	0.0166301	0.0026998	0.0312222
Body mass index	OID20407	Q9Y5C1	(ANGPTL3)	Wald ratio	1	0.0187017	0.0062339	0.0026998	0.0312222
Body mass index	OID20648	P14317	(HCLS1)	Wald ratio	1	0.0634016	0.0211339	0.0026998	0.0312222
Body mass index	OID30302	Q8NDI1	(EHBP1)	Wald ratio	1	0.0312673	0.0104224	0.0026998	0.0312222
Body mass index	OID20232	Q16773	(KYAT1)	Wald ratio	1	-0.0393836	0.0131279	0.0026998	0.0312222
Body mass index	OID20194	P52888	(THOP1)	Wald ratio	1	-0.0201457	0.00671524	0.0026998	0.0312222
Body mass index	OID20522	P01588	(EPO)	Wald ratio	1	-0.069864	0.023288	0.0026998	0.0312222
Body mass index	5109_24	Q92823	(NRCAM)	Wald ratio	1	-0.083947	0.0279823	0.0026998	0.0312222
Atrial fibrillation	OID20896	O95994	(AGR2)	Wald ratio	1	-0.21253	0.0708433	0.0026998	0.0312222
Type 2 diabetes mellitus	OID30629	Q6P589	(TNFAIP8L2)	Wald ratio	1	-0.198786	0.0662619	0.0026998	0.0312222
Body mass index	OID20924	Q08629	(SPOCK1)	Inverse variance weighted (fixed effects)	2	0.0380407	0.0126805	0.00270044	0.0312222
Systolic blood pressure	8376_25	P01229	(LHB)	Inverse variance weighted (fixed effects)	2	-0.306744	0.102262	0.00270335	0.0312354
Systolic blood pressure	OID20966	Q9NZQ7	(CD274)	Inverse variance weighted (fixed effects)	2	0.238416	0.0796253	0.00275149	0.0317708
Ever smoking	OID20250	Q01638	(IL1RL1)	Inverse variance weighted (fixed effects)	3	-0.011205	0.00374332	0.00275957	0.0318271
Ever smoking	OID30263	P07355	(ANXA2)	Inverse variance weighted (fixed effects)	3	-0.00972159	0.00324781	0.00275997	0.0318271
Type 2 diabetes mellitus	2974_61	Q12860	(CNTN1)	Inverse variance weighted (fixed effects)	2	0.0419901	0.0140304	0.00276439	0.0318441
Body mass index	4990_87	P07359	(GP1BA)	Inverse variance weighted (fixed effects)	2	0.0388893	0.0129946	0.00276506	0.0318441
Body mass index	3066_12	P17931	(LGALS3)	Inverse variance weighted (fixed effects)	2	0.0187538	0.00626751	0.00276954	0.031875
Ever smoking	OID21500	Q9UBX1	(CTSF)	Wald ratio	1	-0.02756	0.0092174	0.00278977	0.032087
Body mass index	3352_80	P23280	(CA6)	Inverse variance weighted (fixed effects)	3	0.0118172	0.00395451	0.00280538	0.0322455
Systolic blood pressure	OID20089	Q8TE57	(ADAMTS16)	Inverse variance weighted (fixed effects)	3	-0.437222	0.14639	0.00282009	0.0323934
Ever smoking	8957_72	Q96DZ1	(ERLEC1)	Wald ratio	1	0.0595214	0.0199402	0.00283578	0.0325525
Ever smoking	OID21330	O00451	(GFRA2)	Inverse variance weighted (fixed effects)	3	-0.0171039	0.00573258	0.0028485	0.0326773
Body mass index	OID20116	Q9BWV1	(BOC)	Inverse variance weighted (fixed effects)	2	0.028823	0.00966959	0.0028751	0.0329605
Systolic blood pressure	8007_19	P07858	(CTSB)	Inverse variance weighted (fixed effects)	3	-0.175435	0.058863	0.00287873	0.0329605
Systolic blood pressure	OID21080	Q04900	(CD164)	Wald ratio	1	0.508436	0.170594	0.0028788	0.0329605
Type 2 diabetes mellitus	15594_47	Q92743	(HTRA1)	Wald ratio	1	-0.133333	0.0447489	0.00288633	0.033004
Systolic blood pressure	OID20138	O60496	(DOK2)	Wald ratio	1	-1.17723	0.395097	0.00288633	0.033004
Body mass index	OID20731	Q9NZC2	(TREM2)	Inverse variance weighted (fixed effects)	2	0.0207292	0.00695771	0.002889	0.0330132
Type 2 diabetes mellitus	15533_97	P21757	(MSR1)	Inverse variance weighted (fixed effects)	2	0.0304924	0.010239	0.00290083	0.0331269
Atrial fibrillation	19136_22	Q02252	(ALDH6A1)	Wald ratio	1	-0.320755	0.107817	0.00292989	0.0334155
Ever smoking	OID20119	P34913	(EPHX2)	Wald ratio	1	-0.04549	0.0152908	0.00292989	0.0334155
Body mass index	OID20705	P21860	(ERBB3)	Inverse variance weighted (fixed effects)	2	0.0281136	0.00945201	0.00293611	0.0334649
Type 2 diabetes mellitus	OID31068	Q5SW96	(LDLRAP1)	Wald ratio	1	0.181159	0.0609456	0.00295407	0.0336261
Type 2 diabetes mellitus	18183_3	Q5SW96	(LDLRAP1)	Wald ratio	1	0.121212	0.0407782	0.00295407	0.0336261
Type 2 diabetes mellitus	OID20139	P21549	(AGXT)	Inverse variance weighted (fixed effects)	2	0.0402306	0.0135389	0.00296374	0.0337145
Body mass index	OID20948	Q53H47	(SETMAR)	Inverse variance weighted (fixed effects)	2	0.0235133	0.00791551	0.00297284	0.0337962
Ever smoking	9557_5	Q9H8J5	(MANSC1)	Wald ratio	1	-0.0154567	0.00520427	0.002978	0.033833
Body mass index	OID20822	P49023	(PXN)	Inverse variance weighted (fixed effects)	3	-0.0178202	0.00600721	0.00301248	0.0342028
Body mass index	OID20092	Q99549	(MPHOSPH8)	Wald ratio	1	0.0976376	0.0329243	0.00302174	0.0342676
Systolic blood pressure	19437_61	P15692	(VEGFA)	Inverse variance weighted (fixed effects)	4	-0.155602	0.0524718	0.00302253	0.0342676
Body mass index	OID30690	O00602	(FCN1)	Inverse variance weighted (fixed effects)	3	0.0171701	0.00579035	0.00302401	0.0342676
Type 2 diabetes mellitus	OID20321	O00584	(RNASET2)	Inverse variance weighted (fixed effects)	2	-0.0312058	0.0105292	0.00303924	0.0344181
Type 2 diabetes mellitus	OID30734	Q96IY4	(CPB2)	Inverse variance weighted (fixed effects)	3	-0.0315038	0.0106352	0.00305421	0.0345654
Systolic blood pressure	12428_2	Q5VWZ2	(LYPLAL1)	Wald ratio	1	0.753545	0.254558	0.00307427	0.0347192
Body mass index	OID30618	Q9BXJ0	(C1QTNF5)	Wald ratio	1	-0.045261	0.0152909	0.00307639	0.0347192
Body mass index	OID31362	Q8WUD1	(RAB2B)	Wald ratio	1	0.0318158	0.0107486	0.00307639	0.0347192
Body mass index	3195_50	P22749	(GNLY)	Inverse variance weighted (fixed effects)	3	-0.0134978	0.0045601	0.00307662	0.0347192
Systolic blood pressure	OID20317	O15031	(PLXNB2)	Inverse variance weighted (fixed effects)	3	-0.108931	0.0368026	0.00307763	0.0347192
Type 2 diabetes mellitus	OID20199	P23526	(AHCY)	Wald ratio	1	-0.0320865	0.0108451	0.00309019	0.0348387
Type 2 diabetes mellitus	19254_125	P36959	(GMPR)	Inverse variance weighted (fixed effects)	4	-0.0194921	0.00658967	0.00309656	0.0348882
Systolic blood pressure	OID21012	Q8NBS9	(TXNDC5)	Inverse variance weighted (fixed effects)	2	0.603131	0.203949	0.00310387	0.0349482
Systolic blood pressure	OID21191	Q9NS15	(LTBP3)	Inverse variance weighted (fixed effects)	2	0.219664	0.0743261	0.00312262	0.035104
Systolic blood pressure	OID30141	A6NHS7	(MANSC4)	Inverse variance weighted (fixed effects)	3	-0.161569	0.0546701	0.00312325	0.035104
Systolic blood pressure	OID31437	Q96T91	(GPHA2)	Inverse variance weighted (fixed effects)	2	-0.323532	0.109479	0.00312457	0.035104
Systolic blood pressure	OID20703	Q9BY76	(ANGPTL4)	Wald ratio	1	-0.25866	0.08753	0.00312566	0.035104
Type 2 diabetes mellitus	6342_10	Q6UXI9	(NPNT)	Wald ratio	1	0.0661914	0.0224033	0.0031313	0.035145
Systolic blood pressure	OID31305	Q2M296	(MTHFSD)	Inverse variance weighted (fixed effects)	2	0.158568	0.0536981	0.00314739	0.0353031
Body mass index	19365_11	O15382	(BCAT2)	Wald ratio	1	0.0378049	0.0128049	0.00315334	0.0353474
Type 2 diabetes mellitus	5109_24	Q92823	(NRCAM)	Wald ratio	1	-0.178203	0.0603829	0.00316522	0.0354581
Type 2 diabetes mellitus	OID30241	P50053	(KHK)	Wald ratio	1	0.12499	0.0423607	0.0031714	0.0355048
Body mass index	OID20578	Q14773	(ICAM4)	Wald ratio	1	0.0514327	0.0174348	0.00317774	0.0355082
Body mass index	6550_4	Q14773	(ICAM4)	Wald ratio	1	0.0553991	0.0187793	0.00317774	0.0355082
Body mass index	16324_38	Q15399	(TLR1)	Wald ratio	1	0.0426609	0.0144613	0.00317774	0.0355082
Ever smoking	9017_58	P09848	(LCT)	Inverse variance weighted (fixed effects)	2	0.0465506	0.0157816	0.00318114	0.0355213
Atrial fibrillation	OID30779	P08697	(SERPINF2)	Wald ratio	1	0.141124	0.0478469	0.00318294	0.0355213
Systolic blood pressure	9995_6	P33316	(DUT)	Wald ratio	1	1.25031	0.424168	0.00320174	0.0356539
Body mass index	OID21101	Q02747	(GUCA2A)	Inverse variance weighted (fixed effects)	2	-0.0282068	0.00956929	0.0032021	0.0356539
Systolic blood pressure	OID31443	Q7Z692	(CEACAM19)	Wald ratio	1	-0.368968	0.125183	0.00320421	0.0356539
Body mass index	OID31135	P55210	(CASP7)	Wald ratio	1	-0.0441216	0.0149698	0.00320491	0.0356539
Body mass index	OID30486	Q8NBK3	(SUMF1)	Wald ratio	1	0.0508656	0.017258	0.00320491	0.0356539
Systolic blood pressure	OID20986	Q9H477	(RBKS)	Inverse variance weighted (fixed effects)	2	0.270344	0.0917305	0.00320711	0.0356558
Type 2 diabetes mellitus	OID30597	Q8TDQ7	(GNPDA2)	Inverse variance weighted (fixed effects)	2	0.0460207	0.015617	0.0032105	0.035664
Type 2 diabetes mellitus	13114_50	P51884	(LUM)	Inverse variance weighted (fixed effects)	3	-0.0508924	0.017271	0.00321188	0.035664
Type 2 diabetes mellitus	15530_33	P54760	(EPHB4)	Wald ratio	1	-0.0986425	0.0334842	0.00321969	0.0357282
Ever smoking	6467_65	Q8NBL1	(POGLUT1)	Inverse variance weighted (fixed effects)	2	0.0210017	0.00713133	0.00322961	0.0358158
Body mass index	2950_57	P22692	(IGFBP4)	Wald ratio	1	-0.0953237	0.0323741	0.00323535	0.0358569
Type 2 diabetes mellitus	OID31045	Q9NPG4	(PCDH12)	Inverse variance weighted (fixed effects)	2	-0.0331489	0.0112649	0.0032539	0.0360032
Body mass index	3168_8	Q9UNA0	(ADAMTS5)	Inverse variance weighted (fixed effects)	2	-0.0138513	0.00470731	0.00325559	0.0360032
Body mass index	OID30696	P12821	(ACE)	Inverse variance weighted (fixed effects)	3	0.0156571	0.00532109	0.00325609	0.0360032
Systolic blood pressure	OID31194	Q8ND71	(GIMAP8)	Wald ratio	1	0.600273	0.204008	0.0032567	0.0360032
Type 2 diabetes mellitus	15388_24	P08637	(FCGR3A)	Inverse variance weighted (fixed effects)	5	0.0142647	0.00484986	0.00326879	0.0360114
Body mass index	OID30590	Q8NEU8	(APPL2)	Wald ratio	1	0.0387913	0.013189	0.00326968	0.0360114
Body mass index	19523_215	Q99497	(PARK7)	Wald ratio	1	-0.0443262	0.0150709	0.00326968	0.0360114
Body mass index	4413_3	P03973	(SLPI)	Wald ratio	1	0.0469043	0.0159475	0.00326968	0.0360114
Type 2 diabetes mellitus	8893_29	P09874	(PARP1)	Wald ratio	1	-0.222552	0.0756677	0.00326968	0.0360114
Type 2 diabetes mellitus	3438_10	O95633	(FSTL3)	Wald ratio	1	-0.15544	0.0528497	0.00326968	0.0360114
Systolic blood pressure	OID20866	Q9H3R2	(MUC13)	Inverse variance weighted (fixed effects)	2	0.303301	0.103131	0.00327218	0.0360164
Type 2 diabetes mellitus	6544_33	Q92832	(NELL1)	Inverse variance weighted (fixed effects)	3	0.0330939	0.0112555	0.0032796	0.0360756
Systolic blood pressure	OID30624	P50502	(ST13)	Wald ratio	1	-1.31895	0.448925	0.00330319	0.0363125
Body mass index	OID20962	Q06830	(PRDX1)	Wald ratio	1	0.0864917	0.029444	0.0033087	0.0363278
Body mass index	OID20930	Q9HD42	(CHMP1A)	Wald ratio	1	-0.0494217	0.0168244	0.0033087	0.0363278
Body mass index	14134_49	Q86SJ2	(AMIGO2)	Inverse variance weighted (fixed effects)	2	0.0517684	0.0176287	0.00331839	0.0364116
Ever smoking	OID20968	Q92765	(FRZB)	Inverse variance weighted (fixed effects)	2	0.0100976	0.00343946	0.00332687	0.0364819
Type 2 diabetes mellitus	17802_4	Q9NR45	(NANS)	Wald ratio	1	-0.12878	0.0439024	0.00335344	0.0367504
Systolic blood pressure	OID20083	P21246	(PTN)	Inverse variance weighted (fixed effects)	2	-0.436259	0.148855	0.00338122	0.0370319
Systolic blood pressure	OID21139	P08648	(ITGA5)	Wald ratio	1	1.4505	0.495055	0.00338986	0.0371035
Body mass index	5465_32	O60243	(HS6ST1)	Inverse variance weighted (fixed effects)	2	-0.0310376	0.0105941	0.00339278	0.0371125
Body mass index	4771_10	Q92484	(SMPDL3A)	Wald ratio	1	0.0271254	0.00926232	0.00340524	0.0372257
Body mass index	OID31490	Q68D85	(NCR3LG1)	Inverse variance weighted (fixed effects)	2	0.0182686	0.00624127	0.00342184	0.037384
Systolic blood pressure	OID20390	O14786	(NRP1)	Inverse variance weighted (fixed effects)	2	-0.243839	0.0833252	0.00342955	0.0374451
Systolic blood pressure	OID20651	O75077	(ADAM23)	Inverse variance weighted (fixed effects)	2	-0.224883	0.0768547	0.00343263	0.0374556
Body mass index	OID30619	Q96HD1	(CRELD1)	Inverse variance weighted (fixed effects)	4	0.013249	0.00452824	0.00343502	0.0374585
Type 2 diabetes mellitus	OID20721	P12532	(CKMT1B;CKMT1A)	Wald ratio	1	0.133718	0.0457157	0.00344456	0.0375393
Type 2 diabetes mellitus	19590_46	P35247	(SFTPD)	Inverse variance weighted (fixed effects)	5	0.0261509	0.00894177	0.0034492	0.0375667
Systolic blood pressure	OID30159	P22033	(MMUT)	Wald ratio	1	0.71119	0.243302	0.00346591	0.0377254
Body mass index	2813_11	O00253	(AGRP)	Inverse variance weighted (fixed effects)	2	0.0241934	0.00827727	0.00346814	0.0377265
Ever smoking	OID21445	P05089	(ARG1)	Inverse variance weighted (fixed effects)	2	-0.0234443	0.00802416	0.00348117	0.0378448
Type 2 diabetes mellitus	18917_53	P04746	(AMY2A)	Inverse variance weighted (fixed effects)	2	0.0261088	0.00894185	0.00350211	0.0380491
Type 2 diabetes mellitus	3710_49	P00747	(PLG)	Inverse variance weighted (fixed effects)	3	-0.0368702	0.0126285	0.0035047	0.0380538
Type 2 diabetes mellitus	OID20138	O60496	(DOK2)	Wald ratio	1	-0.174165	0.0596677	0.00351248	0.0380914
Type 2 diabetes mellitus	OID20242	P54760	(EPHB4)	Wald ratio	1	-0.0699631	0.0239689	0.00351248	0.0380914
Type 2 diabetes mellitus	OID20822	P49023	(PXN)	Inverse variance weighted (fixed effects)	3	-0.0341566	0.0117032	0.00351645	0.038111
Systolic blood pressure	OID20257	Q5VY43	(PEAR1)	Wald ratio	1	0.347553	0.119134	0.0035305	0.0382399
Type 2 diabetes mellitus	OID21160	Q99497	(PARK7)	Wald ratio	1	-0.0671237	0.0230139	0.00353794	0.0382969
Atrial fibrillation	8973_23	Q96PJ5	(FCRL4)	Inverse variance weighted (fixed effects)	4	0.0553763	0.0189894	0.00354359	0.0383346
Systolic blood pressure	OID20117	P08319	(ADH4)	Wald ratio	1	-0.555966	0.190705	0.00355321	0.0384151
Ever smoking	OID20882	Q9UPY6	(WASF3)	Inverse variance weighted (fixed effects)	2	0.0394574	0.013539	0.00356435	0.038512
Ever smoking	16616_137	P13929	(ENO3)	Inverse variance weighted (fixed effects)	3	0.0179543	0.0061628	0.0035759	0.0386132
Body mass index	5701_81	P05452	(CLEC3B)	Wald ratio	1	0.0330212	0.0113356	0.00357925	0.0386257
Systolic blood pressure	14203_3	P20073	(ANXA7)	Wald ratio	1	-1.4288	0.490576	0.00358564	0.0386474
Systolic blood pressure	18244_1	P20073	(ANXA7)	Wald ratio	1	-1.37067	0.470618	0.00358564	0.0386474
Body mass index	4924_32	P03956	(MMP1)	Inverse variance weighted (fixed effects)	2	0.013186	0.00452892	0.00359688	0.0387127
Type 2 diabetes mellitus	12386_11	Q9H4A4	(RNPEP)	Inverse variance weighted (fixed effects)	3	-0.0370376	0.0127217	0.00359848	0.0387127
Systolic blood pressure	OID30207	Q9H173	(SIL1)	Wald ratio	1	1.22286	0.42004	0.00359939	0.0387127
Body mass index	16296_43	O75473	(LGR5)	Wald ratio	1	-0.0937053	0.0321888	0.00360146	0.0387127
Systolic blood pressure	OID20367	Q9BXJ1	(C1QTNF1)	Wald ratio	1	-0.312219	0.107255	0.00360266	0.0387127
Ever smoking	6527_1	Q7L0X0	(TRIL)	Wald ratio	1	0.0546992	0.018797	0.00361429	0.038814
Body mass index	OID20412	P13501	(CCL5)	Wald ratio	1	0.0290452	0.0099843	0.00362481	0.0388798
Body mass index	OID30369	P02730	(SLC4A1)	Wald ratio	1	-0.0927731	0.0318908	0.00362481	0.0388798
Atrial fibrillation	OID31091	Q6UXV0	(GFRAL)	Inverse variance weighted (fixed effects)	4	-0.0649761	0.0223747	0.00368434	0.0394802
Systolic blood pressure	OID31423	Q86SQ7	(SDCCAG8)	Inverse variance weighted (fixed effects)	2	-0.327162	0.112664	0.00368566	0.0394802
Systolic blood pressure	12573_80	O75382	(TRIM3)	Wald ratio	1	0.671695	0.231322	0.0036875	0.0394802
Type 2 diabetes mellitus	11369_23	P11766	(ADH5)	Inverse variance weighted (fixed effects)	2	0.072476	0.0249678	0.00369872	0.0395764
Type 2 diabetes mellitus	3853_56	P40925	(MDH1)	Wald ratio	1	0.157616	0.0543046	0.00370269	0.0395948
Body mass index	6393_63	P14625	(HSP90B1)	Inverse variance weighted (fixed effects)	3	-0.0102836	0.0035463	0.00373381	0.0398829
Systolic blood pressure	OID20578	Q14773	(ICAM4)	Wald ratio	1	0.629397	0.217063	0.00373641	0.0398829
Systolic blood pressure	6550_4	Q14773	(ICAM4)	Wald ratio	1	0.677934	0.233803	0.00373641	0.0398829
Body mass index	3396_54	P00797	(REN)	Wald ratio	1	0.045542	0.0157152	0.00375599	0.0400677
Type 2 diabetes mellitus	OID21275	Q8TE58	(ADAMTS15)	Inverse variance weighted (fixed effects)	2	0.103124	0.0355876	0.00375842	0.0400694
Systolic blood pressure	OID21410	Q9C005	(DPY30)	Wald ratio	1	-1.34118	0.462865	0.00376077	0.0400702
Systolic blood pressure	11212_7	Q8NBS9	(TXNDC5)	Inverse variance weighted (fixed effects)	2	-0.755266	0.260783	0.00377779	0.0402273
Ever smoking	9212_22	Q9UBX1	(CTSF)	Wald ratio	1	-0.0314332	0.0108578	0.00379159	0.0403351
Body mass index	OID20906	Q86WV1	(SKAP1)	Wald ratio	1	-0.102056	0.0352558	0.00379477	0.0403351
Body mass index	OID21159	P28799	(GRN)	Wald ratio	1	-0.0219724	0.00759047	0.00379477	0.0403351
Type 2 diabetes mellitus	5763_67	Q8WTQ1	(DEFB104A)	Wald ratio	1	-0.195496	0.0675537	0.00380442	0.0404133
Type 2 diabetes mellitus	OID31413	Q9H6E4	(CCDC134)	Wald ratio	1	0.191718	0.0662949	0.0038293	0.0406505
Systolic blood pressure	5392_73	P25445	(FAS)	Inverse variance weighted (fixed effects)	2	-0.301546	0.104279	0.00383135	0.0406505
Systolic blood pressure	6572_10	Q86VH4	(LRRTM4)	Wald ratio	1	-1.47753	0.511236	0.00385107	0.040776
Ever smoking	OID20110	P40818	(USP8)	Wald ratio	1	0.0634956	0.0219708	0.00385242	0.040776
Ever smoking	OID20138	O60496	(DOK2)	Wald ratio	1	-0.0932106	0.0322528	0.00385242	0.040776
Ever smoking	OID20847	Q03393	(PTS)	Wald ratio	1	-0.0245351	0.00848965	0.00385242	0.040776
Atrial fibrillation	OID30576	Q9UGN4	(CD300A)	Inverse variance weighted (fixed effects)	2	0.0851144	0.0294538	0.00385541	0.0407833
Type 2 diabetes mellitus	4541_49	Q4KMG0	(CDON)	Inverse variance weighted (fixed effects)	3	-0.0273403	0.00946174	0.00385779	0.040784
Body mass index	OID21390	Q9Y336	(SIGLEC9)	Inverse variance weighted (fixed effects)	2	-0.0144282	0.00499379	0.00386194	0.0408034
Body mass index	OID20465	Q99748	(NRTN)	Wald ratio	1	0.102464	0.0354683	0.00386606	0.0408225
Body mass index	14006_36	Q14749	(GNMT)	Inverse variance weighted (fixed effects)	2	-0.0240588	0.00832878	0.00386921	0.0408314
Atrial fibrillation	OID20414	Q12805	(EFEMP1)	Wald ratio	1	-0.113605	0.0393419	0.00388143	0.0409359
Systolic blood pressure	7089_42	Q9BT88	(SYT11)	Wald ratio	1	-1.1767	0.4077	0.00389926	0.0410994
Type 2 diabetes mellitus	9321_400	P08949	(NMB)	Inverse variance weighted (fixed effects)	2	-0.0760796	0.0263618	0.00390196	0.0411032
Systolic blood pressure	OID30397	Q6UVK1	(CSPG4)	Wald ratio	1	-0.645238	0.223656	0.00391469	0.0412128
Systolic blood pressure	OID20157	P55285	(CDH6)	Inverse variance weighted (fixed effects)	3	-0.154968	0.0537343	0.00392711	0.0413069
Systolic blood pressure	OID20735	O00300	(TNFRSF11B)	Inverse variance weighted (fixed effects)	3	0.343391	0.119073	0.0039283	0.0413069
Body mass index	OID20049	P16860	(NPPB)	Wald ratio	1	0.0268127	0.00930238	0.00394717	0.0414312
Body mass index	OID30686	P02652	(APOA2)	Wald ratio	1	-0.0729799	0.0253195	0.00394717	0.0414312
Body mass index	16751_15	P16860	(NPPB)	Wald ratio	1	0.0542035	0.0188053	0.00394717	0.0414312
Type 2 diabetes mellitus	9580_5	Q13753	(LAMC2)	Inverse variance weighted (fixed effects)	3	0.030442	0.0105634	0.00395373	0.0414754
Body mass index	18397_5	P17516	(AKR1C4)	Inverse variance weighted (fixed effects)	3	-0.011123	0.00386042	0.00396059	0.0415227
Type 2 diabetes mellitus	16610_13	Q7Z4F1	(LRP10)	Inverse variance weighted (fixed effects)	2	-0.119716	0.0415586	0.00396843	0.0415802
Ever smoking	2617_56	P21860	(ERBB3)	Wald ratio	1	0.0540845	0.0187793	0.00397675	0.0416427
Systolic blood pressure	15533_97	P21757	(MSR1)	Inverse variance weighted (fixed effects)	3	0.288407	0.100179	0.00399045	0.0417613
Ever smoking	OID20951	Q8NFP4	(MDGA1)	Inverse variance weighted (fixed effects)	4	-0.00964561	0.00335175	0.00400484	0.0418775
Body mass index	4342_10	P05362	(ICAM1)	Inverse variance weighted (fixed effects)	4	0.00845358	0.00293765	0.00400629	0.0418775
Systolic blood pressure	OID20139	P21549	(AGXT)	Inverse variance weighted (fixed effects)	2	0.245101	0.0852224	0.0040273	0.0420722
Type 2 diabetes mellitus	19488_1	O75340	(PDCD6)	Inverse variance weighted (fixed effects)	2	0.103126	0.035861	0.00403134	0.0420895
Type 2 diabetes mellitus	OID20774	Q14118	(DAG1)	Wald ratio	1	-0.19358	0.0673321	0.00404027	0.0421578
Systolic blood pressure	OID21018	P01732	(CD8A)	Wald ratio	1	0.263523	0.0917081	0.00405959	0.0423343
Systolic blood pressure	6385_63	Q6PCB0	(VWA1)	Inverse variance weighted (fixed effects)	3	0.260844	0.0908167	0.00407625	0.042483
Systolic blood pressure	15462_28	P01732	(CD8A)	Inverse variance weighted (fixed effects)	2	0.241343	0.0840451	0.00408413	0.04254
Body mass index	15475_4	P55058	(PLTP)	Inverse variance weighted (fixed effects)	3	0.0113414	0.00395217	0.00410899	0.0427628
Body mass index	17156_72	O15075	(DCLK1)	Wald ratio	1	-0.0303588	0.0105796	0.00411037	0.0427628
Body mass index	OID20734	Q9Y6N7	(ROBO1)	Inverse variance weighted (fixed effects)	2	0.0264481	0.00922117	0.00412821	0.0429232
Type 2 diabetes mellitus	3420_21	Q8N1Q1	(CA13)	Inverse variance weighted (fixed effects)	2	0.0348229	0.012152	0.00416224	0.0431991
Systolic blood pressure	OID31069	Q16625	(OCLN)	Wald ratio	1	-0.702897	0.245303	0.00416453	0.0431991
Ever smoking	OID30525	O60238	(BNIP3L)	Wald ratio	1	-0.108633	0.0379171	0.00417009	0.0431991
Ever smoking	OID31043	O94830	(DDHD2)	Wald ratio	1	0.0526113	0.0183634	0.00417009	0.0431991
Type 2 diabetes mellitus	OID21467	P35318	(ADM)	Wald ratio	1	0.0665875	0.0232428	0.00417187	0.0431991
Type 2 diabetes mellitus	OID20337	P42785	(PRCP)	Wald ratio	1	0.169798	0.0592692	0.00417187	0.0431991
Type 2 diabetes mellitus	18387_7	P50502	(ST13)	Wald ratio	1	-0.20229	0.0706107	0.00417187	0.0431991
Body mass index	OID20867	Q9NRG1	(PRTFDC1)	Inverse variance weighted (fixed effects)	2	-0.0425845	0.0148699	0.00418599	0.0433161
Type 2 diabetes mellitus	17156_72	O15075	(DCLK1)	Wald ratio	1	-0.0579577	0.0202392	0.00418809	0.0433161
Atrial fibrillation	9359_9	Q6UY11	(DLK2)	Wald ratio	1	0.13474	0.0470779	0.00420885	0.0435054
Type 2 diabetes mellitus	15308_108	Q2TAL6	(VWC2)	Inverse variance weighted (fixed effects)	3	-0.0357998	0.0125136	0.00422471	0.0436438
Systolic blood pressure	7981_230	Q96L58	(B3GALT6)	Wald ratio	1	1.42411	0.497872	0.00423108	0.0436768
Systolic blood pressure	OID20861	P39905	(GDNF)	Inverse variance weighted (fixed effects)	2	-0.285992	0.099988	0.00423285	0.0436768
Ever smoking	OID21356	O60825	(PFKFB2)	Wald ratio	1	0.0303688	0.0106185	0.00423641	0.043688
Systolic blood pressure	OID31510	Q9UMS0	(NFU1)	Wald ratio	1	-0.584107	0.204255	0.0042404	0.0436997
Body mass index	7218_87	P14415	(ATP1B2)	Inverse variance weighted (fixed effects)	2	-0.0155963	0.00545414	0.00424249	0.0436997
Systolic blood pressure	6574_11	O60667	(FAIM3)	Wald ratio	1	0.717528	0.250946	0.00424582	0.0437084
Body mass index	7096_30	Q96DB5	(RMDN1)	Inverse variance weighted (fixed effects)	3	-0.0168036	0.00587995	0.00426617	0.0438923
Atrial fibrillation	8900_28	Q92859	(NEO1)	Wald ratio	1	0.128881	0.0451084	0.00427473	0.0439292
Atrial fibrillation	6448_36	Q99985	(SEMA3C)	Wald ratio	1	-0.206767	0.0723684	0.00427473	0.0439292
Systolic blood pressure	OID21264	Q9NX58	(LYAR)	Wald ratio	1	1.34381	0.470516	0.00428973	0.0440577
Atrial fibrillation	15640_54	Q01995	(TAGLN)	Inverse variance weighted (fixed effects)	2	-0.296399	0.103818	0.00430405	0.0441359
Body mass index	5462_62	O75636	(FCN3)	Inverse variance weighted (fixed effects)	3	-0.0138362	0.00484643	0.0043046	0.0441359
Systolic blood pressure	13534_20	P54296	(MYOM2)	Wald ratio	1	1.08452	0.379893	0.00430638	0.0441359
Systolic blood pressure	OID31026	Q08378	(GOLGA3)	Wald ratio	1	0.715211	0.250535	0.00430735	0.0441359
Systolic blood pressure	OID20163	O75340	(PDCD6)	Inverse variance weighted (fixed effects)	3	-0.0903568	0.0316939	0.00435925	0.0446419
Systolic blood pressure	13983_27	Q08257	(CRYZ)	Inverse variance weighted (fixed effects)	3	-0.197547	0.0693027	0.0043652	0.0446769
Body mass index	OID20384	Q15113	(PCOLCE)	Wald ratio	1	-0.0331882	0.011645	0.00437192	0.0447198
Systolic blood pressure	OID30706	P02765	(AHSG)	Inverse variance weighted (fixed effects)	3	-0.195177	0.0685399	0.00440437	0.0450256
Systolic blood pressure	OID20223	Q6WN34	(CHRDL2)	Inverse variance weighted (fixed effects)	2	0.224356	0.0788263	0.00442434	0.0452036
Ever smoking	OID20475	O43597	(SPRY2)	Wald ratio	1	0.0694101	0.0243972	0.00444114	0.045349
Systolic blood pressure	OID31042	Q8IWQ3	(BRSK2)	Inverse variance weighted (fixed effects)	3	-0.202179	0.0711157	0.00446964	0.0456136
Body mass index	8842_16	Q8IYS0	(GRAMD1C)	Inverse variance weighted (fixed effects)	2	0.0158077	0.00556102	0.00447478	0.0456308
Body mass index	19617_5	Q14914	(PTGR1)	Inverse variance weighted (fixed effects)	3	0.0128672	0.00452692	0.00447777	0.0456308
Body mass index	OID31054	P61764	(STXBP1)	Wald ratio	1	0.0998824	0.0351438	0.00448167	0.0456308
Body mass index	4220_39	P16591	(FER)	Wald ratio	1	-0.0708661	0.0249344	0.00448167	0.0456308
Body mass index	15602_43	P08887	(IL6R)	Inverse variance weighted (fixed effects)	4	0.0126087	0.0044374	0.0044906	0.0456954
Type 2 diabetes mellitus	15584_9	P36980	(CFHR2)	Inverse variance weighted (fixed effects)	2	-0.0288365	0.0101531	0.004509	0.0458562
Type 2 diabetes mellitus	13931_22	O00233	(PSMD9)	Wald ratio	1	0.0895141	0.0315431	0.00454203	0.0461655
Body mass index	13133_73	Q8N2S1	(LTBP4)	Wald ratio	1	-0.0957238	0.0337387	0.00455098	0.0462299
Ever smoking	OID20713	Q7KYR7	(BTN2A1)	Inverse variance weighted (fixed effects)	2	-0.0200231	0.00705959	0.00456405	0.046336
Atrial fibrillation	OID31510	Q9UMS0	(NFU1)	Wald ratio	1	-0.193585	0.0682881	0.00458513	0.0465233
Ever smoking	OID30231	Q96C92	(ENTR1)	Inverse variance weighted (fixed effects)	2	0.0163105	0.00575622	0.0046034	0.0466818
Systolic blood pressure	OID21002	O15496	(PLA2G10)	Inverse variance weighted (fixed effects)	2	0.654245	0.230966	0.00461641	0.0467551
Systolic blood pressure	OID20634	O94856	(NFASC)	Inverse variance weighted (fixed effects)	3	-0.167777	0.0592309	0.00461718	0.0467551
Systolic blood pressure	6207_10	P07602	(PSAP)	Inverse variance weighted (fixed effects)	2	0.221945	0.0783566	0.00461857	0.0467551
Body mass index	3518_54	Q96IY4	(CPB2)	Inverse variance weighted (fixed effects)	3	-0.012585	0.00444423	0.00462924	0.0468362
Systolic blood pressure	6455_52	Q86UW8	(HAPLN4)	Wald ratio	1	0.820444	0.289778	0.00463609	0.0468787
Body mass index	6367_66	Q06828	(FMOD)	Inverse variance weighted (fixed effects)	2	-0.0280747	0.00991656	0.00463891	0.0468804
Systolic blood pressure	18295_102	Q9UBQ7	(GRHPR)	Inverse variance weighted (fixed effects)	2	-0.274654	0.097024	0.00464337	0.0468986
Ever smoking	OID30262	O60476	(MAN1A2)	Wald ratio	1	-0.0199374	0.00704501	0.0046548	0.0469871
Atrial fibrillation	OID20378	P08571	(CD14)	Wald ratio	1	-0.0775022	0.0273904	0.00466142	0.047027
Atrial fibrillation	8916_32	Q13586	(STIM1)	Wald ratio	1	-0.243954	0.086225	0.00466546	0.0470409
Ever smoking	OID21032	Q8NBJ7	(SUMF2)	Inverse variance weighted (fixed effects)	2	0.00955777	0.00337904	0.00467598	0.0471201
Ever smoking	13388_57	P29120	(PCSK1)	Inverse variance weighted (fixed effects)	2	-0.0125112	0.00442491	0.00469196	0.0472541
Systolic blood pressure	OID20159	P16112	(ACAN)	Wald ratio	1	0.644119	0.227862	0.00470161	0.0472953
Ever smoking	15535_3	Q9BQR3	(PRSS27)	Wald ratio	1	-0.0275862	0.00975927	0.00470353	0.0472953
Systolic blood pressure	OID31324	Q96AT9	(RPE)	Wald ratio	1	-1.20191	0.425237	0.00470676	0.0472953
Systolic blood pressure	12646_2	Q96AT9	(RPE)	Wald ratio	1	-0.903567	0.319683	0.00470676	0.0472953
Body mass index	OID31145	Q9NR46	(SH3GLB2)	Inverse variance weighted (fixed effects)	2	0.019381	0.00685885	0.00471787	0.0473204
Type 2 diabetes mellitus	OID21074	Q15818	(NPTX1)	Inverse variance weighted (fixed effects)	3	-0.0299733	0.0106076	0.00471872	0.0473204
Atrial fibrillation	OID31525	O15182	(CETN3)	Wald ratio	1	0.15789	0.0558786	0.00471949	0.0473204
Systolic blood pressure	OID20942	Q15814	(TBCC)	Wald ratio	1	0.513531	0.181746	0.00471998	0.0473204
Ever smoking	17748_21	Q53FA7	(TP53I3)	Inverse variance weighted (fixed effects)	3	-0.0105779	0.00374431	0.00472735	0.0473208
Ever smoking	5734_13	Q96NY8	(PVRL4)	Wald ratio	1	0.0720663	0.0255102	0.00472806	0.0473208
Type 2 diabetes mellitus	OID30153	P0C7L1	(SPINK8)	Wald ratio	1	0.0321865	0.0113934	0.00472806	0.0473208
Systolic blood pressure	17333_20	P11310	(ACADM)	Wald ratio	1	-0.326829	0.115743	0.00474647	0.0474041
Body mass index	6470_19	P23142	(FBLN1)	Inverse variance weighted (fixed effects)	2	0.0337138	0.0119401	0.00474911	0.0474041
Body mass index	OID20918	O00559	(EBAG9)	Wald ratio	1	0.0700261	0.0248009	0.00474981	0.0474041
Body mass index	17350_13	Q9UQN3	(CHMP2B)	Wald ratio	1	0.0198429	0.0070277	0.00474981	0.0474041
Body mass index	5763_67	Q8WTQ1	(DEFB104A)	Wald ratio	1	-0.09826	0.0348004	0.00474981	0.0474041
Systolic blood pressure	OID20414	Q12805	(EFEMP1)	Wald ratio	1	0.353193	0.125098	0.00475289	0.047408
Systolic blood pressure	OID30728	Q9Y5Y7	(LYVE1)	Inverse variance weighted (fixed effects)	2	0.445757	0.15795	0.0047705	0.0475568
Ever smoking	OID20654	P02745	(C1QA)	Inverse variance weighted (fixed effects)	2	-0.0112851	0.00399954	0.00477852	0.0475836
Systolic blood pressure	2982_82	P56470	(LGALS4)	Wald ratio	1	-1.2758	0.452158	0.00477882	0.0475836
Type 2 diabetes mellitus	6364_7	Q9BX59	(TAPBPL)	Inverse variance weighted (fixed effects)	4	-0.0242878	0.0086084	0.00478127	0.0475836
Systolic blood pressure	6086_15	Q6WN34	(CHRDL2)	Inverse variance weighted (fixed effects)	2	0.243521	0.0863402	0.0047952	0.0476954
Type 2 diabetes mellitus	OID30736	Q16610	(ECM1)	Inverse variance weighted (fixed effects)	3	-0.0298463	0.0105835	0.00480117	0.0477129
Ever smoking	18930_28	O94813	(SLIT2)	Wald ratio	1	0.0544928	0.0193237	0.00480236	0.0477129
Type 2 diabetes mellitus	19631_13	P01042	(KNG1)	Wald ratio	1	0.0439786	0.0156186	0.00486575	0.0482883
Atrial fibrillation	2982_82	P56470	(LGALS4)	Wald ratio	1	-0.401501	0.142589	0.00486575	0.0482883
Systolic blood pressure	14208_3	Q96R05	(RBP7)	Wald ratio	1	0.64556	0.229344	0.00488053	0.0484078
Type 2 diabetes mellitus	5430_66	P78324	(SIRPA)	Inverse variance weighted (fixed effects)	5	-0.0220162	0.00782263	0.0048865	0.0484397
Systolic blood pressure	8841_65	Q8IUL8	(CILP2)	Wald ratio	1	0.800176	0.284331	0.00488925	0.0484398
Type 2 diabetes mellitus	OID20648	P14317	(HCLS1)	Wald ratio	1	0.12786	0.0454378	0.00489363	0.0484416
Systolic blood pressure	6969_14	Q8TCV5	(WFDC5)	Wald ratio	1	1.31795	0.468376	0.00489492	0.0484416
Body mass index	OID21238	P30260	(CDC27)	Wald ratio	1	0.0661594	0.0235234	0.0049158	0.0486118
Body mass index	OID21514	P09958	(FURIN)	Inverse variance weighted (fixed effects)	2	-0.0248545	0.00883753	0.00491763	0.0486118
Systolic blood pressure	OID20204	Q9BQB4	(SOST)	Wald ratio	1	-1.14484	0.407235	0.00493502	0.0487552
Systolic blood pressure	15343_337	P01042	(KNG1)	Inverse variance weighted (fixed effects)	3	-0.180419	0.0641834	0.00493893	0.0487552
Systolic blood pressure	18408_26	P18085	(ARF4)	Inverse variance weighted (fixed effects)	2	0.749778	0.26674	0.00494042	0.0487552
Type 2 diabetes mellitus	16304_6	Q9BXB1	(LGR4)	Inverse variance weighted (fixed effects)	2	0.0969189	0.0344845	0.00494632	0.0487862
Ever smoking	OID21416	P06756	(ITGAV)	Inverse variance weighted (fixed effects)	2	-0.0334712	0.0119121	0.00495633	0.0488539
Type 2 diabetes mellitus	OID20063	Q9NRV9	(HEBP1)	Wald ratio	1	-0.0922411	0.0328316	0.00496148	0.0488539
Body mass index	OID30616	O75347	(TBCA)	Wald ratio	1	0.0421679	0.0150089	0.00496148	0.0488539
Atrial fibrillation	7179_69	O94856	(NFASC)	Inverse variance weighted (fixed effects)	3	0.0591247	0.0210489	0.00497079	0.0489182
Systolic blood pressure	OID20357	Q12794	(HYAL1)	Wald ratio	1	0.258875	0.0921822	0.00498037	0.0489852
Systolic blood pressure	17766_5	P14598	(NCF1)	Inverse variance weighted (fixed effects)	2	0.255871	0.0911325	0.0049899	0.0490516
Ever smoking	12560_9	Q8TCD5	(NT5C)	Inverse variance weighted (fixed effects)	2	0.0107544	0.00383112	0.00499866	0.0491104
Type 2 diabetes mellitus	18831_6	Q96JA1	(LRIG1)	Inverse variance weighted (fixed effects)	3	0.0294891	0.0105078	0.00500971	0.0491915
Body mass index	13666_222	Q9NS85	(CA10)	Inverse variance weighted (fixed effects)	2	0.0213238	0.00759887	0.00501323	0.0491988
Type 2 diabetes mellitus	4374_45	Q99988	(GDF15)	Inverse variance weighted (fixed effects)	3	0.0291651	0.0103942	0.00501781	0.0492163
Ever smoking	5867_60	P05089	(ARG1)	Wald ratio	1	-0.0503139	0.0179372	0.00503166	0.0493248
Atrial fibrillation	OID30568	P49757	(NUMB)	Inverse variance weighted (fixed effects)	2	-0.227465	0.0811119	0.00504203	0.049399
Systolic blood pressure	12558_3	Q8TF42	(UBASH3B)	Wald ratio	1	0.590226	0.210526	0.005054	0.0494755
Type 2 diabetes mellitus	9409_11	Q15661	(TPSAB1)	Inverse variance weighted (fixed effects)	4	-0.0179432	0.00640033	0.00505544	0.0494755
Body mass index	5644_60	P34096	(RNASE4)	Inverse variance weighted (fixed effects)	3	0.0156523	0.00558496	0.00506966	0.0495872
Atrial fibrillation	5631_83	P12872	(MLN)	Inverse variance weighted (fixed effects)	2	-0.22057	0.0787361	0.00508849	0.0497438
Systolic blood pressure	5834_18	P15248	(IL9)	Wald ratio	1	-0.870327	0.310748	0.00509837	0.0498128
Systolic blood pressure	5029_3	Q12884	(FAP)	Wald ratio	1	0.496342	0.177256	0.00510797	0.0498187
Type 2 diabetes mellitus	OID20725	Q99983	(OMD)	Wald ratio	1	-0.161717	0.0577562	0.00511026	0.0498187
Type 2 diabetes mellitus	16809_1	O00746	(NME4)	Wald ratio	1	0.0689231	0.0246154	0.00511026	0.0498187
Ever smoking	OID20913	Q9HAN9	(NMNAT1)	Wald ratio	1	0.0465292	0.0166176	0.00511026	0.0498187
Ever smoking	OID31072	Q6PKH6	(DHRS4L2)	Inverse variance weighted (fixed effects)	2	0.0159258	0.00569221	0.0051448	0.0501278
Systolic blood pressure	OID30529	Q99584	(S100A13)	Inverse variance weighted (fixed effects)	2	0.374587	0.133926	0.00515836	0.0502321
Atrial fibrillation	OID30714	P06396	(GSN)	Inverse variance weighted (fixed effects)	2	0.182861	0.0653984	0.00517214	0.0503385
Type 2 diabetes mellitus	2579_17	P14780	(MMP9)	Wald ratio	1	0.145821	0.0521636	0.00518268	0.0504133
Type 2 diabetes mellitus	5443_62	P01160	(NPPA)	Wald ratio	1	-0.166922	0.0597243	0.00519203	0.0504765
Systolic blood pressure	4867_15	P15692	(VEGFA)	Inverse variance weighted (fixed effects)	4	-0.156673	0.0560757	0.00520685	0.0505927
Systolic blood pressure	5601_2	Q96PD5	(PGLYRP2)	Inverse variance weighted (fixed effects)	3	0.245844	0.0880233	0.00522315	0.0507232
Systolic blood pressure	OID21421	Q6PCB0	(VWA1)	Wald ratio	1	0.236572	0.0847324	0.00523846	0.0508222
Body mass index	OID21247	P14136	(GFAP)	Inverse variance weighted (fixed effects)	2	0.0520897	0.0186571	0.00523911	0.0508222
Ever smoking	3220_40	P07949	(RET)	Inverse variance weighted (fixed effects)	2	-0.0150563	0.00539432	0.00525218	0.0508617
Ever smoking	OID21420	P20472	(PVALB)	Inverse variance weighted (fixed effects)	3	0.00918099	0.00328941	0.00525339	0.0508617
Atrial fibrillation	OID20641	P36959	(GMPR)	Inverse variance weighted (fixed effects)	2	-0.0838369	0.0300377	0.00525363	0.0508617
Type 2 diabetes mellitus	OID30593	Q9HCU4	(CELSR2)	Inverse variance weighted (fixed effects)	2	0.0305331	0.0109399	0.0052547	0.0508617
Body mass index	OID20658	O00253	(AGRP)	Wald ratio	1	0.087256	0.0312732	0.00526879	0.0509702
Type 2 diabetes mellitus	OID20698	P01133	(EGF)	Wald ratio	1	0.0791695	0.0283815	0.00527938	0.0510446
Ever smoking	OID20527	Q8N608	(DPP10)	Inverse variance weighted (fixed effects)	3	-0.0182063	0.00653368	0.00532767	0.0514834
Body mass index	8229_1	Q4G148	(GXYLT1)	Inverse variance weighted (fixed effects)	3	0.0172598	0.00619565	0.00533975	0.0515556
Atrial fibrillation	OID20933	O60609	(GFRA3)	Wald ratio	1	-0.297384	0.106753	0.00534099	0.0515556
Ever smoking	2890_59	Q9NRJ3	(CCL28)	Wald ratio	1	-0.101089	0.0362976	0.00535277	0.0516411
Ever smoking	OID30086	Q96HD9	(ACY3)	Inverse variance weighted (fixed effects)	2	-0.0183819	0.00660125	0.00535916	0.0516745
Type 2 diabetes mellitus	4155_3	P24821	(TNC)	Inverse variance weighted (fixed effects)	3	-0.0239553	0.00860357	0.00536354	0.0516884
Type 2 diabetes mellitus	OID30770	P04196	(HRG)	Inverse variance weighted (fixed effects)	3	0.0267129	0.00959742	0.00538025	0.0518125
Atrial fibrillation	OID20622	Q6UXB2	(CXCL17)	Wald ratio	1	0.337503	0.121264	0.00538228	0.0518125
Type 2 diabetes mellitus	OID21048	Q96GP6	(SCARF2)	Inverse variance weighted (fixed effects)	2	-0.0409808	0.0147329	0.00540937	0.0520449
Type 2 diabetes mellitus	OID20763	Q16651	(PRSS8)	Wald ratio	1	0.0991891	0.0356733	0.00542773	0.0521647
Type 2 diabetes mellitus	10772_21	Q8N6G5	(CSGALNACT2)	Wald ratio	1	0.0993031	0.0357143	0.00542773	0.0521647
Body mass index	OID20224	Q01973	(ROR1)	Inverse variance weighted (fixed effects)	2	-0.0177285	0.00637808	0.00544263	0.0522623
Systolic blood pressure	OID30399	O75339	(CILP)	Wald ratio	1	-0.244053	0.0878039	0.0054438	0.0522623
Atrial fibrillation	OID30987	Q9HCY8	(S100A14)	Wald ratio	1	-0.122293	0.0440028	0.00544895	0.0522791
Atrial fibrillation	OID21332	O14828	(SCAMP3)	Wald ratio	1	-0.281197	0.101184	0.00545148	0.0522791
Atrial fibrillation	OID21514	P09958	(FURIN)	Inverse variance weighted (fixed effects)	2	0.111359	0.0400778	0.00546007	0.052317
Systolic blood pressure	OID20379	P16109	(SELP)	Inverse variance weighted (fixed effects)	2	-0.263309	0.0947818	0.00546858	0.052317
Atrial fibrillation	OID20411	P05362	(ICAM1)	Inverse variance weighted (fixed effects)	3	-0.0509819	0.0183519	0.00546911	0.052317
Systolic blood pressure	9297_12	Q7Z7M8	(B3GNT8)	Inverse variance weighted (fixed effects)	2	-0.152043	0.0547321	0.00547024	0.052317
Body mass index	16915_153	Q9H3S1	(SEMA4A)	Wald ratio	1	0.029994	0.0107978	0.0054732	0.052317
Body mass index	2944_66	P41271	(NBL1)	Wald ratio	1	0.093633	0.0337079	0.0054732	0.052317
Systolic blood pressure	OID31045	Q9NPG4	(PCDH12)	Inverse variance weighted (fixed effects)	2	-0.215611	0.0776324	0.00548064	0.0523597
Type 2 diabetes mellitus	OID20157	P55285	(CDH6)	Inverse variance weighted (fixed effects)	3	-0.0235172	0.00847103	0.00550009	0.0525171
Type 2 diabetes mellitus	6451_64	Q9BXN1	(ASPN)	Wald ratio	1	0.0282947	0.0101963	0.00552017	0.0526803
Type 2 diabetes mellitus	OID20177	Q9Y5K6	(CD2AP)	Inverse variance weighted (fixed effects)	2	-0.0404557	0.014584	0.00553744	0.0528166
Ever smoking	OID21421	Q6PCB0	(VWA1)	Inverse variance weighted (fixed effects)	2	0.0110972	0.0040021	0.00555677	0.0529723
Systolic blood pressure	6605_17	P35858	(IGFALS)	Inverse variance weighted (fixed effects)	2	-0.474276	0.171121	0.00557847	0.0531505
Atrial fibrillation	OID21406	P47929	(LGALS7B;LGALS7)	Inverse variance weighted (fixed effects)	2	0.0936087	0.0337804	0.00558673	0.0531857
Systolic blood pressure	OID20330	Q12884	(FAP)	Wald ratio	1	0.35582	0.128408	0.00558819	0.0531857
Ever smoking	OID20648	P14317	(HCLS1)	Wald ratio	1	0.0585408	0.0211339	0.00560563	0.0532942
Ever smoking	OID20862	O94813	(SLIT2)	Wald ratio	1	0.0902587	0.0325844	0.00560563	0.0532942
Systolic blood pressure	8250_2	Q12913	(PTPRJ)	Wald ratio	1	-1.15933	0.418706	0.00562578	0.053457
Ever smoking	4961_17	P07355	(ANXA2)	Inverse variance weighted (fixed effects)	4	-0.00855091	0.00308955	0.00564552	0.0536157
Systolic blood pressure	OID31139	Q01432	(AMPD3)	Inverse variance weighted (fixed effects)	2	-0.353635	0.127855	0.00567647	0.0538807
Body mass index	OID30374	Q9NRR1	(CYTL1)	Inverse variance weighted (fixed effects)	3	-0.00972261	0.00351541	0.00567989	0.0538842
Systolic blood pressure	9837_60	P15559	(NQO1)	Inverse variance weighted (fixed effects)	2	0.113805	0.0411579	0.005691	0.0539437
Ever smoking	16803_4	P22676	(CALB2)	Wald ratio	1	0.106551	0.0385356	0.00569228	0.0539437
Type 2 diabetes mellitus	15686_49	P55103	(INHBC)	Inverse variance weighted (fixed effects)	3	0.0133756	0.00483996	0.0057173	0.0541329
Type 2 diabetes mellitus	OID30769	P02647	(APOA1)	Wald ratio	1	0.165122	0.0597584	0.00572451	0.0541329
Atrial fibrillation	10940_25	Q86TD4	(SRL)	Wald ratio	1	0.194085	0.0702403	0.00572451	0.0541329
Type 2 diabetes mellitus	OID20061	Q16619	(CTF1)	Wald ratio	1	-0.195778	0.0708531	0.00572451	0.0541329
Systolic blood pressure	OID21473	Q8NCC3	(PLA2G15)	Inverse variance weighted (fixed effects)	2	0.287062	0.103905	0.00573199	0.0541582
Ever smoking	OID21270	P51580	(TPMT)	Inverse variance weighted (fixed effects)	2	-0.0136636	0.00494583	0.00573331	0.0541582
Systolic blood pressure	OID31526	Q96R05	(RBP7)	Wald ratio	1	0.265321	0.0960646	0.00574652	0.0542249
Type 2 diabetes mellitus	OID20893	Q92851	(CASP10)	Wald ratio	1	0.0636922	0.023061	0.00574652	0.0542249
Type 2 diabetes mellitus	OID21169	Q6PGN9	(PSRC1)	Inverse variance weighted (fixed effects)	2	0.052368	0.0189629	0.00575168	0.0542447
Body mass index	OID21185	P43629	(KIR3DL1)	Inverse variance weighted (fixed effects)	3	-0.010314	0.00373502	0.00575511	0.054248
Type 2 diabetes mellitus	OID30259	Q92835	(INPP5D)	Wald ratio	1	0.06541	0.0236993	0.00578014	0.0544548
Type 2 diabetes mellitus	14114_18	Q8IYJ0	(PIANP)	Inverse variance weighted (fixed effects)	2	0.0880371	0.0319046	0.00579107	0.0545287
Ever smoking	5744_12	Q9BUN1	(MENT)	Inverse variance weighted (fixed effects)	3	-0.0264979	0.00960434	0.00579881	0.0545725
Systolic blood pressure	OID30691	O43493	(TGOLN2)	Inverse variance weighted (fixed effects)	3	-0.138468	0.0502071	0.0058168	0.0547126
Atrial fibrillation	OID30650	O60279	(SUSD5)	Inverse variance weighted (fixed effects)	3	0.0649698	0.0235661	0.00583501	0.0548223
Atrial fibrillation	OID21495	Q96J42	(TXNDC15)	Inverse variance weighted (fixed effects)	3	-0.0511846	0.0185668	0.00583722	0.0548223
Type 2 diabetes mellitus	OID20703	Q9BY76	(ANGPTL4)	Wald ratio	1	-0.0364411	0.0132188	0.00583778	0.0548223
Atrial fibrillation	5238_26	Q9UNP9	(PPIE)	Wald ratio	1	0.0748607	0.0271588	0.00584396	0.0548512
Systolic blood pressure	3583_54	P15289	(ARSA)	Wald ratio	1	0.853345	0.309605	0.00584714	0.0548519
Systolic blood pressure	19488_1	O75340	(PDCD6)	Wald ratio	1	-0.954586	0.346394	0.00585516	0.054898
Type 2 diabetes mellitus	OID30103	Q10587	(TEF)	Wald ratio	1	0.146816	0.0532801	0.00585926	0.0549072
Type 2 diabetes mellitus	18338_26	O75874	(IDH1)	Inverse variance weighted (fixed effects)	2	-0.0379018	0.0137631	0.0058895	0.0551613
Atrial fibrillation	17828_3	Q9HCY8	(S100A14)	Wald ratio	1	-0.239008	0.0868095	0.00590074	0.0552373
Type 2 diabetes mellitus	18173_11	O95154	(AKR7A3)	Inverse variance weighted (fixed effects)	3	0.0417691	0.0151742	0.00591161	0.0553098
Body mass index	4964_67	Q9NZ08	(ERAP1)	Inverse variance weighted (fixed effects)	3	-0.0108513	0.00394353	0.00592931	0.0554212
Systolic blood pressure	6470_19	P23142	(FBLN1)	Inverse variance weighted (fixed effects)	2	-0.415569	0.151027	0.00593011	0.0554212
Systolic blood pressure	3045_72	P21246	(PTN)	Inverse variance weighted (fixed effects)	2	-0.348834	0.126781	0.00593294	0.0554212
Systolic blood pressure	OID20278	Q07507	(DPT)	Inverse variance weighted (fixed effects)	2	0.201354	0.0732077	0.00595143	0.0555645
Ever smoking	4929_55	P04278	(SHBG)	Inverse variance weighted (fixed effects)	2	0.031198	0.0113437	0.00595513	0.0555697
Ever smoking	10075_75	Q9BR61	(ACBD6)	Wald ratio	1	-0.0775194	0.0281889	0.00595953	0.0555813
Body mass index	OID20230	P04792	(HSPB1)	Inverse variance weighted (fixed effects)	2	0.0149684	0.00544578	0.0059847	0.0557867
Atrial fibrillation	OID31397	Q16891	(IMMT)	Wald ratio	1	0.178737	0.0650742	0.00602043	0.0560901
Type 2 diabetes mellitus	OID21259	P55789	(GFER)	Wald ratio	1	0.152642	0.0555864	0.00603209	0.0561691
Systolic blood pressure	14708_59	P07360	(C8G)	Inverse variance weighted (fixed effects)	2	0.184063	0.0670332	0.00603561	0.0561723
Type 2 diabetes mellitus	3194_36	Q9HCN6	(GP6)	Wald ratio	1	0.0370566	0.0134992	0.00604928	0.0562539
Body mass index	7779_86	Q9NPF2	(CHST11)	Inverse variance weighted (fixed effects)	2	0.0173644	0.00632578	0.00605077	0.0562539
Systolic blood pressure	13943_38	Q9C005	(DPY30)	Wald ratio	1	-1.0472	0.381514	0.00605394	0.0562539
Ever smoking	11102_22	Q9BYZ8	(REG4)	Inverse variance weighted (fixed effects)	3	0.0335552	0.0122275	0.00606519	0.0563017
Type 2 diabetes mellitus	OID20378	P08571	(CD14)	Wald ratio	1	0.036728	0.0133839	0.00606611	0.0563017
Systolic blood pressure	OID31378	Q13287	(NMI)	Inverse variance weighted (fixed effects)	2	-0.186875	0.0681055	0.00607129	0.0563017
Type 2 diabetes mellitus	12859_33	O75521	(ECI2)	Inverse variance weighted (fixed effects)	3	0.0312621	0.0113934	0.00607184	0.0563017
Type 2 diabetes mellitus	9883_29	Q04760	(GLO1)	Inverse variance weighted (fixed effects)	2	0.0899825	0.0328019	0.00608418	0.0563864
Body mass index	OID21388	P01303	(NPY)	Inverse variance weighted (fixed effects)	2	0.0304713	0.0111108	0.00609737	0.0564791
Atrial fibrillation	OID30965	Q7L0J3	(SV2A)	Wald ratio	1	-0.132389	0.048295	0.00612043	0.0566629
Systolic blood pressure	OID30233	P01225	(FSHB)	Wald ratio	1	0.655086	0.239018	0.00613009	0.0567226
Ever smoking	OID21142	Q969Z4	(RELT)	Inverse variance weighted (fixed effects)	3	0.0111364	0.00406353	0.00613335	0.0567231
Ever smoking	16914_104	P08571	(CD14)	Inverse variance weighted (fixed effects)	2	0.0210593	0.00768884	0.0061636	0.056973
Systolic blood pressure	15535_3	Q9BQR3	(PRSS27)	Wald ratio	1	-0.448926	0.163956	0.00617962	0.0570404
Systolic blood pressure	OID20212	Q9BQR3	(PRSS27)	Wald ratio	1	-0.357036	0.130396	0.00617962	0.0570404
Type 2 diabetes mellitus	OID21177	P49788	(RARRES1)	Inverse variance weighted (fixed effects)	3	0.0287093	0.0104873	0.00619016	0.0570404
Systolic blood pressure	OID30196	Q9UBV2	(SEL1L)	Wald ratio	1	0.224312	0.081945	0.00619356	0.0570404
Body mass index	OID30236	Q9H7C9	(AAMDC)	Inverse variance weighted (fixed effects)	2	-0.0132991	0.00485861	0.00619619	0.0570404
Type 2 diabetes mellitus	OID30384	P32971	(TNFSF8)	Wald ratio	1	-0.0440489	0.0160948	0.00620321	0.0570404
Body mass index	OID30744	P01031	(C5)	Wald ratio	1	-0.0363672	0.013288	0.00620321	0.0570404
Body mass index	11219_95	Q8TAT2	(FGFBP3)	Wald ratio	1	-0.0178449	0.00652025	0.00620321	0.0570404
Body mass index	19113_66	Q9UJC5	(SH3BGRL2)	Wald ratio	1	0.0510304	0.0186457	0.00620321	0.0570404
Body mass index	4911_49	P09211	(GSTP1)	Wald ratio	1	-0.0412044	0.0150555	0.00620321	0.0570404
Body mass index	OID31510	Q9UMS0	(NFU1)	Wald ratio	1	-0.0442044	0.0161575	0.00622196	0.057183
Systolic blood pressure	OID31277	P11310	(ACADM)	Wald ratio	1	-0.500701	0.183097	0.00624532	0.0573679
Atrial fibrillation	9869_28	P19838	(NFKB1)	Wald ratio	1	0.328767	0.120244	0.00625364	0.0574144
Type 2 diabetes mellitus	OID20252	P04054	(PLA2G1B)	Wald ratio	1	-0.179754	0.0657636	0.00626968	0.0575319
Type 2 diabetes mellitus	9599_6	Q8IYJ0	(PIANP)	Inverse variance weighted (fixed effects)	2	0.0787835	0.0288388	0.00629793	0.057761
Systolic blood pressure	13545_97	Q8N9N8	(EIF1AD)	Wald ratio	1	0.34175	0.125139	0.00631493	0.0578868
Body mass index	OID21018	P01732	(CD8A)	Wald ratio	1	-0.0196123	0.00718196	0.00631867	0.0578911
Ever smoking	OID20875	Q9Y2W6	(TDRKH)	Wald ratio	1	-0.0174973	0.00640925	0.00633343	0.0579962
Type 2 diabetes mellitus	9275_2	O15389	(SIGLEC5)	Inverse variance weighted (fixed effects)	3	-0.016032	0.00587292	0.00633704	0.0579991
Body mass index	OID21336	Q9BSL1	(UBAC1)	Wald ratio	1	-0.0775731	0.0284237	0.00634946	0.0580463
Type 2 diabetes mellitus	OID30256	Q6YN16	(HSDL2)	Inverse variance weighted (fixed effects)	3	-0.0253337	0.00928293	0.00635142	0.0580463
Type 2 diabetes mellitus	8248_222	Q08ET2	(SIGLEC14)	Inverse variance weighted (fixed effects)	3	-0.0164646	0.00603313	0.00635205	0.0580463
Atrial fibrillation	OID20694	Q14116	(IL18)	Inverse variance weighted (fixed effects)	2	0.0722906	0.0264913	0.00635576	0.0580501
Body mass index	OID30219	P36776	(LONP1)	Wald ratio	1	0.0312321	0.0114518	0.00638602	0.0582964
Type 2 diabetes mellitus	11377_19	P40394	(ADH7)	Inverse variance weighted (fixed effects)	2	0.0370799	0.0135997	0.00640068	0.0584
Type 2 diabetes mellitus	3169_70	P35475	(IDUA)	Inverse variance weighted (fixed effects)	2	0.0207334	0.00760714	0.00641992	0.0585453
Type 2 diabetes mellitus	6431_68	Q9UHG3	(PCYOX1)	Inverse variance weighted (fixed effects)	3	0.0180461	0.00662239	0.00642997	0.0586066
Systolic blood pressure	OID21498	P21589	(NT5E)	Inverse variance weighted (fixed effects)	3	0.194941	0.0715468	0.00643672	0.0586216
Body mass index	OID31291	Q68DV7	(RNF43)	Inverse variance weighted (fixed effects)	2	0.0451036	0.0165543	0.00643825	0.0586216
Systolic blood pressure	OID21522	P18084	(ITGB5)	Wald ratio	1	0.81366	0.298724	0.00645379	0.0587328
Systolic blood pressure	8065_245	P0C8F1	(PATE4)	Wald ratio	1	-0.566142	0.207874	0.00645972	0.0587565
Body mass index	8336_267	Q8IYS0	(GRAMD1C)	Wald ratio	1	0.0336538	0.0123626	0.00648445	0.0589511
Systolic blood pressure	OID30531	Q9H3T2	(SEMA6C)	Wald ratio	1	-0.721436	0.265128	0.00650674	0.0590917
Systolic blood pressure	OID20208	P02462	(COL4A1)	Inverse variance weighted (fixed effects)	2	0.358896	0.131898	0.00650809	0.0590917
Type 2 diabetes mellitus	13988_67	Q9HBL8	(NMRAL1)	Inverse variance weighted (fixed effects)	3	0.0352172	0.0129432	0.00651056	0.0590917
Systolic blood pressure	OID20194	P52888	(THOP1)	Wald ratio	1	-0.268983	0.0988633	0.00651331	0.0590917
Systolic blood pressure	5316_54	P00734	(F2)	Wald ratio	1	0.700309	0.257467	0.00652819	0.0591356
Systolic blood pressure	4157_2	P00734	(F2)	Wald ratio	1	0.604444	0.222222	0.00652819	0.0591356
Body mass index	7810_20	Q9BXJ0	(C1QTNF5)	Wald ratio	1	-0.0243205	0.00894134	0.00652819	0.0591356
Systolic blood pressure	4831_4	P14151	(SELL)	Inverse variance weighted (fixed effects)	3	-0.179531	0.0660124	0.00653511	0.0591679
Type 2 diabetes mellitus	3311_27	O75015	(FCGR3B)	Inverse variance weighted (fixed effects)	3	0.0251404	0.00924614	0.00654768	0.0592513
Ever smoking	3366_51	Q16610	(ECM1)	Inverse variance weighted (fixed effects)	3	0.0129811	0.00477531	0.00656021	0.0593343
Systolic blood pressure	OID20088	Q15165	(PON2)	Inverse variance weighted (fixed effects)	3	-0.147588	0.0542989	0.00656643	0.0593601
Ever smoking	OID20232	Q16773	(KYAT1)	Wald ratio	1	-0.0396024	0.0145865	0.00662758	0.0598822
Body mass index	OID30603	P06132	(UROD)	Inverse variance weighted (fixed effects)	2	0.0175761	0.00647423	0.00663204	0.0598919
Body mass index	9416_77	P14384	(CPM)	Wald ratio	1	-0.0562685	0.0207305	0.00664189	0.0599501
Systolic blood pressure	OID30720	P36980	(CFHR2)	Inverse variance weighted (fixed effects)	2	-0.135229	0.0498312	0.00665281	0.0600181
Systolic blood pressure	7179_69	O94856	(NFASC)	Inverse variance weighted (fixed effects)	3	-0.189576	0.0698726	0.00666441	0.060092
Systolic blood pressure	2742_68	Q9Y286	(SIGLEC7)	Inverse variance weighted (fixed effects)	2	0.387852	0.143082	0.00671402	0.0604794
Ever smoking	8969_49	P08571	(CD14)	Inverse variance weighted (fixed effects)	2	0.0265996	0.00981295	0.00671497	0.0604794
Type 2 diabetes mellitus	OID31498	P21128	(ENDOU)	Wald ratio	1	-0.0375444	0.0138513	0.00671765	0.0604794
Systolic blood pressure	OID21058	Q6ZMJ2	(SCARA5)	Inverse variance weighted (fixed effects)	2	-0.209931	0.0774577	0.00672291	0.0604959
Ever smoking	12469_19	Q15691	(MAPRE1)	Wald ratio	1	-0.0810164	0.0298954	0.00672832	0.0605138
Systolic blood pressure	OID20657	Q12866	(MERTK)	Wald ratio	1	0.251853	0.0929861	0.00675877	0.0607567
Type 2 diabetes mellitus	13125_45	P04004	(VTN)	Inverse variance weighted (fixed effects)	2	-0.0207893	0.00767609	0.00676253	0.0607595
Body mass index	OID20282	Q9H2A7	(CXCL16)	Inverse variance weighted (fixed effects)	2	-0.0220114	0.00813403	0.00680816	0.0610782
Body mass index	5660_51	P08294	(SOD3)	Inverse variance weighted (fixed effects)	4	0.0125281	0.00462966	0.006809	0.0610782
Body mass index	OID20807	P45452	(MMP13)	Wald ratio	1	-0.0334504	0.0123621	0.00681232	0.0610782
Body mass index	7769_29	P78314	(SH3BP2)	Wald ratio	1	0.0179198	0.00662252	0.00681232	0.0610782
Systolic blood pressure	OID21444	O95388	(CCN4)	Inverse variance weighted (fixed effects)	3	-0.194063	0.0717228	0.00681529	0.0610782
Body mass index	OID30994	O15013	(ARHGEF10)	Inverse variance weighted (fixed effects)	4	-0.0155019	0.00572974	0.00682001	0.0610894
Atrial fibrillation	12659_13	Q9NTK5	(OLA1)	Wald ratio	1	-0.152341	0.056313	0.00682503	0.0611034
Body mass index	10612_18	O60568	(PLOD3)	Inverse variance weighted (fixed effects)	2	0.0489827	0.0181175	0.00685902	0.0613531
Systolic blood pressure	OID21482	Q9NP84	(TNFRSF12A)	Wald ratio	1	-1.15801	0.428324	0.00685987	0.0613531
Type 2 diabetes mellitus	OID20481	Q8TAD2	(IL17D)	Inverse variance weighted (fixed effects)	2	0.0305939	0.0113279	0.00691788	0.0618406
Ever smoking	OID30279	Q96DR5	(BPIFA2)	Wald ratio	1	0.0308364	0.0114209	0.00693395	0.0618902
Type 2 diabetes mellitus	OID30315	Q9BXN1	(ASPN)	Wald ratio	1	0.0419439	0.0155348	0.00693395	0.0618902
Ever smoking	11241_8	P04424	(ASL)	Wald ratio	1	-0.038599	0.0142959	0.00693395	0.0618902
Type 2 diabetes mellitus	OID20276	P07858	(CTSB)	Inverse variance weighted (fixed effects)	2	-0.0270261	0.0100148	0.00696315	0.0621175
Type 2 diabetes mellitus	OID30302	Q8NDI1	(EHBP1)	Wald ratio	1	0.0656226	0.024319	0.0069671	0.0621175
Systolic blood pressure	3727_35	P10082	(PYY)	Wald ratio	1	1.08681	0.402778	0.00696997	0.0621175
Atrial fibrillation	15583_18	Q6BAA4	(FCRLB)	Inverse variance weighted (fixed effects)	2	0.0634324	0.0235325	0.00702771	0.0626005
Type 2 diabetes mellitus	13438_115	Q9H2X0	(CHRD)	Wald ratio	1	-0.150853	0.0559701	0.00703383	0.0626012
Ever smoking	OID30358	P62072	(TIMM10)	Wald ratio	1	0.0250393	0.009291	0.00703886	0.0626012
Systolic blood pressure	OID21159	P28799	(GRN)	Wald ratio	1	0.292832	0.108664	0.00704197	0.0626012
Systolic blood pressure	4992_49	P28799	(GRN)	Wald ratio	1	0.336702	0.124943	0.00704197	0.0626012
Ever smoking	OID30632	Q53FA7	(TP53I3)	Inverse variance weighted (fixed effects)	2	-0.00904053	0.003355	0.00704637	0.0626088
Ever smoking	14107_1	P49914	(MTHFS)	Inverse variance weighted (fixed effects)	3	0.0125992	0.0046783	0.00707886	0.0628659
Body mass index	16607_78	P06396	(GSN)	Wald ratio	1	-0.0278529	0.0103454	0.00709594	0.0629859
Systolic blood pressure	OID31385	Q8NEB7	(ACRBP)	Wald ratio	1	0.45054	0.167397	0.00711422	0.0631164
Body mass index	18222_34	Q9NR46	(SH3GLB2)	Inverse variance weighted (fixed effects)	2	0.0146797	0.00545473	0.00711988	0.0631348
Ever smoking	OID31313	Q5VUJ9	(EFCAB2)	Inverse variance weighted (fixed effects)	2	-0.0151437	0.00562811	0.00712954	0.0631885
Systolic blood pressure	OID20810	P08758	(ANXA5)	Wald ratio	1	0.61079	0.227012	0.00713309	0.0631885
Ever smoking	17808_37	Q9NQR4	(NIT2)	Wald ratio	1	-0.0545639	0.020284	0.0071452	0.0632641
Systolic blood pressure	17350_13	Q9UQN3	(CHMP2B)	Wald ratio	1	-0.272427	0.101282	0.00714957	0.063266
Body mass index	OID20121	Q9Y4X3	(CCL27)	Wald ratio	1	0.0238097	0.00885231	0.00715259	0.063266
Systolic blood pressure	OID20486	P42701	(IL12RB1)	Inverse variance weighted (fixed effects)	2	-0.196326	0.0730097	0.00716567	0.0633479
Type 2 diabetes mellitus	12522_6	P54727	(RAD23B)	Wald ratio	1	-0.192675	0.0716561	0.00716903	0.0633479
[truncated: 15,657 more rows]
