# Supplementary material for: Integrative proteogenomic analyses identify plasma proteins that impact the risk of ischemic stroke
Source: Commun Med (Lond). 2026 Jul 3;6:374. doi: 10.1038/s43856-026-01734-z (PMC13332204; doi:10.1038/s43856-026-01734-z)
Supplement: Supplementary file 14 — Supplementary Data 11 [file 43856_2026_1734_MOESM14_ESM.xlsx]

## Sheet: Supplementary Data 11
Supplementary Data 11. Colocalization analyses between plasma protein abundance and established ischemic stroke risk factors under the assumption of a single shared causal variant.
Assay ID	Protein	Outcome	Number of genetic variants	PP.H0.abf	PP.H1.abf	PP.H2.abf	PP.H3.abf	PP.H4.abf
OID21514	FURIN	Systolic blood pressure	2857	2.08942e-211	7.07863e-131	1.14763e-83	0.00289088	0.997109
11117_2	SPATA20	Systolic blood pressure	2351	0	0	0.0598687	0.875745	0.0643863
OID30159	MMUT	Systolic blood pressure	2466	2.7345e-31	2.62464e-32	0.869777	0.0834368	0.0467859
OID21514	FURIN	Ever smoking	4537	7.0801e-129	9.84932e-129	0.400814	0.557541	0.0416451
OID30149	PROCR	Body mass index	2902	0	0	0.00613331	0.983879	0.00998809
15343_337	KNG1	Systolic blood pressure	2874	0	0	0.0102796	0.988825	0.000895577
11117_2	SPATA20	Type 2 diabetes mellitus	4777	0	0	1.30691e-05	0.999511	0.000475796
OID21222	SH2B3	Systolic blood pressure	1091	2.39739e-87	4.09797e-13	5.85018e-75	1	5.18843e-13
