# Supplementary material for: Integrative proteogenomic analyses identify plasma proteins that impact the risk of ischemic stroke
Source: Commun Med (Lond). 2026 Jul 3;6:374. doi: 10.1038/s43856-026-01734-z (PMC13332204; doi:10.1038/s43856-026-01734-z)
Supplement: Supplementary file 15 — Supplementary Data 12 [file 43856_2026_1734_MOESM15_ESM.xlsx]

## Sheet: Supplementary Data 12
Supplementary Data 12. Phenome-wide Mendelian randomization analysis conducted in FinnGen.
Outcome	Assay ID	Protein	Method	Number of genetic variants	Beta	Standard error	P	FDR
DVT of lower extremities	2190_55	F11	Inverse variance weighted	2	0.657046	0.0739509	6.39837e-19	2.04786e-14
Hypertensive diseases (excluding secondary)	OID21514	FURIN	Inverse variance weighted	2	0.414344	0.050122	1.37687e-16	1.27336e-12
Hypertensive diseases	OID21514	FURIN	Inverse variance weighted	2	0.414344	0.050122	1.37687e-16	1.27336e-12
Hypertension	OID21514	FURIN	Inverse variance weighted	2	0.413478	0.050122	1.5914e-16	1.27336e-12
Pulmonary heart disease, diseases of pulmonary circulation	2190_55	F11	Inverse variance weighted	2	0.740215	0.0965511	1.76664e-14	1.13086e-10
Hypertension, essential	OID21514	FURIN	Inverse variance weighted	2	0.405939	0.0539979	5.5756e-14	2.97421e-10
Pulmonary embolism	2190_55	F11	Inverse variance weighted	2	0.801922	0.120074	2.41251e-11	1.10307e-07
Pulmonary heart disease	2190_55	F11	Inverse variance weighted	2	0.804875	0.12114	3.04954e-11	1.22004e-07
DVT of lower extremities and pulmonary embolism	2190_55	F11	Inverse variance weighted	2	0.69738	0.108011	1.07103e-10	3.80884e-07
Diseases of veins, lymphatic vessels and lymph nodes, not elsewhere classified (FINNGEN)	2190_55	F11	Inverse variance weighted	2	0.196476	0.0325105	1.50848e-09	4.82805e-06
Phlebitis and thrombophlebitis (not including DVT)	2190_55	F11	Inverse variance weighted	2	0.445208	0.0752846	3.34561e-09	9.7345e-06
Antihypertensive medication - note that there are other indications	OID21514	FURIN	Inverse variance weighted	2	0.267578	0.0456975	4.75814e-09	1.26908e-05
Venous thromboembolism	2190_55	F11	Inverse variance weighted	2	0.648147	0.120262	7.06639e-08	0.000173974
Diseases of veins, lymphatic vessels and lymph nodes, not elsewhere classified	2190_55	F11	Inverse variance weighted	2	0.158391	0.0307502	2.59252e-07	0.000592688
DVT of lower extremities	OID30149	PROCR	Wald ratio	1	0.328827	0.06403	2.81374e-07	0.000600377
Ischaemic Stroke, excluding all haemorrhages	OID20066	GRK5	Wald ratio	1	-0.325239	0.0640659	3.84191e-07	0.000768527
Venous thromboembolism	OID30773	F11	Wald ratio	1	0.799413	0.158561	4.61495e-07	0.000868859
Cardiovascular diseases (excluding rheumatic etc)	OID21514	FURIN	Inverse variance weighted	2	0.21157	0.0435591	1.19125e-06	0.00211818
Stroke, excluding SAH	OID20066	GRK5	Wald ratio	1	-0.285228	0.0611203	3.06125e-06	0.00515676
DVT of lower extremities and pulmonary embolism	OID30773	F11	Wald ratio	1	0.778124	0.168838	4.05203e-06	0.00648446
STROKE	OID20066	GRK5	Wald ratio	1	-0.243745	0.0532655	4.73867e-06	0.00720458
Phlebitis and thrombophlebitis (not including DVT)	OID30149	PROCR	Wald ratio	1	0.337504	0.0739037	4.95222e-06	0.00720458
Other embolism and thrombosis	2190_55	F11	Inverse variance weighted	2	0.427737	0.09722	1.08409e-05	0.0150858
Cerebrovascular diseases (FINNGEN)	OID20066	GRK5	Wald ratio	1	-0.247672	0.056702	1.25409e-05	0.016264
Stroke, including SAH	OID20066	GRK5	Wald ratio	1	-0.258227	0.0591566	1.27038e-05	0.016264
Venous thromboembolism	OID30149	PROCR	Wald ratio	1	0.197625	0.0457784	1.58169e-05	0.0194706
Other deformities of toe(s)	OID30149	PROCR	Wald ratio	1	0.815036	0.19209	2.20561e-05	0.0261454
Allergic asthma (mode)	OID21439	MMP12	Inverse variance weighted	3	0.179923	0.0425347	2.33673e-05	0.0267105
Problems related to certain psychosocial circumstances	OID21514	FURIN	Inverse variance weighted	2	-0.860071	0.203872	2.45741e-05	0.0271213
DVT of lower extremities and pulmonary embolism	OID30149	PROCR	Wald ratio	1	0.199121	0.0487705	4.44921e-05	0.0474671
Pulmonary heart disease	OID30773	F11	Wald ratio	1	0.888236	0.227565	9.49191e-05	0.0963394
Pulmonary embolism	OID30773	F11	Wald ratio	1	0.884566	0.226831	9.63213e-05	0.0963394
DVT of lower extremities	19558_10	LRP4	Inverse variance weighted	2	0.235925	0.0607495	0.000102933	0.0994959
DVT of lower extremities and pulmonary embolism	OID20066	GRK5	Wald ratio	1	-0.278846	0.0719207	0.000105695	0.0994959
Asthma/COPD (KELA code 203)	OID21439	MMP12	Inverse variance weighted	3	0.076728	0.0198851	0.000114052	0.103054
Transient ischemic attack (I9_TIA)	OID20066	GRK5	Wald ratio	1	-0.266819	0.0692206	0.000115914	0.103054
Streptococcal septicaemia	19558_10	LRP4	Inverse variance weighted	2	0.458082	0.119651	0.000128938	0.111409
Lichen sclerosus et atrophicus	OID30159	MMUT	Wald ratio	1	1.73365	0.454098	0.000134654	0.111409
Chronic nephritic syndrome	OID21241	CEP85	Wald ratio	1	-2.40831	0.631429	0.000136706	0.111409
Symptoms and signs involving the circulatory and respiratory systems	OID30149	PROCR	Wald ratio	1	-0.0837775	0.0219916	0.000139235	0.111409
Asthma/COPD (KELA code 203)	4496_60	MMP12	Inverse variance weighted	2	0.0832527	0.0219744	0.000151487	0.118256
Ischaemic heart disease, wide definition	OID21514	FURIN	Inverse variance weighted	2	0.226343	0.0603317	0.000175676	0.133873
Cerebrovascular diseases	OID20066	GRK5	Wald ratio	1	-0.199807	0.053511	0.000188504	0.140308
Coronary artery bypass grafting	OID21514	FURIN	Inverse variance weighted	2	0.456922	0.122686	0.00019583	0.142449
Endometriosis of fallopian tube	OID30773	F11	Wald ratio	1	-4.89044	1.34337	0.000272176	0.193583
Hard cardiovascular diseases	OID21514	FURIN	Inverse variance weighted	2	0.217281	0.0598961	0.000286038	0.19902
Bullous disorders	OID30773	F11	Wald ratio	1	-1.91888	0.531474	0.000305611	0.206245
Coronary atherosclerosis	OID21514	FURIN	Inverse variance weighted	2	0.249353	0.069123	0.000309309	0.206245
Palindromic rheumatism	OID30773	F11	Wald ratio	1	-4.49624	1.25307	0.000333012	0.217518
Pulmonary heart disease, diseases of pulmonary circulation	OID30773	F11	Wald ratio	1	0.780327	0.218022	0.000344747	0.22068
Injury of muscle and tendon at shoulder and upper arm level	17490_4	SH3BGRL3	Inverse variance weighted	2	-0.263847	0.07407	0.000367858	0.230856
Asthma, including avohilmo	OID21439	MMP12	Inverse variance weighted	3	0.0671994	0.018999	0.000404714	0.240284
Degeneration of the brain due to alcohol	19558_10	LRP4	Inverse variance weighted	2	0.786648	0.222408	0.000404769	0.240284
Dermatophytosis	OID21514	FURIN	Inverse variance weighted	2	-0.682957	0.193114	0.000405404	0.240284
Degeneration of nervous system due to alcohol	19558_10	LRP4	Inverse variance weighted	2	0.782336	0.222411	0.000435585	0.253479
Abnormalities of breathing	OID30149	PROCR	Wald ratio	1	-0.103675	0.0296213	0.000465258	0.265912
Cerebrovascular diseases	OID21241	CEP85	Wald ratio	1	-0.541323	0.154956	0.000476926	0.267798
STROKE	OID21514	FURIN	Inverse variance weighted	2	0.240501	0.0690666	0.000497379	0.274468
Medical abortion	OID21514	FURIN	Inverse variance weighted	2	-0.219796	0.0632809	0.000514036	0.278852
Asthma (mode)	OID21439	MMP12	Inverse variance weighted	3	0.0714827	0.0206345	0.000531755	0.282673
Transient ischemic attack (G6_TIA)	OID20066	GRK5	Wald ratio	1	-0.237854	0.0687297	0.000538744	0.282673
DVT of lower extremities	OID20066	GRK5	Wald ratio	1	-0.323275	0.093767	0.000565499	0.291462
Deep bite	OID21514	FURIN	Inverse variance weighted	2	-1.09369	0.318145	0.000586637	0.291462
Viral encephalitis, not elsewhere classified/unspecified	OID21241	CEP85	Wald ratio	1	-3.73192	1.08674	0.000594645	0.291462
Phlebitis and thrombophlebitis (not including DVT)	OID30773	F11	Wald ratio	1	0.86915	0.253257	0.000599404	0.291462
Asthma, including avohilmo	4496_60	MMP12	Inverse variance weighted	2	0.0720274	0.0209943	0.000601796	0.291462
Ingrowing nail	OID21439	MMP12	Inverse variance weighted	3	0.315754	0.0921612	0.000612311	0.291462
Diseases of veins, lymphatic vessels and lymph nodes, not elsewhere classified (FINNGEN)	19558_10	LRP4	Inverse variance weighted	2	0.103075	0.0301122	0.000619241	0.291462
Persons with potential health hazards related to family and personal history and certain conditions influencing health status	OID20066	GRK5	Wald ratio	1	-0.150223	0.0439379	0.00062853	0.291547
Diseases of male genital organs	OID21514	FURIN	Inverse variance weighted	2	-0.215754	0.0632809	0.000650909	0.297614
Coronary revascularization (ANGIO or CABG)	OID21514	FURIN	Inverse variance weighted	2	0.311164	0.0915087	0.000672928	0.303001
Asthma	OID21439	MMP12	Inverse variance weighted	3	0.0690059	0.0203349	0.000690135	0.303001
Asthma (mode)	4496_60	MMP12	Inverse variance weighted	2	0.0773686	0.0228018	0.000691091	0.303001
Symptoms and signs involving appearance and behaviour	OID21241	CEP85	Wald ratio	1	-6.39416	1.88951	0.000714297	0.307077
Chronic nephritic syndrome, drug-induced	OID21241	CEP85	Wald ratio	1	-4.6009	1.36047	0.00072003	0.307077
Other and unspecified injuries of thorax	OID21439	MMP12	Inverse variance weighted	3	0.60558	0.179252	0.00072917	0.307077
Viral encephalitis, not elsewhere classified/unspecified	17490_4	SH3BGRL3	Inverse variance weighted	2	-1.10398	0.327807	0.000757769	0.314976
Sequelae of cerebrovascular disease	OID30159	MMUT	Wald ratio	1	-0.738771	0.220646	0.000813341	0.332022
Anorexia (incl.atypical)	OID21514	FURIN	Inverse variance weighted	2	-0.811549	0.242745	0.000828127	0.332022
Genitourinary diseases	OID21514	FURIN	Inverse variance weighted	2	-0.125049	0.0374544	0.000841698	0.332022
Failed induction of labour	2190_55	F11	Inverse variance weighted	2	0.60619	0.181724	0.000850615	0.332022
Venous thromboembolism	OID20066	GRK5	Wald ratio	1	-0.224353	0.0672569	0.000850646	0.332022
Intracerebral haemmorrhage	OID30159	MMUT	Wald ratio	1	-1.17809	0.35461	0.000893035	0.344367
Craniosynostosis	OID21514	FURIN	Inverse variance weighted	2	1.48323	0.44695	0.000904845	0.344768
Asthma-related pneumonia or sepsis	OID21439	MMP12	Inverse variance weighted	3	0.117138	0.0353375	0.000916965	0.345275
Asthma-related pneumonia	OID21439	MMP12	Inverse variance weighted	3	0.117426	0.0354798	0.000934122	0.347645
Asthma	4496_60	MMP12	Inverse variance weighted	2	0.0741909	0.0224709	0.000961193	0.353608
Other and unspecified injuries of thorax	4496_60	MMP12	Inverse variance weighted	2	0.653055	0.198114	0.000979435	0.356225
Asthma-related pneumonia or sepsis	4496_60	MMP12	Inverse variance weighted	2	0.128506	0.0390522	0.000999674	0.359501
Asthma-related pneumonia	4496_60	MMP12	Inverse variance weighted	2	0.12871	0.0392094	0.00102842	0.365729
DVT of lower extremities	OID30773	F11	Wald ratio	1	0.71793	0.21949	0.00107205	0.368692
Allergic asthma (mode)	4496_60	MMP12	Inverse variance weighted	2	0.200452	0.0612861	0.00107262	0.368692
Sequelae of cerebrovascular disease	OID21241	CEP85	Wald ratio	1	-0.885367	0.271003	0.00108693	0.368692
Major coronary heart disease event	OID21514	FURIN	Inverse variance weighted	2	0.231986	0.071033	0.00109118	0.368692
Other obstetric conditions, not elsewhere classified	OID21439	MMP12	Inverse variance weighted	3	-0.122109	0.0374073	0.00109733	0.368692
Other disorders of the genitourinary system	OID30159	MMUT	Wald ratio	1	1.12786	0.345745	0.00110587	0.368692
Other maternal diseases classifiable elsewhere but complicating pregnancy, childbirth and the puerperium	4496_60	MMP12	Inverse variance weighted	2	-0.137146	0.0421583	0.00114143	0.376624
Malignant neoplasm of bone and articular cartilage	OID30773	F11	Wald ratio	1	-4.26427	1.314	0.00117347	0.383246
Candidiasis	2190_55	F11	Inverse variance weighted	2	0.306496	0.0946068	0.0011966	0.386853
Stroke, excluding SAH	OID30159	MMUT	Wald ratio	1	-0.467888	0.144799	0.00123232	0.392501
Giant cell arteritis	OID30773	F11	Wald ratio	1	-2.14792	0.66581	0.00125525	0.392501
Asthma-related infections	OID21439	MMP12	Inverse variance weighted	3	0.0874197	0.0271681	0.00129209	0.392501
Myopia	11117_2	SPATA20	Inverse variance weighted	2	0.373537	0.116126	0.00129692	0.392501
Other and unspecified epidermal thickening	OID21241	CEP85	Wald ratio	1	-3.09298	0.961821	0.00130101	0.392501
Desensitization to allergens	OID30159	MMUT	Wald ratio	1	1.74448	0.54275	0.00130829	0.392501
Hyperplasia of prostate	OID21514	FURIN	Inverse variance weighted	2	-0.281478	0.0875764	0.00130862	0.392501
Diseases of veins, lymphatic vessels and lymph nodes, not elsewhere classified	19558_10	LRP4	Inverse variance weighted	2	0.0916523	0.028527	0.00131436	0.392501
Other predominantly sexually transmitted diseases, not elsewhere classified	OID30149	PROCR	Wald ratio	1	-0.244002	0.0759982	0.00132444	0.392501
Other maternal diseases classifiable elsewhere but complicating pregnancy, childbirth and the puerperium	OID21439	MMP12	Inverse variance weighted	3	-0.122018	0.0381488	0.00138158	0.405679
Asthma (only as main-diagnosis)	OID21439	MMP12	Inverse variance weighted	3	0.0692165	0.0216712	0.00140344	0.408351
Viral warts	19558_10	LRP4	Inverse variance weighted	2	-0.320313	0.100375	0.00141698	0.408576
Asthma, hospital admissions , main diagnosis only	OID21439	MMP12	Inverse variance weighted	3	0.0665872	0.0209301	0.00146565	0.411911
Other obstetric conditions, not elsewhere classified	OID20066	GRK5	Wald ratio	1	0.291119	0.0915578	0.00147466	0.411911
Venous complications and haemorrhoids in the puerperium	OID21241	CEP85	Wald ratio	1	4.57496	1.43898	0.00147623	0.411911
Other intervertebral disc disorders	OID30149	PROCR	Wald ratio	1	-0.106517	0.033511	0.00148003	0.411911
Asthma (only as main-diagnosis)	4496_60	MMP12	Inverse variance weighted	2	0.0760278	0.0239474	0.00149951	0.412647
Peripheral atherosclerosis	OID21439	MMP12	Inverse variance weighted	3	-0.112278	0.0354766	0.00155166	0.412647
Other and unspecified epidermal thickening	17490_4	SH3BGRL3	Inverse variance weighted	2	-0.918805	0.290503	0.00156253	0.412647
Asthma-related infections	4496_60	MMP12	Inverse variance weighted	2	0.0948672	0.0300233	0.00157885	0.412647
Spontaneous abortion	OID20066	GRK5	Wald ratio	1	0.214044	0.0677479	0.00158083	0.412647
Hyperaldosteronism	OID21514	FURIN	Inverse variance weighted	2	1.5917	0.503978	0.00158706	0.412647
Coronary angiopasty	OID30149	PROCR	Wald ratio	1	-0.172791	0.0547546	0.00160093	0.412647
Atypical facial pain	OID30159	MMUT	Wald ratio	1	1.71789	0.54472	0.00161211	0.412647
Asthma, hospital admissions , main diagnosis only	4496_60	MMP12	Inverse variance weighted	2	0.0728579	0.0231285	0.00163197	0.412647
Premature rupture of membranes	OID21514	FURIN	Inverse variance weighted	2	-0.48824	0.155113	0.00164593	0.412647
Schizophrenia	OID21514	FURIN	Inverse variance weighted	2	-0.544068	0.172956	0.00165688	0.412647
Injury of muscle and tendon at shoulder and upper arm level	OID21241	CEP85	Wald ratio	1	-0.768637	0.24438	0.00165944	0.412647
Ulcerative colitis (strict definition, all Crohn cases excluded)	19558_10	LRP4	Inverse variance weighted	2	-0.2658	0.0845215	0.00166223	0.412647
Medial epicondylitis	2190_55	F11	Inverse variance weighted	2	0.575498	0.183012	0.00166317	0.412647
Ischemic heart diseases	OID21514	FURIN	Inverse variance weighted	2	0.190619	0.0608232	0.00172449	0.42457
Superficial injury of lower leg	OID21241	CEP85	Wald ratio	1	0.972743	0.311278	0.00177805	0.433802
Chronic lower respiratory diseases	OID21439	MMP12	Inverse variance weighted	3	0.0514648	0.0164783	0.0017891	0.433802
Eclampsia	OID21241	CEP85	Wald ratio	1	3.22814	1.03691	0.0018505	0.442193
Other and unspecified vascular occlusions	11117_2	SPATA20	Inverse variance weighted	2	0.412416	0.132679	0.00188127	0.442193
Personality disorders	OID21514	FURIN	Inverse variance weighted	2	-0.338546	0.108922	0.00188259	0.442193
Atrophic disorders of skin	OID30159	MMUT	Wald ratio	1	1.08944	0.35067	0.00189162	0.442193
Benign neoplasm: Nasopharynx	OID21514	FURIN	Inverse variance weighted	2	-2.25576	0.726128	0.00189278	0.442193
Hard cardiovascular diseases	OID20066	GRK5	Wald ratio	1	-0.144578	0.046638	0.00193521	0.448828
Other maternal diseases classifiable elsewhere but complicating pregnancy, childbirth and the puerperium	OID20066	GRK5	Wald ratio	1	0.289156	0.0935215	0.00198904	0.457995
Presence of cardiac and vascular implants and grafts	OID21514	FURIN	Inverse variance weighted	2	0.295723	0.0958763	0.00203948	0.466255
Chronic lower respiratory diseases	4496_60	MMP12	Inverse variance weighted	2	0.0561236	0.0182109	0.002057	0.466923
Pneumonia, organism unsepcified	4496_60	MMP12	Inverse variance weighted	2	0.0609877	0.0198445	0.00211716	0.477196
Colon adenocarcinoma	19558_10	LRP4	Inverse variance weighted	2	-0.35864	0.117561	0.00228325	0.511033
Dementia in Alzheimer disease	19558_10	LRP4	Inverse variance weighted	2	0.276686	0.0908757	0.00232941	0.517743
Exophthalmic conditions	OID21439	MMP12	Inverse variance weighted	3	0.619251	0.203781	0.00237524	0.524288
Pneumonia, organism unsepcified	OID21439	MMP12	Inverse variance weighted	3	0.0544925	0.0179548	0.00240551	0.524612
Internar derangement of knee	OID20066	GRK5	Wald ratio	1	0.151205	0.049829	0.00240949	0.524612
Other embolism and thrombosis	OID30149	PROCR	Wald ratio	1	0.288135	0.0951473	0.00245932	0.531845
Coronary revascularization (ANGIO or CABG)	OID30773	F11	Wald ratio	1	-0.495504	0.164434	0.00258344	0.554937
Chronic myeloproliferative disease	OID30159	MMUT	Wald ratio	1	4.17553	1.38889	0.00264376	0.560436
Cerebrovascular diseases	17490_4	SH3BGRL3	Inverse variance weighted	2	-0.141269	0.0470037	0.00265155	0.560436
Contact with and exposure to communicable diseases	11117_2	SPATA20	Inverse variance weighted	2	-0.417855	0.139135	0.00267126	0.560436
Other symptoms and signs involving the digestive system and abdomen	OID20066	GRK5	Wald ratio	1	0.361567	0.120768	0.00275434	0.560436
Umbilical hernia	OID21514	FURIN	Inverse variance weighted	2	-0.377012	0.125957	0.00276091	0.560436
Evidence of alcohol involvement determined by level of intoxication	OID30149	PROCR	Wald ratio	1	1.13174	0.378196	0.00276717	0.560436
STROKE	OID30159	MMUT	Wald ratio	1	-0.377266	0.126084	0.00276986	0.560436
Internar derangement of knee	11117_2	SPATA20	Inverse variance weighted	2	-0.113926	0.038091	0.00278165	0.560436
COPD/asthma related infections	4496_60	MMP12	Inverse variance weighted	2	0.0421191	0.0141037	0.00282291	0.560436
COPD/asthma/ILD related infections	4496_60	MMP12	Inverse variance weighted	2	0.0421191	0.0141037	0.00282291	0.560436
Varicose veins	OID30159	MMUT	Wald ratio	1	0.402876	0.134949	0.00283206	0.560436
Haemorrhage from respiratory passages	2190_55	F11	Inverse variance weighted	2	0.172828	0.0580204	0.00289427	0.560436
Viral and other specified intestinal infections	OID30159	MMUT	Wald ratio	1	-0.677699	0.227541	0.002898	0.560436
Androgenic alopecia	11117_2	SPATA20	Inverse variance weighted	2	1.39451	0.468417	0.0029102	0.560436
Interstitial lung disease endpoints	4496_60	MMP12	Inverse variance weighted	2	0.0619819	0.0208331	0.00292825	0.560436
Hypoglycaemia, other or unspecified	19558_10	LRP4	Inverse variance weighted	2	0.375621	0.126258	0.00292954	0.560436
Heart failure and antihypertensive medication	OID21514	FURIN	Inverse variance weighted	2	0.312356	0.105045	0.00294389	0.560436
Mycoses	OID21514	FURIN	Inverse variance weighted	2	-0.372921	0.125522	0.00296882	0.560436
Other disorders of prostate	4496_60	MMP12	Inverse variance weighted	2	0.393716	0.132534	0.00297144	0.560436
Type 1 diabetes, strict definition, subgroup 1	OID21241	CEP85	Wald ratio	1	1.20074	0.404797	0.00301433	0.560436
Hypersensitivity pneumonitis due to organic dust	OID20066	GRK5	Wald ratio	1	1.16791	0.393968	0.00303189	0.560436
Other and unspecified degenerative diseases of nervous system	OID30149	PROCR	Wald ratio	1	0.786013	0.265246	0.00304321	0.560436
Other obstetric conditions, not elsewhere classified	4496_60	MMP12	Inverse variance weighted	2	-0.138072	0.0466393	0.00307226	0.560436
Exophthalmic conditions	4496_60	MMP12	Inverse variance weighted	2	0.666453	0.225259	0.00309032	0.560436
First line medication for Crohns disease	OID21439	MMP12	Inverse variance weighted	3	0.0456592	0.0154329	0.00309077	0.560436
Hypersensitivity angiitis	OID21514	FURIN	Inverse variance weighted	2	2.50126	0.846703	0.00313571	0.560436
Vertigo of central origin	OID21241	CEP85	Wald ratio	1	-3.87322	1.31133	0.0031402	0.560436
Problems related to lifestyle	17490_4	SH3BGRL3	Inverse variance weighted	2	-0.42581	0.144201	0.00314814	0.560436
Interstitial lung disease endpoints	OID21439	MMP12	Inverse variance weighted	3	0.0556496	0.0188489	0.00315309	0.560436
Atherosclerosis, excluding cerebral, coronary and PAD	2190_55	F11	Inverse variance weighted	2	0.166928	0.0565446	0.00315582	0.560436
Allergic conjunctivitis	OID20066	GRK5	Wald ratio	1	0.193425	0.0655387	0.00316428	0.560436
Iron deficiency anaemia	OID20066	GRK5	Wald ratio	1	0.235399	0.0797755	0.00316984	0.560436
Examination and observation for other reasons	OID21439	MMP12	Inverse variance weighted	3	0.0696291	0.0236106	0.00318743	0.560436
Type 1 diabetes, strict (exclude DM2)	OID21241	CEP85	Wald ratio	1	1.10654	0.375445	0.0032059	0.560436
Injuries to the abdomen, lower back, lumbar spine and pelvis	11117_2	SPATA20	Inverse variance weighted	2	0.23466	0.0796942	0.00323472	0.560436
Arthropathies	OID30149	PROCR	Wald ratio	1	-0.0629827	0.0213932	0.00323941	0.560436
Other congenital malformations of male genital organs	OID30149	PROCR	Wald ratio	1	1.34672	0.458233	0.00329328	0.566691
Epilepsy	2190_55	F11	Inverse variance weighted	2	0.16087	0.0547977	0.00332781	0.569572
Type 1 diabetes, strict (exclude DM2)	17490_4	SH3BGRL3	Inverse variance weighted	2	0.331969	0.113558	0.00346297	0.589516
Other nutritional deficiencies	OID20066	GRK5	Wald ratio	1	0.201525	0.0689752	0.00348118	0.589516
Other conjunctival vascular disorders and cysts	OID21241	CEP85	Wald ratio	1	-3.03018	1.04032	0.00358285	0.600198
Stroke, including SAH	OID21514	FURIN	Inverse variance weighted	2	0.222438	0.0763836	0.00358984	0.600198
COPD/asthma related infections	OID21439	MMP12	Inverse variance weighted	3	0.0371228	0.0127607	0.00362412	0.600198
COPD/asthma/ILD related infections	OID21439	MMP12	Inverse variance weighted	3	0.0371228	0.0127607	0.00362412	0.600198
Sensorineural hearing loss	OID30159	MMUT	Wald ratio	1	0.36643	0.126084	0.00365789	0.600198
Disorder of lipoprotein metabolism, unspecified	15343_337	KNG1	Inverse variance weighted	3	0.2875	0.0990076	0.00368643	0.600198
Other degenerative diseases of the nervous system (G6_NEURODEG)	19558_10	LRP4	Inverse variance weighted	2	0.183314	0.0631338	0.00368928	0.600198
Mental retardation (F5_MENTRET)	2190_55	F11	Inverse variance weighted	2	-0.444792	0.153263	0.00370614	0.600198
Stroke, including SAH	OID30159	MMUT	Wald ratio	1	-0.405831	0.139874	0.00371489	0.600198
Malignant neoplasm of bone and articular cartilage	11117_2	SPATA20	Inverse variance weighted	2	1.23512	0.425904	0.00373178	0.600198
Cardiomyopathy (excluding other)	OID20066	GRK5	Wald ratio	1	0.377032	0.130096	0.00375415	0.600777
Erythema nodosum	OID30773	F11	Wald ratio	1	-1.97247	0.681226	0.00378586	0.600882
Examination and observation for other reasons	4496_60	MMP12	Inverse variance weighted	2	0.0755168	0.0260858	0.00379235	0.600882
Congenital malformations of anterior segment of eye	OID21514	FURIN	Inverse variance weighted	2	-2.11731	0.7333	0.00388481	0.612498
Mytonic disorders	19558_10	LRP4	Inverse variance weighted	2	1.14539	0.396997	0.00391263	0.613862
Maternal care for other conditions predominantly related to pregnancy	OID21514	FURIN	Inverse variance weighted	2	-0.409891	0.142501	0.00402224	0.624357
Transient ischemic attack (I9_TIA)	OID21514	FURIN	Inverse variance weighted	2	0.256078	0.0890511	0.00403226	0.624357
Wegener granulomatosis	OID21241	CEP85	Wald ratio	1	-3.26091	1.13453	0.00404991	0.624357
Articial joint operation, menisceal resection	OID21514	FURIN	Inverse variance weighted	2	-0.181549	0.0632244	0.00408519	0.624357
Schizophrenia, schizotypal and delusional disorders	OID21514	FURIN	Inverse variance weighted	2	-0.346193	0.120606	0.00409908	0.624357
Pulmonary heart disease, diseases of pulmonary circulation	OID20066	GRK5	Wald ratio	1	-0.265346	0.0925396	0.00413894	0.624357
Angina pectoris	OID21514	FURIN	Inverse variance weighted	2	0.216151	0.0754567	0.00417584	0.624357
Arterial embolism and thrombosis of lower extremity artery	2190_55	F11	Inverse variance weighted	2	0.556821	0.194521	0.00420283	0.624357
Temporal arteritis	OID30773	F11	Wald ratio	1	-1.97908	0.691503	0.00420983	0.624357
Blood alcohol or alcohol intoxication level	OID30149	PROCR	Wald ratio	1	0.740982	0.259112	0.00424042	0.624357
Ovarian cyst	OID30159	MMUT	Wald ratio	1	0.439322	0.153664	0.00425013	0.624357
Atypical facial pain	19558_10	LRP4	Inverse variance weighted	2	-0.425174	0.148718	0.00425074	0.624357
Anomalies of dental arch relationship	OID21514	FURIN	Inverse variance weighted	2	-0.624207	0.218393	0.00426069	0.624357
Atopic dermatitis	4496_60	MMP12	Inverse variance weighted	2	0.100324	0.0351022	0.00426234	0.624357
Phlebitis and thrombophlebitis (not including DVT)	15343_337	KNG1	Inverse variance weighted	3	0.198056	0.0693488	0.00429094	0.624357
Giant cell arteritis with polymyalgia rheumatica	OID30773	F11	Wald ratio	1	-1.97834	0.692971	0.00430541	0.624357
Poisoning by narcotics and psychodysleptics [hallucinogens]	OID30773	F11	Wald ratio	1	-2.50908	0.880161	0.00436219	0.624357
Open wound of hip and thigh	OID30149	PROCR	Wald ratio	1	-0.575222	0.201814	0.00436836	0.624357
STROKE	OID21241	CEP85	Wald ratio	1	-0.441659	0.154956	0.0043689	0.624357
Hallux valgus (acquired)	11117_2	SPATA20	Inverse variance weighted	2	-0.167229	0.0586734	0.00436968	0.624357
Generalized skin eruption due to drugs and medicaments	19558_10	LRP4	Inverse variance weighted	2	0.508253	0.178821	0.00447963	0.628894
Vertigo of central origin	17490_4	SH3BGRL3	Inverse variance weighted	2	-1.16628	0.410753	0.00452031	0.628894
Schizophrenia or delusion	OID21514	FURIN	Inverse variance weighted	2	-0.343369	0.121041	0.00455672	0.628894
Other diseases of the digestive system (K11_OTHDIG)	11117_2	SPATA20	Inverse variance weighted	2	-0.155943	0.054989	0.00456986	0.628894
Obesity related asthma	15343_337	KNG1	Inverse variance weighted	3	0.178987	0.0631154	0.0045701	0.628894
Deformity of finger(s)	2190_55	F11	Inverse variance weighted	2	1.18919	0.419542	0.00458981	0.628894
Scarlet fever	2190_55	F11	Inverse variance weighted	2	-1.18463	0.417992	0.00459541	0.628894
Other behavioural and emotional disorders with onset usually occuring in childhood and adolescence	OID21439	MMP12	Inverse variance weighted	3	-0.240276	0.0847935	0.00460179	0.628894
Gonococcal infection	OID21439	MMP12	Inverse variance weighted	3	-0.321362	0.113431	0.00460963	0.628894
Benign neoplasm: Other/unspecified site	2190_55	F11	Inverse variance weighted	2	0.799478	0.282221	0.00461416	0.628894
Ulcerative rectosigmoiditis	19558_10	LRP4	Inverse variance weighted	2	-0.323958	0.11437	0.00461806	0.628894
Open wound of hip and thigh	OID21241	CEP85	Wald ratio	1	-2.42742	0.857379	0.00463722	0.628894
Hydrocele	OID20066	GRK5	Wald ratio	1	-0.342667	0.121259	0.00471464	0.630174
Cardiovascular diseases	OID21514	FURIN	Inverse variance weighted	2	0.171766	0.0608061	0.00473077	0.630174
Congenital malformations of heart and great arteries	OID30149	PROCR	Wald ratio	1	-0.264498	0.0936513	0.00473868	0.630174
Benign neoplasm: Prostate	OID30773	F11	Wald ratio	1	3.88181	1.37493	0.00475353	0.630174
Other joint disorders	11117_2	SPATA20	Inverse variance weighted	2	-0.0789121	0.0279563	0.00476225	0.630174
Cardiac murmurs and other cardiac sounds	OID30773	F11	Wald ratio	1	1.0857	0.384658	0.0047648	0.630174
Primary angle-closure glaucoma	2190_55	F11	Inverse variance weighted	2	0.492689	0.174901	0.00484805	0.63441
Open wound of hip and thigh	17490_4	SH3BGRL3	Inverse variance weighted	2	-0.730671	0.259427	0.00485523	0.63441
Hypersomnia	17490_4	SH3BGRL3	Inverse variance weighted	2	-1.11092	0.394807	0.00489562	0.63441
Anogenital herpesviral [herpes simplex] infection	OID30149	PROCR	Wald ratio	1	-0.390164	0.138682	0.00490242	0.63441
Alcoholic gastritis (ALCOGASTRITIS)	OID21241	CEP85	Wald ratio	1	-3.108	1.10517	0.00491993	0.63441
Right bundle-branch block	OID20066	GRK5	Wald ratio	1	-0.844639	0.300447	0.00493457	0.63441
Mild mental retardation	2190_55	F11	Inverse variance weighted	2	-0.537316	0.191133	0.00493558	0.63441
Generalized anxiety disorder	OID30159	MMUT	Wald ratio	1	-0.88554	0.315209	0.00496378	0.634881
Other disorders of binocular movement	2190_55	F11	Inverse variance weighted	2	-0.682733	0.243104	0.00497892	0.634881
Type1 diabetes, definitions combined	OID21241	CEP85	Wald ratio	1	1.0451	0.372714	0.00504683	0.640988
Malignant neoplasm of colon	19558_10	LRP4	Inverse variance weighted	2	-0.261971	0.093502	0.00508226	0.642936
Low back pain	19558_10	LRP4	Inverse variance weighted	2	-0.104167	0.0372444	0.00516025	0.648118
Amenorrhoea	OID21514	FURIN	Inverse variance weighted	2	-0.636737	0.227733	0.00517416	0.648118
Other disorders of gingiva and edentulous alveolar ridge	19558_10	LRP4	Inverse variance weighted	2	-0.506287	0.18118	0.00519974	0.648118
Colon adenocarcinoma	15343_337	KNG1	Inverse variance weighted	3	-0.293077	0.104948	0.00522894	0.648118
Gonococcal infection	4496_60	MMP12	Inverse variance weighted	2	-0.350048	0.12535	0.00522921	0.648118
Other hammer toe(s) (acquired)	11117_2	SPATA20	Inverse variance weighted	2	-0.248698	0.0890877	0.00524472	0.648118
Type1 diabetes, definitions combined	17490_4	SH3BGRL3	Inverse variance weighted	2	0.314936	0.11293	0.0052907	0.651285
Oedema, proteinuria and hypertensive disorders in pregnancy, childbirth and the puerperium	OID21514	FURIN	Inverse variance weighted	2	0.250722	0.0899775	0.00532807	0.653372
KRA_PSY_EATING	OID20066	GRK5	Wald ratio	1	-0.441834	0.158815	0.00540132	0.658616
Any gastric operation	OID21514	FURIN	Inverse variance weighted	2	-0.105544	0.037946	0.00541198	0.658616
Other behavioural and emotional disorders with onset usually occuring in childhood and adolescence	4496_60	MMP12	Inverse variance weighted	2	-0.260126	0.0937013	0.00550124	0.663954
Mental and behavioural disorders due to use of other stimulants, including caffeine	17490_4	SH3BGRL3	Inverse variance weighted	2	-0.636026	0.229167	0.00551378	0.663954
Alcoholic gastritis (K11_ALCGASTR)	OID21241	CEP85	Wald ratio	1	-3.05134	1.10039	0.00555502	0.663954
Spondyloarthritis	19558_10	LRP4	Inverse variance weighted	2	-0.205064	0.0739593	0.00556005	0.663954
Haemorrhage from respiratory passages	4496_60	MMP12	Inverse variance weighted	2	0.105915	0.0382124	0.00557549	0.663954
Manic episode	11117_2	SPATA20	Inverse variance weighted	2	-0.528718	0.190809	0.00558969	0.663954
Arthropathies	OID21514	FURIN	Inverse variance weighted	2	-0.113134	0.0408385	0.00560106	0.663954
Noninflammatory disorders of female genital tract	19558_10	LRP4	Inverse variance weighted	2	-0.0672593	0.0242996	0.00564158	0.665448
All influenza (not pneumonia)	11117_2	SPATA20	Inverse variance weighted	2	-0.25067	0.0906117	0.00566755	0.665448
Haemorrhage from respiratory passages	OID21439	MMP12	Inverse variance weighted	3	0.0956275	0.0345733	0.00567604	0.665448
Malignant neoplasm of bone and articular cartilage	OID21514	FURIN	Inverse variance weighted	2	-1.97209	0.71377	0.00572866	0.669165
Muscle wasting and atrophy, not elsewhere classified	OID30149	PROCR	Wald ratio	1	1.27177	0.461076	0.00581075	0.676287
Neuralgia and neuritis, unspecified	OID21241	CEP85	Wald ratio	1	-1.86221	0.6758	0.00585926	0.677303
Other surgical follow-up care	15343_337	KNG1	Inverse variance weighted	3	-0.579657	0.210412	0.0058717	0.677303
Obesity	OID20066	GRK5	Wald ratio	1	0.194652	0.0706934	0.00589668	0.677303
Trochanteric bursitis	OID30159	MMUT	Wald ratio	1	1.00177	0.36446	0.00598415	0.677303
Personality and behavioural disorders due to brain disease, damage and dysfunction	OID30773	F11	Wald ratio	1	2.47165	0.899248	0.00598556	0.677303
Postzoster neuralgia	OID21514	FURIN	Inverse variance weighted	2	1.78359	0.649071	0.00599771	0.677303
Exfoliative dermatitis	15343_337	KNG1	Inverse variance weighted	3	0.888909	0.323512	0.00600181	0.677303
Maternal care for known or suspected abnormality of pelvic organs	19558_10	LRP4	Inverse variance weighted	2	0.180668	0.0657647	0.00601102	0.677303
Other and unspecified diseases of blood and blood-forming organs	OID21439	MMP12	Inverse variance weighted	3	0.429765	0.156461	0.00601818	0.677303
Congenital malformations of great arteries	OID21241	CEP85	Wald ratio	1	2.75372	1.00278	0.0060311	0.677303
Atypical mycobacterium lung infection	OID30149	PROCR	Wald ratio	1	0.958953	0.349771	0.00611297	0.680532
Cardiomyopathy	OID20066	GRK5	Wald ratio	1	0.317629	0.115859	0.00611546	0.680532
Transient ischemic attack (G6_TIA)	OID21514	FURIN	Inverse variance weighted	2	0.242749	0.0885595	0.00612364	0.680532
Alzheimer disease, including avohilmo	19558_10	LRP4	Inverse variance weighted	2	0.185087	0.0676244	0.00620041	0.686679
Obesity and other hyperalimentation	OID20066	GRK5	Wald ratio	1	0.192689	0.0704479	0.0062344	0.688062
Disorders of refraction and accommodation	11117_2	SPATA20	Inverse variance weighted	2	0.219955	0.0804822	0.00627668	0.689706
Hard cardiovascular diseases	OID30159	MMUT	Wald ratio	1	-0.301418	0.110323	0.00629239	0.689706
Benign neoplasm: Duodenum	OID30149	PROCR	Wald ratio	1	-0.649725	0.238168	0.00637167	0.696012
Infections of genitourinary tract in pregnancy	OID21514	FURIN	Inverse variance weighted	2	0.572255	0.210149	0.00646754	0.700969
Eating disorders	OID21514	FURIN	Inverse variance weighted	2	-0.495314	0.181921	0.00647552	0.700969
Cerebrovascular diseases (FINNGEN)	OID21514	FURIN	Inverse variance weighted	2	0.198625	0.0729991	0.00650992	0.700969
Personality and behavioural disorders due to brain disease, damage and dysfunction	OID30159	MMUT	Wald ratio	1	2.45075	0.902285	0.00660445	0.700969
Other deformity of hallux (acquired)	OID30773	F11	Wald ratio	1	-3.49716	1.28831	0.00663699	0.700969
Other conjunctival vascular disorders and cysts	17490_4	SH3BGRL3	Inverse variance weighted	2	-0.85179	0.313922	0.00666001	0.700969
Pregnancy with abortive outcome	OID21514	FURIN	Inverse variance weighted	2	-0.138637	0.051105	0.00667185	0.700969
Congenital malformations and deformations of the musculoskeletal system	OID30159	MMUT	Wald ratio	1	1.08747	0.400906	0.00667716	0.700969
Type 1 diabetes, strict definition	OID21241	CEP85	Wald ratio	1	1.04715	0.386367	0.0067233	0.700969
Viral pneumonia (known virus, not influenza)	OID21241	CEP85	Wald ratio	1	-1.72909	0.638256	0.00674679	0.700969
Recurrent and persistent haematuria	17490_4	SH3BGRL3	Inverse variance weighted	2	-0.829783	0.306333	0.00675343	0.700969
Tooth agenesis EXCLUDE clefts and syndromes	4496_60	MMP12	Inverse variance weighted	2	0.463728	0.171353	0.00680429	0.700969
Cardiomyopathies, Primary/intrinsic	OID20066	GRK5	Wald ratio	1	0.367949	0.135987	0.0068145	0.700969
Asthma, including avohilmo	OID21241	CEP85	Wald ratio	1	-0.361792	0.133795	0.00684935	0.700969
Other congenital malformations of face and neck	4496_60	MMP12	Inverse variance weighted	2	0.366673	0.135601	0.00684999	0.700969
Hypodontia	4496_60	MMP12	Inverse variance weighted	2	0.458019	0.169384	0.00685041	0.700969
Type 1 diabetes, strict definition, subgroup 1	17490_4	SH3BGRL3	Inverse variance weighted	2	0.331339	0.122596	0.00687817	0.700969
Noninfective enteritis and colitis	11117_2	SPATA20	Inverse variance weighted	2	-0.143565	0.0531417	0.00690161	0.700969
Other disorders of electrolyte and fluid balance, not elsewhere classified	OID30159	MMUT	Wald ratio	1	3.72439	1.37904	0.00691907	0.700969
Benign intracranial hypertension	OID20066	GRK5	Wald ratio	1	-1.6419	0.608012	0.0069247	0.700969
Wide developmental disorders	11117_2	SPATA20	Inverse variance weighted	2	-0.636657	0.235847	0.0069454	0.700969
Benign neoplasm of other and unspecified sites	2190_55	F11	Inverse variance weighted	2	0.532607	0.19731	0.00694767	0.700969
Benign lipomatous neoplasm of skin and subcutaneous tissue of head, face and neck	OID30773	F11	Wald ratio	1	1.26188	0.467609	0.00696345	0.700969
Postpartum haemorrhage	OID21514	FURIN	Inverse variance weighted	2	-0.3596	0.133274	0.00697158	0.700969
Coronary angiopasty	OID30773	F11	Wald ratio	1	-0.508717	0.188658	0.00700728	0.700969
Nail disorders	OID21439	MMP12	Inverse variance weighted	3	0.248009	0.0919993	0.00702272	0.700969
Other and unspecified disorders of adult personality and behauviour	19558_10	LRP4	Inverse variance weighted	2	-1.0518	0.390167	0.00702274	0.700969
Problems related to employment and unemployment	OID30159	MMUT	Wald ratio	1	2.17691	0.807723	0.00703629	0.700969
Mental retardation (KRA_PSY_MENTALRET)	2190_55	F11	Inverse variance weighted	2	-0.429255	0.159437	0.00709572	0.700969
Urolithiasis	19558_10	LRP4	Inverse variance weighted	2	0.151451	0.0562582	0.00710093	0.700969
Benign neoplasm of eye and adnexa	OID30159	MMUT	Wald ratio	1	-1.11899	0.415682	0.00710371	0.700969
Degenerated conditions of globe	OID30773	F11	Wald ratio	1	4.20481	1.56286	0.00713525	0.700969
Dementia in other diseases classified elsewhere	OID21439	MMP12	Inverse variance weighted	3	-0.279847	0.104027	0.0071421	0.700969
Malignant neoplasm of eye, brain and central nervous system	OID20066	GRK5	Wald ratio	1	-0.42907	0.159551	0.00716169	0.700969
Gout	15343_337	KNG1	Inverse variance weighted	3	0.18431	0.0685908	0.00720773	0.702175
Arterial embolism and thrombosis	2190_55	F11	Inverse variance weighted	2	0.404484	0.150569	0.00722334	0.702175
Meniscus derangement	11117_2	SPATA20	Inverse variance weighted	2	-0.119497	0.0445361	0.00729312	0.702175
Use of eye-antiallergens (taken as indicator of allergic/atopic conjunctivitis)	OID20066	GRK5	Wald ratio	1	0.179679	0.0670115	0.00733326	0.702175
Mycoses	2190_55	F11	Inverse variance weighted	2	0.180543	0.067377	0.0073713	0.702175
Vulvovaginal ulceration/inflammation in other diseases	2190_55	F11	Inverse variance weighted	2	0.4497	0.167874	0.00738864	0.702175
Substance use, excluding alcohol	OID21241	CEP85	Wald ratio	1	-0.813691	0.303769	0.00739192	0.702175
Other diseases of intestines	4496_60	MMP12	Inverse variance weighted	2	0.0456687	0.0170525	0.00740363	0.702175
Oher enthesopathy of foot (+metatarsalgia)	15343_337	KNG1	Inverse variance weighted	3	0.288574	0.107759	0.00740745	0.702175
Campylobacter enteritis	19558_10	LRP4	Inverse variance weighted	2	-0.561808	0.210253	0.00753873	0.702175
Benign neoplasm: Appendix	OID30159	MMUT	Wald ratio	1	3.4604	1.2963	0.00759749	0.702175
Burn and corrosion of wrist and hand	15343_337	KNG1	Inverse variance weighted	3	-0.492965	0.18467	0.00759805	0.702175
Malignant neoplasm of colon	15343_337	KNG1	Inverse variance weighted	3	-0.246754	0.0924742	0.00762244	0.702175
Problems related to care-provider dependency	OID21241	CEP85	Wald ratio	1	-5.18728	1.94412	0.00762615	0.702175
COPD/asthma related pneumonia or pneumonia derived septichaemia	4496_60	MMP12	Inverse variance weighted	2	0.05032	0.0188643	0.00764246	0.702175
COPD/asthma/ILD related pneumonia or pneumonia derived septichaemia	4496_60	MMP12	Inverse variance weighted	2	0.05032	0.0188643	0.00764246	0.702175
Seborrhoeic keratosis	2190_55	F11	Inverse variance weighted	2	-0.232618	0.0872678	0.00768601	0.702175
Injury of cranial nerves	OID21514	FURIN	Inverse variance weighted	2	2.31441	0.868598	0.00770939	0.702175
Alzheimer<c3><95>s disease (Early onset)	19558_10	LRP4	Inverse variance weighted	2	0.434205	0.162972	0.00771503	0.702175
Alzheimer<c3><95>s disease, wide definition	19558_10	LRP4	Inverse variance weighted	2	0.156197	0.0586423	0.0077318	0.702175
Dementia due to Parkinsons disease	OID21439	MMP12	Inverse variance weighted	3	-0.404782	0.151993	0.0077409	0.702175
Tooth agenesis EXCLUDE clefts and syndromes	OID21439	MMP12	Inverse variance weighted	3	0.412687	0.154991	0.00775294	0.702175
Mandibular retrognathia AND surgery (BSSO)	OID30773	F11	Wald ratio	1	-1.39255	0.523399	0.00780041	0.702175
Episodal and paroxysmal disorders	OID30149	PROCR	Wald ratio	1	-0.063282	0.0237868	0.00780531	0.702175
Atopic dermatitis	OID21439	MMP12	Inverse variance weighted	3	0.0868466	0.0326455	0.00780731	0.702175
Inflammatory diseases of prostate (prostatitis)	17490_4	SH3BGRL3	Inverse variance weighted	2	0.338127	0.127115	0.00781375	0.702175
Peripheral atherosclerosis	2190_55	F11	Inverse variance weighted	2	0.159009	0.0597806	0.00781701	0.702175
Conductive and sensorineural hearing loss	OID30159	MMUT	Wald ratio	1	0.322104	0.121158	0.00784808	0.702175
Other diseases of intestines	OID21439	MMP12	Inverse variance weighted	3	0.041002	0.015428	0.00786888	0.702175
Eclampsia	17490_4	SH3BGRL3	Inverse variance weighted	2	0.92965	0.349958	0.00789653	0.702175
Other viral diseases, not elsewhere classified	11117_2	SPATA20	Inverse variance weighted	2	-0.225137	0.0847772	0.00791611	0.702175
Vascular dementia (subcortical)	11117_2	SPATA20	Inverse variance weighted	2	0.807044	0.303926	0.00792157	0.702175
Dependent personality disorder	19558_10	LRP4	Inverse variance weighted	2	-0.56164	0.211564	0.00793787	0.702175
Impaction of intestines	OID21439	MMP12	Inverse variance weighted	3	-0.714241	0.269103	0.00795075	0.702175
Short stature, not elsewhere classified	OID30159	MMUT	Wald ratio	1	2.33452	0.87963	0.00795496	0.702175
Ischaemic Stroke, excluding all haemorrhages	OID21514	FURIN	Inverse variance weighted	2	0.219499	0.0827173	0.0079638	0.702175
Disorders of adult personality and behaviour	OID21514	FURIN	Inverse variance weighted	2	-0.282504	0.106521	0.00799931	0.702964
Type 1 diabetes, strict definition	17490_4	SH3BGRL3	Inverse variance weighted	2	0.30999	0.116917	0.00801668	0.702964
Impaction of intestines	4496_60	MMP12	Inverse variance weighted	2	-0.787849	0.297327	0.00805466	0.703202
Supervision of normal pregnancy	OID21514	FURIN	Inverse variance weighted	2	-0.206242	0.0778583	0.00807454	0.703202
Other embolism and thrombosis	19558_10	LRP4	Inverse variance weighted	2	0.239855	0.0905988	0.0081104	0.703202
Benign neoplasm: Rectum, anus and anal canal	OID21514	FURIN	Inverse variance weighted	2	-0.417371	0.157683	0.00812322	0.703202
Maternal care related to the fetus and amniotic cavity and possible delivery problems	OID21514	FURIN	Inverse variance weighted	2	-0.172537	0.0651907	0.00812925	0.703202
Other intracranial haemorrhages	2190_55	F11	Inverse variance weighted	2	0.614774	0.232704	0.00824479	0.703783
Disorders of pituitary gland, other and/or unspecified	OID30149	PROCR	Wald ratio	1	1.19697	0.453147	0.00825481	0.703783
Drug-induced adrenocortical insufficiency	15343_337	KNG1	Inverse variance weighted	3	0.869393	0.329268	0.00828129	0.703783
Pulmonary embolism	OID20066	GRK5	Wald ratio	1	-0.254054	0.0962216	0.00828312	0.703783
Dementia due to Parkinsons disease	4496_60	MMP12	Inverse variance weighted	2	-0.443295	0.167942	0.00830101	0.703783
Other degenerative diseases of the nervous system (NEURODEGOTH)	19558_10	LRP4	Inverse variance weighted	2	0.173393	0.0657755	0.0083857	0.703783
Pulmonary heart disease	OID20066	GRK5	Wald ratio	1	-0.2543	0.096467	0.0083857	0.703783
Other enthesopathies	2190_55	F11	Inverse variance weighted	2	0.158245	0.0600381	0.0083952	0.703783
Hard cardiovascular diseases	OID30149	PROCR	Wald ratio	1	-0.0827303	0.0314166	0.00845513	0.703783
Colon adenocarcinoma	OID21241	CEP85	Wald ratio	1	-1.25467	0.476473	0.00845751	0.703783
Endometriosis	OID21514	FURIN	Inverse variance weighted	2	-0.253696	0.0963679	0.00847403	0.703783
Hypodontia	OID21439	MMP12	Inverse variance weighted	3	0.403067	0.153207	0.00851687	0.703783
Stroke, excluding SAH	OID21514	FURIN	Inverse variance weighted	2	0.207342	0.0788413	0.00854192	0.703783
Mouth breathing	OID30149	PROCR	Wald ratio	1	-0.1318	0.0501169	0.00854224	0.703783
Asthma and allergy	4496_60	MMP12	Inverse variance weighted	2	0.157924	0.060059	0.00855136	0.703783
Selective deficiency of immunoglobulin G [IgG] subclasses	OID30773	F11	Wald ratio	1	3.76363	1.43146	0.00855783	0.703783
Superficial injury of lower leg	17490_4	SH3BGRL3	Inverse variance weighted	2	0.283131	0.10778	0.00861589	0.703783
Benign neoplasms	OID30773	F11	Wald ratio	1	0.206276	0.0785465	0.00863521	0.703783
Ingrowing nail	4496_60	MMP12	Inverse variance weighted	2	0.345499	0.131561	0.00863589	0.703783
Wegener granulomatosis	2190_55	F11	Inverse variance weighted	2	-0.708723	0.269886	0.0086393	0.703783
Pruritus	OID30773	F11	Wald ratio	1	1.01376	0.386126	0.00865281	0.703783
Hordeolum and other deep inflammation of eyelid	OID21439	MMP12	Inverse variance weighted	3	0.267733	0.101991	0.00866344	0.703783
Metatarsalgia	15343_337	KNG1	Inverse variance weighted	3	0.294475	0.112205	0.00867924	0.703783
Abnormal findings on examination of other body fluids, substances and tissues, without diagnosis	OID30773	F11	Wald ratio	1	0.394935	0.150486	0.00868043	0.703783
Alcohol abuse counselling and surveillance	2190_55	F11	Inverse variance weighted	2	-0.802913	0.306256	0.00874914	0.703783
Hordeolum and other deep inflammation of eyelid	4496_60	MMP12	Inverse variance weighted	2	0.295262	0.112706	0.00879939	0.703783
Disorders of pituitary gland, other and/or unspecified	OID20066	GRK5	Wald ratio	1	-1.72659	0.659069	0.0087997	0.703783
Malignant neoplasm of prostate	OID21514	FURIN	Inverse variance weighted	2	-0.299854	0.114467	0.00880378	0.703783
Other congenital malformations of face and neck	OID21439	MMP12	Inverse variance weighted	3	0.321358	0.122676	0.00880409	0.703783
Other and unspecified diseases of blood and blood-forming organs	4496_60	MMP12	Inverse variance weighted	2	0.452832	0.172969	0.00884476	0.703783
Lymphoid leukaemia	OID30159	MMUT	Wald ratio	1	-1.46178	0.558511	0.00886326	0.703783
Asthma and allergy	OID21439	MMP12	Inverse variance weighted	3	0.142229	0.0543517	0.00887511	0.703783
Malignant neoplasm of breast, HER-positive	19558_10	LRP4	Inverse variance weighted	2	-0.165099	0.0631275	0.00891439	0.703783
Type 1 diabetes without complications	OID21241	CEP85	Wald ratio	1	0.746111	0.285338	0.00892712	0.703783
Malignant neoplasm of eye and adnexa	OID30159	MMUT	Wald ratio	1	-2.94523	1.12687	0.00895843	0.703783
COPD/asthma related pneumonia or pneumonia derived septichaemia	OID21439	MMP12	Inverse variance weighted	3	0.0446039	0.0170672	0.0089638	0.703783
COPD/asthma/ILD related pneumonia or pneumonia derived septichaemia	OID21439	MMP12	Inverse variance weighted	3	0.0446039	0.0170672	0.0089638	0.703783
Hypersomnia	19558_10	LRP4	Inverse variance weighted	2	-0.761814	0.291623	0.00899285	0.703783
Infections with a predominantly sexual mode of transmission	OID30149	PROCR	Wald ratio	1	-0.146162	0.0559514	0.00899354	0.703783
Dementia in other diseases classified elsewhere	4496_60	MMP12	Inverse variance weighted	2	-0.300125	0.114951	0.0090306	0.703914
Benign neoplasm of mouth and pharynx	OID21514	FURIN	Inverse variance weighted	2	-0.501676	0.192188	0.00904524	0.703914
Spondylosis	OID30149	PROCR	Wald ratio	1	-0.119832	0.045928	0.00907753	0.703914
Disorders of mineral metabolism	2190_55	F11	Inverse variance weighted	2	-0.354807	0.135998	0.00908319	0.703914
Portal vein thrombosis	OID30149	PROCR	Wald ratio	1	0.865302	0.331819	0.00911382	0.704582
Myocardial infarction, strict	OID21514	FURIN	Inverse variance weighted	2	0.23207	0.0890511	0.00915981	0.705597
Guillain-Barre syndrome	15343_337	KNG1	Inverse variance weighted	3	-1.17092	0.449384	0.00917104	0.705597
Malignant neoplasm of oesophagus	OID30159	MMUT	Wald ratio	1	-2.44188	0.937746	0.0092145	0.706966
Pain in throat and chest	OID30149	PROCR	Wald ratio	1	-0.079439	0.030519	0.00924278	0.706966
Vitamin B12 deficiency anaemia	11117_2	SPATA20	Inverse variance weighted	2	0.298985	0.114889	0.00925774	0.706966
Other and unspecified injuries of abdomen, lower back and pelvis	11117_2	SPATA20	Inverse variance weighted	2	0.951352	0.365854	0.00931269	0.706966
Ulcerative colitis (strict definition, require KELA)	19558_10	LRP4	Inverse variance weighted	2	-0.202569	0.0779166	0.00932721	0.706966
Schizotypal disorder	15343_337	KNG1	Inverse variance weighted	3	0.43945	0.169051	0.00933583	0.706966
Ulcer of vagina/vulva	OID30773	F11	Wald ratio	1	-2.46137	0.946963	0.00934346	0.706966
Family history of other specific disorders	OID20066	GRK5	Wald ratio	1	-1.38515	0.533637	0.0094405	0.711148
Major coronary heart disease event	OID30773	F11	Wald ratio	1	-0.333272	0.128464	0.00947877	0.711148
Chronic diseases of tonsils and adenoids	OID21514	FURIN	Inverse variance weighted	2	-0.153948	0.0593485	0.00948769	0.711148
Spondylopathies (FG)	19558_10	LRP4	Inverse variance weighted	2	-0.223652	0.0863722	0.00961438	0.711148
Human immunodeficiency virus [HIV] disease resulting in other conditions	11117_2	SPATA20	Inverse variance weighted	2	0.658357	0.254284	0.00962396	0.711148
Soft tissue disorders related to use, overuse and pressure	OID30159	MMUT	Wald ratio	1	0.601852	0.232467	0.00962598	0.711148
Other gastritis (incl. Duodenitis)	OID30149	PROCR	Wald ratio	1	-0.174287	0.0673212	0.00962862	0.711148
Acohol-induced acute pancreatitis	OID21241	CEP85	Wald ratio	1	-2.11478	0.817104	0.00964966	0.711148
Postydysenteric arthropathy	OID30773	F11	Wald ratio	1	-3.24463	1.25381	0.00965849	0.711148
Tinnitus	19558_10	LRP4	Inverse variance weighted	2	-0.175649	0.0678815	0.00966516	0.711148
Nutritional anaemias	OID30159	MMUT	Wald ratio	1	-0.438337	0.169425	0.00967568	0.711148
Viral meningitis	OID30149	PROCR	Wald ratio	1	0.462871	0.178925	0.00968278	0.711148
Recurrent and persistent haematuria, drug-induced	17490_4	SH3BGRL3	Inverse variance weighted	2	-1.0479	0.405099	0.00968758	0.711148
Heart failure,strict	OID30159	MMUT	Wald ratio	1	0.37431	0.144799	0.00973694	0.713136
Obesity due to excess calories	OID20066	GRK5	Wald ratio	1	0.216744	0.0839484	0.00982662	0.718061
Placenta praevia	2190_55	F11	Inverse variance weighted	2	0.448685	0.173967	0.00990469	0.720054
Myocarditis	OID21514	FURIN	Inverse variance weighted	2	0.710944	0.27566	0.00990696	0.720054
Gout, unspecified	15343_337	KNG1	Inverse variance weighted	3	0.227739	0.0883281	0.00992797	0.720054
Cardiovascular diseases (excluding rheumatic etc)	19558_10	LRP4	Inverse variance weighted	2	0.056378	0.0218708	0.00994388	0.720054
Congenital iodine-deficiency syndrome/hypothyroidism	OID20066	GRK5	Wald ratio	1	-0.824266	0.32033	0.0100769	0.722168
Other sexually transmitted chlamydial diseases	OID30773	F11	Wald ratio	1	1.14149	0.444118	0.0101626	0.722168
Erythema nodosum	OID30159	MMUT	Wald ratio	1	-1.76714	0.687549	0.010164	0.722168
Hypertrophic cardiomyopathy	15343_337	KNG1	Inverse variance weighted	3	-0.575243	0.22389	0.0101901	0.722168
Oligomenorrhoea	17490_4	SH3BGRL3	Inverse variance weighted	2	0.560286	0.218078	0.0101933	0.722168
Unstable angina pectoris	OID21514	FURIN	Inverse variance weighted	2	0.283531	0.110397	0.0102201	0.722168
Sequelae of cerebrovascular disease	15343_337	KNG1	Inverse variance weighted	3	0.153399	0.0597341	0.0102277	0.722168
Other and unspecified myopathies	15343_337	KNG1	Inverse variance weighted	3	0.292829	0.114049	0.0102414	0.722168
Malignant neoplasm of rectum	15343_337	KNG1	Inverse variance weighted	3	0.306105	0.119245	0.0102574	0.722168
Other protozoal intestinal diseases	OID30159	MMUT	Wald ratio	1	-3.04669	1.18696	0.010264	0.722168
Glomerular diseases	17490_4	SH3BGRL3	Inverse variance weighted	2	-0.216096	0.0841956	0.0102704	0.722168
Benign neoplasm: Transverse colon	19558_10	LRP4	Inverse variance weighted	2	-0.323258	0.125999	0.0103011	0.722168
Asthma, hospital admissions , main diagnosis only	OID21241	CEP85	Wald ratio	1	-0.378175	0.147447	0.0103231	0.722168
Benign neoplasm: Spinal cord	4496_60	MMP12	Inverse variance weighted	2	-0.504331	0.196658	0.0103323	0.722168
Metabolic disorders	OID21514	FURIN	Inverse variance weighted	2	0.152092	0.0593485	0.0103867	0.722168
Cerebrovascular diseases (FINNGEN)	OID21241	CEP85	Wald ratio	1	-0.419815	0.16383	0.0103922	0.722168
Cheft hard palate NOS	OID30149	PROCR	Wald ratio	1	0.845255	0.329874	0.0103964	0.722168
Invasive ventilation	OID21241	CEP85	Wald ratio	1	-1.79053	0.69901	0.0104214	0.722168
Hypertrophic cardiomyopathy	17490_4	SH3BGRL3	Inverse variance weighted	2	-0.57478	0.224579	0.0104861	0.722168
Inflammatory diseases of prostate (prostatitis)	OID21241	CEP85	Wald ratio	1	1.07445	0.419815	0.0104868	0.722168
Congenital malformations of great arteries	OID30159	MMUT	Wald ratio	1	2.10205	0.821513	0.0105048	0.722168
Diseases of the skin and subcutaneous tissue	OID30159	MMUT	Wald ratio	1	0.19405	0.0758471	0.0105142	0.722168
Abnormal findings on examination of urine, without diagnosis	OID20066	GRK5	Wald ratio	1	0.636732	0.2489	0.010522	0.722168
Complications of other internal prosthetic devices, implants and grafts	OID21439	MMP12	Inverse variance weighted	3	-0.375302	0.146712	0.0105251	0.722168
Childhood asthma (age<16)	17490_4	SH3BGRL3	Inverse variance weighted	2	-0.273262	0.10684	0.0105372	0.722168
Injury of intra-abdominal organs	15343_337	KNG1	Inverse variance weighted	3	0.53897	0.210941	0.0106166	0.725605
Other disorders of ear	OID30159	MMUT	Wald ratio	1	0.276793	0.108353	0.0106327	0.725605
Poisoning by medicine, drug-induced	17490_4	SH3BGRL3	Inverse variance weighted	2	-0.354099	0.138687	0.0106733	0.726828
First line medication for Crohns disease	4496_60	MMP12	Inverse variance weighted	2	0.0489149	0.0191768	0.0107498	0.727011
Benign neoplasm: Other and unspecified parts of small intestine	OID21439	MMP12	Inverse variance weighted	3	-0.405598	0.159044	0.0107654	0.727011
Ulcerative colitis (strict definition, require KELA, min 2 HDR)	19558_10	LRP4	Inverse variance weighted	2	-0.202658	0.0795015	0.0108	0.727011
Cardiac arrhytmias	OID20066	GRK5	Wald ratio	1	-0.11635	0.0456562	0.0108222	0.727011
Other and unspecified malignant neoplasms of lymphoid, haematopoietic and related tissue	19558_10	LRP4	Inverse variance weighted	2	0.935542	0.367115	0.0108231	0.727011
Nonpyogenic thrombosis of intracranial venous system	2190_55	F11	Inverse variance weighted	2	1.02787	0.403489	0.0108515	0.727011
Gout, FINNGEN	15343_337	KNG1	Inverse variance weighted	3	0.172691	0.0678185	0.010885	0.727011
Transplanted organ and tissue status	OID21514	FURIN	Inverse variance weighted	2	0.526467	0.206822	0.0109118	0.727011
Phlebitis and thrombophlebitis (not including DVT)	19558_10	LRP4	Inverse variance weighted	2	0.178107	0.0699934	0.0109395	0.727011
Other menopausal disorders	OID21241	CEP85	Wald ratio	1	1.28539	0.505144	0.0109405	0.727011
Cerebrovascular diseases	OID21514	FURIN	Inverse variance weighted	2	0.175873	0.069123	0.0109482	0.727011
Peripheral artery disease	2190_55	F11	Inverse variance weighted	2	0.137898	0.0542021	0.0109544	0.727011
Superficial injury of abdomen, lower back and pelvis	11117_2	SPATA20	Inverse variance weighted	2	0.366533	0.144139	0.0109931	0.727011
Retinoschisis and retinal cysts	OID20066	GRK5	Wald ratio	1	-0.907968	0.357149	0.0110136	0.727011
Other joint disorders	OID30149	PROCR	Wald ratio	1	-0.0631324	0.0248341	0.0110167	0.727011
Hypertrophic cardiomyopathy	OID21241	CEP85	Wald ratio	1	-1.88541	0.742015	0.0110555	0.72806
Female infertility, tubal origin	15343_337	KNG1	Inverse variance weighted	3	-0.355718	0.140034	0.0110781	0.72806
Symptoms and signs involving the nervous and musculoskeletal systems	OID30159	MMUT	Wald ratio	1	0.394996	0.155634	0.0111496	0.729681
Asthma-related acute respiratory infections	OID21439	MMP12	Inverse variance weighted	3	0.0787361	0.0310318	0.011172	0.729681
Infection of intervertebral disc (pyogenic)	OID20066	GRK5	Wald ratio	1	-1.32943	0.524064	0.0111881	0.729681
Malignant neoplasm of colon	OID21241	CEP85	Wald ratio	1	-1.0649	0.419815	0.0111939	0.729681
Other renal tubulo-interstitial diseases	OID21514	FURIN	Inverse variance weighted	2	1.01835	0.401846	0.0112713	0.733136
Dorsalgia	OID21514	FURIN	Inverse variance weighted	2	0.136804	0.0539979	0.0112928	0.733136
Asthma (only as main-diagnosis)	OID21241	CEP85	Wald ratio	1	-0.383636	0.151543	0.0113566	0.735786
Recurrent and persistent haematuria, drug-induced	OID21241	CEP85	Wald ratio	1	-3.37695	1.33522	0.0114342	0.73932
Visual disturbances	2190_55	F11	Inverse variance weighted	2	0.128804	0.0509661	0.011496	0.739406
Family history of other specific disorders	19558_10	LRP4	Inverse variance weighted	2	-0.863611	0.341781	0.0115108	0.739406
Conduction disorders	19558_10	LRP4	Inverse variance weighted	2	0.157485	0.0623343	0.0115219	0.739406
Persistent mood disorders	2190_55	F11	Inverse variance weighted	2	-0.177485	0.0702746	0.0115504	0.739406
Foreign body in alimentary tract	11117_2	SPATA20	Inverse variance weighted	2	-0.441402	0.174773	0.0115511	0.739406
Impingement syndrome of shoulder	OID30773	F11	Wald ratio	1	0.522665	0.20701	0.0115757	0.739503
Thyroiditis	2190_55	F11	Inverse variance weighted	2	-0.345871	0.137083	0.0116334	0.740998
Abnormalities of forces of labour	OID30149	PROCR	Wald ratio	1	0.254325	0.100832	0.0116605	0.740998
ILD-related respiratory insufficiency	2190_55	F11	Inverse variance weighted	2	-0.34903	0.138393	0.0116685	0.740998
Fibroblastic disorders	2190_55	F11	Inverse variance weighted	2	-0.17412	0.0691237	0.0117703	0.744559
Stroke, including SAH	OID21241	CEP85	Wald ratio	1	-0.43142	0.171339	0.0118047	0.744559
Other bacterial intestinal infections	OID30159	MMUT	Wald ratio	1	-0.70134	0.278763	0.0118729	0.744559
Polyhydramnios	11117_2	SPATA20	Inverse variance weighted	2	-0.500625	0.199106	0.0119249	0.744559
CL and CLP	OID30149	PROCR	Wald ratio	1	1.11529	0.443722	0.0119544	0.744559
Coronary angiopasty	OID21514	FURIN	Inverse variance weighted	2	0.262927	0.104611	0.0119585	0.744559
Depression	OID20066	GRK5	Wald ratio	1	-0.116595	0.0463925	0.0119632	0.744559
Open wound of abdomen, lower back and pelvis	OID21514	FURIN	Inverse variance weighted	2	-0.962499	0.383279	0.0120314	0.744559
Unspecified maternal hypertension	OID21241	CEP85	Wald ratio	1	-3.77288	1.50246	0.0120345	0.744559
Postpartum depression	OID21514	FURIN	Inverse variance weighted	2	-0.248018	0.0987693	0.012036	0.744559
Anomalies of pupillary function	11117_2	SPATA20	Inverse variance weighted	2	-0.757517	0.301675	0.0120377	0.744559
Type 1 diabetes without complications	17490_4	SH3BGRL3	Inverse variance weighted	2	0.216621	0.0862741	0.012044	0.744559
Childhood asthma (age<16)	OID21241	CEP85	Wald ratio	1	-0.882636	0.351553	0.0120499	0.744559
Care involving use of rehabilitation procedures	19558_10	LRP4	Inverse variance weighted	2	-0.095478	0.0380324	0.0120582	0.744559
Chronic Coagulation defects	4496_60	MMP12	Inverse variance weighted	2	-0.39759	0.158403	0.0120735	0.744559
Acute drug-induced interstitial lung disorder	OID20066	GRK5	Wald ratio	1	1.62251	0.647041	0.0121559	0.747606
Delivery	OID20066	GRK5	Wald ratio	1	0.0898395	0.0358376	0.0121813	0.747606
Bacterial pneumoniae	19558_10	LRP4	Inverse variance weighted	2	0.118412	0.0472418	0.012193	0.747606
Other viral diseases	OID20066	GRK5	Wald ratio	1	0.215271	0.0859121	0.0122204	0.747853
Asthma (mode)	OID21241	CEP85	Wald ratio	1	-0.362475	0.144717	0.0122549	0.748534
Arthropathies in other diseases classified elsewhere	OID30773	F11	Wald ratio	1	-1.59516	0.637915	0.0123992	0.75381
Asthma	OID21241	CEP85	Wald ratio	1	-0.356331	0.142669	0.0125034	0.75381
Alcoholic gastritis (ALCOGASTRITIS)	OID30149	PROCR	Wald ratio	1	0.646284	0.258813	0.012521	0.75381
Follow-up examination after treatment for conditions other than malignant neoplasms	OID21514	FURIN	Inverse variance weighted	2	-0.194186	0.0778014	0.012563	0.75381
Other neurological diseases	OID20066	GRK5	Wald ratio	1	-0.142123	0.0569475	0.0125713	0.75381
Benign neoplasm: Descending colon	4496_60	MMP12	Inverse variance weighted	2	0.269285	0.107903	0.012574	0.75381
Femoral hernia, unilateral	OID20066	GRK5	Wald ratio	1	-0.781555	0.313211	0.0125851	0.75381
Inguinal of femoral hernia, unilateral	OID20066	GRK5	Wald ratio	1	-0.781555	0.313211	0.0125851	0.75381
Inguinal hernia, unilateralk	OID20066	GRK5	Wald ratio	1	-0.781555	0.313211	0.0125851	0.75381
Other and unspecified effects of external causes	OID30159	MMUT	Wald ratio	1	0.5526	0.221631	0.012655	0.75381
Protozoal diseases	OID30159	MMUT	Wald ratio	1	-1.97203	0.790977	0.0126615	0.75381
Migraine, single triptan purchase ok & required. ICD-code if available is included	OID20066	GRK5	Wald ratio	1	-0.126659	0.0508109	0.0126757	0.75381
Toxic effect of carbon monoxide	2190_55	F11	Inverse variance weighted	2	-0.691033	0.277239	0.0126827	0.75381
Mental and behavioural disorders due to cannabinoids	17490_4	SH3BGRL3	Inverse variance weighted	2	-0.555291	0.222884	0.0127242	0.75381
Poisoning by narcotics and psychodysleptics [hallucinogens]	15343_337	KNG1	Inverse variance weighted	3	0.590564	0.237065	0.012733	0.75381
Polyarthropathies	15343_337	KNG1	Inverse variance weighted	3	0.0879701	0.0353215	0.0127545	0.75381
Diseases of arteries, arterioles and capillaries (FINNGEN)	OID21439	MMP12	Inverse variance weighted	3	-0.070212	0.0281944	0.0127642	0.75381
Carcinoma in situ of skin of other and unspecified parts of face	OID21514	FURIN	Inverse variance weighted	2	0.722249	0.29003	0.0127653	0.75381
DVT of lower extremities and pulmonary embolism	19558_10	LRP4	Inverse variance weighted	2	0.192296	0.0772983	0.012857	0.755932
Peripheral atherosclerosis	4496_60	MMP12	Inverse variance weighted	2	-0.123403	0.049628	0.0128984	0.755932
Other shoulder lesions	OID30773	F11	Wald ratio	1	-1.049	0.422096	0.0129472	0.755932
Codeine or tramadol medication	OID30159	MMUT	Wald ratio	1	0.242317	0.0975177	0.0129607	0.755932
Vitamin D deficiency	2190_55	F11	Inverse variance weighted	2	0.77314	0.31128	0.0130009	0.755932
Acohol-induced acute pancreatitis	17490_4	SH3BGRL3	Inverse variance weighted	2	-0.615522	0.247872	0.0130197	0.755932
Primary ovarian failure	OID20066	GRK5	Wald ratio	1	-0.948961	0.382186	0.0130288	0.755932
Glomerular disorders in diseases classified elsewhere	OID30773	F11	Wald ratio	1	0.86548	0.348688	0.0130609	0.755932
Non-allergic asthma (mode)	OID21241	CEP85	Wald ratio	1	-0.735189	0.29626	0.0130806	0.755932
Oesophageal varices	OID21241	CEP85	Wald ratio	1	-1.97347	0.79526	0.0130814	0.755932
Other complications of surgical and medical care, not elsewhere classified	15343_337	KNG1	Inverse variance weighted	3	0.29189	0.117638	0.0130922	0.755932
Malignant neoplasm of rectosigmoid junction	OID20066	GRK5	Wald ratio	1	1.05721	0.426124	0.0131018	0.755932
Anaemias	OID30159	MMUT	Wald ratio	1	-0.422577	0.17041	0.0131468	0.755932
Spondylolisthesis/Spondylolysis	19558_10	LRP4	Inverse variance weighted	2	-0.193877	0.0781885	0.0131528	0.755932
Gonococcal infection	OID30773	F11	Wald ratio	1	1.60763	0.648926	0.0132353	0.755932
Spontaneous abortion	OID21514	FURIN	Inverse variance weighted	2	-0.214652	0.0866496	0.0132403	0.755932
Endometriosis of uterus	OID21514	FURIN	Inverse variance weighted	2	-0.417044	0.168384	0.0132587	0.755932
Fistulae involving female genital tract	15343_337	KNG1	Inverse variance weighted	3	-0.65569	0.264784	0.0132744	0.755932
Panic disorder	OID30773	F11	Wald ratio	1	0.74142	0.299504	0.0133053	0.755932
Chronic iridocyclitis	OID20066	GRK5	Wald ratio	1	0.569966	0.230245	0.0133057	0.755932
Type 1 diabetes without complications	OID30159	MMUT	Wald ratio	1	-0.575256	0.232467	0.0133394	0.755932
Benign neoplasm: Other and unspecified parts of small intestine	4496_60	MMP12	Inverse variance weighted	2	-0.43511	0.175861	0.0133547	0.755932
Vascular diseases of the intestine	OID30159	MMUT	Wald ratio	1	1.74251	0.704295	0.0133563	0.755932
Generalized epilepsy	11117_2	SPATA20	Inverse variance weighted	2	0.274852	0.111204	0.0134513	0.755932
Distal bite	2190_55	F11	Inverse variance weighted	2	0.777009	0.314394	0.0134566	0.755932
Recurrent and persistent haematuria, drug-induced	OID30773	F11	Wald ratio	1	-2.69554	1.09084	0.0134712	0.755932
Type 1 diabetes with other specified/multiple/unspecified complications	15343_337	KNG1	Inverse variance weighted	3	-0.180975	0.073238	0.0134714	0.755932
Burns and corrosions of external body surface, specified by site	OID30149	PROCR	Wald ratio	1	-0.262403	0.106218	0.0134954	0.755932
Other skin changes	OID30149	PROCR	Wald ratio	1	-0.26719	0.108163	0.0135014	0.755932
Drug-induced cataract	OID30159	MMUT	Wald ratio	1	1.94149	0.786052	0.0135141	0.755932
Other peripheral vascular diseases	2190_55	F11	Inverse variance weighted	2	0.325407	0.131775	0.0135334	0.755932
Dementia, including avohilmo	19558_10	LRP4	Inverse variance weighted	2	0.129749	0.0525657	0.0135746	0.756914
Alcoholic gastritis (K11_ALCGASTR)	OID30149	PROCR	Wald ratio	1	0.63641	0.258065	0.0136598	0.758228
Malignant neoplasm of meninges	OID20066	GRK5	Wald ratio	1	-0.588375	0.23859	0.0136612	0.758228
Non-small cell lung cancer	OID21439	MMP12	Inverse variance weighted	3	-0.155818	0.0631905	0.0136692	0.758228
Hyperkinetic disorders (excl. ADHD)	15343_337	KNG1	Inverse variance weighted	3	-0.61654	0.250211	0.0137365	0.759973
Diseases of spleen	OID30159	MMUT	Wald ratio	1	2.75414	1.11801	0.0137612	0.759973
Coxarthrosis, primary, with hip surgery	OID30159	MMUT	Wald ratio	1	0.460993	0.187155	0.0137719	0.759973
Paralytic ileus and intestinal obstruction	11117_2	SPATA20	Inverse variance weighted	2	0.183019	0.0743347	0.0138126	0.760905
Other viral diseases, not elsewhere classified	OID30149	PROCR	Wald ratio	1	-0.185059	0.0752502	0.013923	0.764001
Palmar fascial fibromatosis [Dupuytren]	2190_55	F11	Inverse variance weighted	2	-0.213275	0.0867394	0.0139401	0.764001
Scarlet fever	11117_2	SPATA20	Inverse variance weighted	2	-1.13353	0.461012	0.0139404	0.764001
Epiphora	OID21514	FURIN	Inverse variance weighted	2	1.53976	0.62658	0.0139948	0.765161
Additional codes for the location of defect, injury or illness	2190_55	F11	Inverse variance weighted	2	0.439532	0.179017	0.0140787	0.765161
Other intervertebral disc disorders	19558_10	LRP4	Inverse variance weighted	2	-0.0784501	0.0319618	0.0141082	0.765161
Disorders of plasma-protein metabolism, not elsewhere classified	OID30773	F11	Wald ratio	1	-3.83483	1.56286	0.0141381	0.765161
Bulimia nervosa (incl. atypical)	OID30149	PROCR	Wald ratio	1	0.430856	0.175634	0.0141611	0.765161
Pneumonia (excl. viral and due to other infectious organisms not elsewhere classified)	4496_60	MMP12	Inverse variance weighted	2	0.0458642	0.0186989	0.0141756	0.765161
Toxic effect of contact with venomous animals	OID21241	CEP85	Wald ratio	1	1.9018	0.775464	0.0141881	0.765161
Drug-induced adrenocortical insufficiency	OID21439	MMP12	Inverse variance weighted	3	0.519814	0.212013	0.0142143	0.765161
Other infectious diseases	OID20066	GRK5	Wald ratio	1	0.427106	0.174279	0.0142577	0.765161
Chronic Coagulation defects	OID21439	MMP12	Inverse variance weighted	3	-0.35128	0.143344	0.0142614	0.765161
Heart failure and hypertrophic cardiomyopathy	19558_10	LRP4	Inverse variance weighted	2	-0.553858	0.226106	0.0143033	0.765161
Complications of other internal prosthetic devices, implants and grafts	4496_60	MMP12	Inverse variance weighted	2	-0.401174	0.163793	0.0143144	0.765161
Oligomenorrhoea	OID21241	CEP85	Wald ratio	1	1.76049	0.718806	0.0143177	0.765161
Ulcer of oesophagus	OID21241	CEP85	Wald ratio	1	1.2888	0.526305	0.0143346	0.765161
Conduction disorders	OID20066	GRK5	Wald ratio	1	-0.234417	0.0957307	0.0143366	0.765161
Diseases of the musculoskeletal system and connective tissue	OID30149	PROCR	Wald ratio	1	-0.0498177	0.020346	0.0143441	0.765161
Dermatitis due to substances taken internally	19558_10	LRP4	Inverse variance weighted	2	0.330569	0.135166	0.0144593	0.770025
Presence of cardiac and vascular implants and grafts	OID20066	GRK5	Wald ratio	1	-0.182379	0.0746208	0.0145222	0.771098
Ill-defined and unknown causes of mortality	OID21439	MMP12	Inverse variance weighted	3	0.295156	0.120771	0.0145278	0.771098
Syphilis	15343_337	KNG1	Inverse variance weighted	3	0.502387	0.205702	0.0145939	0.771098
Non-small cell lung cancer	4496_60	MMP12	Inverse variance weighted	2	-0.170573	0.0698479	0.0146034	0.771098
Organic, including symptomatic, mental disorders	19558_10	LRP4	Inverse variance weighted	2	0.11029	0.0451694	0.014618	0.771098
Ischaemic Stroke, excluding all haemorrhages	OID30159	MMUT	Wald ratio	1	-0.37037	0.151694	0.014624	0.771098
Adult respiratory distress syndrome	OID20066	GRK5	Wald ratio	1	1.15294	0.472517	0.0146873	0.773159
Other disorders of fluid, electrolyte and acid-base balance	19558_10	LRP4	Inverse variance weighted	2	0.151372	0.062073	0.0147437	0.773245
Hyperprolactinaemia	OID30149	PROCR	Wald ratio	1	0.420234	0.172342	0.0147537	0.773245
Other protozoal intestinal diseases	4496_60	MMP12	Inverse variance weighted	2	-0.555836	0.227976	0.0147632	0.773245
Problems related to lifestyle	OID21241	CEP85	Wald ratio	1	-1.15978	0.475791	0.0147855	0.773245
Pemphigoid	OID30773	F11	Wald ratio	1	-2.05469	0.843458	0.0148494	0.773977
Other and unspecified iron deficiency	OID20066	GRK5	Wald ratio	1	0.226563	0.0930306	0.0148771	0.773977
Other and unspecified visual disturbances	17490_4	SH3BGRL3	Inverse variance weighted	2	0.429917	0.17656	0.0148931	0.773977
Coronary revascularization (ANGIO or CABG)	OID30149	PROCR	Wald ratio	1	-0.116541	0.0478729	0.0149175	0.773977
Other and unspecified disorders of skin and subcutaneous tissue	OID30773	F11	Wald ratio	1	1.04533	0.429437	0.0149252	0.773977
Other protozoal intestinal diseases	OID21439	MMP12	Inverse variance weighted	3	-0.502083	0.206303	0.0149446	0.773977
Ischaemic Stroke, excluding all haemorrhages	2190_55	F11	Inverse variance weighted	2	0.10828	0.0445208	0.0150105	0.774734
Interstitial lung disease endpoints	OID30773	F11	Wald ratio	1	-0.260598	0.107176	0.0150362	0.774734
Other and unspecified glaucoma	OID30773	F11	Wald ratio	1	1.37053	0.563773	0.0150576	0.774734
Primary gonarthrosis, bilateral	OID21514	FURIN	Inverse variance weighted	2	-0.230593	0.0948933	0.0150976	0.774734
Peripheral atherosclerosis	OID21514	FURIN	Inverse variance weighted	2	0.271848	0.111872	0.0150989	0.774734
Mental and behavioural disorders due to use of other stimulants, including caffeine	OID21241	CEP85	Wald ratio	1	-1.83285	0.754302	0.0151045	0.774734
Other symptoms and signs involving the nervous and musculoskeletal systems	OID30159	MMUT	Wald ratio	1	0.447203	0.1842	0.0151904	0.777895
Disorders of ocular muscles, binocular movement, accommodation and refraction	OID30149	PROCR	Wald ratio	1	0.115793	0.0477233	0.0152523	0.778706
Use of disulfiram, acamprosate or naltrexone	15343_337	KNG1	Inverse variance weighted	3	-0.243054	0.100225	0.0153044	0.778706
Benign neoplasm: Small intestine	2190_55	F11	Inverse variance weighted	2	-0.478819	0.197455	0.0153106	0.778706
Other diseases of pericardium	OID30159	MMUT	Wald ratio	1	-1.60264	0.660954	0.0153194	0.778706
Hereditary ataxia	OID21241	CEP85	Wald ratio	1	3.39948	1.40211	0.0153279	0.778706
Acute periodontitis	OID30149	PROCR	Wald ratio	1	0.521066	0.215129	0.0154305	0.779252
Benign neoplasm: Pituitary gland, craniopharyngeal duct	2190_55	F11	Inverse variance weighted	2	0.375438	0.15501	0.0154344	0.779252
Benign neoplasm: Skin of lower limb, including hip	OID30159	MMUT	Wald ratio	1	-1.85087	0.764381	0.0154612	0.779252
Suppurative and unspecified otitis media	17490_4	SH3BGRL3	Inverse variance weighted	2	-0.159508	0.0659018	0.015504	0.779252
Acute gingivitis	OID30149	PROCR	Wald ratio	1	0.81713	0.337653	0.0155194	0.779252
Other disorders of skin and subcutaneous tissue	OID30159	MMUT	Wald ratio	1	0.34082	0.140859	0.0155384	0.779252
Diseases of peritoneum	OID21514	FURIN	Inverse variance weighted	2	0.527959	0.218214	0.0155439	0.779252
Other noninfective disordersof lymphatic vessels and lymph nodes	19558_10	LRP4	Inverse variance weighted	2	0.474173	0.195989	0.0155466	0.779252
Pain associated with micturition	OID30149	PROCR	Wald ratio	1	-0.257317	0.106368	0.0155578	0.779252
Right bundle-branch block	OID30149	PROCR	Wald ratio	1	-0.494886	0.204657	0.0156006	0.77936
Atopic dermatitis, strict definition with reimbursement	4496_60	MMP12	Inverse variance weighted	2	0.0936058	0.038713	0.0156086	0.77936
Colonic or urogenital fistula	OID30149	PROCR	Wald ratio	1	-0.150052	0.0620851	0.0156547	0.780444
Diseases of arteries, arterioles and capillaries (FINNGEN)	4496_60	MMP12	Inverse variance weighted	2	-0.0752847	0.0311605	0.0156907	0.781023
Other and unspecified disorders involving the immune mechanism, not elsewhere classified	OID30773	F11	Wald ratio	1	1.78014	0.737016	0.0157206	0.781294
NA	OID30773	F11	Wald ratio	1	-0.444852	0.184254	0.0157636	0.782218
Asthma-related acute respiratory infections	4496_60	MMP12	Inverse variance weighted	2	0.0827395	0.0342917	0.0158298	0.784286
Intracranial injury	19558_10	LRP4	Inverse variance weighted	2	-0.0981222	0.0406766	0.0158543	0.784286
Type 1 diabetes	OID30159	MMUT	Wald ratio	1	-0.508274	0.210796	0.0158995	0.785306
Atopic conjunctivitis	OID21439	MMP12	Inverse variance weighted	3	0.293467	0.121746	0.0159314	0.78567
Impingement syndrome of shoulder	2190_55	F11	Inverse variance weighted	2	-0.14743	0.0612026	0.0160012	0.787878
Duodenal ulcer	OID30773	F11	Wald ratio	1	-0.841255	0.349422	0.0160594	0.787878
Injury of intra-abdominal organs	11117_2	SPATA20	Inverse variance weighted	2	0.608522	0.252787	0.0160731	0.787878
Diseases of arteries, arterioles and capillaries (FINNGEN)	2190_55	F11	Inverse variance weighted	2	0.114212	0.0474456	0.0160746	0.787878
Kela-code for behavioural disturbances in mental retardation	2190_55	F11	Inverse variance weighted	2	-0.784279	0.325944	0.0161206	0.788924
Skin changes due to chronic exposure to nonionizing radiation	OID30149	PROCR	Wald ratio	1	-0.148256	0.0616363	0.0161574	0.788933
Benign neoplasm of male genital organs	15343_337	KNG1	Inverse variance weighted	3	-0.55464	0.2307	0.0162095	0.788933
Seborrhoeic dermatitis	OID21514	FURIN	Inverse variance weighted	2	-0.533321	0.221834	0.0162103	0.788933
Type 1 diabetes, wide definition	OID30159	MMUT	Wald ratio	1	-0.480693	0.199961	0.0162194	0.788933
Alzheimer<c3><95>s disease (undefined)	11117_2	SPATA20	Inverse variance weighted	2	0.891741	0.371052	0.016249	0.789171
Specific development disorders of speech and language	OID21241	CEP85	Wald ratio	1	1.48744	0.619142	0.0162867	0.789809
Atopic dermatitis, strict definition with reimbursement	OID21439	MMP12	Inverse variance weighted	3	0.0841134	0.035032	0.0163483	0.791593
Postpartum haemorrhage	15343_337	KNG1	Inverse variance weighted	3	-0.158305	0.0659887	0.0164414	0.792622
Fissure and fistula of anal and rectal regions	17490_4	SH3BGRL3	Inverse variance weighted	2	0.197185	0.0822625	0.0165287	0.792622
Mental and behavioural disorders due to cannabinoids	OID21241	CEP85	Wald ratio	1	-1.75572	0.732458	0.0165291	0.792622
Other facial nerve disorders	4496_60	MMP12	Inverse variance weighted	2	0.365398	0.152456	0.0165412	0.792622
Postprocedural endocrine and metabolic disorders, not elsewhere classified	15343_337	KNG1	Inverse variance weighted	3	-0.239458	0.099974	0.0166113	0.792622
Benign lipomatous neoplasm of skin and subcutaneous tissue of head, face and neck	OID30149	PROCR	Wald ratio	1	0.32389	0.135241	0.0166244	0.792622
Pneumoconiosis due to asbestos and other mineral fibres	4496_60	MMP12	Inverse variance weighted	2	0.435335	0.181785	0.01663	0.792622
Other and unspecified types of non-Hodgkin lymphoma	OID30149	PROCR	Wald ratio	1	-0.428013	0.178775	0.0166593	0.792622
!Aliquae complicationes praecoces traumatis	OID30149	PROCR	Wald ratio	1	0.430407	0.179822	0.016688	0.792622
Early complications of trauma	OID30149	PROCR	Wald ratio	1	0.430407	0.179822	0.016688	0.792622
Major anomalies of jaw size	11117_2	SPATA20	Inverse variance weighted	2	-0.602982	0.25193	0.0166909	0.792622
Juvenile osteochondrosis	OID21241	CEP85	Wald ratio	1	1.8506	0.773416	0.0167221	0.792622
Alzheimer disease	19558_10	LRP4	Inverse variance weighted	2	0.166866	0.0697379	0.0167221	0.792622
Diseases of middle ear and mastoid	15343_337	KNG1	Inverse variance weighted	3	-0.0882283	0.0368799	0.0167424	0.792622
Pneumonia derived septichemia (ASTHMA_SEPTICHE_PNEUMONIA)	2190_55	F11	Inverse variance weighted	2	-0.463373	0.193761	0.016781	0.792622
Pneumonia derived septichemia (SEPTICHE_PNEUMONIA)	2190_55	F11	Inverse variance weighted	2	-0.463373	0.193761	0.016781	0.792622
Other congenital malformations of male genital organs	OID30773	F11	Wald ratio	1	3.65645	1.52909	0.0167905	0.792622
Other disorders originating in the perinatal period	OID20066	GRK5	Wald ratio	1	-1.32796	0.555974	0.0169163	0.795422
Other retinal artery occlusion	OID20066	GRK5	Wald ratio	1	-0.886368	0.37114	0.0169299	0.795422
Entropion and trichiasis of eyelid	OID21514	FURIN	Inverse variance weighted	2	-0.593638	0.248644	0.0169631	0.795422
Early onset COPD	OID21514	FURIN	Inverse variance weighted	2	0.326282	0.136715	0.0170058	0.795422
malignant neoplasm of male genital organs	OID21514	FURIN	Inverse variance weighted	2	-0.301855	0.126513	0.0170347	0.795422
Acute peritonitis	OID21514	FURIN	Inverse variance weighted	2	0.610544	0.255904	0.0170404	0.795422
Supplementary factors related to causes of morbidity and mortality classified elsewhere	OID30149	PROCR	Wald ratio	1	0.455989	0.191192	0.0170802	0.795422
Acute poliomyelitis	OID30159	MMUT	Wald ratio	1	2.24783	0.942671	0.0171007	0.795422
Problems related to social environment	OID21241	CEP85	Wald ratio	1	-2.02604	0.84987	0.0171286	0.795422
Glaucoma secondary to eye trauma	OID30159	MMUT	Wald ratio	1	-3.47912	1.45981	0.0171598	0.795422
Fever of other and unknown origin	19558_10	LRP4	Inverse variance weighted	2	-0.0988291	0.0414682	0.0171604	0.795422
Venous complications and haemorrhoids in the puerperium	17490_4	SH3BGRL3	Inverse variance weighted	2	1.09307	0.458648	0.0171607	0.795422
Vasomotor and allergic rhinitis	19558_10	LRP4	Inverse variance weighted	2	-0.115184	0.0483359	0.0171729	0.795422
Excessive, freguent and irrelgular menstruation	19558_10	LRP4	Inverse variance weighted	2	-0.0836656	0.0351296	0.0172364	0.797209
Other chronic obstructive pulmonary disease (J10_COPDNAS_INCLAVO)	15343_337	KNG1	Inverse variance weighted	3	0.119366	0.0501332	0.0172669	0.797371
Atopic dermatitis, strict definition with reimbursement	OID30159	MMUT	Wald ratio	1	0.480693	0.201931	0.0172897	0.797371
Recurrent dislocation of patella	OID30149	PROCR	Wald ratio	1	-0.340945	0.143319	0.0173637	0.79963
Carcinoma in situ of skin of ear and external auricular canal	OID30773	F11	Wald ratio	1	-3.01633	1.26849	0.0174119	0.800695
Stenosis and insufficiency of lacrimal passages	11117_2	SPATA20	Inverse variance weighted	2	0.307341	0.129313	0.0174675	0.801043
Single spontaneous delivery	OID20066	GRK5	Wald ratio	1	0.086894	0.036574	0.0175091	0.801043
Pneumoconiosis due to asbestos and other mineral fibres	OID21439	MMP12	Inverse variance weighted	3	0.390795	0.164509	0.0175243	0.801043
Pneumonia (excl. viral and due to other infectious organisms not elsewhere classified)	OID21439	MMP12	Inverse variance weighted	3	0.0401883	0.0169186	0.0175302	0.801043
Dorsalgia	19558_10	LRP4	Inverse variance weighted	2	-0.0646088	0.0272065	0.0175605	0.801043
Examination and observation for other reasons	15343_337	KNG1	Inverse variance weighted	3	0.0975189	0.0410681	0.0175696	0.801043
Pregnancy, childbirth and the puerperium	OID20066	GRK5	Wald ratio	1	0.0891032	0.0375559	0.0176658	0.803451
Atopic dermatitis, strict definition	4496_60	MMP12	Inverse variance weighted	2	0.0945709	0.0398628	0.0176726	0.803451
Other and unspecified injuries of lower leg	OID30773	F11	Wald ratio	1	-1.15838	0.488897	0.0178184	0.805822
Sleep disorders, other/unspeficied	2190_55	F11	Inverse variance weighted	2	0.544797	0.22997	0.0178365	0.805822
Hypersomnia	OID21241	CEP85	Wald ratio	1	-3.07796	1.29972	0.0178762	0.805822
Pervasive developmental disorders excl. Autism + Asperger	11117_2	SPATA20	Inverse variance weighted	2	-0.872745	0.368623	0.0179047	0.805822
Pediculosis, acariasis and other infestations	11117_2	SPATA20	Inverse variance weighted	2	-0.391888	0.165567	0.0179359	0.805822
Benign neoplasm: Skin of scalp and neck	4496_60	MMP12	Inverse variance weighted	2	-0.363642	0.153651	0.0179487	0.805822
Synovial hypertrophy, not elsewhere classified	OID30149	PROCR	Wald ratio	1	-0.793942	0.335559	0.0179801	0.805822
Mental and behavioural disorders due to cannabinoids	OID30149	PROCR	Wald ratio	1	0.413053	0.174586	0.0179865	0.805822
Radiation-related disorders of the skin and subcutaneous tissue	OID30149	PROCR	Wald ratio	1	-0.138383	0.0584947	0.0179946	0.805822
Contusion of other and unspecified parts of foot	OID20066	GRK5	Wald ratio	1	-0.622249	0.263137	0.0180428	0.805822
Poisoning by medicine, drug-induced	OID21241	CEP85	Wald ratio	1	-1.07992	0.456677	0.0180435	0.805822
Congenital malformations of the respiratory system	11117_2	SPATA20	Inverse variance weighted	2	0.763533	0.322894	0.0180468	0.805822
Type 1 diabetes with ophthalmic complications	OID30159	MMUT	Wald ratio	1	-0.696414	0.294523	0.0180521	0.805822
Follow-up care involving plastic surgery	4496_60	MMP12	Inverse variance weighted	2	-0.258045	0.109167	0.0180899	0.806385
Diabetes, opthalmic co-morbidities	OID21241	CEP85	Wald ratio	1	-1.76391	0.746793	0.0181779	0.808346
Foreign body on external eye	OID30159	MMUT	Wald ratio	1	-0.70725	0.299448	0.0181844	0.808346
Benign intracranial hypertension	11117_2	SPATA20	Inverse variance weighted	2	1.08211	0.458375	0.0182377	0.809593
Loose body in joint	11117_2	SPATA20	Inverse variance weighted	2	-0.579156	0.245439	0.018291	0.809726
Glucoma-related operations	11117_2	SPATA20	Inverse variance weighted	2	-0.513726	0.217738	0.0183057	0.809726
Fissure and fistula of anal and rectal regions	OID30149	PROCR	Wald ratio	1	-0.150351	0.0637308	0.0183166	0.809726
Female infertility	17490_4	SH3BGRL3	Inverse variance weighted	2	0.165363	0.0701307	0.0183773	0.810223
Other dorsopathies, not elsewhere classified	19558_10	LRP4	Inverse variance weighted	2	-0.056671	0.0240368	0.0183894	0.810223
Peritonsillar abscess	OID21514	FURIN	Inverse variance weighted	2	-0.300541	0.127489	0.0184038	0.810223
Benign neoplasm: Spinal cord	OID21439	MMP12	Inverse variance weighted	3	-0.440119	0.187128	0.0186748	0.818439
Testicular hypofunction	11117_2	SPATA20	Inverse variance weighted	2	0.754754	0.320913	0.0186781	0.818439
Other specific arthropathies	OID30773	F11	Wald ratio	1	-1.87117	0.795742	0.0186991	0.818439
Abscess of Bartholin gland	2190_55	F11	Inverse variance weighted	2	-0.522399	0.222238	0.0187418	0.818439
Other eating disorders	OID30159	MMUT	Wald ratio	1	-1.17809	0.501379	0.0187883	0.818439
Excessive, freguent and irrelgular menstruation	4496_60	MMP12	Inverse variance weighted	2	0.0585784	0.0249318	0.0187964	0.818439
Anosmia	2190_55	F11	Inverse variance weighted	2	0.514943	0.219178	0.0188021	0.818439
Hypertrichosis	OID21241	CEP85	Wald ratio	1	-2.54756	1.08469	0.0188418	0.818439
Gingivitis and periodontal diseases	19558_10	LRP4	Inverse variance weighted	2	0.145158	0.061805	0.0188421	0.818439
Cleft hard palate with cleft lip, unilateral	OID30149	PROCR	Wald ratio	1	0.91527	0.389715	0.0188461	0.818439
Generalized epilepsy, strict definition	11117_2	SPATA20	Inverse variance weighted	2	0.286875	0.122268	0.0189616	0.819474
Other diseases of urinary system	OID21241	CEP85	Wald ratio	1	-0.301038	0.128334	0.0189891	0.819474
Atopic dermatitis, strict definition	OID21439	MMP12	Inverse variance weighted	3	0.0845979	0.0360715	0.0190125	0.819474
Hypothermia	OID30159	MMUT	Wald ratio	1	2.16214	0.921986	0.0190227	0.819474
Other superficial mycoses	OID21514	FURIN	Inverse variance weighted	2	-1.21133	0.516667	0.0190526	0.819474
Benign neoplasm: Pharynx, unspecified	17490_4	SH3BGRL3	Inverse variance weighted	2	1.2724	0.542778	0.0190657	0.819474
Other disorders involving the immune mechanism, not elsewhere classified	OID30773	F11	Wald ratio	1	1.66856	0.712057	0.0191141	0.819474
Haemorrhagic and haematological disorders of fetus and newborn	11117_2	SPATA20	Inverse variance weighted	2	-0.920761	0.392959	0.019122	0.819474
Other disorders of fluid, electrolyte and acid-base balance	OID30773	F11	Wald ratio	1	0.526335	0.224628	0.0191223	0.819474
Pre-eclampsia or eclampsia	OID20066	GRK5	Wald ratio	1	-0.236381	0.100885	0.019126	0.819474
Gout, strict definition	15343_337	KNG1	Inverse variance weighted	3	0.253248	0.108151	0.0192005	0.820908
Recurrent and persistent haematuria	OID21241	CEP85	Wald ratio	1	-2.3653	1.01029	0.019221	0.820908
Venous complications and haemorrhoids in the puerperium	15343_337	KNG1	Inverse variance weighted	3	-0.729203	0.31159	0.0192698	0.820908
Malignant neoplasm of ovary	OID20066	GRK5	Wald ratio	1	0.528482	0.225826	0.0192725	0.820908
Influenza and pneumonia	4496_60	MMP12	Inverse variance weighted	2	0.0418312	0.0178799	0.0193064	0.820908
Ill-defined and unknown causes of mortality	4496_60	MMP12	Inverse variance weighted	2	0.310467	0.132711	0.0193134	0.820908
Hereditary monor and sensory neuropathy	2190_55	F11	Inverse variance weighted	2	0.988588	0.422988	0.0194313	0.822589
Other disorders of prostate	OID21439	MMP12	Inverse variance weighted	3	0.339954	0.145463	0.0194368	0.822589
Other bursitis of elbow	11117_2	SPATA20	Inverse variance weighted	2	-1.19776	0.512545	0.0194448	0.822589
Excessive attrition of teeth	15343_337	KNG1	Inverse variance weighted	3	-0.529583	0.226656	0.0194648	0.822589
Non-allergic asthma	OID21241	CEP85	Wald ratio	1	-0.744745	0.318787	0.0194814	0.822589
Cardiovascular diseases	19558_10	LRP4	Inverse variance weighted	2	0.049335	0.0211308	0.0195568	0.823709
Ischaemic Stroke, excluding all haemorrhages	OID30149	PROCR	Wald ratio	1	-0.101281	0.0433848	0.0195705	0.823709
Injury of urinary and pelvic organs	OID20066	GRK5	Wald ratio	1	-0.879495	0.376786	0.0195851	0.823709
Diabetic ketoacidosis	OID30159	MMUT	Wald ratio	1	-0.551615	0.236407	0.0196307	0.823992
Systemic atrophies primarly affecting the central nervous system	OID30149	PROCR	Wald ratio	1	0.416644	0.178626	0.0196746	0.823992
Benign neoplasm: Connective and other soft tissue of lower limb, including hip	OID21514	FURIN	Inverse variance weighted	2	0.998425	0.428107	0.0196911	0.823992
Benign neoplasm: Skin of lip	11117_2	SPATA20	Inverse variance weighted	2	0.79892	0.34265	0.0197223	0.823992
Optic atrophy	17490_4	SH3BGRL3	Inverse variance weighted	2	-0.851402	0.365275	0.0197611	0.823992
Localized swelling, mass and lump of skin and subcutaneous tissue	OID30159	MMUT	Wald ratio	1	0.486604	0.208826	0.0197962	0.823992
Calculus of kidney and ureter	19558_10	LRP4	Inverse variance weighted	2	0.1354	0.0581077	0.0197977	0.823992
Gender identity disorders	2190_55	F11	Inverse variance weighted	2	-0.836093	0.358859	0.0198131	0.823992
Adverse effects, not elsewhere classified	OID30159	MMUT	Wald ratio	1	0.626478	0.268913	0.0198236	0.823992
Rheumatism, unspecified	OID21439	MMP12	Inverse variance weighted	3	-0.118535	0.0509068	0.0198871	0.824849
Abnormal serum enzyme levels	11117_2	SPATA20	Inverse variance weighted	2	-0.177375	0.076182	0.0198958	0.824849
Diseases of the respiratory system	OID30159	MMUT	Wald ratio	1	0.155634	0.0669819	0.0201507	0.832143
Chronic periodontitis	2190_55	F11	Inverse variance weighted	2	0.179029	0.0770582	0.0201633	0.832143
Other specified disorders of external ear	4496_60	MMP12	Inverse variance weighted	2	-0.302006	0.130009	0.020181	0.832143
Other diseases of liver	OID30773	F11	Wald ratio	1	0.692237	0.298036	0.0201974	0.832143
Contracture of joint	OID20066	GRK5	Wald ratio	1	1.04273	0.448952	0.0202017	0.832143
Neovascular glaucoma	OID21514	FURIN	Inverse variance weighted	2	-0.78132	0.336598	0.0202747	0.832955
Other osteochondrodysplasias	15343_337	KNG1	Inverse variance weighted	3	-0.895215	0.385754	0.0203035	0.832955
Bronchitis	11117_2	SPATA20	Inverse variance weighted	2	-0.0726979	0.0313276	0.0203103	0.832955
UC patients in KELA-register ( KELA 208 prior to 1994, or ICD K51)	19558_10	LRP4	Inverse variance weighted	2	-0.172208	0.0742183	0.0203255	0.832955
All pneumoniae	4496_60	MMP12	Inverse variance weighted	2	0.0433421	0.0186946	0.0204259	0.834416
Other injuries of upper limb, level unspecified	OID20066	GRK5	Wald ratio	1	-1.35422	0.584202	0.0204457	0.834416
Drug-induced adrenocortical insufficiency	4496_60	MMP12	Inverse variance weighted	2	0.543226	0.234366	0.0204572	0.834416
Achalasia of cardia	17490_4	SH3BGRL3	Inverse variance weighted	2	0.767457	0.331201	0.0204932	0.834416
Myasthenia gravis	OID30149	PROCR	Wald ratio	1	0.624591	0.269584	0.0205108	0.834416
Statin medication	OID20066	GRK5	Wald ratio	1	-0.0881213	0.0380468	0.0205512	0.834416
Autonomic disorders	2190_55	F11	Inverse variance weighted	2	-0.599384	0.258809	0.0205617	0.834416
Lichen sclerosus et atrophicus	15343_337	KNG1	Inverse variance weighted	3	0.28451	0.122856	0.0205697	0.834416
Rosacea	OID21439	MMP12	Inverse variance weighted	3	0.168325	0.0727282	0.0206438	0.836361
Adjustment and management of implanted device	OID20066	GRK5	Wald ratio	1	-0.319102	0.13795	0.0207134	0.838122
Burns and corrosions of external body surface, specified by site	15343_337	KNG1	Inverse variance weighted	3	-0.234742	0.101607	0.0208726	0.840652
Alcohol-induced chronic pancreatitis	OID30159	MMUT	Wald ratio	1	1.07171	0.463948	0.0208893	0.840652
Hypothyroidism due to medicaments and other exogenous substances	OID30159	MMUT	Wald ratio	1	-3.28901	1.42435	0.0209364	0.840652
Lower back pain or/and sciatica	OID21514	FURIN	Inverse variance weighted	2	0.142716	0.0618063	0.020939	0.840652
Benign neoplasm: Tonsil	OID30773	F11	Wald ratio	1	2.95761	1.28097	0.0209501	0.840652
Disorder of the sleep-wake schedule	17490_4	SH3BGRL3	Inverse variance weighted	2	-0.886367	0.38398	0.0209786	0.840652
Other embolism and thrombosis	15343_337	KNG1	Inverse variance weighted	3	0.206842	0.0896221	0.0210025	0.840652
Sleep disorders	19558_10	LRP4	Inverse variance weighted	2	-0.178599	0.077393	0.0210162	0.840652
Social disorders starting during childhood or adolecense	17490_4	SH3BGRL3	Inverse variance weighted	2	1.08227	0.468997	0.02102	0.840652
Benign neoplasm of breast	OID21241	CEP85	Wald ratio	1	0.908576	0.393875	0.0210683	0.840652
Oher enthesopathy of foot (+metatarsalgia)	2190_55	F11	Inverse variance weighted	2	0.269454	0.11684	0.0211008	0.840652
Other joint disorders	OID21514	FURIN	Inverse variance weighted	2	-0.108759	0.0471725	0.0211354	0.840652
Short Achilles tendon (acquired)	OID21241	CEP85	Wald ratio	1	-2.31956	1.00619	0.0211502	0.840652
Malignant neoplasm of anus and anal canal	4496_60	MMP12	Inverse variance weighted	2	-0.623662	0.270665	0.0212124	0.840652
Complications of labour and delivery	OID21514	FURIN	Inverse variance weighted	2	-0.13107	0.0568905	0.0212281	0.840652
Benign neoplasm: Vagina	OID30773	F11	Wald ratio	1	-2.36153	1.02551	0.0212906	0.840652
Mixed specific developmental disorders	15343_337	KNG1	Inverse variance weighted	3	0.562809	0.244412	0.0212953	0.840652
Gonarthrosis	OID30149	PROCR	Wald ratio	1	-0.0785414	0.0341094	0.0212996	0.840652
Thrombocytopenia, unspecified	OID30159	MMUT	Wald ratio	1	-1.1318	0.491529	0.0213011	0.840652
Diseases of arteries, arterioles and capillaries (FINNGEN)	OID21514	FURIN	Inverse variance weighted	2	0.202757	0.088068	0.0213194	0.840652
Nephrotic syndrome	17490_4	SH3BGRL3	Inverse variance weighted	2	-0.557398	0.242122	0.0213275	0.840652
Acute suppurative otitis media	OID21514	FURIN	Inverse variance weighted	2	-0.260807	0.113346	0.0213934	0.841098
Persons with potential health hazards related to socioeconomic and psychosocial circumstances	OID21514	FURIN	Inverse variance weighted	2	-0.260777	0.113346	0.0214083	0.841098
Malignant neoplasm of stomach	17490_4	SH3BGRL3	Inverse variance weighted	2	0.4905	0.213216	0.021421	0.841098
Complications following infusion, transfusion and therapeutic injection	OID21241	CEP85	Wald ratio	1	2.99195	1.30109	0.021472	0.841098
Obesity, other/unspecified	OID20066	GRK5	Wald ratio	1	0.215026	0.0935215	0.0214929	0.841098
Femoral hernia	OID20066	GRK5	Wald ratio	1	-0.531428	0.231226	0.0215446	0.841098
Chronic tubulo-interstitial nephritis	OID30149	PROCR	Wald ratio	1	0.379243	0.165012	0.021546	0.841098
Hypertension complicating pregnancy, childbirth, and the puerperium	OID21514	FURIN	Inverse variance weighted	2	0.263509	0.114681	0.0215754	0.841098
Pregnancy hypertension	OID21514	FURIN	Inverse variance weighted	2	0.263509	0.114681	0.0215754	0.841098
Sixth [abducent] nerve palsy	OID21514	FURIN	Inverse variance weighted	2	-0.908974	0.395681	0.0216052	0.841237
Haemmorrhoids and perianal venous thrombosis	11117_2	SPATA20	Inverse variance weighted	2	-0.183418	0.0798716	0.0216524	0.841571
Lesion of lateral popliteal nerve	2190_55	F11	Inverse variance weighted	2	-0.388606	0.169241	0.0216664	0.841571
Myocardial infarction	OID21514	FURIN	Inverse variance weighted	2	0.196649	0.0856665	0.0217036	0.841668
Sleep disorders	17490_4	SH3BGRL3	Inverse variance weighted	2	-0.277627	0.120966	0.0217289	0.841668
Congenital malformations of the circulatory system	OID30149	PROCR	Wald ratio	1	-0.211089	0.0920057	0.0217728	0.841668
Other heart diseases (I9_OTHHEART)	OID20066	GRK5	Wald ratio	1	-0.0765845	0.033383	0.0217837	0.841668
Infection of intervertebral disc (pyogenic)	OID21241	CEP85	Wald ratio	1	-3.50119	1.52635	0.0218004	0.841668
Other heart diseases (I9_OTHHEART)	OID30149	PROCR	Wald ratio	1	-0.0517625	0.02259	0.0219408	0.845377
Substance use, excluding alcohol	17490_4	SH3BGRL3	Inverse variance weighted	2	-0.245045	0.106952	0.0219545	0.845377
Problems related to medical facilities and other health care	OID20066	GRK5	Wald ratio	1	-0.506636	0.221162	0.0219757	0.845377
Other and unspecified acquired haemolytic anaemias	17490_4	SH3BGRL3	Inverse variance weighted	2	-1.10806	0.483908	0.0220325	0.846384
Other diseases of pleura	19558_10	LRP4	Inverse variance weighted	2	0.131249	0.0573505	0.0221056	0.846384
Acute myeloid leukaemia	15343_337	KNG1	Inverse variance weighted	3	0.929013	0.405958	0.0221114	0.846384
Recurrent dislocation of patella	OID21241	CEP85	Wald ratio	1	-1.39324	0.608903	0.0221307	0.846384
Optic atrophy	OID21241	CEP85	Wald ratio	1	-2.75986	1.2062	0.0221341	0.846384
Arthrosis	OID21514	FURIN	Inverse variance weighted	2	-0.123522	0.0539979	0.0221648	0.846545
Other necrotizing vasculopathies	OID30773	F11	Wald ratio	1	-1.05928	0.463204	0.0222048	0.846906
Hallux valgus (acquired)	OID30149	PROCR	Wald ratio	1	-0.118336	0.0517625	0.0222468	0.846906
Phlebitis and thrombophlebitis (not including DVT)	OID21439	MMP12	Inverse variance weighted	3	0.103075	0.0450944	0.0222688	0.846906
Hypo-osmolality and hyponatraemia	11117_2	SPATA20	Inverse variance weighted	2	-0.223938	0.097996	0.0223023	0.846906
Drug-induced osteoporosis	OID30159	MMUT	Wald ratio	1	-2.9147	1.27561	0.0223162	0.846906
Malignant neoplasm of colon	17490_4	SH3BGRL3	Inverse variance weighted	2	-0.290854	0.127308	0.022333	0.846906
Other and unspecified disorders of skin and subcutaneous tissue	OID20066	GRK5	Wald ratio	1	-0.406487	0.177961	0.0223634	0.847058
Osteomalacia	19558_10	LRP4	Inverse variance weighted	2	1.07873	0.472482	0.0224239	0.848343
Benign neoplasm: Lip	OID20066	GRK5	Wald ratio	1	-0.777137	0.340457	0.0224525	0.848424
Nephrotic syndrome	OID21241	CEP85	Wald ratio	1	-1.82056	0.79799	0.0225226	0.84964
Acute gastritis	2190_55	F11	Inverse variance weighted	2	-0.269374	0.118085	0.0225378	0.84964
Other and unspecified primary disorders of muscles	2190_55	F11	Inverse variance weighted	2	-0.954724	0.418952	0.0226767	0.853871
Stroke, excluding SAH	OID30149	PROCR	Wald ratio	1	-0.0943993	0.04144	0.0227279	0.85415
Other diseases of peritoneum	11117_2	SPATA20	Inverse variance weighted	2	-0.406405	0.178442	0.0227551	0.85415
Benign neoplasm: Bones of skull and face	OID30159	MMUT	Wald ratio	1	2.93834	1.29039	0.0227803	0.85415
Urticaria due to cold and heat	OID30159	MMUT	Wald ratio	1	3.14125	1.38002	0.0228322	0.85415
Focal brain injury	OID20066	GRK5	Wald ratio	1	0.427351	0.187779	0.022857	0.85415
Abnormal findings in secretions and smears from cervix uteri vagina vulva	OID30773	F11	Wald ratio	1	0.358965	0.157827	0.0229408	0.85415
Primary angle-closure glaucoma	OID21514	FURIN	Inverse variance weighted	2	0.740092	0.325575	0.0230152	0.85415
Malignant neoplasm of breast	19558_10	LRP4	Inverse variance weighted	2	-0.10746	0.0472793	0.0230334	0.85415
Phlebitis and thrombophlebitis (not including DVT)	4496_60	MMP12	Inverse variance weighted	2	0.113252	0.0498465	0.0230858	0.85415
Paroxysmal tachycardia	OID21514	FURIN	Inverse variance weighted	2	0.272857	0.120115	0.0231088	0.85415
Inflammation of lacrimal passages (chronic)	OID20066	GRK5	Wald ratio	1	0.892504	0.392987	0.0231421	0.85415
Problems related to housing and economic circumstances	OID21241	CEP85	Wald ratio	1	2.79672	1.23146	0.0231431	0.85415
Burn and corrosion of trunk	OID30149	PROCR	Wald ratio	1	-0.485162	0.213633	0.0231465	0.85415
Alogoneurodystrophy	OID30149	PROCR	Wald ratio	1	0.437887	0.192838	0.023162	0.85415
Low back pain	OID21514	FURIN	Inverse variance weighted	2	0.167991	0.0739822	0.0231656	0.85415
Nontraumatic intracranial haemmorrhage	OID30159	MMUT	Wald ratio	1	-0.628448	0.276793	0.0231795	0.85415
Eating disorders	OID20066	GRK5	Wald ratio	1	-0.322048	0.141878	0.0232139	0.85415
Lateral epicondylitis	OID30773	F11	Wald ratio	1	0.69811	0.307579	0.0232264	0.85415
Oesophageal varices	17490_4	SH3BGRL3	Inverse variance weighted	2	-0.546091	0.240624	0.0232394	0.85415
Dementia	19558_10	LRP4	Inverse variance weighted	2	0.119875	0.0528298	0.0232635	0.85415
Complications predominantly related to the puerperium	17490_4	SH3BGRL3	Inverse variance weighted	2	0.185722	0.0818517	0.0232677	0.85415
Tetraplegia	OID30773	F11	Wald ratio	1	3.44577	1.51881	0.0232848	0.85415
Other and unspecified erythematous conditions	19558_10	LRP4	Inverse variance weighted	2	0.477545	0.21051	0.0232979	0.85415
Retinal vascular occlusion	OID30159	MMUT	Wald ratio	1	-0.817573	0.36052	0.0233439	0.854856
Contracture of joint	11117_2	SPATA20	Inverse variance weighted	2	-0.784003	0.345939	0.0234328	0.856398
Pilonidal cyst	OID21241	CEP85	Wald ratio	1	1.0608	0.468282	0.0234939	0.856398
Ankylosing spondylitis	19558_10	LRP4	Inverse variance weighted	2	-0.231551	0.102219	0.023497	0.856398
Specific development disorders of speech and language	2190_55	F11	Inverse variance weighted	2	-0.337014	0.148782	0.0235031	0.856398
Nonorganic sleeping disorders	19558_10	LRP4	Inverse variance weighted	2	-0.190841	0.0842609	0.0235198	0.856398
Congenital malformations of the musculoskeletal system, not elsewhere classified	OID30159	MMUT	Wald ratio	1	2.44779	1.08156	0.023623	0.856683
Foreign body in genitourinary tract	11117_2	SPATA20	Inverse variance weighted	2	-1.03937	0.459258	0.0236261	0.856683
Other and unspecified types of non-Hodgkin lymphoma	OID20066	GRK5	Wald ratio	1	-0.589357	0.260436	0.0236382	0.856683
Charcot foot	2190_55	F11	Inverse variance weighted	2	0.813864	0.359687	0.0236542	0.856683
Rosacea	4496_60	MMP12	Inverse variance weighted	2	0.181855	0.0803749	0.0236614	0.856683
Other specified/unspecified hearing loss	OID21241	CEP85	Wald ratio	1	1.24716	0.551562	0.0237507	0.857739
Certain infectious and parasitic diseases	OID30149	PROCR	Wald ratio	1	-0.0466761	0.0206452	0.0237673	0.857739
Abnormal involuntary movements	11117_2	SPATA20	Inverse variance weighted	2	-0.249923	0.110589	0.0238254	0.857739
Social disorders starting during childhood or adolecense	OID21241	CEP85	Wald ratio	1	3.48003	1.54001	0.0238367	0.857739
Bacterial pneumonia, not elsewhere classified	19558_10	LRP4	Inverse variance weighted	2	0.108936	0.0482238	0.0238851	0.857739
STROKE	2190_55	F11	Inverse variance weighted	2	0.0834054	0.0369245	0.0238951	0.857739
All pneumoniae	OID21439	MMP12	Inverse variance weighted	3	0.038204	0.0169141	0.0239017	0.857739
Other and unspecified visual disturbances	OID21241	CEP85	Wald ratio	1	1.31474	0.58228	0.0239511	0.857739
Superficial injury of thorax	OID30159	MMUT	Wald ratio	1	-0.716115	0.317179	0.0239604	0.857739
Chronic lymphocytic leukaemia	OID30773	F11	Wald ratio	1	1.95045	0.864012	0.023981	0.857739
Abnormalities of breathing	OID30159	MMUT	Wald ratio	1	0.233452	0.103428	0.0239991	0.857739
Type 1 diabetes with coma	19558_10	LRP4	Inverse variance weighted	2	0.258731	0.114638	0.0240122	0.857739
Disorders of lacrimal system	OID30149	PROCR	Wald ratio	1	0.121178	0.0537074	0.0240539	0.857957
Eclampsia	4496_60	MMP12	Inverse variance weighted	2	-0.363456	0.161127	0.0240882	0.857957
Asthma mixed form (mode)	19558_10	LRP4	Inverse variance weighted	2	0.333034	0.147651	0.0240987	0.857957
Other obstructed labour	OID30159	MMUT	Wald ratio	1	-0.959417	0.425532	0.0241566	0.858746
Injury of nerves at shoulder and upper arm level	OID30773	F11	Wald ratio	1	-2.77482	1.23105	0.0241946	0.858746
Other diseases of biliary tract	OID21439	MMP12	Inverse variance weighted	3	-0.17748	0.0787517	0.024217	0.858746
Complications of genitourinary prosthetic devices, implants and grafts	OID30773	F11	Wald ratio	1	-1.84768	0.819967	0.0242366	0.858746
Conjunctivitis	OID21439	MMP12	Inverse variance weighted	3	0.0600456	0.0266506	0.024255	0.858746
Sequelae of infectious and parasitic diseases	OID20066	GRK5	Wald ratio	1	0.378504	0.168142	0.0243795	0.861246
Death due to cardiac causes	2190_55	F11	Inverse variance weighted	2	0.123296	0.0547844	0.0244128	0.861246
Ulcerative enterocolitis	17490_4	SH3BGRL3	Inverse variance weighted	2	0.541589	0.240698	0.0244437	0.861246
Pain in throat and chest	OID30159	MMUT	Wald ratio	1	0.239362	0.106383	0.0244489	0.861246
Other heart diseases (I9_OTHHEART)	OID21514	FURIN	Inverse variance weighted	2	0.0964297	0.042861	0.0244602	0.861246
Follow-up care involving plastic surgery	OID21439	MMP12	Inverse variance weighted	3	-0.24643	0.109597	0.0245434	0.862089
Female infertility	OID21514	FURIN	Inverse variance weighted	2	-0.231874	0.103137	0.0245624	0.862089
Diseases of oesophagus, stomach and duodenum	OID21514	FURIN	Inverse variance weighted	2	-0.118081	0.0525231	0.0245649	0.862089
Neonatal jaundice from other and unspecified causes	11117_2	SPATA20	Inverse variance weighted	2	-1.03768	0.461741	0.0246201	0.862218
Cholangitis (primary sclerosing, PSC), with reimbursement 202	OID30159	MMUT	Wald ratio	1	-2.08235	0.926911	0.024669	0.862218
NA	OID20066	GRK5	Wald ratio	1	-0.176979	0.0787937	0.0246972	0.862218
Cerebrovascular diseases (FINNGEN)	OID30149	PROCR	Wald ratio	1	-0.0860216	0.0382983	0.024698	0.862218
Disorder of external ear, unspecified	19558_10	LRP4	Inverse variance weighted	2	-0.484087	0.215532	0.0247033	0.862218
Other disorders of skin and subcutaneous tissue, not elsewhere classified	OID30773	F11	Wald ratio	1	0.680492	0.303175	0.0247969	0.862236
Diseases of the musculoskeletal system and connective tissue	17490_4	SH3BGRL3	Inverse variance weighted	2	-0.058894	0.0262447	0.02483	0.862236
Cholangitis (primary sclerosing, PSC)	OID21514	FURIN	Inverse variance weighted	2	-0.628709	0.280199	0.0248458	0.862236
Retinal vascular disorders	OID30159	MMUT	Wald ratio	1	-0.797872	0.355595	0.0248474	0.862236
Influenza and pneumonia	OID21439	MMP12	Inverse variance weighted	3	0.0362975	0.0161771	0.0248482	0.862236
Salphingitis and oophoritis	OID30159	MMUT	Wald ratio	1	0.572301	0.255122	0.0248811	0.862236
Hereditary ataxia	OID30149	PROCR	Wald ratio	1	0.726172	0.32374	0.0248924	0.862236
Hypermobility syndrome	2190_55	F11	Inverse variance weighted	2	0.355027	0.158354	0.0249622	0.862788
Hyperkalaemia	19558_10	LRP4	Inverse variance weighted	2	0.374789	0.167189	0.0249805	0.862788
Embedded and impacted teeth	11117_2	SPATA20	Inverse variance weighted	2	-0.267239	0.11922	0.0249892	0.862788
Congenital malformations of the urinary system	OID30773	F11	Wald ratio	1	-1.09451	0.488897	0.0251729	0.868194
Human immunodeficiency virus [HIV] disease resulting in other conditions	15343_337	KNG1	Inverse variance weighted	3	0.475194	0.212458	0.0253091	0.869506
Persons with potential health hazards related to family and personal history and certain conditions influencing health status	OID30773	F11	Wald ratio	1	-0.229767	0.102771	0.0253705	0.869506
Lichen simplex chronicus	OID30149	PROCR	Wald ratio	1	0.427265	0.191192	0.0254343	0.869506
Diseases of arteries, arterioles and capillaries	OID21514	FURIN	Inverse variance weighted	2	0.171911	0.0769312	0.0254428	0.869506
Other salmonella infections	15343_337	KNG1	Inverse variance weighted	3	0.4085	0.182815	0.0254502	0.869506
Zoster [herpes zoster]	OID30159	MMUT	Wald ratio	1	-0.704295	0.315209	0.0254584	0.869506
Gonarthrosis, primary, with knee surgery	OID30159	MMUT	Wald ratio	1	0.385146	0.17238	0.0254643	0.869506
Polyp of the female genital tract	17490_4	SH3BGRL3	Inverse variance weighted	2	0.14916	0.0667716	0.025491	0.869506
Traumatic subdural haemorrhage	11117_2	SPATA20	Inverse variance weighted	2	-0.25935	0.1161	0.0254925	0.869506
Excessive, freguent and irrelgular menstruation	OID21439	MMP12	Inverse variance weighted	3	0.0503797	0.0225552	0.0255084	0.869506
Sequelae of cerebrovascular disease	17490_4	SH3BGRL3	Inverse variance weighted	2	-0.216004	0.0967071	0.0255098	0.869506
Other disorders of the genitourinary system	11117_2	SPATA20	Inverse variance weighted	2	-0.250318	0.112097	0.0255456	0.869799
Scabies	11117_2	SPATA20	Inverse variance weighted	2	-0.431376	0.193221	0.0255785	0.869994
Supplementary factors related to causes of morbidity and mortality classified elsewhere	19558_10	LRP4	Inverse variance weighted	2	0.411824	0.184645	0.0257243	0.871974
Desensitization to allergens	OID20066	GRK5	Wald ratio	1	0.509091	0.228281	0.0257403	0.871974
Alergic contact dermatitis	OID21439	MMP12	Inverse variance weighted	3	0.121062	0.0542884	0.0257488	0.871974
Ulcerative enterocolitis	OID21241	CEP85	Wald ratio	1	1.76732	0.792529	0.0257492	0.871974
Anisometropia and aniseikonia	17490_4	SH3BGRL3	Inverse variance weighted	2	-0.622571	0.279267	0.0257936	0.871974
Congenital deformities of feet	OID30773	F11	Wald ratio	1	1.69205	0.759038	0.0258001	0.871974
Complications of cardiac and vascular prosthetic devices, implants and grafts	4496_60	MMP12	Inverse variance weighted	2	0.381907	0.17137	0.0258436	0.872521
Other facial nerve disorders	OID21439	MMP12	Inverse variance weighted	3	0.319817	0.143556	0.0258918	0.873229
Deaf mutism, not elsewhere classified	OID30149	PROCR	Wald ratio	1	0.978402	0.439383	0.0259632	0.874713
Excessive vomiting in pregnancy	OID30149	PROCR	Wald ratio	1	-0.271679	0.122076	0.0260483	0.876526
Colon adenocarcinoma	17490_4	SH3BGRL3	Inverse variance weighted	2	-0.321135	0.144321	0.0260718	0.876526
Burns and corrosions confined to eye and internal organs	17490_4	SH3BGRL3	Inverse variance weighted	2	-0.566929	0.254907	0.0261441	0.878035
Dislocation, sprain and strain of joints and ligaments at neck level	17490_4	SH3BGRL3	Inverse variance weighted	2	0.258316	0.11624	0.0262658	0.881197
Congenital malformations of aortic and mitral valves	OID21241	CEP85	Wald ratio	1	1.78029	0.801403	0.0263195	0.881563
Other disorders involving the immune mechanism, not elsewhere classified	OID21514	FURIN	Inverse variance weighted	2	0.870948	0.392128	0.0263453	0.881563
Other acquired deformities of musculoskeletal system and connective tissue	2190_55	F11	Inverse variance weighted	2	-0.419469	0.1889	0.026379	0.881563
Diabetes, varying definitions	OID30159	MMUT	Wald ratio	1	-0.218676	0.0985028	0.0264188	0.881563
Pregnancy, childbirth and the puerperium	OID21514	FURIN	Inverse variance weighted	2	-0.107022	0.0482118	0.0264306	0.881563
Lesion of femoral nerve	OID30773	F11	Wald ratio	1	-3.12791	1.40943	0.0264683	0.881563
Symptoms and signs involving appearance and behaviour	OID20066	GRK5	Wald ratio	1	1.38638	0.624704	0.0264695	0.881563
Obesity and other hyperalimentation	15343_337	KNG1	Inverse variance weighted	3	0.106163	0.0478845	0.0266181	0.882382
Secondary uncertain malignant neoplasm	OID21439	MMP12	Inverse variance weighted	3	-0.14006	0.063182	0.0266387	0.882382
Superficial injury of head	OID20066	GRK5	Wald ratio	1	0.253564	0.114386	0.026641	0.882382
Human immunodeficiency virus [HIV] disease	11117_2	SPATA20	Inverse variance weighted	2	0.545203	0.245992	0.0266681	0.882382
Injuries to the ankle and foot	17490_4	SH3BGRL3	Inverse variance weighted	2	-0.113054	0.0510153	0.026686	0.882382
Poisoning by drugs, medicaments and biological substances	OID30773	F11	Wald ratio	1	-0.466875	0.210681	0.0266896	0.882382
Primary gonarthrosis, bilateral	OID30149	PROCR	Wald ratio	1	-0.111005	0.0501169	0.0267652	0.882382
Burn and corrosion of shoulder and upper limb, except wrist and hand	OID21439	MMP12	Inverse variance weighted	3	-0.332175	0.149993	0.0267871	0.882382
Fissure and fistula of anal and rectal regions	OID21241	CEP85	Wald ratio	1	0.601394	0.271685	0.0268585	0.882382
Rheumatism, unspecified	4496_60	MMP12	Inverse variance weighted	2	-0.124546	0.0562662	0.0268618	0.882382
Phobic anxiety disorders	OID30773	F11	Wald ratio	1	0.695173	0.314186	0.0269241	0.882382
Burn and corrosion of ankle and foot	OID21439	MMP12	Inverse variance weighted	3	0.428042	0.193456	0.0269244	0.882382
Venous thromboembolism	19558_10	LRP4	Inverse variance weighted	2	0.182571	0.0825163	0.0269292	0.882382
Drug-induced neutropenia	15343_337	KNG1	Inverse variance weighted	3	0.286674	0.129598	0.0269648	0.882382
Polyarthropathies	OID30149	PROCR	Wald ratio	1	-0.0827303	0.0374007	0.0269667	0.882382
Traumatic subdural haemorrhage	OID21241	CEP85	Wald ratio	1	-0.97206	0.439611	0.0270234	0.882382
Disorder of the sleep-wake schedule	OID21241	CEP85	Wald ratio	1	-2.79194	1.26286	0.0270489	0.882382
Inflammatory bowel disease	11117_2	SPATA20	Inverse variance weighted	2	-0.144731	0.0654705	0.0270618	0.882382
Atherosclerosis, excluding cerebral, coronary and PAD	OID21514	FURIN	Inverse variance weighted	2	0.232428	0.105159	0.0270874	0.882382
Other anaemias	OID30773	F11	Wald ratio	1	0.416957	0.188658	0.0270971	0.882382
Female genital prolapse	OID30149	PROCR	Wald ratio	1	-0.113997	0.0516129	0.0271958	0.882382
Benign lipomatous neoplasm of skin and subcutaneous tissue of limbs	19558_10	LRP4	Inverse variance weighted	2	-0.262493	0.118863	0.0272183	0.882382
Problems related to social environment	OID30149	PROCR	Wald ratio	1	0.433698	0.196428	0.0272498	0.882382
Vascular dementia (subcortical)	OID30159	MMUT	Wald ratio	1	-1.98779	0.900315	0.0272528	0.882382
Lactose intolerance, other/unspecified	15343_337	KNG1	Inverse variance weighted	3	-0.450649	0.204135	0.0272716	0.882382
Astigmatism	OID21439	MMP12	Inverse variance weighted	3	-0.214909	0.0973648	0.0272963	0.882382
Other disorders of prostate	OID30149	PROCR	Wald ratio	1	-0.438186	0.198523	0.0272977	0.882382
Urticaria	OID30159	MMUT	Wald ratio	1	0.452128	0.204886	0.0273329	0.882382
Premature separation of placenta [abruptio placentae]	11117_2	SPATA20	Inverse variance weighted	2	0.596609	0.270373	0.0273409	0.882382
Corneal degeneration	OID21514	FURIN	Inverse variance weighted	2	1.53889	0.697508	0.0273649	0.882382
Complications of cardiac and vascular prosthetic devices, implants and grafts	OID21439	MMP12	Inverse variance weighted	3	0.34196	0.155006	0.0273762	0.882382
Hypoparathyroidism	17490_4	SH3BGRL3	Inverse variance weighted	2	0.532081	0.241253	0.0274194	0.882382
Diseases of external ear	OID20066	GRK5	Wald ratio	1	-0.197598	0.0895941	0.0274205	0.882382
Nail disorders	4496_60	MMP12	Inverse variance weighted	2	0.268327	0.121672	0.0274314	0.882382
Tularaemia	15343_337	KNG1	Inverse variance weighted	3	-0.655407	0.297403	0.0275407	0.883716
Pregnancy with abortive outcome	OID20066	GRK5	Wald ratio	1	0.0876304	0.039765	0.0275452	0.883716
Eclampsia	OID21439	MMP12	Inverse variance weighted	3	-0.321312	0.145815	0.0275557	0.883716
Intracranial trauma	19558_10	LRP4	Inverse variance weighted	2	-0.0808681	0.0367147	0.0276226	0.884974
Malignant neoplasm of meninges	OID21241	CEP85	Wald ratio	1	-1.53454	0.696962	0.0276821	0.885338
Alcohol-induced chronic pancreatitis	OID30149	PROCR	Wald ratio	1	0.293072	0.133146	0.0277273	0.885338
Deforming dorsopathies	19558_10	LRP4	Inverse variance weighted	2	-0.168333	0.0764857	0.0277469	0.885338
Female infertility, cervigal, vaginal, other or unspecified origin	17490_4	SH3BGRL3	Inverse variance weighted	2	0.161196	0.0732484	0.0277588	0.885338
Contusion of ankle	OID30773	F11	Wald ratio	1	1.45054	0.659204	0.0277753	0.885338
Burn and corrosion confined to eye and adnexa	17490_4	SH3BGRL3	Inverse variance weighted	2	-0.607803	0.276294	0.0278182	0.885338
Congenital malformations of gallbladder, bile ducts and liver	17490_4	SH3BGRL3	Inverse variance weighted	2	-1.11113	0.505126	0.0278276	0.885338
Hyperlipidaemia, other/unspecified	11117_2	SPATA20	Inverse variance weighted	2	0.158004	0.0718767	0.0279297	0.885732
Mandibular prognathia AND surgery (LeFortI or BSSO or LeFortI AND BSSO)	OID30149	PROCR	Wald ratio	1	-0.773147	0.351716	0.0279339	0.885732
conjunctival haemorrhage	OID30149	PROCR	Wald ratio	1	0.310725	0.141375	0.0279574	0.885732
Persons with potential health hazards related to family and personal history and certain conditions influencing health status	11117_2	SPATA20	Inverse variance weighted	2	0.0742423	0.0337856	0.0279883	0.885732
Additional codes for the location of defect, injury or illness	11117_2	SPATA20	Inverse variance weighted	2	-0.433699	0.197458	0.0280627	0.885732
Oesophageal varices	OID20066	GRK5	Wald ratio	1	-0.608012	0.276883	0.0280975	0.885732
Postmenopausal atrophic vaginitsi	OID21241	CEP85	Wald ratio	1	-1.58574	0.722219	0.0281168	0.885732
Hereditary deficiency of other clotting factors	4496_60	MMP12	Inverse variance weighted	2	-0.597016	0.271946	0.0281387	0.885732
Suppurative and unspecified otitis media	OID21514	FURIN	Inverse variance weighted	2	-0.212406	0.096803	0.0282201	0.885732
Melanocytic naevi of eyelid, including canthus	OID21514	FURIN	Inverse variance weighted	2	-1.53868	0.701272	0.0282263	0.885732
Malignant neoplasm of larynx	OID21241	CEP85	Wald ratio	1	-2.87181	1.30928	0.0282764	0.885732
Other reactioin to severe stress, and adjustment disorders	OID21439	MMP12	Inverse variance weighted	3	0.0673963	0.0307283	0.0282861	0.885732
Fetus and newborn affected by maternal factors and by complications of pregnancy, labour and delivery	2190_55	F11	Inverse variance weighted	2	-0.891136	0.406564	0.0283888	0.885732
Other eating disorders	11117_2	SPATA20	Inverse variance weighted	2	0.356837	0.162832	0.0284201	0.885732
Obesity related asthma	OID21241	CEP85	Wald ratio	1	-0.626651	0.28602	0.0284568	0.885732
Bursitis of shoulder	OID21241	CEP85	Wald ratio	1	-2.1373	0.976156	0.0285598	0.885732
Universal eryhrodermia, KELA reimbursement	11117_2	SPATA20	Inverse variance weighted	2	-0.875898	0.40009	0.0285785	0.885732
Gestational [pregnancy-induced] hypertension	11117_2	SPATA20	Inverse variance weighted	2	0.164036	0.0749659	0.0286597	0.885732
Infections of genitourinary tract in pregnancy	OID21439	MMP12	Inverse variance weighted	3	-0.147384	0.0673714	0.0286964	0.885732
Cardiac arrest	11117_2	SPATA20	Inverse variance weighted	2	-0.321178	0.146817	0.0286979	0.885732
Other sexually transmitted chlamydial diseases	11117_2	SPATA20	Inverse variance weighted	2	0.318372	0.145569	0.0287364	0.885732
Infective bursitis	19558_10	LRP4	Inverse variance weighted	2	0.42803	0.195742	0.028764	0.885732
Other chronic obstructive pulmonary disease (J10_COPDNAS)	OID21514	FURIN	Inverse variance weighted	2	0.228724	0.104611	0.0287856	0.885732
Other reactioin to severe stress, and adjustment disorders	11117_2	SPATA20	Inverse variance weighted	2	-0.125581	0.0574418	0.0287991	0.885732
Crystalline deposits in vitreous body	2190_55	F11	Inverse variance weighted	2	-1.01711	0.465367	0.0288441	0.885732
Other disorders of teeth and supporting structures	OID21514	FURIN	Inverse variance weighted	2	0.309398	0.141574	0.028859	0.885732
Other and unspecified injuries of abdomen, lower back and pelvis	OID30159	MMUT	Wald ratio	1	2.46257	1.12687	0.0288658	0.885732
Other disorders of optic disc	OID30149	PROCR	Wald ratio	1	0.766564	0.350818	0.0288834	0.885732
Alcohol-induced chronic pancreatitis	OID21439	MMP12	Inverse variance weighted	3	-0.174613	0.0799314	0.0289229	0.885732
Mood [affective] disorders	OID21439	MMP12	Inverse variance weighted	3	-0.0398776	0.0182604	0.028975	0.885732
Personal history of risk-factors, not elsewhere classified	OID30773	F11	Wald ratio	1	-2.29987	1.0534	0.0290155	0.885732
Chronic rhinitsi, nasopharyngitis and pharyngitis	OID30149	PROCR	Wald ratio	1	-0.126714	0.0580459	0.0290366	0.885732
Diseases of arteries, arterioles and capillaries	4496_60	MMP12	Inverse variance weighted	2	-0.0608877	0.0279105	0.0291441	0.885732
Severe visual impairment, monocular	2190_55	F11	Inverse variance weighted	2	1.0231	0.469052	0.0291686	0.885732
Internar derangement of knee	OID21514	FURIN	Inverse variance weighted	2	-0.140159	0.0642639	0.029184	0.885732
Chronic lymphocytic leukaemia	OID21241	CEP85	Wald ratio	1	2.34619	1.07582	0.0291954	0.885732
Gout	OID30149	PROCR	Wald ratio	1	-0.159177	0.0730061	0.0292332	0.885732
Unspecified haematuria	OID20066	GRK5	Wald ratio	1	0.166915	0.0765845	0.0292955	0.885732
Episodal and paroxysmal disorders	17490_4	SH3BGRL3	Inverse variance weighted	2	-0.0667738	0.030643	0.0293253	0.885732
Colonic or urogenital fistula	17490_4	SH3BGRL3	Inverse variance weighted	2	0.175134	0.0803775	0.0293401	0.885732
Trigger finger	OID30773	F11	Wald ratio	1	0.706919	0.324463	0.0293515	0.885732
COPD (mode)	OID30773	F11	Wald ratio	1	-0.447789	0.205542	0.0293635	0.885732
Pterygium	OID30773	F11	Wald ratio	1	-1.61204	0.739952	0.0293635	0.885732
conjunctival degenerations and deposits	OID21439	MMP12	Inverse variance weighted	3	-0.294614	0.135245	0.029379	0.885732
Female genital prolapse	15343_337	KNG1	Inverse variance weighted	3	0.105211	0.0483032	0.0293958	0.885732
Cystitis	OID21241	CEP85	Wald ratio	1	-0.443025	0.203423	0.029417	0.885732
Benign neoplasm: Descending colon	OID21439	MMP12	Inverse variance weighted	3	0.232062	0.106573	0.0294435	0.885732
Problems related to certain psychosocial circumstances	17490_4	SH3BGRL3	Inverse variance weighted	2	-0.301256	0.138353	0.0294469	0.885732
COPD	OID21514	FURIN	Inverse variance weighted	2	0.222354	0.102154	0.0295054	0.885732
Cerebrovascular diseases (FINNGEN)	OID30159	MMUT	Wald ratio	1	-0.291568	0.133964	0.0295201	0.885732
KRA_PSY_EATING	OID30159	MMUT	Wald ratio	1	-0.814618	0.37431	0.0295317	0.885732
Unspecified urinary incontinence	19558_10	LRP4	Inverse variance weighted	2	-0.233941	0.107499	0.0295392	0.885732
Cholangitis (primary sclerosing, PSC)	OID21439	MMP12	Inverse variance weighted	3	-0.196493	0.0903148	0.0295814	0.885732
Disorders of other and unspecified cranial nerves	17490_4	SH3BGRL3	Inverse variance weighted	2	1.27425	0.585695	0.0295835	0.885732
Fibromyalgia	17490_4	SH3BGRL3	Inverse variance weighted	2	0.431114	0.198165	0.0295901	0.885732
Trichomoniasis	OID30149	PROCR	Wald ratio	1	-0.769706	0.35381	0.0295945	0.885732
Other reactioin to severe stress, and adjustment disorders	4496_60	MMP12	Inverse variance weighted	2	0.0738612	0.0339566	0.0296179	0.885732
Other and unspecified urticaria	OID30159	MMUT	Wald ratio	1	0.55063	0.253152	0.0296228	0.885732
Isolated proteinuria with specified morphological lesion, drug-induced	OID30149	PROCR	Wald ratio	1	0.537223	0.246994	0.0296267	0.885732
Other sleepdisorders	17490_4	SH3BGRL3	Inverse variance weighted	2	-0.297057	0.136588	0.0296426	0.885732
Primary coxarthrosis, bilateral	OID30773	F11	Wald ratio	1	-0.502845	0.231235	0.0296599	0.885732
Peripheral artery disease	OID21439	MMP12	Inverse variance weighted	3	-0.098723	0.0454075	0.0296935	0.885732
Other congenital malformations of tongue, mouth and pharynx	OID21514	FURIN	Inverse variance weighted	2	-1.26691	0.582784	0.0297129	0.885732
Glaucoma secondary to other eye disorders	OID21514	FURIN	Inverse variance weighted	2	-0.728582	0.33518	0.0297276	0.885732
Tularaemia	11117_2	SPATA20	Inverse variance weighted	2	0.7707	0.35467	0.0297797	0.885732
Hernia of abodminal wall	19558_10	LRP4	Inverse variance weighted	2	-0.10389	0.0478098	0.0297814	0.885732
Otherand unspecified haemorrhagic conditions	OID21439	MMP12	Inverse variance weighted	3	-0.394564	0.181695	0.0298882	0.885732
Problems related to certain psychosocial circumstances	OID21241	CEP85	Wald ratio	1	-0.988443	0.455312	0.0299376	0.885732
Crowding of teeth	OID30773	F11	Wald ratio	1	1.68912	0.778124	0.0299497	0.885732
Toxic effect of contact with venomous animals	17490_4	SH3BGRL3	Inverse variance weighted	2	0.510053	0.235018	0.0299866	0.885732
Hypokalaemia	OID30773	F11	Wald ratio	1	0.83318	0.383924	0.0299938	0.885732
Recurrent dislocation of patella	17490_4	SH3BGRL3	Inverse variance weighted	2	-0.401265	0.184945	0.0300341	0.885732
Acute pharyngitis	2190_55	F11	Inverse variance weighted	2	-0.194287	0.0895552	0.0300474	0.885732
Other chronic obstructive pulmonary disease (J10_COPDNAS)	15343_337	KNG1	Inverse variance weighted	3	0.112677	0.051942	0.0300613	0.885732
Atherosclerosis, excluding cerebral, coronary and PAD	OID21439	MMP12	Inverse variance weighted	3	-0.0977867	0.045087	0.0300944	0.885732
Other metabolic disorders	19558_10	LRP4	Inverse variance weighted	2	-0.209015	0.0964051	0.030152	0.885732
Major anomalies of jaw size	OID20066	GRK5	Wald ratio	1	0.717244	0.330884	0.0301849	0.885732
Sequelae of cerebrovascular disease	OID20066	GRK5	Wald ratio	1	-0.203244	0.093767	0.0301938	0.885732
Pericarditis	OID30773	F11	Wald ratio	1	-1.39769	0.645256	0.0303037	0.885732
Burn and corrosion of ankle and foot	OID30149	PROCR	Wald ratio	1	-0.663638	0.306386	0.03031	0.885732
Abnormal findings on examination of urine, without diagnosis	OID21514	FURIN	Inverse variance weighted	2	-0.722765	0.333693	0.0303144	0.885732
Cystic kidney disease	OID30773	F11	Wald ratio	1	-1.28464	0.593136	0.0303233	0.885732
Acute pancreatitis	OID21241	CEP85	Wald ratio	1	-0.705153	0.325613	0.0303404	0.885732
Pneumonitis due to solids and liquids	19558_10	LRP4	Inverse variance weighted	2	0.267703	0.123618	0.0303438	0.885732
Dorsopathies	19558_10	LRP4	Inverse variance weighted	2	-0.0468896	0.0216593	0.0303975	0.885732
Inflammatory diseases of prostate (prostatitis)	OID30159	MMUT	Wald ratio	1	0.737786	0.34082	0.0304076	0.885732
Flat foot [pes planus] (acquired)	OID30149	PROCR	Wald ratio	1	-0.251632	0.116241	0.0304079	0.885732
Dorsopathies	OID30149	PROCR	Wald ratio	1	-0.0492193	0.0227396	0.030428	0.885732
Mandibular molar that has failed to erupt because of obstruction by another tooth	OID21241	CEP85	Wald ratio	1	-1.76254	0.814373	0.030442	0.885732
Transient ischemic attack (I9_TIA)	OID30159	MMUT	Wald ratio	1	-0.351655	0.16253	0.0304923	0.885732
Hereditary corneal dystrophies	OID21514	FURIN	Inverse variance weighted	2	-0.917046	0.423909	0.0305174	0.885732
Polyneuropathies and other disorders of the peripheral nervous system	OID20066	GRK5	Wald ratio	1	0.238345	0.110213	0.0305732	0.885732
Polycythaemia vera	4496_60	MMP12	Inverse variance weighted	2	0.302422	0.139853	0.0305848	0.885732
Injuries to the abdomen, lower back, lumbar spine and pelvis	19558_10	LRP4	Inverse variance weighted	2	0.111922	0.0517703	0.0306257	0.885732
Female infertility	OID30159	MMUT	Wald ratio	1	0.408786	0.189125	0.03066	0.885732
Glomerular disorders in diseases classified elsewhere	OID21439	MMP12	Inverse variance weighted	3	-0.132409	0.0612896	0.0307426	0.885732
Hypersensitivity angiitis	OID30773	F11	Wald ratio	1	-3.3129	1.53349	0.0307445	0.885732
Nontraumatic intracranial haemmorrhage	OID21241	CEP85	Wald ratio	1	-0.735871	0.340631	0.0307479	0.885732
Vitamin deficiency (E4_VIT_DEF)	2190_55	F11	Inverse variance weighted	2	0.361333	0.167278	0.0307669	0.885732
Vitamin deficiency (VIT_DEF)	2190_55	F11	Inverse variance weighted	2	0.361333	0.167278	0.0307669	0.885732
Unspecified haematuria	OID30149	PROCR	Wald ratio	1	-0.1131	0.052361	0.0307727	0.885732
Other menopausal disorders	17490_4	SH3BGRL3	Inverse variance weighted	2	0.33077	0.15314	0.0307792	0.885732
Retinal detachment with retinal break	OID30149	PROCR	Wald ratio	1	0.206153	0.0954465	0.0307824	0.885732
Burn and corrosion of ankle and foot	4496_60	MMP12	Inverse variance weighted	2	0.442456	0.204856	0.0307848	0.885732
Other and unspecified acquired haemolytic anaemias	OID21241	CEP85	Wald ratio	1	-3.45204	1.59871	0.0308296	0.885732
Injury of unspecified body region	17490_4	SH3BGRL3	Inverse variance weighted	2	0.419367	0.194273	0.030878	0.885732
Alcohol-induced chronic pancreatitis	4496_60	MMP12	Inverse variance weighted	2	-0.19063	0.0883116	0.0308804	0.885732
Bicipital tendinitis	OID30773	F11	Wald ratio	1	-1.16425	0.539549	0.0309416	0.885732
Long labour	15343_337	KNG1	Inverse variance weighted	3	0.142299	0.0659467	0.0309445	0.885732
Presence of other functional implants	OID20066	GRK5	Wald ratio	1	-0.154642	0.0716753	0.0309641	0.885732
Counselling related to sexual attitude, behaviour and orientation	OID21439	MMP12	Inverse variance weighted	3	0.381007	0.176596	0.0309664	0.885732
Benign neoplasm: Larynx	OID21241	CEP85	Wald ratio	1	-1.89088	0.876492	0.0309807	0.885732
Respiratory tuberculosis	OID30149	PROCR	Wald ratio	1	-0.302198	0.140178	0.031098	0.885732
Other obstetric conditions, not elsewhere classified	OID30149	PROCR	Wald ratio	1	-0.132847	0.0616363	0.0311353	0.885732
Respiratry tuberculosis	OID30149	PROCR	Wald ratio	1	-0.301898	0.140178	0.0312651	0.885732
Complications of cardiac and vascular prosthetic devices, implants and grafts	OID30149	PROCR	Wald ratio	1	0.543208	0.25223	0.0312701	0.885732
Transient ischemic attack (I9_TIA)	OID21241	CEP85	Wald ratio	1	-0.430737	0.20001	0.0312728	0.885732
Disorders of vestibular function (Vertigo)	OID20066	GRK5	Wald ratio	1	-0.158569	0.073639	0.0312925	0.885732
Bullous disorders	OID30159	MMUT	Wald ratio	1	-1.14953	0.533885	0.0313079	0.885732
Human immunodeficiency virus [HIV] disease	OID20066	GRK5	Wald ratio	1	0.688524	0.320084	0.0314704	0.885732
Arthropathies in other diseases classified elsewhere	15343_337	KNG1	Inverse variance weighted	3	0.374319	0.17404	0.0314945	0.885732
Gestational diabetes (for exclusion)	OID30159	MMUT	Wald ratio	1	-0.436367	0.202916	0.0315168	0.885732
Traumatic subdural haemorrhage	17490_4	SH3BGRL3	Inverse variance weighted	2	-0.286436	0.133229	0.0315596	0.885732
Melanoma in situ of trunk	OID21439	MMP12	Inverse variance weighted	3	-0.528733	0.24593	0.0315606	0.885732
Vertical strabismus	11117_2	SPATA20	Inverse variance weighted	2	0.484661	0.225457	0.0315801	0.885732
Diseases of the musculoskeletal system and connective tissue	OID21241	CEP85	Wald ratio	1	-0.186357	0.0866936	0.0315864	0.885732
Guttate psoriasis	2190_55	F11	Inverse variance weighted	2	-0.68614	0.319201	0.0315905	0.885732
Carcinoma in situ of breast, intraductal	OID21439	MMP12	Inverse variance weighted	3	0.170898	0.0795138	0.0316119	0.885732
Hypertension complicating pregnancy, childbirth, and the puerperium	11117_2	SPATA20	Inverse variance weighted	2	0.122809	0.0571442	0.0316265	0.885732
Pregnancy hypertension	11117_2	SPATA20	Inverse variance weighted	2	0.122809	0.0571442	0.0316265	0.885732
Mandibular retrognathia AND surgery (BSSO)	OID21514	FURIN	Inverse variance weighted	2	-0.784623	0.365135	0.0316457	0.885732
Exfoliative dermatitis	OID20066	GRK5	Wald ratio	1	-1.08617	0.505654	0.0317091	0.885732
Other specified/unspecified necrotizing vasculopathies	11117_2	SPATA20	Inverse variance weighted	2	0.733371	0.34153	0.0317688	0.885732
Malignant neoplasm of brain	OID20066	GRK5	Wald ratio	1	-0.60384	0.281301	0.0318254	0.885732
Bulimia nervosa (incl. atypical)	15343_337	KNG1	Inverse variance weighted	3	-0.358574	0.167111	0.0318954	0.885732
Unspecified urinary incontinence	15343_337	KNG1	Inverse variance weighted	3	0.228137	0.106332	0.0319122	0.885732
Supervision of high-risk pregnancy	OID21514	FURIN	Inverse variance weighted	2	-0.208736	0.0972945	0.0319206	0.885732
Primary open-angle glaucoma	OID30159	MMUT	Wald ratio	1	-0.496454	0.231481	0.0319784	0.885732
Chronic gingivitis	OID21514	FURIN	Inverse variance weighted	2	0.575047	0.268136	0.0319842	0.885732
Diseases of the ear and mastoid process	OID30159	MMUT	Wald ratio	1	0.175335	0.0817573	0.0319866	0.885732
Other eating disorders	OID30773	F11	Wald ratio	1	-1.06221	0.495504	0.0320566	0.885732
Mood [affective] disorders	OID20066	GRK5	Wald ratio	1	-0.0952397	0.0444288	0.0320612	0.885732
Any dementia	19558_10	LRP4	Inverse variance weighted	2	0.122839	0.0573202	0.0321112	0.885732
Maternal care related to the fetus and amniotic cavity and possible delivery problems	19558_10	LRP4	Inverse variance weighted	2	0.070186	0.0327515	0.0321142	0.885732
Diseases of spleen	19558_10	LRP4	Inverse variance weighted	2	-0.653716	0.305055	0.0321177	0.885732
Mood disorders	OID20066	GRK5	Wald ratio	1	-0.0957307	0.0446743	0.0321246	0.885732
Varus deformity, not elsewhere classified	OID20066	GRK5	Wald ratio	1	0.990935	0.462453	0.0321307	0.885732
Clefts and caries	OID21439	MMP12	Inverse variance weighted	3	-0.084261	0.0393236	0.0321325	0.885732
Osteomalacia	OID20066	GRK5	Wald ratio	1	1.18068	0.551065	0.0321501	0.885732
Any dementia	OID30159	MMUT	Wald ratio	1	-0.445232	0.207841	0.032179	0.885732
Inflammatory disorders of male genital organs, not elsewhere classified	OID30773	F11	Wald ratio	1	-2.21252	1.03285	0.0321817	0.885732
conjunctival degenerations and deposits	4496_60	MMP12	Inverse variance weighted	2	-0.320171	0.149463	0.0321819	0.885732
Abscess of Bartholin gland	OID30159	MMUT	Wald ratio	1	1.62234	0.757486	0.0322142	0.885732
Gestational diabetes (for exclusion)	17490_4	SH3BGRL3	Inverse variance weighted	2	-0.160914	0.0751334	0.0322173	0.885732
Injuries to the shoulder and upper arm	17490_4	SH3BGRL3	Inverse variance weighted	2	-0.095743	0.0447079	0.0322317	0.885732
Thrombotic microangiopathy	OID21241	CEP85	Wald ratio	1	-3.82953	1.78848	0.0322562	0.885732
Carcinoma in situ of skin	OID21514	FURIN	Inverse variance weighted	2	0.460474	0.215121	0.0323119	0.885732
Focal epilepsy, mode (most common among epilepsy diagnosis)	OID21514	FURIN	Inverse variance weighted	2	0.915532	0.427713	0.0323119	0.885732
Isolated proteinuria	OID20066	GRK5	Wald ratio	1	0.651459	0.304374	0.0323287	0.885732
Arthropod-borne viral fevers and viral haemorrhagic fevers	19558_10	LRP4	Inverse variance weighted	2	0.220498	0.103023	0.0323323	0.885732
Fistulae involving female genital tract	OID20066	GRK5	Wald ratio	1	-0.870413	0.406733	0.0323538	0.885732
Otherand unspecified haemorrhagic conditions	4496_60	MMP12	Inverse variance weighted	2	-0.429728	0.20085	0.0323911	0.885732
COPD related to chronic (opportunist) infections	4496_60	MMP12	Inverse variance weighted	2	0.383916	0.179449	0.0324016	0.885732
Burns and corrosions	OID30149	PROCR	Wald ratio	1	-0.193287	0.09036	0.0324298	0.885732
Venous complications and haemorrhoids in pregnancy	2190_55	F11	Inverse variance weighted	2	0.601084	0.281043	0.0324551	0.885732
Cervicalgia	OID30773	F11	Wald ratio	1	-0.543219	0.253992	0.0324577	0.885732
Other disorders of penis	OID21514	FURIN	Inverse variance weighted	2	-0.465168	0.21752	0.0324756	0.885732
Other specified disorders of external ear	OID21439	MMP12	Inverse variance weighted	3	-0.260678	0.121907	0.0324895	0.885732
Postpartum depression	OID21439	MMP12	Inverse variance weighted	3	-0.0675871	0.0316176	0.0325459	0.885732
Delivery	OID21439	MMP12	Inverse variance weighted	3	-0.0317096	0.0148376	0.0325892	0.885732
Complications associated with artificial fertilization	17490_4	SH3BGRL3	Inverse variance weighted	2	0.75251	0.352153	0.0326075	0.885732
Human immunodeficiency virus [HIV] disease resulting in other conditions	OID20066	GRK5	Wald ratio	1	0.707425	0.33113	0.032647	0.885732
Cellulitis	OID30773	F11	Wald ratio	1	0.554964	0.259864	0.0327126	0.885732
Injury of unspecified body region	OID21241	CEP85	Wald ratio	1	1.36867	0.640986	0.0327406	0.885732
Psoriasis (vulgaris), strict definition	11117_2	SPATA20	Inverse variance weighted	2	-0.538304	0.252161	0.0327802	0.885732
Diseases of the ear and mastoid process	OID20066	GRK5	Wald ratio	1	-0.0738844	0.0346103	0.0327813	0.885732
Short stature, not elsewhere classified	OID21439	MMP12	Inverse variance weighted	3	-0.328435	0.153859	0.0327896	0.885732
Melanocytic naevi	17490_4	SH3BGRL3	Inverse variance weighted	2	0.182264	0.0854041	0.0328314	0.885732
General examination and investigation of persons without complaint and reported diagnosis	OID21241	CEP85	Wald ratio	1	-0.304451	0.142669	0.0328451	0.885732
Motor disorders	4496_60	MMP12	Inverse variance weighted	2	-0.391326	0.183384	0.0328503	0.885732
Delivery	4496_60	MMP12	Inverse variance weighted	2	-0.0349846	0.0163991	0.0328988	0.885732
Non-rheumatic valve diseases	OID30149	PROCR	Wald ratio	1	-0.098289	0.0460776	0.0329151	0.885732
Enteropathic arthropathies	19558_10	LRP4	Inverse variance weighted	2	-0.499982	0.234494	0.0329929	0.885732
Allergic rhinitis	OID21241	CEP85	Wald ratio	1	0.519479	0.243698	0.0330354	0.885732
Glomerular disorders in diseases classified elsewhere	4496_60	MMP12	Inverse variance weighted	2	-0.144413	0.0677478	0.0330372	0.885732
Acute otitis externa, noninfective	OID30773	F11	Wald ratio	1	-1.89026	0.886768	0.0330379	0.885732
Short stature, not elsewhere classified	4496_60	MMP12	Inverse variance weighted	2	-0.362377	0.170019	0.0330566	0.885732
Injury of other and unspecified intrathoracic organs	19558_10	LRP4	Inverse variance weighted	2	0.291018	0.136559	0.0330828	0.885732
Diseases of middle ear and mastoid	17490_4	SH3BGRL3	Inverse variance weighted	2	-0.107319	0.0503628	0.033096	0.885732
Unspecified dementia	19558_10	LRP4	Inverse variance weighted	2	0.220056	0.103269	0.033098	0.885732
Heart failure and hypertrophic cardiomyopathy	15343_337	KNG1	Inverse variance weighted	3	-0.472185	0.221641	0.0331382	0.886029
Excessive, freguent and irrelgular menstruation	OID20066	GRK5	Wald ratio	1	0.116595	0.0547383	0.0331679	0.886029
Calcific tendinitis	OID21514	FURIN	Inverse variance weighted	2	1.47864	0.694334	0.0332068	0.886029
Maxillary molar that has failed to erupt because of obstruction by another tooth	2190_55	F11	Inverse variance weighted	2	0.749787	0.352126	0.033228	0.886029
Spondylopathies	19558_10	LRP4	Inverse variance weighted	2	-0.0714225	0.0335462	0.0332475	0.886029
Persons encountering health services for specific procedures and health care	11117_2	SPATA20	Inverse variance weighted	2	-0.0686466	0.0322514	0.0332967	0.8866
Malignant neoplasm of breast, HER2-negative	19558_10	LRP4	Inverse variance weighted	2	-0.106793	0.0501847	0.033337	0.886936
Alergic contact dermatitis	4496_60	MMP12	Inverse variance weighted	2	0.127608	0.0600084	0.0334617	0.889136
Artrosis, including avohilmo	OID21514	FURIN	Inverse variance weighted	2	-0.108546	0.0510482	0.0334752	0.889136
Mood disorders	OID21439	MMP12	Inverse variance weighted	3	-0.0388153	0.0182604	0.0335323	0.889376
Diabetic retinopathy (DM_RETINOPATHY)	OID20066	GRK5	Wald ratio	1	-0.11635	0.0547383	0.0335399	0.889376
Diseases of veins, lymphatic vessels and lymph nodes, not elsewhere classified (FINNGEN)	OID30159	MMUT	Wald ratio	1	0.234437	0.110323	0.0335866	0.889467
Other and unspecified injuries of thorax	2190_55	F11	Inverse variance weighted	2	-0.637803	0.300163	0.0335989	0.889467
Coxarthrosis,	OID21514	FURIN	Inverse variance weighted	2	-0.183985	0.0866496	0.0337267	0.891141
Disorders of other and unspecified cranial nerves	OID21241	CEP85	Wald ratio	1	4.1019	1.93183	0.0337269	0.891141
Acute inflammation of orbit	2190_55	F11	Inverse variance weighted	2	0.92007	0.433381	0.0337535	0.891141
Arterial embolism and thrombosis of lower extremity artery	15343_337	KNG1	Inverse variance weighted	3	0.392491	0.184896	0.0337735	0.891141
Other disorders of fluid, electrolyte and acid-base balance	11117_2	SPATA20	Inverse variance weighted	2	-0.155723	0.0734213	0.0339259	0.892056
Malaria	4496_60	MMP12	Inverse variance weighted	2	0.649822	0.306479	0.0339823	0.892056
Achilles tendinitis	OID30159	MMUT	Wald ratio	1	0.764381	0.36052	0.0339876	0.892056
Other degenarative diseases of the basal ganglia	OID30773	F11	Wald ratio	1	-2.74546	1.29492	0.0339907	0.892056
Postpartum depression	4496_60	MMP12	Inverse variance weighted	2	-0.0740594	0.034941	0.0340434	0.892056
Other diseases of jaws	OID30159	MMUT	Wald ratio	1	1.01852	0.480693	0.0341029	0.892056
Other maternal diseases classifiable elsewhere but complicating pregnancy, childbirth and the puerperium	15343_337	KNG1	Inverse variance weighted	3	0.126042	0.0594908	0.0341177	0.892056
Other symptoms and signs involving the urinary system	11117_2	SPATA20	Inverse variance weighted	2	0.307698	0.145235	0.0341219	0.892056
Other superficial mycoses	OID21439	MMP12	Inverse variance weighted	3	-0.347705	0.16416	0.0341674	0.892056
Other acquired deformities of ankle and foot	OID21439	MMP12	Inverse variance weighted	3	-0.526868	0.248753	0.0341723	0.892056
Postprocedural musculoskeletal disorders, not elsewhere classified	2190_55	F11	Inverse variance weighted	2	0.31435	0.148429	0.0341885	0.892056
Coronary atherosclerosis	19558_10	LRP4	Inverse variance weighted	2	0.0732711	0.0346023	0.0342156	0.892056
Coxarthrosis, primary	OID30159	MMUT	Wald ratio	1	0.339835	0.160559	0.0342968	0.892056
Other chronic obstructive pulmonary disease (J10_COPDNAS)	OID30773	F11	Wald ratio	1	-0.400807	0.189393	0.0343211	0.892056
Other respiratory diseases principally affecting the interstitium	OID20066	GRK5	Wald ratio	1	0.266819	0.126168	0.0344482	0.892056
Lichen planus	OID30773	F11	Wald ratio	1	0.710589	0.336208	0.0345548	0.892056
Follicular cysts of skin and subcutaneous tissue	OID30149	PROCR	Wald ratio	1	-0.170098	0.0804863	0.034568	0.892056
Inflammatory disease of uterus	OID20066	GRK5	Wald ratio	1	0.279583	0.132305	0.034586	0.892056
Mental and behavioural disorders due to multiple drug use and use of multiple drugs and use of other psycoactive substances	19558_10	LRP4	Inverse variance weighted	2	0.222697	0.105392	0.0345986	0.892056
Polymyositis	OID21241	CEP85	Wald ratio	1	-3.3592	1.58984	0.0346073	0.892056
Other diseases of appendix	OID21514	FURIN	Inverse variance weighted	2	-1.27168	0.601899	0.0346195	0.892056
Nontoxic multinodular goitre	15343_337	KNG1	Inverse variance weighted	3	0.147075	0.0696131	0.0346227	0.892056
Seropositive rheumatoid arthritis, strict definition	11117_2	SPATA20	Inverse variance weighted	2	-0.277692	0.131458	0.0346526	0.892056
Benign neoplasm of bone and articular cartilage	15343_337	KNG1	Inverse variance weighted	3	0.23866	0.112984	0.0346584	0.892056
Counselling related to sexual attitude, behaviour and orientation	4496_60	MMP12	Inverse variance weighted	2	0.412006	0.195059	0.0346685	0.892056
Routine general health check-up of defined subpopulation	OID30159	MMUT	Wald ratio	1	1.93952	0.919031	0.0348242	0.892056
Benign neoplasm of major salivary glands	11117_2	SPATA20	Inverse variance weighted	2	0.274771	0.130221	0.0348555	0.892056
Other congenital malformations of male genital organs	OID30159	MMUT	Wald ratio	1	-3.27325	1.55142	0.034872	0.892056
Asymmetry of jaw	OID21439	MMP12	Inverse variance weighted	3	-0.404836	0.191885	0.0348767	0.892056
Psoriasis (vulgaris), strict definition	17490_4	SH3BGRL3	Inverse variance weighted	2	0.610274	0.289271	0.0348843	0.892056
Primary open-angle glaucoma, strict	19558_10	LRP4	Inverse variance weighted	2	0.149863	0.0710572	0.03494	0.892056
Undescended testicle	OID30159	MMUT	Wald ratio	1	2.5591	1.21355	0.0349648	0.892056
Ulcer of oesophagus	17490_4	SH3BGRL3	Inverse variance weighted	2	0.336306	0.159523	0.0350135	0.892056
Other mental disorders due to brain damage and dysfunction and to physical disease	OID30773	F11	Wald ratio	1	0.801615	0.380253	0.0350216	0.892056
Melanocytic naevi of lower limb, including hip	OID30773	F11	Wald ratio	1	1.31841	0.625436	0.0350326	0.892056
Hereditary deficiency of other clotting factors	OID21439	MMP12	Inverse variance weighted	3	-0.518743	0.246111	0.0350521	0.892056
Spondylolisthesis/Spondylolysis	OID30149	PROCR	Wald ratio	1	-0.170846	0.0810847	0.0351166	0.892056
Chronic tubulo-interstitial nephritis	4496_60	MMP12	Inverse variance weighted	2	-0.234892	0.111523	0.0351849	0.892056
Other extrapyramidal and movement disorders+ in other diseases	15343_337	KNG1	Inverse variance weighted	3	0.179486	0.0852204	0.0351925	0.892056
Meniscus derangement	OID20066	GRK5	Wald ratio	1	0.121995	0.0579293	0.0352102	0.892056
Habitual aborter	OID30149	PROCR	Wald ratio	1	-0.553231	0.262702	0.0352111	0.892056
Intussusception	11117_2	SPATA20	Inverse variance weighted	2	0.631587	0.299919	0.0352166	0.892056
Respiratry tuberculosis	OID20066	GRK5	Wald ratio	1	0.43987	0.208889	0.0352254	0.892056
Melanocytic naevi	15343_337	KNG1	Inverse variance weighted	3	0.130709	0.0620857	0.035266	0.892056
Other viral diseases, not elsewhere classified	15343_337	KNG1	Inverse variance weighted	3	0.149234	0.0708933	0.0352867	0.892056
Astigmatism	4496_60	MMP12	Inverse variance weighted	2	-0.233013	0.110703	0.035305	0.892056
Neurological diseases	OID20066	GRK5	Wald ratio	1	-0.0640659	0.0304374	0.0353054	0.892056
Disorders of muscles	OID30159	MMUT	Wald ratio	1	0.791962	0.376281	0.0353164	0.892056
Respiratory tuberculosis	OID20066	GRK5	Wald ratio	1	0.439625	0.208889	0.0353276	0.892056
Special screening examination for other diseases and disorders	OID30159	MMUT	Wald ratio	1	-0.773247	0.367415	0.0353298	0.892056
Other and unspecified disorders of pigmentation	OID30773	F11	Wald ratio	1	-3.14994	1.49679	0.0353381	0.892056
Other acquired deformities of ankle and foot	4496_60	MMP12	Inverse variance weighted	2	-0.578647	0.274975	0.0353464	0.892056
Later onset COPD	OID30773	F11	Wald ratio	1	-0.563773	0.267939	0.0353689	0.892056
Malignant neoplasm of liver and intrahepatic bile ducts	OID21241	CEP85	Wald ratio	1	-2.11273	1.00414	0.0353775	0.892056
Poisoning by drugs, medicaments and biological substances	17490_4	SH3BGRL3	Inverse variance weighted	2	-0.16529	0.078564	0.0353881	0.892056
Malaria	OID21439	MMP12	Inverse variance weighted	3	0.583283	0.277317	0.0354392	0.892056
Benign paroxysmal vertigo	OID20066	GRK5	Wald ratio	1	-0.210117	0.0999035	0.0354488	0.892056
Congenital malformations of trachea and bronchus	4496_60	MMP12	Inverse variance weighted	2	0.534137	0.254023	0.0354912	0.892056
Congenital malformations of ovaries, fallopian tubes and broad ligaments	15343_337	KNG1	Inverse variance weighted	3	0.28996	0.137919	0.0355185	0.892056
Scleritis and episcleritis	OID20066	GRK5	Wald ratio	1	0.463925	0.220671	0.0355239	0.892056
Congenital malformations of the circulatory system	11117_2	SPATA20	Inverse variance weighted	2	-0.218491	0.103936	0.0355388	0.892056
Lichen simplex chronicus and prurigo	19558_10	LRP4	Inverse variance weighted	2	-0.283169	0.134712	0.0355505	0.892056
Acute suppurative otitis media	OID21241	CEP85	Wald ratio	1	-0.535179	0.25462	0.0355641	0.892056
Mood [affective] disorders	4496_60	MMP12	Inverse variance weighted	2	-0.0423968	0.0201796	0.0356432	0.893341
Actinic keratosis	OID30149	PROCR	Wald ratio	1	-0.132249	0.0629827	0.0357497	0.89524
Persons encountering health services for other counselling and medical advice, not elsewhere classified	19558_10	LRP4	Inverse variance weighted	2	-0.0659782	0.0314317	0.0358084	0.89524
Iron deficiency anaemia	OID30159	MMUT	Wald ratio	1	-0.396966	0.189125	0.0358206	0.89524
Diffuse brain injury	19558_10	LRP4	Inverse variance weighted	2	0.320973	0.152929	0.0358308	0.89524
Haemmorrhoids and perianal venous thrombosis	19558_10	LRP4	Inverse variance weighted	2	-0.141847	0.0676201	0.0359319	0.897064
Cerebrovascular diseases	2190_55	F11	Inverse variance weighted	2	0.0779607	0.0371955	0.0360847	0.900176
Type 2 diabetes, wide definition	OID30773	F11	Wald ratio	1	0.273812	0.130666	0.0361261	0.900507
Abnormal findings on examination of blood, without diagnosis	11117_2	SPATA20	Inverse variance weighted	2	-0.121593	0.0580576	0.0362295	0.901687
Coxarthrosis [arthrosis of hip](FG)	OID30159	MMUT	Wald ratio	1	0.328014	0.156619	0.0362297	0.901687
Other noninflammatory disorders of vagina	OID30159	MMUT	Wald ratio	1	-0.857959	0.409771	0.0362823	0.901919
Malignant neoplasm of bone and articular cartilage	OID20066	GRK5	Wald ratio	1	1.14484	0.546892	0.0363173	0.901919
Finngen Rheumatological endpoints	OID30159	MMUT	Wald ratio	1	0.177305	0.0847124	0.0363471	0.901919
Other disorders of urethra and urinary system	OID21241	CEP85	Wald ratio	1	-0.322882	0.154274	0.0363563	0.901919
Problems related to employment and unemployment	OID20066	GRK5	Wald ratio	1	0.732953	0.350276	0.0363937	0.901919
Asthma and allergy	OID21514	FURIN	Inverse variance weighted	2	0.358319	0.171277	0.0364346	0.901919
Other and unspecified coagulation defects	OID30773	F11	Wald ratio	1	1.25161	0.598275	0.0364363	0.901919
Other heart diseases (FG_OTHHEART)	OID30149	PROCR	Wald ratio	1	-0.0478729	0.0228892	0.036483	0.902
Congenital malformations of trachea and bronchus	OID21439	MMP12	Inverse variance weighted	3	0.480346	0.229681	0.036496	0.902
Burn and corrosion confined to eye and adnexa	11117_2	SPATA20	Inverse variance weighted	2	0.502692	0.240487	0.0365898	0.902682
Erythema intertrigo	11117_2	SPATA20	Inverse variance weighted	2	-0.633659	0.303189	0.0366194	0.902682
Gangrene, not elsewhere classified	OID30159	MMUT	Wald ratio	1	-3.2831	1.57112	0.0366488	0.902682
Post-traumatic wound infection, not elsewhere classified	OID21439	MMP12	Inverse variance weighted	3	-0.318398	0.15237	0.0366507	0.902682
Hydatidiform mole	19558_10	LRP4	Inverse variance weighted	2	0.570589	0.273098	0.0366787	0.902682
Other dorsopathies, not elsewhere classified	OID21514	FURIN	Inverse variance weighted	2	0.100605	0.0481557	0.0366928	0.902682
Malignant neoplasm of stomach	OID21241	CEP85	Wald ratio	1	1.47106	0.704471	0.0367818	0.903488
Unspecified jaundice	11117_2	SPATA20	Inverse variance weighted	2	-0.394085	0.188733	0.0367926	0.903488
Infections of genitourinary tract in pregnancy	4496_60	MMP12	Inverse variance weighted	2	-0.155465	0.0744645	0.0368178	0.903488
Other chronic obstructive pulmonary disease (J10_COPDNAS)	11117_2	SPATA20	Inverse variance weighted	2	-0.136201	0.06525	0.0368552	0.903488
Benign neoplasm of thyroid gland	19558_10	LRP4	Inverse variance weighted	2	-0.382536	0.183304	0.0368981	0.903488
Hypokalaemia	OID20066	GRK5	Wald ratio	1	0.342176	0.163969	0.0369038	0.903488
Other lack of coordination	OID30773	F11	Wald ratio	1	-2.07524	0.994678	0.0369472	0.903488
Congenital malformations of heart and great arteries	11117_2	SPATA20	Inverse variance weighted	2	-0.219808	0.10536	0.0369549	0.903488
Acute gingivitis	19558_10	LRP4	Inverse variance weighted	2	0.666628	0.319574	0.0369796	0.903488
Disorders of skin appendages	OID30149	PROCR	Wald ratio	1	-0.102328	0.0490697	0.0370361	0.903928
Traumatic ischaemia of muscle	OID30149	PROCR	Wald ratio	1	0.598261	0.286938	0.0370707	0.903928
Cerebral atherosclerosis (I9_CEREBATHER)	OID20066	GRK5	Wald ratio	1	1.24082	0.595248	0.0371114	0.903928
Thrombotic microangiopathy	OID30159	MMUT	Wald ratio	1	-3.04472	1.4608	0.0371339	0.903928
Undefined dementia	19558_10	LRP4	Inverse variance weighted	2	0.214061	0.102742	0.037208	0.903928
Other dorsopathies, not elsewhere classified	OID30149	PROCR	Wald ratio	1	-0.052361	0.0251333	0.0372209	0.903928
Other superficial mycoses	4496_60	MMP12	Inverse variance weighted	2	-0.377941	0.181417	0.0372266	0.903928
Impacted teeth	11117_2	SPATA20	Inverse variance weighted	2	-0.326388	0.1567	0.037262	0.903928
Dementia in Alzheimer disease	OID21514	FURIN	Inverse variance weighted	2	0.378598	0.181807	0.0373039	0.903928
Entropion and trichiasis of eyelid	OID30149	PROCR	Wald ratio	1	0.272277	0.130753	0.0373078	0.903928
Other postsurgical states	OID20066	GRK5	Wald ratio	1	-0.460489	0.221162	0.0373305	0.903928
Symptoms and signs involving the circulatory and respiratory systems	4496_60	MMP12	Inverse variance weighted	2	0.0307341	0.0147614	0.0373365	0.903928
Chronic lymphocytic leukaemia	15343_337	KNG1	Inverse variance weighted	3	-0.493608	0.237161	0.0374049	0.904537
Hypoglycaemia, other or unspecified	OID30159	MMUT	Wald ratio	1	-0.963357	0.462963	0.0374475	0.904537
Other degenerative diseases of the nervous system (NEURODEGOTH)	OID21514	FURIN	Inverse variance weighted	2	0.272312	0.130873	0.0374583	0.904537
COPD related to chronic (opportunist) infections	OID21439	MMP12	Inverse variance weighted	3	0.337727	0.162326	0.0374747	0.904537
Carcinoma in situ of breast, intraductal	4496_60	MMP12	Inverse variance weighted	2	0.182833	0.087902	0.0375287	0.905158
Endometriosis of uterus	OID21439	MMP12	Inverse variance weighted	3	0.112599	0.0541455	0.0375665	0.905386
Recurrent and persistent haematuria, drug-induced	OID20066	GRK5	Wald ratio	1	-0.96958	0.46638	0.0376222	0.905929
Other gastritis (incl. Duodenitis)	OID21514	FURIN	Inverse variance weighted	2	-0.267014	0.128472	0.0376738	0.905929
Acute alcohol intoxication (F5_ALCOHOLAC)	OID30149	PROCR	Wald ratio	1	0.130902	0.0629827	0.0376739	0.905929
Mood disorders	15343_337	KNG1	Inverse variance weighted	3	-0.0593329	0.028559	0.0377507	0.906059
Other protozoal intestinal diseases	OID21514	FURIN	Inverse variance weighted	2	-1.34189	0.646065	0.0378002	0.906059
Transient synovitis	OID30159	MMUT	Wald ratio	1	2.84377	1.36919	0.0378036	0.906059
Dislocation, sprain and strain of joints and ligaments of knee	OID30149	PROCR	Wald ratio	1	-0.0813839	0.0391959	0.0378629	0.906059
Benign neoplasm: Choroid	OID30159	MMUT	Wald ratio	1	-1.23719	0.595942	0.0378909	0.906059
Atopic dermatitis, strict definition	OID30159	MMUT	Wald ratio	1	0.431442	0.207841	0.0379097	0.906059
Infections with a predominantly sexual mode of transmission	2190_55	F11	Inverse variance weighted	2	0.117898	0.056829	0.0380226	0.906059
Cholangitis (primary sclerosing, PSC)	4496_60	MMP12	Inverse variance weighted	2	-0.207122	0.0998368	0.0380232	0.906059
Unspecified maternal hypertension	OID21514	FURIN	Inverse variance weighted	2	1.38699	0.6686	0.038036	0.906059
Rheumatoid arthritis (M13_RHEUMA)	OID30149	PROCR	Wald ratio	1	-0.116989	0.0564002	0.0380542	0.906059
Cholangitis (primary sclerosing, PSC), with reimbursement 202	OID21439	MMP12	Inverse variance weighted	3	-0.338712	0.163292	0.0380543	0.906059
Senility	OID30773	F11	Wald ratio	1	2.91576	1.40576	0.0380652	0.906059
Other and unspecified disease of Bartholin gland	11117_2	SPATA20	Inverse variance weighted	2	0.435062	0.209775	0.0380841	0.906059
Follicular cysts of skin and subcutaneous tissue	2190_55	F11	Inverse variance weighted	2	0.170664	0.0822985	0.0381054	0.906059
Other and unspecified anaemias	OID30773	F11	Wald ratio	1	0.392733	0.189393	0.0381124	0.906059
Other bacterial agents as the cause of diseases classified to other chapters	15343_337	KNG1	Inverse variance weighted	3	-0.689472	0.332551	0.0381461	0.906059
Other disorders of glucose regulation and pancreatic internal secretion	OID30773	F11	Wald ratio	1	-0.833914	0.402276	0.038173	0.906059
Obesity	15343_337	KNG1	Inverse variance weighted	3	0.107253	0.0517427	0.0381889	0.906059
Unspecified diabetic retinopathy	OID30773	F11	Wald ratio	1	-0.711323	0.343549	0.0384043	0.910337
Congenital iodine-deficiency syndrome/hypothyroidism	11117_2	SPATA20	Inverse variance weighted	2	0.510549	0.246618	0.0384337	0.910337
Benign lipomatous neoplasm	15343_337	KNG1	Inverse variance weighted	3	0.117182	0.0566103	0.0384549	0.910337
Vascular dementia (I9_VASCDEM)	19558_10	LRP4	Inverse variance weighted	2	0.287012	0.138675	0.038483	0.910337
Demyelenating diseases of the central nervous system	OID30149	PROCR	Wald ratio	1	0.243254	0.117588	0.038574	0.911817
Foreign body in alimentary tract	OID21439	MMP12	Inverse variance weighted	3	0.193068	0.0933561	0.0386324	0.91184
Exfoliative dermatitis	OID30149	PROCR	Wald ratio	1	-0.697448	0.337354	0.0386959	0.91184
Benign neoplasm: Pancreas	15343_337	KNG1	Inverse variance weighted	3	-0.625474	0.302615	0.0387439	0.91184
Other prurigo	19558_10	LRP4	Inverse variance weighted	2	-0.671478	0.324906	0.0387638	0.91184
Congenital malformations of aortic and mitral valves	OID30159	MMUT	Wald ratio	1	1.35343	0.655043	0.0388129	0.91184
Benign neoplasm: Pharynx, unspecified	OID21241	CEP85	Wald ratio	1	3.69506	1.78848	0.0388256	0.91184
Pneumococcal septichemia	2190_55	F11	Inverse variance weighted	2	-0.410471	0.198743	0.0388917	0.91184
Benign lipomatous neoplasm of skin and subcutaneous tissue of trunk	OID21241	CEP85	Wald ratio	1	-0.844409	0.408893	0.0389127	0.91184
Diseases of veins, lymphatic vessels and lymph nodes, not elsewhere classified	OID30149	PROCR	Wald ratio	1	0.0617859	0.0299205	0.038923	0.91184
Drug-induced adrenocortical insufficiency	OID20066	GRK5	Wald ratio	1	-1.05255	0.509827	0.0389688	0.91184
Chronic tubulo-interstitial nephritis	OID21439	MMP12	Inverse variance weighted	3	-0.208276	0.10089	0.0389818	0.91184
Disorders of breast	2190_55	F11	Inverse variance weighted	2	-0.131554	0.063772	0.0391237	0.91184
Other acquired deformities of musculoskeletal system and connective tissue	OID30773	F11	Wald ratio	1	-1.11286	0.539549	0.0391521	0.91184
Age-related macular degeneration (whether dry or wet)	OID21439	MMP12	Inverse variance weighted	3	0.0911581	0.0441987	0.0391636	0.91184
Disorders of tooth development and eruption	OID20066	GRK5	Wald ratio	1	0.462698	0.224353	0.0391732	0.91184
Neuromuscular dysfuntion of bladder	OID30159	MMUT	Wald ratio	1	0.824468	0.399921	0.0392481	0.91184
Pneumothorax	19558_10	LRP4	Inverse variance weighted	2	0.272194	0.132065	0.0392969	0.91184
Emphysema	11117_2	SPATA20	Inverse variance weighted	2	-0.406654	0.197319	0.0393129	0.91184
Other congenital malformations of limb(s)	OID30773	F11	Wald ratio	1	-3.03175	1.4711	0.0393147	0.91184
Adjustment and management of implanted device	OID30773	F11	Wald ratio	1	-0.671683	0.325931	0.0393211	0.91184
Scabies	15343_337	KNG1	Inverse variance weighted	3	0.332347	0.161274	0.0393258	0.91184
Bipolar affective disorders	19558_10	LRP4	Inverse variance weighted	2	-0.138798	0.0673555	0.0393343	0.91184
Recurrent and persistent haematuria	OID30149	PROCR	Wald ratio	1	-0.488303	0.236971	0.0393406	0.91184
Diseases of the myoneural junction and muscle	OID21514	FURIN	Inverse variance weighted	2	0.393099	0.19077	0.0393417	0.91184
Unspecified chronic bronchitis	OID30159	MMUT	Wald ratio	1	1.37608	0.667849	0.0393534	0.91184
Keratoconus	15343_337	KNG1	Inverse variance weighted	3	0.452492	0.219622	0.0393679	0.91184
Malignant neoplasm of urinary organs	15343_337	KNG1	Inverse variance weighted	3	0.198462	0.0963436	0.0394042	0.91184
Spermatocele	OID20066	GRK5	Wald ratio	1	-0.389305	0.189007	0.0394234	0.91184
Female infertility	OID21241	CEP85	Wald ratio	1	0.475108	0.230728	0.0394778	0.91184
Rheumatism, unspecified	OID30149	PROCR	Wald ratio	1	0.172492	0.0837775	0.0395011	0.91184
Fibromyalgia	OID21241	CEP85	Wald ratio	1	1.34341	0.652591	0.0395347	0.91184
Other nonscarring hair loss	OID30149	PROCR	Wald ratio	1	-0.928734	0.451202	0.039556	0.91184
Pre-eclampsia	OID20066	GRK5	Wald ratio	1	-0.216744	0.105304	0.0395637	0.91184
Other viral diseases	OID30159	MMUT	Wald ratio	1	0.417652	0.202916	0.0395659	0.91184
Effects of foreign body entering through natural orifice	OID21439	MMP12	Inverse variance weighted	3	0.0967279	0.0470066	0.0396141	0.91184
Idiopathic pulmonary fibrosis	OID21514	FURIN	Inverse variance weighted	2	-0.586518	0.285036	0.0396194	0.91184
Astigmatism	11117_2	SPATA20	Inverse variance weighted	2	0.373399	0.181516	0.0396747	0.91184
Polyhydramnios	OID20066	GRK5	Wald ratio	1	-0.541983	0.263628	0.0397954	0.91184
Dependent personality disorder	OID21514	FURIN	Inverse variance weighted	2	-1.08007	0.525428	0.03982	0.91184
Peripheral retinal degeneration	OID20066	GRK5	Wald ratio	1	0.619549	0.301429	0.0398428	0.91184
Adrenocortical insufficiency	4496_60	MMP12	Inverse variance weighted	2	0.283093	0.137757	0.0398777	0.91184
Other and unspesified noninflammatory disorders of ovary, fallopian tube and broad ligament	19558_10	LRP4	Inverse variance weighted	2	-0.487974	0.237461	0.0398822	0.91184
Use of disulfiram, acamprosate or naltrexone	4496_60	MMP12	Inverse variance weighted	2	-0.145308	0.0707217	0.0399137	0.91184
COPD, hospital admissions	OID21514	FURIN	Inverse variance weighted	2	0.214764	0.104611	0.0400757	0.91184
Other chronic obstructive pulmonary disease (J10_COPDNAS_INCLAVO)	OID21514	FURIN	Inverse variance weighted	2	0.207639	0.10117	0.0401334	0.91184
Other disorders of amniotic fluid and membranes	19558_10	LRP4	Inverse variance weighted	2	0.194605	0.0948198	0.0401336	0.91184
Benign neoplasm: Duodenum	2190_55	F11	Inverse variance weighted	2	-0.621307	0.302757	0.0401539	0.91184
Acute pancreatitis	17490_4	SH3BGRL3	Inverse variance weighted	2	-0.202483	0.0986714	0.0401601	0.91184
Chronic lymphocytic leukaemia	17490_4	SH3BGRL3	Inverse variance weighted	2	0.668888	0.326004	0.0401912	0.91184
Maternal care for known or suspected fetal abnormality and damage	OID21439	MMP12	Inverse variance weighted	3	0.109526	0.0534045	0.0402798	0.91184
Adrenocortical insufficiency	OID21439	MMP12	Inverse variance weighted	3	0.25556	0.124611	0.0402801	0.91184
Benign neoplasm of other and unspecified sites	OID21439	MMP12	Inverse variance weighted	3	-0.238098	0.116104	0.0402944	0.91184
Disorders of parathyroid gland	2190_55	F11	Inverse variance weighted	2	-0.153169	0.0747023	0.0403265	0.91184
TMD muscular pain lnked with fibromyalgia	OID30149	PROCR	Wald ratio	1	-0.170547	0.0831791	0.0403293	0.91184
Thyroiditis	OID21241	CEP85	Wald ratio	1	-1.17275	0.572041	0.0403528	0.91184
Other diseases of intestine	OID21514	FURIN	Inverse variance weighted	2	0.45387	0.221399	0.0403632	0.91184
Ovarian cyst	17490_4	SH3BGRL3	Inverse variance weighted	2	0.116669	0.0569116	0.0403632	0.91184
Diabetes mellitus	OID30159	MMUT	Wald ratio	1	-0.201931	0.0985028	0.0403644	0.91184
Gout, FINNGEN	OID30149	PROCR	Wald ratio	1	-0.147807	0.0721085	0.0403847	0.91184
Injury of nerves at lower leg level	OID30159	MMUT	Wald ratio	1	-2.52167	1.2303	0.0403996	0.91184
Recurrent and persistent haematuria	OID20066	GRK5	Wald ratio	1	-0.718225	0.350521	0.0404602	0.91184
Migraine without aura, drug-induced	2190_55	F11	Inverse variance weighted	2	0.630763	0.307879	0.0404875	0.91184
Labour and delivery complicated by umbilical cord complications	11117_2	SPATA20	Inverse variance weighted	2	0.360625	0.176051	0.0405193	0.91184
Focal epilepsy	OID21514	FURIN	Inverse variance weighted	2	0.528977	0.258305	0.0405722	0.91184
Cleft lip and cleft palate	OID30149	PROCR	Wald ratio	1	0.627135	0.306237	0.0405723	0.91184
Obstructed labour due to malposition and malpresentation of fetus	19558_10	LRP4	Inverse variance weighted	2	0.139543	0.0681417	0.0405758	0.91184
Dislocation, sprain and strain of joints and ligaments of shoulder girdle	OID30773	F11	Wald ratio	1	0.441916	0.215819	0.0405973	0.91184
Chrondropathies	OID30149	PROCR	Wald ratio	1	-0.167854	0.0819823	0.0406144	0.91184
Evidence of alcohol involvement determined by blood alcohol level	OID21514	FURIN	Inverse variance weighted	2	1.56681	0.765562	0.0406965	0.91184
Alcohol dependence	OID30149	PROCR	Wald ratio	1	0.119383	0.0583451	0.0407412	0.91184
Cerebral palsy and other paralytic syndromes	OID21514	FURIN	Inverse variance weighted	2	0.379259	0.185363	0.0407524	0.91184
Drug-induced neutropenia	OID21241	CEP85	Wald ratio	1	-1.19391	0.583646	0.0407944	0.91184
Hernia of abodminal wall, postoperative	OID30773	F11	Wald ratio	1	-0.593136	0.289961	0.0407987	0.91184
Other obstetric conditions, not elsewhere classified	15343_337	KNG1	Inverse variance weighted	3	0.119057	0.0582038	0.0408038	0.91184
Subacute thyroiditis	OID30149	PROCR	Wald ratio	1	0.410659	0.200767	0.0408101	0.91184
AV-block	OID20066	GRK5	Wald ratio	1	-0.266082	0.130096	0.040827	0.91184
Articial joint operation, menisceal resection	OID30149	PROCR	Wald ratio	1	-0.0676204	0.0330622	0.0408303	0.91184
Tooth agenesis EXCLUDE clefts and syndromes	OID21241	CEP85	Wald ratio	1	2.20557	1.07855	0.0408611	0.91184
Gangrene, not elsewhere classified	11117_2	SPATA20	Inverse variance weighted	2	1.04409	0.510639	0.0408874	0.91184
Panniculitis, unspecified	OID21241	CEP85	Wald ratio	1	-3.16466	1.5482	0.0409445	0.91184
Polyp of the female genital tract	OID21241	CEP85	Wald ratio	1	0.450533	0.220488	0.0410184	0.91184
Stroke, excluding SAH	OID21241	CEP85	Wald ratio	1	-0.362475	0.177483	0.041121	0.91184
Mood disorders	4496_60	MMP12	Inverse variance weighted	2	-0.0412122	0.0201796	0.0411247	0.91184
Inflammatory disorders of breast	11117_2	SPATA20	Inverse variance weighted	2	-0.345006	0.168939	0.041132	0.91184
Chronic iridocyclitis	OID21514	FURIN	Inverse variance weighted	2	-0.608964	0.298274	0.0411885	0.91184
Zoster [herpes zoster]	OID30149	PROCR	Wald ratio	1	-0.184759	0.0905097	0.0412188	0.91184
Hereditary ataxia	17490_4	SH3BGRL3	Inverse variance weighted	2	0.864383	0.423492	0.0412426	0.91184
Corneal degeneration	11117_2	SPATA20	Inverse variance weighted	2	-0.849463	0.41622	0.0412607	0.91184
Maternal care for known or suspected fetal abnormality and damage	4496_60	MMP12	Inverse variance weighted	2	0.120437	0.0590152	0.0412725	0.91184
Post-traumatic wound infection, not elsewhere classified	4496_60	MMP12	Inverse variance weighted	2	-0.343631	0.168425	0.0413247	0.91184
Benign neoplasm: Rectum	OID21514	FURIN	Inverse variance weighted	2	-0.35152	0.172316	0.041353	0.91184
COPD	OID30773	F11	Wald ratio	1	-0.375849	0.184254	0.0413662	0.91184
Pain, not elsewhere classified	15343_337	KNG1	Inverse variance weighted	3	-0.130368	0.0639156	0.0413817	0.91184
Chronic periodontitis	19558_10	LRP4	Inverse variance weighted	2	0.14599	0.0715773	0.0413895	0.91184
Respiratory insufficiency	11117_2	SPATA20	Inverse variance weighted	2	-0.322618	0.158193	0.0414114	0.91184
Other keratitis	15343_337	KNG1	Inverse variance weighted	3	0.203854	0.0999671	0.0414287	0.91184
Visual impairment including blindness (binocular or monocular)	OID20066	GRK5	Wald ratio	1	0.410415	0.20128	0.0414476	0.91184
Generalized epilepsy	OID21514	FURIN	Inverse variance weighted	2	0.38092	0.186837	0.0414722	0.91184
Gastrojejunal ulcer	19558_10	LRP4	Inverse variance weighted	2	0.670992	0.329134	0.0414843	0.91184
Benign lipomatous neoplasm of skin and subcutaneous tissue of limbs	15343_337	KNG1	Inverse variance weighted	3	0.24036	0.117924	0.0415235	0.91184
Other infectious diseases	11117_2	SPATA20	Inverse variance weighted	2	-0.310604	0.152408	0.0415524	0.91184
Dermatographic urticaria	15343_337	KNG1	Inverse variance weighted	3	0.27419	0.134545	0.0415587	0.91184
Other arrhytmias	OID20066	GRK5	Wald ratio	1	-0.119541	0.0586657	0.0415843	0.91184
Coxarthrosis,	OID30159	MMUT	Wald ratio	1	0.323089	0.158589	0.0416233	0.91184
COPD	15343_337	KNG1	Inverse variance weighted	3	0.103183	0.050648	0.0416236	0.91184
Complications of surgical and medical care, not elsewhere classified	OID21514	FURIN	Inverse variance weighted	2	-0.121894	0.0598401	0.0416506	0.91184
Viral haemorrhagic fevers, not elsewhere classified/unspecified	OID21514	FURIN	Inverse variance weighted	2	0.591889	0.290606	0.0416756	0.91184
Clefts and caries	4496_60	MMP12	Inverse variance weighted	2	-0.0885159	0.0434652	0.0417024	0.91184
Dermatitis due to substances taken internally	OID21439	MMP12	Inverse variance weighted	3	0.149123	0.0732579	0.0417921	0.91184
Other heart diseases (FG_OTHHEART)	OID21514	FURIN	Inverse variance weighted	2	0.10342	0.0508076	0.0417986	0.91184
Syncope and collapse	OID30159	MMUT	Wald ratio	1	0.338849	0.16647	0.0418003	0.91184
Lymphangioma, anys site	OID30149	PROCR	Wald ratio	1	0.805012	0.39555	0.0418334	0.91184
Crohn's disease of small interstine	OID21514	FURIN	Inverse variance weighted	2	-0.514091	0.252632	0.0418569	0.91184
Cerebral atherosclerosis (I9_CERATHER)	OID20066	GRK5	Wald ratio	1	1.22167	0.600403	0.041876	0.91184
Mandibular retrognathia AND surgery (BSSO)	OID30149	PROCR	Wald ratio	1	-0.307733	0.151248	0.0418892	0.91184
Chronic rhinitsi, nasopharyngitis and pharyngitis	OID30159	MMUT	Wald ratio	1	0.410757	0.201931	0.0419368	0.91184
Dermatitis herpetiformis	OID30773	F11	Wald ratio	1	-1.71408	0.842723	0.0419544	0.91184
Malignant neoplasm of meninges	OID21439	MMP12	Inverse variance weighted	3	-0.201581	0.0991076	0.0419558	0.91184
Unspecified diabetes with ketoacidosis	OID30773	F11	Wald ratio	1	2.57809	1.26776	0.0419935	0.91184
Obesity due to excess calories	OID30773	F11	Wald ratio	1	0.400073	0.196733	0.0419937	0.91184
Episodal and paroxysmal disorders	OID21514	FURIN	Inverse variance weighted	2	0.0920197	0.0452628	0.0420518	0.912482
Colitis, primary sclerosing	OID30159	MMUT	Wald ratio	1	-2.08629	1.0264	0.04209	0.912691
Anxious personality disorder	OID21439	MMP12	Inverse variance weighted	3	-0.299794	0.147528	0.0421417	0.913194
Hypotension due to drugs	2190_55	F11	Inverse variance weighted	2	-0.738876	0.363773	0.04224	0.914036
Achilles tendinitis	OID20066	GRK5	Wald ratio	1	-0.307565	0.151451	0.0422759	0.914036
Other CVD	19558_10	LRP4	Inverse variance weighted	2	0.167318	0.0824106	0.0423265	0.914036
Inflammatory diseases of female pelvic organs	OID21514	FURIN	Inverse variance weighted	2	-0.157075	0.0773667	0.04233	0.914036
Mental and behavioural disorders due to hallucinogens	OID21241	CEP85	Wald ratio	1	-3.30391	1.62738	0.0423361	0.914036
Allergic urticaria	OID30773	F11	Wald ratio	1	0.844926	0.416223	0.0423583	0.914036
Viral infections of the central nervous system	OID30773	F11	Wald ratio	1	0.852266	0.419894	0.042385	0.914036
Glomerular diseases	OID21241	CEP85	Wald ratio	1	-0.563849	0.277829	0.042409	0.914036
Other acute lower respiratory infections	11117_2	SPATA20	Inverse variance weighted	2	-0.0972145	0.0479178	0.0424811	0.914807
All anxiety disorders	OID20066	GRK5	Wald ratio	1	-0.121995	0.0601385	0.042502	0.914807
Kela-code for behavioural disturbances in mental retardation	OID21514	FURIN	Inverse variance weighted	2	-1.23717	0.610062	0.0425661	0.915498
Melanoma in situ of other and unspecified parts of face	OID20066	GRK5	Wald ratio	1	1.11121	0.548119	0.04263	0.915498
Gilbert syndrome	OID21439	MMP12	Inverse variance weighted	3	-0.537275	0.265047	0.0426533	0.915498
Hard cardiovascular diseases	OID30773	F11	Wald ratio	1	-0.220224	0.108644	0.0426596	0.915498
Adverse effects, not elsewhere classified	15343_337	KNG1	Inverse variance weighted	3	0.147449	0.0727511	0.0426865	0.915498
Burn and corrosion of shoulder and upper limb, except wrist and hand	4496_60	MMP12	Inverse variance weighted	2	-0.365681	0.180451	0.0427159	0.915498
Nonpyogenic thrombosis of intracranial venous system	OID20066	GRK5	Wald ratio	1	-1.17381	0.579293	0.042737	0.915498
NA	OID21514	FURIN	Inverse variance weighted	2	0.206084	0.101719	0.0427629	0.915498
Rheumatic fever with heart involvement	15343_337	KNG1	Inverse variance weighted	3	0.831739	0.410605	0.0428015	0.915571
Inguinal hernia	OID30149	PROCR	Wald ratio	1	0.0736045	0.0363535	0.0428991	0.915571
Transient ischemic attack (G6_TIA)	OID30159	MMUT	Wald ratio	1	-0.327029	0.161545	0.04293	0.915571
Alzheimer<c3><95>s disease (Early onset)	OID21241	CEP85	Wald ratio	1	-1.47311	0.72768	0.04293	0.915571
Certain infectious and parasitic diseases	OID20066	GRK5	Wald ratio	1	0.0616113	0.0304374	0.0429502	0.915571
Recurrent dislocation and subluxation of joint	4496_60	MMP12	Inverse variance weighted	2	-0.160368	0.0792293	0.0429604	0.915571
Disorders of mineral metabolism	15343_337	KNG1	Inverse variance weighted	3	-0.254756	0.125866	0.042967	0.915571
Focal epilepsy, mode (most common among epilepsy diagnosis)	15343_337	KNG1	Inverse variance weighted	3	0.338947	0.1675	0.0430154	0.915571
Fibromyalgia	OID30149	PROCR	Wald ratio	1	-0.311772	0.154091	0.0430421	0.915571
Combined immunodeficiencies	2190_55	F11	Inverse variance weighted	2	-0.647506	0.32004	0.0430524	0.915571
Burn and corrosion of trunk	OID20066	GRK5	Wald ratio	1	-0.642868	0.317875	0.0431357	0.915747
Endometriosis of uterus	4496_60	MMP12	Inverse variance weighted	2	0.121037	0.0598515	0.0431461	0.915747
Asthma (mode)	17490_4	SH3BGRL3	Inverse variance weighted	2	-0.0887023	0.043886	0.0432595	0.915747
Transient ischemic attack (G6_TIA)	OID21241	CEP85	Wald ratio	1	-0.401384	0.198644	0.0433193	0.915747
Neuromuscular dysfuntion of bladder	OID21241	CEP85	Wald ratio	1	-0.993904	0.492174	0.0434438	0.915747
Valvular operations	OID21514	FURIN	Inverse variance weighted	2	0.103196	0.051105	0.0434573	0.915747
Anxious personality disorder	4496_60	MMP12	Inverse variance weighted	2	-0.329161	0.163011	0.0434612	0.915747
Stomatitis and related lesions	OID30159	MMUT	Wald ratio	1	0.827423	0.409771	0.0434632	0.915747
Use of antiglaucoma preparations and miotics	OID30159	MMUT	Wald ratio	1	-0.837273	0.414697	0.043487	0.915747
Myalgia	OID30159	MMUT	Wald ratio	1	0.5329	0.263987	0.0435229	0.915747
Other CVD	OID21439	MMP12	Inverse variance weighted	3	0.106008	0.0525237	0.043561	0.915747
Cerebral cysts	OID21241	CEP85	Wald ratio	1	1.29767	0.643034	0.0435864	0.915747
Other disorders of glucose regulation and pancreatic internal secretion	19558_10	LRP4	Inverse variance weighted	2	0.223292	0.110674	0.043636	0.915747
Other and unspecified bullous disorders	OID21241	CEP85	Wald ratio	1	-3.39061	1.68063	0.043647	0.915747
Lactose intolerance	15343_337	KNG1	Inverse variance weighted	3	-0.369967	0.183384	0.0436493	0.915747
Problems related to physical environment	17490_4	SH3BGRL3	Inverse variance weighted	2	1.01631	0.503773	0.0436535	0.915747
Benign neoplasm: Spinal meninges	OID20066	GRK5	Wald ratio	1	-1.1117	0.551065	0.0436567	0.915747
Cerebrovascular diseases	OID30149	PROCR	Wald ratio	1	-0.0730061	0.0362039	0.0437447	0.915747
Sequelae of cerebrovascular disease	2190_55	F11	Inverse variance weighted	2	0.13979	0.0693245	0.0437524	0.915747
Melignant neoplasm of mesothelium and soft tissue	OID20066	GRK5	Wald ratio	1	0.542474	0.269028	0.0437557	0.915747
Meralgia paraesthetica	OID30773	F11	Wald ratio	1	-1.44907	0.718664	0.0437641	0.915747
Acute bronchiolitis	OID20066	GRK5	Wald ratio	1	0.405751	0.20128	0.0438153	0.915747
Gastro-oesophageal reflux disease	OID30149	PROCR	Wald ratio	1	-0.0783918	0.0388967	0.0438644	0.915747
Benign neoplasm: Brain, unspecified	17490_4	SH3BGRL3	Inverse variance weighted	2	1.15292	0.572185	0.0439109	0.915747
Dry age-related macular degeneration (includes geographic atrophy)	19558_10	LRP4	Inverse variance weighted	2	-0.16762	0.0832048	0.0439525	0.915747
AION (anterior ischemic optic neuropathy)	15343_337	KNG1	Inverse variance weighted	3	-0.496919	0.246707	0.0439878	0.915747
Emphysema	19558_10	LRP4	Inverse variance weighted	2	0.308002	0.152935	0.0440162	0.915747
Vitamin B12 deficiency anaemia	OID30159	MMUT	Wald ratio	1	-0.712175	0.353625	0.0440171	0.915747
Injuries to the shoulder and upper arm	OID21241	CEP85	Wald ratio	1	-0.296943	0.147447	0.0440212	0.915747
Vascular syndromes of brain in cerebrovascular disorders (G6_VASCSYND)	2190_55	F11	Inverse variance weighted	2	0.349749	0.173669	0.0440221	0.915747
Asymmetry of jaw	4496_60	MMP12	Inverse variance weighted	2	-0.427319	0.212196	0.044031	0.915747
Postprocedural endocrine and metabolic disorders, not elsewhere classified	19558_10	LRP4	Inverse variance weighted	2	-0.202641	0.100631	0.0440407	0.915747
Immunodeficiencies	OID30149	PROCR	Wald ratio	1	-0.313268	0.155587	0.0440661	0.915747
Drug-induced obesity	OID30159	MMUT	Wald ratio	1	-2.65957	1.32092	0.0440702	0.915747
Ulcer of vagina/vulva	15343_337	KNG1	Inverse variance weighted	3	0.520767	0.258758	0.0441607	0.915747
Distal bite	11117_2	SPATA20	Inverse variance weighted	2	0.697927	0.346827	0.0441861	0.915747
Vascular syndromes of brain in cerebrovascular disorders (I9_VASCSYND)	2190_55	F11	Inverse variance weighted	2	0.349559	0.17371	0.0441864	0.915747
Shoulder region	OID30149	PROCR	Wald ratio	1	-0.733502	0.364582	0.0442305	0.915747
Impacted cerumen	2190_55	F11	Inverse variance weighted	2	-0.292584	0.145447	0.0442604	0.915747
Inflammatory bowel disease	OID21514	FURIN	Inverse variance weighted	2	-0.219212	0.108979	0.0442723	0.915747
Malignant neoplasm of other connective and soft tissue	OID30159	MMUT	Wald ratio	1	-1.73168	0.860914	0.0442788	0.915747
Disorders related to length of gestation and fetal growth	OID21514	FURIN	Inverse variance weighted	2	0.989451	0.491937	0.0442897	0.915747
Peripheral angiopathy	19558_10	LRP4	Inverse variance weighted	2	0.567963	0.282382	0.0442909	0.915747
Disorders of optic nerve, not elsewhere classified	15343_337	KNG1	Inverse variance weighted	3	-0.499262	0.248286	0.0443432	0.916235
Juvenile rheuma	OID30149	PROCR	Wald ratio	1	-0.43669	0.217223	0.0443962	0.916691
Speech and linguistic disorders	2190_55	F11	Inverse variance weighted	2	-0.239077	0.118939	0.0444225	0.916691
Endocrine disorders, other/unspecified	15343_337	KNG1	Inverse variance weighted	3	-0.466315	0.232108	0.0445326	0.918369
Speech and linguistic disorders	OID21241	CEP85	Wald ratio	1	0.999365	0.497635	0.0446188	0.91936
Tongue abnormality	15343_337	KNG1	Inverse variance weighted	3	-0.30001	0.149404	0.0446381	0.91936
Pain in limb	15343_337	KNG1	Inverse variance weighted	3	0.07503	0.0373947	0.0448097	0.922302
Peripheral artery disease	OID21514	FURIN	Inverse variance weighted	2	0.202162	0.100791	0.0448826	0.922845
Other and unspecified disorders involving the immune mechanism, not elsewhere classified	OID21514	FURIN	Inverse variance weighted	2	0.813832	0.405778	0.0448982	0.922845
Other skin changes	2190_55	F11	Inverse variance weighted	2	0.22316	0.111316	0.0449901	0.922845
Other erythematous conditions	2190_55	F11	Inverse variance weighted	2	0.419304	0.209158	0.0449932	0.922845
Benign neoplasm of other and unspecified sites	4496_60	MMP12	Inverse variance weighted	2	-0.257195	0.128299	0.0450004	0.922845
Spondylopathies	OID30149	PROCR	Wald ratio	1	-0.0698645	0.0348574	0.0450388	0.922845
Unspecified human immunodeficiency virus [HIV] disease	OID21439	MMP12	Inverse variance weighted	3	-0.397193	0.198176	0.0450437	0.922845
Hyphaema and other vascular disorders of iris and ciliary body	4496_60	MMP12	Inverse variance weighted	2	-0.370308	0.18479	0.0450765	0.922845
Retention of urine	OID30773	F11	Wald ratio	1	-0.414755	0.20701	0.0451187	0.922845
Pneumonia due to Streptococcus pneumoniae	19558_10	LRP4	Inverse variance weighted	2	0.308527	0.153995	0.0451254	0.922845
Injury of nerves at forearm level	OID20066	GRK5	Wald ratio	1	-0.915087	0.456807	0.0451532	0.922845
Infection of intervertebral disc (pyogenic)	17490_4	SH3BGRL3	Inverse variance weighted	2	-0.923831	0.461406	0.0452622	0.924325
Sleep disorders	4496_60	MMP12	Inverse variance weighted	2	-0.115322	0.057603	0.0452835	0.924325
Other congenital malformations of the digestive system	19558_10	LRP4	Inverse variance weighted	2	-0.331923	0.165882	0.0453963	0.92544
Dislocation, sprain and strain of joints and ligaments of head	OID30159	MMUT	Wald ratio	1	1.20173	0.600867	0.0455003	0.92544
Diseases of veins, lymphatic vessels and lymph nodes, not elsewhere classified (FINNGEN)	OID30149	PROCR	Wald ratio	1	0.0631324	0.0315662	0.0455003	0.92544
Episodal and paroxysmal disorders	OID21241	CEP85	Wald ratio	1	-0.203423	0.101711	0.0455003	0.92544
Malignant neoplasm of eye, brain and central nervous system	OID21439	MMP12	Inverse variance weighted	3	-0.132592	0.0663177	0.0455707	0.92544
Peripheral retinal degeneration	19558_10	LRP4	Inverse variance weighted	2	-0.38595	0.193092	0.045632	0.92544
Mental and behavioural disorders due to hallucinogens	17490_4	SH3BGRL3	Inverse variance weighted	2	-0.990167	0.495411	0.0456432	0.92544
Hypothyroidism due to medicaments and other exogenous substances	17490_4	SH3BGRL3	Inverse variance weighted	2	1.05713	0.529003	0.0456796	0.92544
Other acute lower respiratory infections	OID21439	MMP12	Inverse variance weighted	3	0.051589	0.0258211	0.0457229	0.92544
Other disorders of glucose regulation and pancreatic internal secretion	OID30159	MMUT	Wald ratio	1	-0.810678	0.405831	0.045763	0.92544
Cerebrovascular diseases (FINNGEN)	17490_4	SH3BGRL3	Inverse variance weighted	2	-0.099337	0.0497345	0.0457875	0.92544
Acquired haemolytic anaemia	11117_2	SPATA20	Inverse variance weighted	2	0.551509	0.276135	0.0457988	0.92544
Abnormal findings on diagnostic imaging of central nervous system	4496_60	MMP12	Inverse variance weighted	2	-0.274167	0.137278	0.0458063	0.92544
Disorders of ocular muscles, binocular movement, accommodation and refraction	11117_2	SPATA20	Inverse variance weighted	2	0.107978	0.0540705	0.0458258	0.92544
Diseases of the ear and mastoid process	15343_337	KNG1	Inverse variance weighted	3	-0.0440943	0.022082	0.0458426	0.92544
Diseases of tongue	15343_337	KNG1	Inverse variance weighted	3	-0.295307	0.147928	0.045902	0.92544
Convergence insufficiency and excess	2190_55	F11	Inverse variance weighted	2	-0.610441	0.305796	0.0459085	0.92544
Primary open-angle glaucoma, strict	OID30159	MMUT	Wald ratio	1	-0.51911	0.260047	0.0459108	0.92544
Other specified and unspecified retinal disorders	OID20066	GRK5	Wald ratio	1	0.627649	0.314438	0.0459234	0.92544
Chronic gastritis	OID21514	FURIN	Inverse variance weighted	2	-0.232246	0.11636	0.0459407	0.92544
Idiopathic thrombocytopenic purpura	OID30159	MMUT	Wald ratio	1	-1.43716	0.720055	0.0459452	0.92544
Congenital malformations of ovaries, fallopian tubes and broad ligaments	OID21439	MMP12	Inverse variance weighted	3	-0.178446	0.0894505	0.0460525	0.925857
Transient global amnesia	OID21439	MMP12	Inverse variance weighted	3	-0.150161	0.0752777	0.0460683	0.925857
Dronedarone medication	OID30159	MMUT	Wald ratio	1	1.41253	0.708235	0.0461043	0.925857
Allergic asthma (mode)	15343_337	KNG1	Inverse variance weighted	3	0.116513	0.0584332	0.0461567	0.925857
Paracetamol of NSAID medication	OID30149	PROCR	Wald ratio	1	-0.0486209	0.0243852	0.0461668	0.925857
Other and unspecified dermatitis (L12_DERMATITISNAS)	11117_2	SPATA20	Inverse variance weighted	2	0.0961348	0.0482257	0.0462138	0.925857
Acute pancreatitis	15343_337	KNG1	Inverse variance weighted	3	-0.143946	0.0722153	0.0462289	0.925857
Age-related macular degeneration (whether dry or wet)	4496_60	MMP12	Inverse variance weighted	2	0.0973749	0.0488534	0.0462389	0.925857
Scoliosis	OID30159	MMUT	Wald ratio	1	0.840229	0.421592	0.0462625	0.925857
Follow-up examination after treatment for conditions other than malignant neoplasms	OID30149	PROCR	Wald ratio	1	-0.0819823	0.0411408	0.0462913	0.925857
Diabetes, varying definitions	OID30773	F11	Wald ratio	1	0.193063	0.0968985	0.0463245	0.925857
Female infertility	19558_10	LRP4	Inverse variance weighted	2	-0.1026	0.0515035	0.04636	0.925857
Other or ill-defined heart diseases	19558_10	LRP4	Inverse variance weighted	2	-0.293478	0.147385	0.0464551	0.925857
Specific developmental disorder of motor function	4496_60	MMP12	Inverse variance weighted	2	-0.364601	0.183143	0.0465035	0.925857
Lumbosacral root disorders, not elsewhere classified	17490_4	SH3BGRL3	Inverse variance weighted	2	0.683325	0.34336	0.0465784	0.925857
Colonic or urogenital fistula	OID21241	CEP85	Wald ratio	1	0.526988	0.264859	0.046625	0.925857
Persons with potential health hazards related to communicable diseases	15343_337	KNG1	Inverse variance weighted	3	0.181326	0.0911384	0.0466393	0.925857
Chronic tubulo-interstitial nephritis	OID30773	F11	Wald ratio	1	-1.13415	0.57038	0.0467656	0.925857
Foreign body in alimentary tract	4496_60	MMP12	Inverse variance weighted	2	0.205147	0.103177	0.0467779	0.925857
Macular pucker	OID30149	PROCR	Wald ratio	1	-0.227247	0.114296	0.0467874	0.925857
Other noninflammatory disorders of cervix uteri	OID21514	FURIN	Inverse variance weighted	2	-0.559369	0.281351	0.0467948	0.925857
Cutaneous abscess, furuncle and carbuncle	OID21439	MMP12	Inverse variance weighted	3	-0.0881421	0.0443368	0.0468105	0.925857
Malignant immunoproliferative diseases	OID20066	GRK5	Wald ratio	1	-1.15245	0.579784	0.0468424	0.925857
Polyarhtrosis	OID30149	PROCR	Wald ratio	1	-0.16561	0.0833287	0.0468745	0.925857
Congenital malformations of great arteries	17490_4	SH3BGRL3	Inverse variance weighted	2	0.711915	0.358253	0.0469021	0.925857
Hepatomegaly and splenomegaly, not elsewhere classified	2190_55	F11	Inverse variance weighted	2	-0.711792	0.35822	0.0469196	0.925857
Ehlers-Danlos syndrome	OID30159	MMUT	Wald ratio	1	2.66056	1.33964	0.0470301	0.925857
Other congenital malformations, not elsewhere classified	OID20066	GRK5	Wald ratio	1	-1.25137	0.630104	0.047036	0.925857
Peripheral retinal degeneration	OID21514	FURIN	Inverse variance weighted	2	-0.765885	0.385737	0.0470878	0.925857
Procreative management	4496_60	MMP12	Inverse variance weighted	2	-0.0830121	0.0418189	0.0471403	0.925857
Viral infections characterized by skin and mucous membrane lesions	OID30149	PROCR	Wald ratio	1	-0.0991866	0.0499673	0.0471411	0.925857
Hypo-osmolality and hyponatraemia	OID21514	FURIN	Inverse variance weighted	2	0.423528	0.213365	0.0471459	0.925857
Other disorders of white blood cells	OID30773	F11	Wald ratio	1	1.10112	0.554964	0.0472417	0.925857
Wet age-related macular degeneration	OID20066	GRK5	Wald ratio	1	-0.27271	0.137459	0.0472638	0.925857
Scleritis and episcleritis	11117_2	SPATA20	Inverse variance weighted	2	0.335207	0.168964	0.047268	0.925857
Malignant neoplasm of eye, brain and central nervous system	4496_60	MMP12	Inverse variance weighted	2	-0.145423	0.0733018	0.0472684	0.925857
Hyperprolactinaemia, drug-induced	OID30149	PROCR	Wald ratio	1	0.856326	0.431753	0.0473263	0.925857
Factitial dermatitis	4496_60	MMP12	Inverse variance weighted	2	-0.594424	0.299708	0.0473285	0.925857
Benign neoplasm: Bronchus and lung	OID30159	MMUT	Wald ratio	1	-2.32467	1.17218	0.0473458	0.925857
Mood [affective] disorders	15343_337	KNG1	Inverse variance weighted	3	-0.0566267	0.028559	0.0473905	0.925857
Abnormalities of gait and mobility	OID21439	MMP12	Inverse variance weighted	3	-0.13536	0.0682699	0.0473988	0.925857
Toxic liver disease	4496_60	MMP12	Inverse variance weighted	2	0.399921	0.201712	0.0474078	0.925857
Isolated proteinuria with specified morphological lesion, drug-induced	OID20066	GRK5	Wald ratio	1	-0.726571	0.366477	0.0474138	0.925857
Other or ill-defined heart diseases	11117_2	SPATA20	Inverse variance weighted	2	0.345932	0.174491	0.0474212	0.925857
Postinfectious hypothyroidism	OID20066	GRK5	Wald ratio	1	-1.25383	0.632559	0.0474625	0.925857
Nontoxic diffuse goitre	OID30159	MMUT	Wald ratio	1	1.30418	0.657998	0.0474752	0.925857
Puerperal sepsis	19558_10	LRP4	Inverse variance weighted	2	0.202291	0.10207	0.0474908	0.925857
Melanocytic naevi of eyelid, including canthus	OID21241	CEP85	Wald ratio	1	-3.12916	1.57892	0.047497	0.925857
Erosion of teeth	OID21439	MMP12	Inverse variance weighted	3	-0.414986	0.209399	0.0475019	0.925857
Diabetes, insuline treatment (Kela reimbursement)	OID30159	MMUT	Wald ratio	1	-0.210796	0.106383	0.0475373	0.925857
Suppurative and unspecified otitis media	OID21241	CEP85	Wald ratio	1	-0.430055	0.217075	0.0475765	0.925857
COPD, hospital admissions	15343_337	KNG1	Inverse variance weighted	3	0.102876	0.0519351	0.0476067	0.925857
Rheumatoid arthritis (M13_RHEUMA_INCLAVO)	19558_10	LRP4	Inverse variance weighted	2	0.10359	0.0523003	0.0476276	0.925857
!Aliquae complicationes praecoces traumatis	11117_2	SPATA20	Inverse variance weighted	2	0.413269	0.208651	0.0476283	0.925857
Early complications of trauma	11117_2	SPATA20	Inverse variance weighted	2	0.413269	0.208651	0.0476283	0.925857
Cholangitis (primary sclerosing, PSC), with reimbursement 202	4496_60	MMP12	Inverse variance weighted	2	-0.357567	0.18053	0.0476304	0.925857
Malignant neoplasm of other and unspecified parts of biliary tract	2190_55	F11	Inverse variance weighted	2	-0.78981	0.398769	0.0476339	0.925857
Dislocation, sprain and strain of joints and ligaments of head	OID21514	FURIN	Inverse variance weighted	2	-0.65181	0.329224	0.0477217	0.925857
Suggestive for eosinophilic asthma	OID20066	GRK5	Wald ratio	1	0.358622	0.181152	0.0477401	0.925857
Codeine or tramadol medication	OID21514	FURIN	Inverse variance weighted	2	-0.10592	0.0535063	0.04775	0.925857
Presence of other functional implants	11117_2	SPATA20	Inverse variance weighted	2	0.109444	0.0552917	0.0477714	0.925857
conjunctival haemorrhage	OID21514	FURIN	Inverse variance weighted	2	-0.534497	0.270046	0.0477843	0.925857
Acute nasopharyngitis(common cold)	OID20066	GRK5	Wald ratio	1	-0.257491	0.130096	0.0477884	0.925857
Other degenerative diseases of the nervous system (G6_NEURODEG)	OID21514	FURIN	Inverse variance weighted	2	0.249255	0.125957	0.0478284	0.926072
Colectomy operation	OID30159	MMUT	Wald ratio	1	0.625493	0.316194	0.0479069	0.927031
Other specified/unspecified bacterial intestinal infections	OID30159	MMUT	Wald ratio	1	-0.950552	0.480693	0.0479898	0.927866
Primary gonarthrosis, bilateral	OID30159	MMUT	Wald ratio	1	0.34279	0.173365	0.0480108	0.927866
Erosion of teeth	4496_60	MMP12	Inverse variance weighted	2	-0.457695	0.231505	0.0480371	0.927866
Retinal vascular occlusion	OID21241	CEP85	Wald ratio	1	-0.876492	0.443707	0.0482245	0.929619
Sacroiliitis, not elsewhere classified	OID30149	PROCR	Wald ratio	1	-0.334811	0.1695	0.0482356	0.929619
Injury of muscle and tendon at ankle and foot level	11117_2	SPATA20	Inverse variance weighted	2	0.525452	0.266021	0.0482424	0.929619
Malignant neoplasm of meninges	4496_60	MMP12	Inverse variance weighted	2	-0.224574	0.113696	0.048244	0.929619
Carcinoma in situ of breast	OID30159	MMUT	Wald ratio	1	0.852049	0.431442	0.0482811	0.929774
Disorders of puberty	OID30773	F11	Wald ratio	1	1.95706	0.991742	0.0484554	0.931324
Calcific tendinitis	OID21439	MMP12	Inverse variance weighted	3	-0.433547	0.219704	0.0484586	0.931324
Congenital malformations of ovaries, fallopian tubes and broad ligaments	4496_60	MMP12	Inverse variance weighted	2	-0.195138	0.0988956	0.0484764	0.931324
Type 2 diabetes, definitions combined, including avohilmo	OID30773	F11	Wald ratio	1	0.215819	0.109378	0.048478	0.931324
Diseases of the skin and subcutaneous tissue	OID30149	PROCR	Wald ratio	1	-0.0430856	0.021842	0.0485408	0.931972
Coxarthrosis, primary, with hip surgery	OID30773	F11	Wald ratio	1	-0.364838	0.184988	0.0485842	0.932247
Syncope and collapse	19558_10	LRP4	Inverse variance weighted	2	0.0900982	0.0456941	0.0486362	0.932428
Dermatopolymyositis	OID21241	CEP85	Wald ratio	1	-2.38578	1.2103	0.048697	0.932428
Acute epiglottitis	OID30773	F11	Wald ratio	1	1.97761	1.00349	0.0487538	0.932428
Malaise and fatigue	11117_2	SPATA20	Inverse variance weighted	2	-0.111371	0.0565181	0.0487763	0.932428
Sleep disorders	OID21241	CEP85	Wald ratio	1	-0.681944	0.346092	0.0487909	0.932428
Polymyalgia rheumatica	OID20066	GRK5	Wald ratio	1	-0.308056	0.15636	0.0488186	0.932428
Female infertility, tubal origin	OID30149	PROCR	Wald ratio	1	0.292922	0.148705	0.0488591	0.932428
Diabetic retinopathy (DM_RETINOPATHY)	OID30159	MMUT	Wald ratio	1	-0.254137	0.129039	0.0488996	0.932428
Alzheimer disease	11117_2	SPATA20	Inverse variance weighted	2	0.162146	0.0823398	0.0489262	0.932428
Artificial joint re-operation	OID30159	MMUT	Wald ratio	1	1.00276	0.509259	0.0489471	0.932428
Fall on same level involving ice and snow	OID30773	F11	Wald ratio	1	-2.92971	1.48798	0.0489623	0.932428
Palindromic rheumatism	OID21514	FURIN	Inverse variance weighted	2	1.32896	0.67501	0.0489755	0.932428
Meningitis	17490_4	SH3BGRL3	Inverse variance weighted	2	0.37852	0.192268	0.0489863	0.932428
Toxic effect of carbon monoxide	OID30773	F11	Wald ratio	1	-1.8396	0.934483	0.0490016	0.932428
Injuries to unspecified part of trunk, limb or body region	17490_4	SH3BGRL3	Inverse variance weighted	2	0.326593	0.165975	0.0490998	0.93298
Disorders of parathyroid gland, other and/or unspecified	2190_55	F11	Inverse variance weighted	2	0.770831	0.39175	0.0491069	0.93298
Hypodontia	OID21241	CEP85	Wald ratio	1	2.09908	1.06695	0.0491405	0.93298
Ischemic heart diseases	19558_10	LRP4	Inverse variance weighted	2	0.0597543	0.0303762	0.0491669	0.93298
Myocarditis	OID20066	GRK5	Wald ratio	1	0.419006	0.213062	0.0492305	0.93298
Disorders of other and unspecified cranial nerves	2190_55	F11	Inverse variance weighted	2	0.906931	0.461185	0.049238	0.93298
Migraine with aura, drug-induced	2190_55	F11	Inverse variance weighted	2	-0.595355	0.302754	0.0492454	0.93298
Type 1 diabetes, wide definition, subgroup 1	17490_4	SH3BGRL3	Inverse variance weighted	2	0.170015	0.0864675	0.0492723	0.93298
Alzheimer<c3><95>s disease (Late onset)	19558_10	LRP4	Inverse variance weighted	2	0.163045	0.0829449	0.0493326	0.93298
Retinal vascular disorders	OID21241	CEP85	Wald ratio	1	-0.860109	0.437564	0.0493357	0.93298
Type1 diabetes, definitions combined	19558_10	LRP4	Inverse variance weighted	2	-0.162475	0.0826728	0.0493819	0.93298
Rheumatoid arthritis (M13_RHEUMA)	19558_10	LRP4	Inverse variance weighted	2	0.105874	0.0538836	0.04943	0.93298
Congenital malformations of cardiac septa	OID30149	PROCR	Wald ratio	1	-0.273623	0.13928	0.0494659	0.93298
Myocardial infarction, strict	OID20066	GRK5	Wald ratio	1	-0.135987	0.0692206	0.0494676	0.93298
Problems related to social environment	17490_4	SH3BGRL3	Inverse variance weighted	2	-0.505421	0.257274	0.049469	0.93298
Pre-eclampsia	OID30159	MMUT	Wald ratio	1	-0.487589	0.248227	0.049497	0.93298
Anomalies of jaw-cranial base relationship	OID30773	F11	Wald ratio	1	-0.794274	0.404478	0.0495646	0.933339
Single spontaneous delivery	OID21439	MMP12	Inverse variance weighted	3	-0.0297222	0.0151365	0.0495743	0.933339
Crohn disease (strict definition, all UC cases excluded)	OID21514	FURIN	Inverse variance weighted	2	-0.602707	0.307065	0.0496699	0.933456
Other headache syndromes	OID30149	PROCR	Wald ratio	1	-0.0945489	0.0481721	0.0496772	0.933456
Malignant neoplasm of bronchus and lung	OID21439	MMP12	Inverse variance weighted	3	-0.145205	0.0739828	0.0496826	0.933456
Corneal scars and opacities	OID21514	FURIN	Inverse variance weighted	2	-1.10746	0.564343	0.0497182	0.933456
Atopic dermatitis	OID30159	MMUT	Wald ratio	1	0.357565	0.18223	0.0497436	0.933456
Other drug-induced secondary parkinsonism	19558_10	LRP4	Inverse variance weighted	2	0.635373	0.323859	0.0497761	0.933456
Polyuria	OID30159	MMUT	Wald ratio	1	0.492514	0.251182	0.0499042	0.933456
Acidosis	OID21241	CEP85	Wald ratio	1	-2.34004	1.19391	0.0499985	0.933456
Other symptoms and signs involving cognitive functions and awareness	OID21439	MMP12	Inverse variance weighted	3	-0.0606456	0.0309472	0.050037	0.933456
Other specified/unspecified bacterial intestinal infections	11117_2	SPATA20	Inverse variance weighted	2	0.305598	0.156001	0.0501194	0.933456
Type 1 diabetes with ophthalmic complications	17490_4	SH3BGRL3	Inverse variance weighted	2	0.213679	0.109136	0.0502394	0.933456
Osteoporosis with pathological fracture (FG)	OID30149	PROCR	Wald ratio	1	0.292324	0.149304	0.0502399	0.933456
Postprocedural disorders of digestive system, not elsewhere classified	OID20066	GRK5	Wald ratio	1	-0.60163	0.30732	0.050269	0.933456
Unspecified urinary incontinence	OID30159	MMUT	Wald ratio	1	0.771277	0.394011	0.0502887	0.933456
Other noninflammatory disorders of uterus, except cervix	OID21439	MMP12	Inverse variance weighted	3	0.080221	0.040982	0.0502921	0.933456
Manic episode	OID30149	PROCR	Wald ratio	1	-0.327331	0.167256	0.0503397	0.933456
Other congenital malformations of nervous system	19558_10	LRP4	Inverse variance weighted	2	0.722076	0.368992	0.0503607	0.933456
Malignant neoplasm of anus and anal canal	19558_10	LRP4	Inverse variance weighted	2	0.736533	0.376381	0.0503616	0.933456
Malignant neoplasm of small intestine	OID30773	F11	Wald ratio	1	1.73096	0.884566	0.0503655	0.933456
Other and unspecified vascular occlusions	OID30159	MMUT	Wald ratio	1	-0.797872	0.407801	0.0504037	0.933456
COPD-related respiratory insufficiency	11117_2	SPATA20	Inverse variance weighted	2	-0.361484	0.184788	0.0504405	0.933456
In situ neoplasms	OID20066	GRK5	Wald ratio	1	0.206925	0.105795	0.050475	0.933456
Amblyopia ex anopsia	OID20066	GRK5	Wald ratio	1	0.520382	0.266082	0.0504982	0.933456
Use of disulfiram, acamprosate or naltrexone	OID21439	MMP12	Inverse variance weighted	3	-0.125184	0.0640116	0.0505063	0.933456
Other/unspecified dorsalgia	OID30149	PROCR	Wald ratio	1	-0.0985882	0.0504161	0.0505253	0.933456
Other erythematous conditions	19558_10	LRP4	Inverse variance weighted	2	0.380607	0.194663	0.0505587	0.933456
Open wound of head	OID30773	F11	Wald ratio	1	0.320059	0.1637	0.0505645	0.933456
Osteopathies and chondropathies	OID20066	GRK5	Wald ratio	1	-0.128132	0.0655387	0.0505764	0.933456
Hypersensitivity angiitis	19558_10	LRP4	Inverse variance weighted	2	0.830337	0.424761	0.0506029	0.933456
Single spontaneous delivery	4496_60	MMP12	Inverse variance weighted	2	-0.0327032	0.0167301	0.0506122	0.933456
Other viral diseases, not elsewhere classified	OID30159	MMUT	Wald ratio	1	0.510244	0.261032	0.0506165	0.933456
Presence of other functional implants	OID21241	CEP85	Wald ratio	1	0.412306	0.210932	0.0506194	0.933456
Type 1 diabetes, wide definition, subgroup 1	OID21241	CEP85	Wald ratio	1	0.557706	0.285338	0.0506367	0.933456
Diseases of oral cavity, salivary glands and jaws	2190_55	F11	Inverse variance weighted	2	0.0578233	0.0295858	0.0506502	0.933456
Congenital obstructive defects of renal pelvis and congenital malformations of ureter	OID20066	GRK5	Wald ratio	1	0.742526	0.379977	0.0506853	0.933456
Maternal infectious and parasitic diseases classifiable elsewhere but complicating pregnancy, childbirth and the puerperium	OID30773	F11	Wald ratio	1	1.68251	0.861075	0.0507055	0.933456
Idiopathic pulmonary fibrosis	15343_337	KNG1	Inverse variance weighted	3	-0.242455	0.124121	0.050776	0.933456
Diseases of arteries, arterioles and capillaries	OID21439	MMP12	Inverse variance weighted	3	-0.0580093	0.0297022	0.0508162	0.933456
Second line medication for Crohns disease	OID30149	PROCR	Wald ratio	1	-0.0870688	0.0445816	0.0508172	0.933456
Disorders of eyelid, lacrimal system and orbit	OID30149	PROCR	Wald ratio	1	0.0683684	0.035007	0.0508206	0.933456
Cicatricial alopecia [scarring hair loss]	OID30159	MMUT	Wald ratio	1	-3.11761	1.59673	0.0508791	0.933456
Other metabolic disorders	15343_337	KNG1	Inverse variance weighted	3	-0.186628	0.0955844	0.0508792	0.933456
Contusion of toe(s) with damage to nail	19558_10	LRP4	Inverse variance weighted	2	-0.715267	0.366336	0.0508803	0.933456
Third [oculomotor] nerve palsy	OID30149	PROCR	Wald ratio	1	0.540963	0.277064	0.0508808	0.933456
Proliferative diabetic retinopathy (DM_RETINA_PROLIF)	OID30159	MMUT	Wald ratio	1	-0.323089	0.165485	0.050893	0.933456
Alcoholic gastritis (K11_ALCGASTR)	OID30159	MMUT	Wald ratio	1	1.76123	0.902285	0.0509424	0.93366
Glomerulonephritis	OID21241	CEP85	Wald ratio	1	-0.523575	0.268272	0.0509793	0.93366
Pyogenic granuloma	OID30159	MMUT	Wald ratio	1	1.98385	1.01655	0.0509916	0.93366
Disorders of refraction and accommodation	19558_10	LRP4	Inverse variance weighted	2	-0.131896	0.0676185	0.051105	0.934186
Transient global amnesia	4496_60	MMP12	Inverse variance weighted	2	-0.156747	0.0803622	0.0511163	0.934186
Hypothyroidism, strict autoimmune	19558_10	LRP4	Inverse variance weighted	2	0.0623319	0.0319605	0.0511425	0.934186
Other complications of surgical and medical care, not elsewhere classified	OID21514	FURIN	Inverse variance weighted	2	-0.461232	0.236524	0.0511708	0.934186
Polymorphous light eruption	OID20066	GRK5	Wald ratio	1	1.20891	0.62004	0.0512092	0.934186
Seropositive rheumatoid arthritis	OID30149	PROCR	Wald ratio	1	-0.126564	0.0649276	0.0512586	0.934186
Vocal cord dysfunction	17490_4	SH3BGRL3	Inverse variance weighted	2	0.463343	0.237745	0.0513061	0.934186
Bacterial pneumonia (organism specified)	19558_10	LRP4	Inverse variance weighted	2	0.10142	0.0520476	0.0513432	0.934186
Other diseases of lip and oral mucosa	2190_55	F11	Inverse variance weighted	2	0.265828	0.136426	0.0513544	0.934186
Disorders of iron metabolism	OID30773	F11	Wald ratio	1	-2.12957	1.09304	0.0513806	0.934186
Alcoholic gastritis (ALCOGASTRITIS)	OID30773	F11	Wald ratio	1	1.75298	0.899982	0.0514392	0.934186
Arthropathy in Crohn disease	19558_10	LRP4	Inverse variance weighted	2	-0.706727	0.362907	0.0514862	0.934186
Benign neoplasm: Parotid gland	2190_55	F11	Inverse variance weighted	2	-0.26236	0.134727	0.0514929	0.934186
Other disorders of nervous system	OID30149	PROCR	Wald ratio	1	-0.282001	0.144815	0.0514971	0.934186
Late syphilis	OID30773	F11	Wald ratio	1	-2.08699	1.07176	0.0515035	0.934186
Substance use, excluding alcohol	4496_60	MMP12	Inverse variance weighted	2	0.0926651	0.0475889	0.051511	0.934186
Acute laryngitis and tracheitis	4496_60	MMP12	Inverse variance weighted	2	-0.116875	0.0600383	0.0515728	0.934186
Other diseases of biliary tract	4496_60	MMP12	Inverse variance weighted	2	-0.200174	0.102833	0.0515847	0.934186
Disorders of myonerural junction and muscle in diseases in classifeid elsewhere	OID21439	MMP12	Inverse variance weighted	3	0.472811	0.242907	0.0515985	0.934186
Other disorders of binocular movement	OID30773	F11	Wald ratio	1	1.59295	0.818499	0.0516321	0.934186
Infective dermatitis	OID30159	MMUT	Wald ratio	1	0.676714	0.347715	0.0516336	0.934186
Hernia of abodminal wall	OID21514	FURIN	Inverse variance weighted	2	-0.1856	0.0953848	0.0516782	0.934186
Lateral epicondylitis	OID20066	GRK5	Wald ratio	1	-0.255036	0.131077	0.0516916	0.934186
Other arrhytmias	19558_10	LRP4	Inverse variance weighted	2	0.0739886	0.0380351	0.0517423	0.934235
Other CVD	4496_60	MMP12	Inverse variance weighted	2	0.112906	0.0580482	0.0517712	0.934235
Psoriasis vulgaris	17490_4	SH3BGRL3	Inverse variance weighted	2	0.20285	0.104302	0.0517963	0.934235
Soft tissue disorders	OID21439	MMP12	Inverse variance weighted	3	-0.0268248	0.0137977	0.0518776	0.934235
Retinal vascular occlusion	OID20066	GRK5	Wald ratio	1	-0.296765	0.152678	0.051928	0.934235
Other viral diseases	15343_337	KNG1	Inverse variance weighted	3	0.107015	0.0550589	0.0519378	0.934235
Urethral stricture	OID30773	F11	Wald ratio	1	-0.982933	0.505781	0.0519683	0.934235
Fracture of forearm	19558_10	LRP4	Inverse variance weighted	2	-0.153304	0.0788929	0.0519924	0.934235
Pain in limb	2190_55	F11	Inverse variance weighted	2	0.0785535	0.0404316	0.0520312	0.934235
Alcoholic gastritis (K11_ALCGASTR)	OID30773	F11	Wald ratio	1	1.75078	0.90145	0.052115	0.934235
Amenorrhoea	2190_55	F11	Inverse variance weighted	2	0.238815	0.122974	0.0521374	0.934235
Seropositive rheumatoid arthritis, wide	OID30149	PROCR	Wald ratio	1	-0.125217	0.0644788	0.0521377	0.934235
Other specified and unspecified disorders of lens	15343_337	KNG1	Inverse variance weighted	3	-0.73594	0.379	0.052162	0.934235
Cellulitis of external ear	11117_2	SPATA20	Inverse variance weighted	2	-0.802922	0.413495	0.0521623	0.934235
Anaphylactic shock due to adverse effect of correct drug or medicament properly administered	4496_60	MMP12	Inverse variance weighted	2	-0.464221	0.239069	0.0521624	0.934235
Other anxiety disorders	OID20066	GRK5	Wald ratio	1	-0.138687	0.0714298	0.0521879	0.934235
Abnormal findings on examination of other body fluids, substances and tissues, without diagnosis	OID30159	MMUT	Wald ratio	1	-0.294523	0.151694	0.0521906	0.934235
Cardiomyopathy, Hypertrophic obstructive	OID30773	F11	Wald ratio	1	-1.57754	0.812626	0.052224	0.93431
Hyperosmolality and hypernatraemia	OID30773	F11	Wald ratio	1	-2.23527	1.15177	0.0522915	0.934995
Manic episode	15343_337	KNG1	Inverse variance weighted	3	0.308976	0.159243	0.052345	0.935429
Congenital malformations of the musculoskeletal system, not elsewhere classified	15343_337	KNG1	Inverse variance weighted	3	0.566891	0.292236	0.0523991	0.935873
Panniculitis, unspecified	19558_10	LRP4	Inverse variance weighted	2	-0.666042	0.343416	0.0524448	0.936168
Aplastic and other anaemias	OID30773	F11	Wald ratio	1	0.350156	0.180584	0.0524984	0.936601
Oedema, proteinuria and hypertensive disorders in pregnancy, childbirth and the puerperium	11117_2	SPATA20	Inverse variance weighted	2	0.103615	0.0534547	0.0525784	0.937507
Other and unspecified abdominal hernia	19558_10	LRP4	Inverse variance weighted	2	0.3358	0.173274	0.0526263	0.937744
Other and unspecified iron deficiency	OID30159	MMUT	Wald ratio	1	-0.429472	0.221631	0.0526503	0.937744
Soft tissue disorders	4496_60	MMP12	Inverse variance weighted	2	-0.0295184	0.0152493	0.0529016	0.941695
Mental and behavioural disorders due to multiple drug use and use of multiple drugs and use of other psycoactive substances	17490_4	SH3BGRL3	Inverse variance weighted	2	-0.276459	0.142846	0.0529454	0.94182
Viral infections of the central nervous system	OID30149	PROCR	Wald ratio	1	0.235924	0.121926	0.0529941	0.94182
Chronic myeloproliferative disease	11117_2	SPATA20	Inverse variance weighted	2	0.865709	0.447416	0.0530014	0.94182
Wet age-related macular degeneration	OID21439	MMP12	Inverse variance weighted	3	0.111347	0.0575526	0.0530263	0.94182
Abnormal findings on examination of urine, without diagnosis	OID30773	F11	Wald ratio	1	1.12608	0.582125	0.0530607	0.941909
COPD, hospital admissions	OID30773	F11	Wald ratio	1	-0.366306	0.189393	0.0530998	0.94208
Injury of muscle and tendon at shoulder and upper arm level	OID21439	MMP12	Inverse variance weighted	3	0.0671264	0.0347244	0.0532214	0.942525
Status epilepticus	OID21439	MMP12	Inverse variance weighted	3	0.208346	0.107785	0.05324	0.942525
!!!Vapaa-ajan tapaturmat	OID21241	CEP85	Wald ratio	1	-3.10459	1.60622	0.0532545	0.942525
Benign neoplasm of meninges	OID30149	PROCR	Wald ratio	1	0.223506	0.115643	0.0532695	0.942525
Bullous disorders	11117_2	SPATA20	Inverse variance weighted	2	0.335404	0.173542	0.053273	0.942525
Anisometropia and aniseikonia	11117_2	SPATA20	Inverse variance weighted	2	0.470678	0.243581	0.0533196	0.942525
Cutaneous abscess, furuncle and carbuncle	2190_55	F11	Inverse variance weighted	2	-0.133563	0.0691237	0.0533312	0.942525
Valvular heart disease including rheumatic fever	OID30149	PROCR	Wald ratio	1	-0.0508649	0.0263301	0.053382	0.942525
Other general symptoms and signs	OID20066	GRK5	Wald ratio	1	-0.500254	0.258964	0.0533899	0.942525
Carrier of infectious disease	OID20066	GRK5	Wald ratio	1	-0.743754	0.385132	0.0534625	0.943068
Type 1 diabetes, strict (exclude DM2)	19558_10	LRP4	Inverse variance weighted	2	-0.160662	0.0832002	0.0534796	0.943068
Bronchitis, not specified as acute or chronic	2190_55	F11	Inverse variance weighted	2	-0.208156	0.107822	0.0535384	0.943082
Acute laryngitis and tracheitis	OID21439	MMP12	Inverse variance weighted	3	-0.104861	0.0543228	0.0535659	0.943082
Neuromuscular dysfuntion of bladder	4496_60	MMP12	Inverse variance weighted	2	0.149407	0.0774005	0.0535688	0.943082
conjunctival degenerations and deposits	19558_10	LRP4	Inverse variance weighted	2	0.411356	0.21317	0.0536424	0.943803
Respiratory conditions due to inhalation of chemicals, gases, fumes and vapours	OID20066	GRK5	Wald ratio	1	1.03242	0.53511	0.0536865	0.943803
Other and unspecified iridocyclitis	OID21241	CEP85	Wald ratio	1	-1.654	0.857379	0.0537135	0.943803
Postinfectious hypothyroidism	17490_4	SH3BGRL3	Inverse variance weighted	2	1.13206	0.586856	0.0537277	0.943803
Intrahepatic Cholestasis of Pregnancy (ICP)<c3><8a>	OID21241	CEP85	Wald ratio	1	1.12702	0.584328	0.0537634	0.943911
Factitial dermatitis	OID21439	MMP12	Inverse variance weighted	3	-0.522808	0.271115	0.0538103	0.944217
Orchitis and epididymitis	OID20066	GRK5	Wald ratio	1	0.327939	0.170106	0.0538738	0.944814
Complications peculiar to reattachment and amputation	OID30149	PROCR	Wald ratio	1	0.800524	0.415447	0.0539922	0.945973
Procreative management	11117_2	SPATA20	Inverse variance weighted	2	-0.134946	0.0700345	0.053999	0.945973
Childhood allergy (age < 16)	2190_55	F11	Inverse variance weighted	2	-0.171586	0.0890952	0.0541208	0.947115
Unspecified diabetes with multiple/unspecified complications	OID20066	GRK5	Wald ratio	1	-0.533637	0.277128	0.0541546	0.947115
Polyhydramnios	OID21514	FURIN	Inverse variance weighted	2	-0.646381	0.335728	0.0541909	0.947115
Cirrhosis, broad definition used in the article https://doi.org/10.1101/594523	19558_10	LRP4	Inverse variance weighted	2	0.173921	0.0903354	0.0541941	0.947115
Female infertility, cervigal, vaginal, other or unspecified origin	OID30159	MMUT	Wald ratio	1	0.379236	0.197006	0.0542294	0.947115
Fracture of femur	2190_55	F11	Inverse variance weighted	2	0.132535	0.0688528	0.0542418	0.947115
Maltreatment syndromes	OID21514	FURIN	Inverse variance weighted	2	-0.580101	0.301545	0.0543843	0.947796
Impacted teeth	19558_10	LRP4	Inverse variance weighted	2	-0.25247	0.131249	0.0544052	0.947796
Other meningitis	OID30149	PROCR	Wald ratio	1	0.579561	0.3013	0.0544129	0.947796
Supervision of normal pregnancy	15343_337	KNG1	Inverse variance weighted	3	0.0744565	0.0387097	0.0544228	0.947796
Other neurological diseases	OID21514	FURIN	Inverse variance weighted	2	0.141241	0.073434	0.0544329	0.947796
Smoking	15343_337	KNG1	Inverse variance weighted	3	0.207843	0.108073	0.0544585	0.947796
Alcoholic gastritis (ALCOGASTRITIS)	OID30159	MMUT	Wald ratio	1	1.73365	0.902285	0.0546816	0.948955
Hypotension	19558_10	LRP4	Inverse variance weighted	2	0.177612	0.0924497	0.0547096	0.948955
Weight loss	OID30159	MMUT	Wald ratio	1	0.815603	0.424547	0.0547174	0.948955
Systemic lupus erythematosus, unspecified	OID21514	FURIN	Inverse variance weighted	2	0.717849	0.373731	0.0547615	0.948955
Injuries to unspecified part of trunk, limb or body region	OID21241	CEP85	Wald ratio	1	1.05124	0.547466	0.0548327	0.948955
Type 1 diabetes with coma	OID21241	CEP85	Wald ratio	1	0.984347	0.512652	0.0548444	0.948955
Achalasia of cardia	OID21241	CEP85	Wald ratio	1	2.09839	1.09288	0.0548516	0.948955
Postmenopausal atrophic vaginitsi	OID30773	F11	Wald ratio	1	-1.12608	0.58653	0.0548705	0.948955
Benign neoplasm: Parotid gland	11117_2	SPATA20	Inverse variance weighted	2	0.286559	0.149259	0.054873	0.948955
Medical observation and evaluation for suspected diseases and conditions	OID30149	PROCR	Wald ratio	1	-0.0537074	0.0279757	0.0548849	0.948955
Pulmonary eosinophilia, not elsewhere classified	OID21241	CEP85	Wald ratio	1	2.51548	1.31064	0.0549501	0.948955
Symptoms and signs concerning food and fluid intake	OID30159	MMUT	Wald ratio	1	0.748621	0.390071	0.05496	0.948955
Other chronic obstructive pulmonary disease (J10_COPDNAS_INCLAVO)	11117_2	SPATA20	Inverse variance weighted	2	-0.147279	0.0767507	0.0549934	0.948955
Malignant neoplasm of kidney, except renal pelvis	OID21514	FURIN	Inverse variance weighted	2	-0.48645	0.253503	0.0549952	0.948955
Viral haemorrhagic fevers, not elsewhere classified/unspecified	15343_337	KNG1	Inverse variance weighted	3	0.218691	0.113979	0.0550226	0.948955
Other and unspecified epidermal thickening	4496_60	MMP12	Inverse variance weighted	2	0.35471	0.18487	0.0550226	0.948955
Anorexia	OID21439	MMP12	Inverse variance weighted	3	0.304748	0.158876	0.0550919	0.948955
Fever of other and unknown origin	OID30149	PROCR	Wald ratio	1	-0.0837775	0.043684	0.0551353	0.948955
Hypertension	OID20066	GRK5	Wald ratio	1	0.0743754	0.0387832	0.0551463	0.948955
Barret oesophagus	15343_337	KNG1	Inverse variance weighted	3	-0.337102	0.175827	0.0552082	0.948955
Hyphaema and other vascular disorders of iris and ciliary body	OID21439	MMP12	Inverse variance weighted	3	-0.320494	0.167189	0.0552439	0.948955
Chronic lymphocytic leukaemia	OID20066	GRK5	Wald ratio	1	-0.69957	0.365004	0.0552874	0.948955
Toxic effect of carbon monoxide	OID20066	GRK5	Wald ratio	1	0.772227	0.403051	0.0553707	0.948955
Other congenital malformations of ear	OID30149	PROCR	Wald ratio	1	-0.575522	0.300402	0.0553859	0.948955
malignant neoplasm of female genital organs	OID20066	GRK5	Wald ratio	1	0.195143	0.101867	0.055408	0.948955
Other CVD (FINNGEN)	19558_10	LRP4	Inverse variance weighted	2	0.177088	0.0924497	0.0554279	0.948955
Other and unspecified polyneuropathies, also in other diseases	OID20066	GRK5	Wald ratio	1	0.227544	0.118804	0.0554556	0.948955
Lymphangioma, anys site	OID20066	GRK5	Wald ratio	1	1.10557	0.57733	0.0554968	0.948955
Other bullous disorders	OID30773	F11	Wald ratio	1	-1.38741	0.724537	0.0555061	0.948955
Other and unspecified acquired haemolytic anaemias	11117_2	SPATA20	Inverse variance weighted	2	0.823056	0.429821	0.0555075	0.948955
Unspecified diabetic retinopathy	OID30159	MMUT	Wald ratio	1	-0.663909	0.34673	0.0555215	0.948955
Chronic sinusitis	11117_2	SPATA20	Inverse variance weighted	2	0.102881	0.0537523	0.0556224	0.948955
Infectious mononucleosis	OID20066	GRK5	Wald ratio	1	0.333094	0.174033	0.0556248	0.948955
Toxic liver disease	OID21439	MMP12	Inverse variance weighted	3	0.349295	0.182506	0.0556349	0.948955
Anaphylactic shock due to adverse effect of correct drug or medicament properly administered	OID21439	MMP12	Inverse variance weighted	3	-0.410676	0.214585	0.0556442	0.948955
Special screening examination for other diseases and disorders	OID20066	GRK5	Wald ratio	1	-0.292592	0.152924	0.0557068	0.948955
Benign intracranial hypertension	19558_10	LRP4	Inverse variance weighted	2	0.738837	0.386178	0.0557221	0.948955
Drug-induced cataract	2190_55	F11	Inverse variance weighted	2	0.441073	0.230579	0.0557619	0.948955
Unspecified fall	OID30149	PROCR	Wald ratio	1	-0.705826	0.36907	0.0558192	0.948955
Enlarged lymph nodes	OID30773	F11	Wald ratio	1	-0.560103	0.292898	0.0558402	0.948955
Counselling related to sexual attitude, behaviour and orientation	2190_55	F11	Inverse variance weighted	2	0.58328	0.305037	0.0558552	0.948955
Disorders of myonerural junction and muscle in diseases in classifeid elsewhere	4496_60	MMP12	Inverse variance weighted	2	0.513636	0.268632	0.0558705	0.948955
Herpesviral [herpes simplex] infections	2190_55	F11	Inverse variance weighted	2	-0.205166	0.107355	0.0559913	0.948955
Obesity, other/unspecified	15343_337	KNG1	Inverse variance weighted	3	0.114148	0.0597341	0.0560128	0.948955
Other disorders of adrenal gland	OID21514	FURIN	Inverse variance weighted	2	-0.648817	0.339548	0.056027	0.948955
Hypertensive Renal Disease	OID30149	PROCR	Wald ratio	1	0.365031	0.191043	0.0560395	0.948955
Acute alcohol intoxication (ALCOHOLACUTE10)	OID30149	PROCR	Wald ratio	1	0.140627	0.0736045	0.05606	0.948955
Other vitreous opacities	OID30159	MMUT	Wald ratio	1	1.27955	0.669819	0.0560954	0.948955
Other dorsopathies, not elsewhere classified	OID30159	MMUT	Wald ratio	1	0.167455	0.0876675	0.0561187	0.948955
Visual disturbances and blindness	2190_55	F11	Inverse variance weighted	2	0.0928595	0.0486236	0.0561638	0.948955
Pilonidal cyst	17490_4	SH3BGRL3	Inverse variance weighted	2	0.302128	0.158216	0.0561868	0.948955
Benign neoplasm: Parotid gland	OID30773	F11	Wald ratio	1	-0.867682	0.454395	0.0561936	0.948955
Nonhereditary hypogammaglobulinemia	2190_55	F11	Inverse variance weighted	2	-0.66615	0.348906	0.0562297	0.948955
Other soft tissue disorders, not elsewhere classified	15343_337	KNG1	Inverse variance weighted	3	0.0599974	0.0314255	0.056237	0.948955
Complications predominantly related to the puerperium	OID21241	CEP85	Wald ratio	1	0.516066	0.27032	0.0562504	0.948955
Motor disorders	OID21439	MMP12	Inverse variance weighted	3	-0.335947	0.176048	0.0563561	0.948955
Diabetic maculopathy (H7_MACULOPATHYDIAB)	11117_2	SPATA20	Inverse variance weighted	2	0.212795	0.111523	0.0563802	0.948955
Anorexia (incl.atypical)	2190_55	F11	Inverse variance weighted	2	-0.249211	0.130611	0.0563853	0.948955
Type 2 diabetes	OID30773	F11	Wald ratio	1	0.197467	0.103505	0.0564169	0.948955
Ptosis of eyelid	OID21514	FURIN	Inverse variance weighted	2	-0.409409	0.21463	0.0564546	0.948955
Concussion	19558_10	LRP4	Inverse variance weighted	2	-0.0775766	0.0406769	0.0565021	0.948955
Asthma-related infections	OID21241	CEP85	Wald ratio	1	-0.364523	0.191135	0.0565021	0.948955
Peripheral artery operations in Hilmo	OID30149	PROCR	Wald ratio	1	0.196578	0.103076	0.0565061	0.948955
Diseases of spleen	11117_2	SPATA20	Inverse variance weighted	2	0.690638	0.362139	0.0565065	0.948955
Juvenile osteochondrosis	OID21514	FURIN	Inverse variance weighted	2	-0.657579	0.344898	0.0565741	0.948955
Infections of breast associated with childbirth	OID30149	PROCR	Wald ratio	1	-0.366377	0.19224	0.0566714	0.948955
Dislocation, sprain and strain of joints and ligaments of knee	2190_55	F11	Inverse variance weighted	2	0.100962	0.052977	0.0566795	0.948955
Prurigo nodularis	OID20066	GRK5	Wald ratio	1	0.660051	0.346349	0.0566839	0.948955
Muscle strain	11117_2	SPATA20	Inverse variance weighted	2	-0.480912	0.252356	0.0566905	0.948955
Symptoms and signs involving the digestive system and abdomen	OID21514	FURIN	Inverse variance weighted	2	-0.0779282	0.0408952	0.0567073	0.948955
Other disorders of optic [2nd] nerve and visual pathways	OID21241	CEP85	Wald ratio	1	-1.19664	0.628016	0.0567236	0.948955
Anorexia	4496_60	MMP12	Inverse variance weighted	2	0.334533	0.17559	0.0567554	0.948955
Acute laryngitis and tracheitis	OID30159	MMUT	Wald ratio	1	-0.592987	0.311269	0.0567718	0.948955
Ischaemic Stroke, excluding all haemorrhages	OID21241	CEP85	Wald ratio	1	-0.354966	0.186357	0.056811	0.948955
Benign neoplasm: Cerebral meninges	OID30149	PROCR	Wald ratio	1	0.232183	0.121926	0.0568718	0.948955
Other epidermal thickening	OID20066	GRK5	Wald ratio	1	0.527255	0.276883	0.0568769	0.948955
Benign neoplasm of ovary	OID30159	MMUT	Wald ratio	1	0.508274	0.266942	0.0569025	0.948955
Persons with potential health hazards related to family and personal history and certain conditions influencing health status	OID21241	CEP85	Wald ratio	1	0.243015	0.127651	0.0569436	0.948955
Problems related to physical environment	OID21241	CEP85	Wald ratio	1	3.16261	1.66151	0.0569817	0.948955
Heart failure and antihypertensive medication	OID20066	GRK5	Wald ratio	1	0.115859	0.0608749	0.0570111	0.948955
Sequelae of injuries of neck and trunk	OID21241	CEP85	Wald ratio	1	-1.7407	0.914719	0.0570425	0.948955
Malignant neoplasm of bladder	OID21514	FURIN	Inverse variance weighted	2	0.448178	0.235541	0.0570718	0.948955
Pain in throat and chest	OID21514	FURIN	Inverse variance weighted	2	0.111049	0.0583653	0.0570868	0.948955
Other forms of systemic lupus erythematosus	OID30773	F11	Wald ratio	1	2.38135	1.25161	0.0570876	0.948955
Other acute lower respiratory infections	4496_60	MMP12	Inverse variance weighted	2	0.054295	0.0285383	0.057102	0.948955
Hyperaldosteronism	2190_55	F11	Inverse variance weighted	2	0.432565	0.227383	0.057124	0.948955
Obstructed labour due to malposition and malpresentation of fetus	OID30773	F11	Wald ratio	1	-0.469077	0.246651	0.0571992	0.948955
Open wound of abdomen, lower back and pelvis	OID20066	GRK5	Wald ratio	1	-0.56432	0.296765	0.0572272	0.948955
Benign neoplasm: Uterine tubes and ligaments	15343_337	KNG1	Inverse variance weighted	3	-0.909098	0.478122	0.0572507	0.948955
Alcohol induced polyneuropathy (G6_ALCOPOLY)	OID21514	FURIN	Inverse variance weighted	2	1.32408	0.696413	0.0572655	0.948955
Actinic keratosis	19558_10	LRP4	Inverse variance weighted	2	0.114988	0.0604878	0.0573014	0.948955
Injury of muscle and tendon at shoulder and upper arm level	4496_60	MMP12	Inverse variance weighted	2	0.072952	0.0383778	0.0573167	0.948955
Disorders related to length of gestation and fetal growth	2190_55	F11	Inverse variance weighted	2	-0.498877	0.262467	0.0573382	0.948955
Cardiomyopathies, Secondary/extrinsic	OID21241	CEP85	Wald ratio	1	-3.60563	1.89702	0.0573435	0.948955
Acute posthaemorrhagic anaemia	OID21514	FURIN	Inverse variance weighted	2	-0.96022	0.505236	0.0573626	0.948955
Injury of nerves at lower leg level	2190_55	F11	Inverse variance weighted	2	-0.687335	0.361691	0.0573888	0.948955
Melanocytic naevi of other and unspecified parts of face	19558_10	LRP4	Inverse variance weighted	2	0.258489	0.13603	0.057401	0.948955
Hypertensive diseases (excluding secondary)	OID20066	GRK5	Wald ratio	1	0.073639	0.0387832	0.0575994	0.950397
Hypertensive diseases	OID20066	GRK5	Wald ratio	1	0.073639	0.0387832	0.0575994	0.950397
Acute myeloid leukaemia	OID21241	CEP85	Wald ratio	1	3.47525	1.8308	0.0576684	0.950397
Abnormalities of gait and mobility	4496_60	MMP12	Inverse variance weighted	2	-0.143204	0.0754446	0.0576783	0.950397
Disorders of optic nerve, not elsewhere classified	OID21439	MMP12	Inverse variance weighted	3	0.326932	0.172243	0.0576843	0.950397
Peripheral artery operations in Hilmo	15343_337	KNG1	Inverse variance weighted	3	0.185903	0.0979428	0.057686	0.950397
Other infective otitis externa	OID30159	MMUT	Wald ratio	1	0.934791	0.492514	0.0576961	0.950397
Respiratory tuberculosis, bacteriologically and histologically confirmed	OID30149	PROCR	Wald ratio	1	-0.491894	0.259262	0.0577899	0.951131
Histrionic personality disorder	OID20066	GRK5	Wald ratio	1	-1.1689	0.616113	0.0578001	0.951131
Inflammatory bowel disease, strict (require KELA)	19558_10	LRP4	Inverse variance weighted	2	-0.127251	0.0670872	0.0578552	0.951357
Dermatitis herpetiformis	19558_10	LRP4	Inverse variance weighted	2	0.440375	0.232185	0.0578733	0.951357
Other and unspecified mononeuropathies of lower limb	OID21439	MMP12	Inverse variance weighted	3	0.226468	0.11944	0.057949	0.952113
Unspecified human immunodeficiency virus [HIV] disease	4496_60	MMP12	Inverse variance weighted	2	-0.415152	0.219018	0.0580245	0.95269
Gender identity disorders	OID21241	CEP85	Wald ratio	1	-2.82676	1.49154	0.0580666	0.95269
Malignant neoplasm of anus and anal canal	15343_337	KNG1	Inverse variance weighted	3	0.704464	0.371721	0.0580734	0.95269
Complications associated with artificial fertilization	OID21241	CEP85	Wald ratio	1	2.19874	1.16047	0.0581314	0.953152
Type 1 diabetes with other specified/multiple/unspecified complications	OID30159	MMUT	Wald ratio	1	-0.511229	0.269898	0.0582037	0.953207
Intestinal adhesions without obstruction	4496_60	MMP12	Inverse variance weighted	2	0.15779	0.0833068	0.058214	0.953207
Primary open-angle glaucoma	19558_10	LRP4	Inverse variance weighted	2	0.120067	0.0633958	0.0582358	0.953207
Hyperparathyroidism	OID21241	CEP85	Wald ratio	1	-0.632112	0.333804	0.0582701	0.953207
Extreme obesity with alveolar hypoventilation	19558_10	LRP4	Inverse variance weighted	2	-0.399263	0.210858	0.0582898	0.953207
Alcohol induced polyneuropathy (ALCOPOLYNEU)	OID21514	FURIN	Inverse variance weighted	2	1.31563	0.694938	0.0583368	0.953207
Gonarthrosis, primary, with knee surgery	OID21514	FURIN	Inverse variance weighted	2	-0.178713	0.0944017	0.0583432	0.953207
Biliary chirrosis, primary	OID21439	MMP12	Inverse variance weighted	3	0.291506	0.154013	0.0583932	0.953537
Other specified/unspecified bacterial intestinal infections	OID30149	PROCR	Wald ratio	1	0.262702	0.138831	0.0584588	0.954122
Benign neoplasm: Duodenum	OID21514	FURIN	Inverse variance weighted	2	-0.861116	0.455409	0.0586424	0.954585
Malaise and fatigue	19558_10	LRP4	Inverse variance weighted	2	0.0903895	0.0478073	0.0586636	0.954585
Chronic pancreatitis	17490_4	SH3BGRL3	Inverse variance weighted	2	-0.244456	0.129338	0.0587513	0.954585
Status post-ami	OID20066	GRK5	Wald ratio	1	-0.324748	0.171824	0.058758	0.954585
Diarrhoea and gastroenteritis of presumed infectious origin	11117_2	SPATA20	Inverse variance weighted	2	-0.0754685	0.0399384	0.0588082	0.954585
Burns and corrosions confined to eye and internal organs	11117_2	SPATA20	Inverse variance weighted	2	0.418885	0.221757	0.0589	0.954585
Trigeminal neuralgia	OID30773	F11	Wald ratio	1	0.948431	0.50211	0.0589067	0.954585
Poisoning by medicine	17490_4	SH3BGRL3	Inverse variance weighted	2	-0.156338	0.0827687	0.0589113	0.954585
Ischaemic Stroke, excluding all haemorrhages	OID21439	MMP12	Inverse variance weighted	3	-0.0501613	0.0265568	0.0589143	0.954585
Non-ischemic cardiomyopathy	17490_4	SH3BGRL3	Inverse variance weighted	2	-0.10384	0.0549786	0.0589278	0.954585
Chronic crepitant synovitis/bursitis of hand and wrist/periarhritis of wrist	15343_337	KNG1	Inverse variance weighted	3	0.514143	0.272227	0.058938	0.954585
Spirochaetal infections, other/unspecified	OID20066	GRK5	Wald ratio	1	0.340212	0.18017	0.0589879	0.954585
Endometriosis	OID20066	GRK5	Wald ratio	1	0.140896	0.0746208	0.0590048	0.954585
Crushing injury of wrist and hand	OID20066	GRK5	Wald ratio	1	-0.832857	0.441097	0.0590062	0.954585
Erosion and ectropion of cervix uteri	17490_4	SH3BGRL3	Inverse variance weighted	2	0.453491	0.24019	0.0590188	0.954585
Heart failure and hypertrophic cardiomyopathy	17490_4	SH3BGRL3	Inverse variance weighted	2	-0.573244	0.303675	0.059068	0.954585
Labour and delivery complicated by fetal stress [distress]	17490_4	SH3BGRL3	Inverse variance weighted	2	-0.178639	0.0946357	0.0590737	0.954585
Normal-pressure hydrocephalus	OID30149	PROCR	Wald ratio	1	-0.427265	0.226349	0.0590742	0.954585
Hypo-osmolality and hyponatraemia	OID30773	F11	Wald ratio	1	0.566709	0.300239	0.059089	0.954585
MS-disease / Multiple Sclerosis	OID30149	PROCR	Wald ratio	1	0.245348	0.130005	0.0591298	0.954585
Benign neoplasm: Peripheral nerves and autonomic nervous system	17490_4	SH3BGRL3	Inverse variance weighted	2	-0.702163	0.372187	0.0592159	0.954585
Other abnormal products of conception	OID30773	F11	Wald ratio	1	0.365572	0.193797	0.059246	0.954585
AION (anterior ischemic optic neuropathy)	OID21439	MMP12	Inverse variance weighted	3	0.325613	0.172648	0.0592956	0.954585
Secondary uncertain malignant neoplasm	4496_60	MMP12	Inverse variance weighted	2	-0.150852	0.0799856	0.0592965	0.954585
Ulcerative enterocolitis	OID30159	MMUT	Wald ratio	1	1.22045	0.647163	0.0593159	0.954585
Obstructed labour due to maternal pelvic abnormality	OID21514	FURIN	Inverse variance weighted	2	-0.284317	0.150801	0.0593781	0.954585
Ehlers-Danlos syndrome	19558_10	LRP4	Inverse variance weighted	2	-0.689163	0.365554	0.0593955	0.954585
Alzheimer<c3><95>s disease (Late onset)	11117_2	SPATA20	Inverse variance weighted	2	0.184779	0.0980164	0.059405	0.954585
Vascular dementia (F5_VASCDEM)	19558_10	LRP4	Inverse variance weighted	2	0.256412	0.136034	0.0594416	0.954585
Pleural plaque	4496_60	MMP12	Inverse variance weighted	2	0.149516	0.0793344	0.0594791	0.954585
Wet age-related macular degeneration	4496_60	MMP12	Inverse variance weighted	2	0.119883	0.0636149	0.0594961	0.954585
Panic disorder	OID20066	GRK5	Wald ratio	1	-0.240063	0.127395	0.0595118	0.954585
Disorder of the sleep-wake schedule	OID21439	MMP12	Inverse variance weighted	3	-0.339293	0.180063	0.0595244	0.954585
Diseases of veins, lymphatic vessels and lymph nodes, not elsewhere classified (FINNGEN)	OID20066	GRK5	Wald ratio	1	-0.0878758	0.046638	0.0595365	0.954585
Dorsalgia	OID30149	PROCR	Wald ratio	1	-0.0535578	0.0284245	0.0595365	0.954585
Specific developmental disorder of motor function	OID21439	MMP12	Inverse variance weighted	3	-0.313482	0.166389	0.0595609	0.954585
Other and unspecified corneal deformities and disorders	11117_2	SPATA20	Inverse variance weighted	2	0.612789	0.325378	0.0596576	0.955556
[truncated: 30,008 more rows]
