# Supplementary material for: Integrative proteogenomic analyses identify plasma proteins that impact the risk of ischemic stroke
Source: Commun Med (Lond). 2026 Jul 3;6:374. doi: 10.1038/s43856-026-01734-z (PMC13332204; doi:10.1038/s43856-026-01734-z)
Supplement: Supplementary file 16 — Supplementary Data 13 [file 43856_2026_1734_MOESM16_ESM.xlsx]

## Sheet: Supplementary Data 13
Supplementary Data 13. Phenome-wide Mendelian randomization analysis conducted in the UK Biobank.
Outcome	Assay ID	Protein	Method	Number of genetic variants	Beta	Standard error	P	FDR
Mean platelet (thrombocyte) volume	OID20066	GRK5	Wald ratio	1	-0.112487	0.00897671	5.05031e-36	5.7119e-33
Platelet distribution width	OID20066	GRK5	Wald ratio	1	-0.0931744	0.00888562	1.00207e-25	5.6667e-23
Platelet count	OID20066	GRK5	Wald ratio	1	0.0724271	0.00869023	7.79498e-17	2.93871e-14
Neutrophill count	OID21514	FURIN	Inverse variance weighted	2	0.0764146	0.012483	9.26993e-10	2.62107e-07
IGF-1	19558_10	LRP4	Inverse variance weighted	2	0.0361909	0.00611959	3.34034e-09	7.55585e-07
IGF-1	19558_10	LRP4	Inverse variance weighted	2	0.203939	0.0347084	4.20804e-09	7.93215e-07
White blood cell (leukocyte) count	OID21514	FURIN	Inverse variance weighted	2	0.070531	0.0125007	1.67913e-08	2.66134e-06
Triglycerides	19558_10	LRP4	Inverse variance weighted	2	-0.03436	0.00611119	1.88247e-08	2.66134e-06
Platelet count	OID21241	CEP85	Wald ratio	1	-0.184173	0.0330296	2.46093e-08	3.09256e-06
Apoliprotein A	OID21514	FURIN	Inverse variance weighted	2	0.0181411	0.00329894	3.8181e-08	4.31827e-06
Apoliprotein A	OID21514	FURIN	Inverse variance weighted	2	0.0663175	0.0121636	4.9771e-08	5.11737e-06
Triglycerides	11117_2	SPATA20	Inverse variance weighted	2	0.0380435	0.00737025	2.44627e-07	2.30561e-05
Triglycerides	19558_10	LRP4	Inverse variance weighted	2	-0.0323701	0.00631415	2.95026e-07	2.56673e-05
Triglycerides	11117_2	SPATA20	Inverse variance weighted	2	0.0388869	0.00761517	3.28182e-07	2.65124e-05
Creatinine	11117_2	SPATA20	Inverse variance weighted	2	-0.029912	0.00615728	1.18584e-06	8.94127e-05
Red blood cell (erythrocyte) distribution width	OID30159	MMUT	Wald ratio	1	-0.11662	0.0242508	1.51739e-06	0.000107261
Gamma glutamyltransferase	11117_2	SPATA20	Inverse variance weighted	2	0.0343748	0.00717676	1.66996e-06	0.000111101
Mean platelet (thrombocyte) volume	17490_4	SH3BGRL3	Inverse variance weighted	2	0.0479458	0.010152	2.32636e-06	0.000146173
LDL direct	OID21514	FURIN	Inverse variance weighted	2	-0.0582309	0.0123675	2.49701e-06	0.000148638
LDL direct	OID21514	FURIN	Inverse variance weighted	2	-0.0504796	0.0107481	2.64537e-06	0.000149596
Mean platelet (thrombocyte) volume	OID21241	CEP85	Wald ratio	1	0.159111	0.0341231	3.11832e-06	0.000167944
Monocyte percentage	OID21241	CEP85	Wald ratio	1	0.152118	0.0330266	4.10637e-06	0.000211105
Aspartate aminotransferase	OID21514	FURIN	Inverse variance weighted	2	0.0550721	0.0120148	4.56859e-06	0.000224052
Aspartate aminotransferase	OID30159	MMUT	Wald ratio	1	-0.106925	0.0233698	4.75442e-06	0.000224052
Apoliprotein B	OID21514	FURIN	Inverse variance weighted	2	-0.013141	0.00296854	9.56677e-06	0.000432801
Glycated haemoglobin	OID30159	MMUT	Wald ratio	1	-0.690888	0.156728	1.04229e-05	0.000453398
Glycated haemoglobin	OID30159	MMUT	Wald ratio	1	-0.102433	0.0234919	1.29854e-05	0.000543945
Albumin	19558_10	LRP4	Inverse variance weighted	2	0.0372985	0.008578	1.37288e-05	0.000554547
Lymphocyte count	OID20066	GRK5	Wald ratio	1	-0.0386914	0.00893091	1.47559e-05	0.000575481
Apoliprotein B	OID21514	FURIN	Inverse variance weighted	2	-0.0537334	0.012467	1.63221e-05	0.000615343
Creatinine	11117_2	SPATA20	Inverse variance weighted	2	-0.512218	0.119128	1.71002e-05	0.000623882
Albumin	19558_10	LRP4	Inverse variance weighted	2	0.0982997	0.022946	1.83601e-05	0.000648916
HDL cholesterol	OID21514	FURIN	Inverse variance weighted	2	0.0188912	0.00460192	4.04209e-05	0.00138534
SHBG	11117_2	SPATA20	Inverse variance weighted	2	-0.0291373	0.00720108	5.20472e-05	0.00172475
Alanine aminotransferase	OID21514	FURIN	Inverse variance weighted	2	0.0474192	0.0117364	5.33742e-05	0.00172475
Platelet distribution width	OID21514	FURIN	Inverse variance weighted	2	0.0489125	0.0124101	8.10292e-05	0.00254567
HDL cholesterol	OID21514	FURIN	Inverse variance weighted	2	0.0469994	0.0119589	8.49161e-05	0.00259568
Mean reticulocyte volume	OID30159	MMUT	Wald ratio	1	0.0944468	0.0244513	0.000112167	0.00333843
Testosterone	OID30159	MMUT	Wald ratio	1	0.264835	0.0690987	0.000126745	0.00367561
Basophill percentage	OID21514	FURIN	Inverse variance weighted	2	-0.0477327	0.0125549	0.000143584	0.00405985
Albumin	OID21514	FURIN	Inverse variance weighted	2	0.0487027	0.0129301	0.000165478	0.00456476
Cystatin C	11117_2	SPATA20	Inverse variance weighted	2	-0.00500045	0.0013369	0.000183775	0.00480952
Albumin	OID21514	FURIN	Inverse variance weighted	2	0.126237	0.0337824	0.000186393	0.00480952
Platelet crit	OID21241	CEP85	Wald ratio	1	-0.121313	0.032473	0.000187108	0.00480952
Alanine aminotransferase	11117_2	SPATA20	Inverse variance weighted	2	0.0262487	0.00709861	0.000217545	0.00546764
Platelet crit	OID30773	F11	Inverse variance weighted	2	0.0235594	0.00644199	0.000255026	0.00627031
Total protein	OID21514	FURIN	Inverse variance weighted	2	0.0480447	0.0131978	0.000272256	0.00655151
IGF-1	15343_337	KNG1	Inverse variance weighted	3	-0.0231101	0.0063812	0.00029279	0.00689886
Total protein	OID21514	FURIN	Inverse variance weighted	2	0.190044	0.0532371	0.000357293	0.00823484
Platelet count	19558_10	LRP4	Inverse variance weighted	2	0.0216963	0.00608616	0.000364051	0.00823484
Glucose	19558_10	LRP4	Inverse variance weighted	2	0.0233073	0.00655011	0.000373243	0.00827722
Mean sphered cell volume	OID30159	MMUT	Wald ratio	1	0.0857585	0.0244744	0.000458311	0.00996825
Red blood cell (erythrocyte) count	OID21514	FURIN	Inverse variance weighted	2	0.0369163	0.0107063	0.000564571	0.0120477
SHBG	OID30159	MMUT	Wald ratio	1	0.0795292	0.023157	0.000593989	0.0124408
Mean corpuscular haemoglobin	OID30159	MMUT	Wald ratio	1	0.0827982	0.0241488	0.000606568	0.0124732
Lymphocyte percentage	OID20066	GRK5	Wald ratio	1	-0.0301662	0.00884087	0.000644575	0.0130181
Calcium	19558_10	LRP4	Inverse variance weighted	2	0.0314728	0.00926693	0.000683159	0.0135553
Gamma glutamyltransferase	OID21514	FURIN	Inverse variance weighted	2	0.0475006	0.0140808	0.000742356	0.0144759
Apoliprotein B	19558_10	LRP4	Inverse variance weighted	2	-0.0049706	0.00148882	0.000841986	0.0161405
Calcium	19558_10	LRP4	Inverse variance weighted	2	0.00306811	0.000923543	0.000893406	0.0168407
Cholesterol	OID21514	FURIN	Inverse variance weighted	2	-0.0402494	0.0121723	0.000944232	0.0173984
Mean corpuscular volume	OID30159	MMUT	Wald ratio	1	0.0799719	0.0242059	0.000953758	0.0173984
Cholesterol	OID21514	FURIN	Inverse variance weighted	2	-0.0457932	0.0139074	0.000992243	0.0178131
IGF-1	OID30773	F11	Inverse variance weighted	2	-0.122807	0.0373575	0.00101139	0.0178732
IGF-1	OID30773	F11	Inverse variance weighted	2	-0.0215416	0.00658655	0.00107339	0.0186769
Apoliprotein B	19558_10	LRP4	Inverse variance weighted	2	-0.0203161	0.00625255	0.00115712	0.0198289
Neutrophill percentage	OID21514	FURIN	Inverse variance weighted	2	0.0487798	0.0151535	0.00128617	0.0217113
Calcium	OID21514	FURIN	Inverse variance weighted	2	0.00389885	0.00122275	0.00142968	0.0237789
SHBG	11117_2	SPATA20	Inverse variance weighted	2	-0.639165	0.201708	0.00153086	0.0250928
Gamma glutamyltransferase	11117_2	SPATA20	Inverse variance weighted	2	1.01513	0.321062	0.00156809	0.0253358
Rheumatoid factor	17490_4	SH3BGRL3	Inverse variance weighted	2	-2.12291	0.678722	0.00176113	0.0280541
Alkaline phosphatase	19558_10	LRP4	Inverse variance weighted	2	0.510981	0.164185	0.00185687	0.0291683
Calcium	OID21514	FURIN	Inverse variance weighted	2	0.0399604	0.0130276	0.0021596	0.0332627
LDL direct	19558_10	LRP4	Inverse variance weighted	2	-0.0164947	0.00539084	0.00221507	0.0332627
Gamma glutamyltransferase	19558_10	LRP4	Inverse variance weighted	2	0.01789	0.00584895	0.00222323	0.0332627
Urea	17490_4	SH3BGRL3	Inverse variance weighted	2	-0.041842	0.013687	0.00223516	0.0332627
HDL cholesterol	OID21241	CEP85	Wald ratio	1	0.0992266	0.032549	0.00229964	0.0337778
Mean platelet (thrombocyte) volume	19558_10	LRP4	Inverse variance weighted	2	-0.0191123	0.00628761	0.00236832	0.0342912
Neutrophill count	17490_4	SH3BGRL3	Inverse variance weighted	2	-0.0306894	0.0101076	0.00239523	0.0342912
LDL direct	19558_10	LRP4	Inverse variance weighted	2	-0.0187381	0.0062027	0.00251979	0.0356236
Platelet distribution width	OID21241	CEP85	Wald ratio	1	0.100667	0.0337751	0.00287768	0.040181
IGF-1	15343_337	KNG1	Inverse variance weighted	3	-0.114223	0.0385511	0.00304765	0.0417162
Vitamin D	OID21514	FURIN	Inverse variance weighted	2	0.0436128	0.0147266	0.0030614	0.0417162
Alanine aminotransferase	OID30159	MMUT	Wald ratio	1	-0.979541	0.332082	0.0031809	0.0428285
Lymphocyte percentage	OID30773	F11	Inverse variance weighted	2	0.019526	0.0066664	0.00340029	0.0452439
Monocyte count	OID30159	MMUT	Wald ratio	1	-0.0687489	0.0236496	0.0036494	0.0479939
Monocyte count	OID21514	FURIN	Inverse variance weighted	2	0.0352247	0.0121547	0.003755	0.048434
Urea	17490_4	SH3BGRL3	Inverse variance weighted	2	-0.0282242	0.00976414	0.00384514	0.048434
Mean corpuscular haemoglobin	19558_10	LRP4	Inverse variance weighted	2	-0.0179896	0.00622396	0.00384782	0.048434
Cystatin C	OID21514	FURIN	Inverse variance weighted	2	-0.033054	0.0114379	0.00385417	0.048434
Vitamin D	11117_2	SPATA20	Inverse variance weighted	2	-0.0224064	0.00778221	0.00398707	0.0495535
Glycated haemoglobin	11117_2	SPATA20	Inverse variance weighted	2	0.153071	0.0532758	0.00406369	0.0499569
Aspartate aminotransferase	11117_2	SPATA20	Inverse variance weighted	2	0.0207224	0.0072665	0.0043477	0.0528736
Urea	OID30149	PROCR	Wald ratio	1	-0.0222699	0.00783739	0.00449032	0.0540127
Apoliprotein A	OID21241	CEP85	Wald ratio	1	0.0254538	0.00897927	0.00458648	0.0540127
Alkaline phosphatase	19558_10	LRP4	Inverse variance weighted	2	0.0173767	0.00613007	0.00458727	0.0540127
HDL cholesterol	OID21241	CEP85	Wald ratio	1	0.0354665	0.0125255	0.00463239	0.0540127
SHBG	OID30149	PROCR	Wald ratio	1	0.0218794	0.00774224	0.00471365	0.0543994
Apoliprotein A	OID21241	CEP85	Wald ratio	1	0.092257	0.0331087	0.00532834	0.0601511
Lymphocyte percentage	OID21514	FURIN	Inverse variance weighted	2	-0.0390503	0.0140161	0.00533455	0.0601511
Oestradiol	17490_4	SH3BGRL3	Inverse variance weighted	2	-29.3536	10.5442	0.00537158	0.0601511
Mean sphered cell volume	OID20066	GRK5	Wald ratio	1	-0.0249769	0.00901083	0.00557351	0.0618004
Glycated haemoglobin	OID30773	F11	Inverse variance weighted	2	0.0180153	0.0065242	0.005757	0.0632152
Glycated haemoglobin	19558_10	LRP4	Inverse variance weighted	2	0.0166758	0.00605504	0.00588644	0.064015
White blood cell (leukocyte) count	OID21241	CEP85	Wald ratio	1	-0.092457	0.0340226	0.00657736	0.0706553
Rheumatoid factor	OID21241	CEP85	Wald ratio	1	-6.20596	2.28557	0.00662198	0.0706553
Urate	OID30149	PROCR	Wald ratio	1	-0.01882	0.00694112	0.00670033	0.0708232
Urea	OID30149	PROCR	Wald ratio	1	-0.0295032	0.0109862	0.00724284	0.0753309
Cystatin C	11117_2	SPATA20	Inverse variance weighted	2	-0.0272132	0.0101365	0.00726	0.0753309
Neutrophill percentage	OID20066	GRK5	Wald ratio	1	0.0237106	0.00893611	0.00796977	0.0819437
Red blood cell (erythrocyte) count	OID30159	MMUT	Wald ratio	1	-0.0551278	0.0208317	0.00813668	0.0825983
Vitamin D	11117_2	SPATA20	Inverse variance weighted	2	-0.431848	0.163296	0.00817949	0.0825983
Triglycerides	OID21241	CEP85	Wald ratio	1	-0.0869393	0.0331681	0.00876287	0.0877063
Aspartate aminotransferase	OID30159	MMUT	Wald ratio	1	-0.672311	0.257112	0.00892648	0.0885601
Platelet distribution width	17490_4	SH3BGRL3	Inverse variance weighted	2	0.0348977	0.0133744	0.00907285	0.0892295
Creatinine	OID21241	CEP85	Wald ratio	1	-0.0714232	0.0277119	0.00995618	0.0970728
Total bilirubin	OID21241	CEP85	Wald ratio	1	0.0842156	0.0328794	0.0104266	0.100217
Platelet count	17490_4	SH3BGRL3	Inverse variance weighted	2	-0.0697088	0.027226	0.0104559	0.100217
Alanine aminotransferase	OID30159	MMUT	Wald ratio	1	-0.0582634	0.022828	0.0107022	0.101716
Urate	OID30149	PROCR	Wald ratio	1	-1.42743	0.560083	0.0108152	0.101933
Alanine aminotransferase	OID21514	FURIN	Inverse variance weighted	2	0.433701	0.170727	0.0110752	0.103521
C-reactive protein	11117_2	SPATA20	Inverse variance weighted	2	0.0192325	0.00759246	0.0113055	0.104808
Cystatin C	OID30149	PROCR	Wald ratio	1	-0.0186988	0.00743346	0.0118865	0.108966
Total bilirubin	OID21514	FURIN	Inverse variance weighted	2	0.0303657	0.01208	0.0119468	0.108966
Urea	OID30159	MMUT	Wald ratio	1	-0.0823069	0.0328714	0.0122829	0.111136
Gamma glutamyltransferase	19558_10	LRP4	Inverse variance weighted	2	0.656773	0.263668	0.0127416	0.114371
Lymphocyte count	OID21241	CEP85	Wald ratio	1	-0.0841071	0.0339479	0.0132294	0.117217
Creatinine	OID20066	GRK5	Wald ratio	1	0.0180553	0.0072905	0.0132659	0.117217
Neutrophill count	OID21241	CEP85	Wald ratio	1	-0.0839241	0.033976	0.0135076	0.118427
Vitamin D	OID21514	FURIN	Inverse variance weighted	2	0.764721	0.310993	0.0139339	0.120364
Triglycerides	17490_4	SH3BGRL3	Inverse variance weighted	2	-0.0299007	0.0121608	0.0139414	0.120364
Reticulocyte percentage	11117_2	SPATA20	Inverse variance weighted	2	0.0364239	0.0149188	0.014627	0.125327
SHBG	OID30149	PROCR	Wald ratio	1	0.528876	0.216864	0.0147385	0.125333
Oestradiol	OID21241	CEP85	Wald ratio	1	-86.1679	35.4242	0.0149967	0.126577
Direct bilirubin	OID21514	FURIN	Inverse variance weighted	2	0.0318506	0.0131293	0.0152694	0.127924
Reticulocyte count	OID30149	PROCR	Wald ratio	1	0.0196119	0.0081041	0.0155208	0.129073
Lymphocyte percentage	2190_55	F11	Inverse variance weighted	3	0.0176913	0.00732678	0.0157524	0.130044
Urate	OID21514	FURIN	Inverse variance weighted	2	0.0257038	0.0106789	0.0160856	0.131832
IGF-1	OID20066	GRK5	Wald ratio	1	0.119106	0.0495541	0.0162365	0.131869
Mean corpuscular volume	OID21514	FURIN	Inverse variance weighted	2	-0.0317558	0.0132303	0.0163851	0.131869
IGF-1	OID20066	GRK5	Wald ratio	1	0.0209594	0.00873702	0.0164437	0.131869
Urate	OID21514	FURIN	Inverse variance weighted	2	2.06493	0.861674	0.0165565	0.131869
Neutrophill count	OID30159	MMUT	Wald ratio	1	-0.0576245	0.0242895	0.0176728	0.139775
Oestradiol	OID21241	CEP85	Wald ratio	1	-0.167633	0.0713481	0.0187985	0.143833
Mean sphered cell volume	OID21514	FURIN	Inverse variance weighted	2	-0.0493752	0.0210219	0.0188364	0.143833
Eosinophill percentage	19558_10	LRP4	Inverse variance weighted	2	0.0147041	0.00626646	0.0189521	0.143833
Cystatin C	OID21241	CEP85	Wald ratio	1	-0.073041	0.0311332	0.0189721	0.143833
Total bilirubin	OID21514	FURIN	Inverse variance weighted	2	0.127691	0.0544507	0.0190233	0.143833
Platelet count	OID30773	F11	Inverse variance weighted	2	0.0227311	0.0097002	0.0191108	0.143833
Reticulocyte count	11117_2	SPATA20	Inverse variance weighted	2	0.0359598	0.0153706	0.0193083	0.143833
Glucose	19558_10	LRP4	Inverse variance weighted	2	0.0186275	0.0079635	0.0193296	0.143833
Cholesterol	19558_10	LRP4	Inverse variance weighted	2	-0.016301	0.00697471	0.019431	0.143833
Gamma glutamyltransferase	OID30159	MMUT	Wald ratio	1	-0.0530073	0.0226852	0.0194575	0.143833
Lymphocyte percentage	OID30159	MMUT	Wald ratio	1	0.0560578	0.0240246	0.0196299	0.144144
Monocyte count	OID21241	CEP85	Wald ratio	1	0.0771115	0.0330812	0.0197544	0.144144
Cholesterol	19558_10	LRP4	Inverse variance weighted	2	-0.0141772	0.00610437	0.020208	0.146247
Platelet distribution width	OID30149	PROCR	Wald ratio	1	0.0187201	0.00806646	0.0203013	0.146247
Urea	OID21241	CEP85	Wald ratio	1	-0.106558	0.0460015	0.0205363	0.146958
C-reactive protein	OID30149	PROCR	Wald ratio	1	-0.0834693	0.0360692	0.0206599	0.146958
Alanine aminotransferase	11117_2	SPATA20	Inverse variance weighted	2	0.238192	0.103263	0.0210735	0.148963
Platelet crit	OID20066	GRK5	Wald ratio	1	0.0196619	0.00854438	0.021383	0.150212
Mean reticulocyte volume	OID20066	GRK5	Wald ratio	1	-0.0206514	0.00900241	0.0217915	0.151452
Eosinophill percentage	OID21514	FURIN	Inverse variance weighted	2	-0.0286587	0.0124964	0.0218274	0.151452
Immature reticulocyte fraction	11117_2	SPATA20	Inverse variance weighted	2	0.0282193	0.0123364	0.0221673	0.152873
Platelet crit	2190_55	F11	Inverse variance weighted	3	0.0154801	0.00678553	0.0225282	0.153561
C-reactive protein	OID30149	PROCR	Wald ratio	1	-0.0186166	0.00816098	0.0225385	0.153561
Aspartate aminotransferase	OID21241	CEP85	Wald ratio	1	-0.819084	0.359792	0.0228132	0.154502
Calcium	OID20066	GRK5	Wald ratio	1	-0.00197942	0.000875936	0.0238353	0.160463
Platelet crit	19558_10	LRP4	Inverse variance weighted	2	0.0134798	0.0059835	0.0242702	0.162424
Gamma glutamyltransferase	17490_4	SH3BGRL3	Inverse variance weighted	2	-0.0212153	0.00944618	0.0247093	0.16439
SHBG	OID30159	MMUT	Wald ratio	1	1.45262	0.648631	0.0251223	0.166159
Platelet distribution width	11117_2	SPATA20	Inverse variance weighted	2	0.0167819	0.00750574	0.0253598	0.166755
Aspartate aminotransferase	OID21514	FURIN	Inverse variance weighted	2	0.303298	0.135956	0.025691	0.167612
High light scatter reticulocyte percentage	11117_2	SPATA20	Inverse variance weighted	2	0.0383211	0.0171889	0.0257865	0.167612
White blood cell (leukocyte) count	17490_4	SH3BGRL3	Inverse variance weighted	2	-0.0274351	0.0123761	0.0266377	0.171416
Reticulocyte percentage	OID30149	PROCR	Wald ratio	1	0.018193	0.00820896	0.0266749	0.171416
SHBG	2190_55	F11	Inverse variance weighted	3	-0.4183	0.189607	0.0273736	0.174913
Urea	OID30159	MMUT	Wald ratio	1	-0.0514214	0.0234496	0.0283181	0.179226
Alkaline phosphatase	4496_60	MMP12	Inverse variance weighted	3	0.012477	0.00569155	0.0283655	0.179226
Cystatin C	OID30773	F11	Inverse variance weighted	2	-0.0133645	0.00617497	0.0304416	0.191275
Reticulocyte count	OID30159	MMUT	Wald ratio	1	-0.0522551	0.0242575	0.0312256	0.19354
High light scatter reticulocyte count	11117_2	SPATA20	Inverse variance weighted	2	0.0381206	0.0177024	0.0312862	0.19354
Urate	OID30159	MMUT	Wald ratio	1	-3.60688	1.67602	0.031394	0.19354
Triglycerides	OID21241	CEP85	Wald ratio	1	-0.07371	0.0342699	0.0314867	0.19354
Creatinine	OID21514	FURIN	Inverse variance weighted	2	0.49624	0.231798	0.0322876	0.19653
Calcium	OID20066	GRK5	Wald ratio	1	-0.019976	0.00933276	0.0323206	0.19653
Alkaline phosphatase	OID21439	MMP12	Inverse variance weighted	3	0.0130348	0.00611498	0.0330384	0.199426
Mean platelet (thrombocyte) volume	OID30149	PROCR	Wald ratio	1	-0.0173611	0.00814973	0.0331496	0.199426
Direct bilirubin	OID21514	FURIN	Inverse variance weighted	2	0.0240434	0.0114195	0.0352507	0.210945
Urate	OID30159	MMUT	Wald ratio	1	-0.0427689	0.0207703	0.0394809	0.235016
Glycated haemoglobin	19558_10	LRP4	Inverse variance weighted	2	0.0829512	0.0403984	0.0400407	0.2371
Alkaline phosphatase	OID30159	MMUT	Wald ratio	1	-0.048555	0.0237776	0.0411468	0.24238
Rheumatoid factor	17490_4	SH3BGRL3	Inverse variance weighted	2	-0.0698151	0.0342372	0.0414342	0.242808
IGF-1	2190_55	F11	Inverse variance weighted	3	-0.0881067	0.0433617	0.0421638	0.245811
Mean corpuscular volume	19558_10	LRP4	Inverse variance weighted	2	-0.0126576	0.00623865	0.0424679	0.246004
Creatinine	OID21514	FURIN	Inverse variance weighted	2	0.0206385	0.0101803	0.042632	0.246004
Monocyte percentage	OID20066	GRK5	Wald ratio	1	0.017494	0.00868891	0.0440759	0.252501
Total bilirubin	OID21241	CEP85	Wald ratio	1	0.298042	0.148205	0.0443246	0.252501
Oestradiol	17490_4	SH3BGRL3	Inverse variance weighted	2	-0.0426891	0.021238	0.0444276	0.252501
Immature reticulocyte fraction	OID30773	F11	Inverse variance weighted	2	-0.0136526	0.00681189	0.0450448	0.254728
Gamma glutamyltransferase	17490_4	SH3BGRL3	Inverse variance weighted	2	-0.849286	0.425817	0.046099	0.258408
White blood cell (leukocyte) count	11117_2	SPATA20	Inverse variance weighted	2	0.015076	0.00756071	0.0461524	0.258408
Rheumatoid factor	15343_337	KNG1	Inverse variance weighted	3	-0.850511	0.427828	0.0468145	0.260824
Glucose	15343_337	KNG1	Inverse variance weighted	3	0.0158103	0.00799703	0.0480389	0.266334
Mean corpuscular haemoglobin concentration	19558_10	LRP4	Inverse variance weighted	2	-0.0122971	0.00623498	0.0485772	0.268004
IGF-1	11117_2	SPATA20	Inverse variance weighted	2	0.0144942	0.00738092	0.0495611	0.271754
Direct bilirubin	OID20066	GRK5	Wald ratio	1	-0.0160557	0.00818473	0.0498007	0.271754
Alkaline phosphatase	OID21439	MMP12	Inverse variance weighted	3	0.277763	0.141705	0.0499778	0.271754
Mean platelet (thrombocyte) volume	OID21514	FURIN	Inverse variance weighted	2	0.0522523	0.0267665	0.0509198	0.274252
SHBG	2190_55	F11	Inverse variance weighted	3	-0.0132142	0.00676911	0.050922	0.274252
Platelet distribution width	OID30159	MMUT	Wald ratio	1	-0.0470412	0.024147	0.0514007	0.275517
Cholesterol	OID21241	CEP85	Wald ratio	1	0.0735735	0.0378578	0.0519657	0.277232
Alanine aminotransferase	17490_4	SH3BGRL3	Inverse variance weighted	2	-0.26785	0.138277	0.0527395	0.280039
IGF-1	2190_55	F11	Inverse variance weighted	3	-0.015731	0.00817357	0.0542766	0.286854
Albumin	OID30149	PROCR	Wald ratio	1	0.0421371	0.0219692	0.0551095	0.289526
Urea	OID21241	CEP85	Wald ratio	1	-0.0628515	0.0328173	0.0554676	0.289526
Cholesterol	OID21241	CEP85	Wald ratio	1	0.0633805	0.033134	0.0557668	0.289526
Rheumatoid factor	OID21241	CEP85	Wald ratio	1	-0.220495	0.115289	0.0558061	0.289526
White blood cell (leukocyte) count	OID30159	MMUT	Wald ratio	1	-0.0462284	0.0243236	0.0573597	0.295604
Neutrophill percentage	OID30773	F11	Inverse variance weighted	2	-0.0127984	0.00673822	0.0575161	0.295604
Triglycerides	17490_4	SH3BGRL3	Inverse variance weighted	2	-0.0244995	0.0129114	0.0577618	0.295604
Neutrophill percentage	2190_55	F11	Inverse variance weighted	3	-0.0134309	0.00709727	0.0584368	0.296532
Cystatin C	OID30773	F11	Inverse variance weighted	2	-0.00208684	0.00110288	0.0584675	0.296532
Glycated haemoglobin	OID30149	PROCR	Wald ratio	1	-0.0147812	0.0078534	0.0598169	0.302022
Aspartate aminotransferase	OID21241	CEP85	Wald ratio	1	-0.0612459	0.032704	0.0611046	0.307152
C-reactive protein	OID30773	F11	Inverse variance weighted	2	-0.0126171	0.00677657	0.0626215	0.313385
Cystatin C	OID30159	MMUT	Wald ratio	1	-0.00734249	0.0039735	0.064622	0.319556
Urea	11117_2	SPATA20	Inverse variance weighted	2	-0.0188556	0.0102216	0.0650831	0.319556
Testosterone	OID30159	MMUT	Wald ratio	1	0.0287539	0.015593	0.0651787	0.319556
Red blood cell (erythrocyte) count	19558_10	LRP4	Inverse variance weighted	2	0.0120238	0.00652251	0.065267	0.319556
HDL cholesterol	OID20066	GRK5	Wald ratio	1	-0.00607742	0.00329682	0.0652674	0.319556
Alkaline phosphatase	OID21241	CEP85	Wald ratio	1	-0.0606766	0.0332746	0.0682262	0.332603
Alkaline phosphatase	4496_60	MMP12	Inverse variance weighted	3	0.276338	0.15244	0.0698688	0.338893
Albumin	OID30149	PROCR	Wald ratio	1	0.0152296	0.00840872	0.0701157	0.338893
Monocyte percentage	OID30159	MMUT	Wald ratio	1	-0.0425688	0.0236114	0.0714056	0.343482
C-reactive protein	11117_2	SPATA20	Inverse variance weighted	2	0.0604388	0.0335563	0.0716849	0.343482
HDL cholesterol	19558_10	LRP4	Inverse variance weighted	2	0.00843616	0.00468866	0.0719764	0.343482
HDL cholesterol	17490_4	SH3BGRL3	Inverse variance weighted	2	0.0396375	0.0221536	0.0735806	0.349662
Testosterone	19558_10	LRP4	Inverse variance weighted	2	0.00718423	0.00402178	0.074046	0.350402
Platelet crit	17490_4	SH3BGRL3	Inverse variance weighted	2	-0.0530212	0.0297343	0.0745591	0.350541
Alkaline phosphatase	OID30159	MMUT	Wald ratio	1	-1.13042	0.63685	0.0758955	0.350541
Gamma glutamyltransferase	OID30159	MMUT	Wald ratio	1	-1.81521	1.02266	0.0758987	0.350541
Platelet count	2190_55	F11	Inverse variance weighted	3	0.0122508	0.00690197	0.0759027	0.350541
Neutrophill count	11117_2	SPATA20	Inverse variance weighted	2	0.0134009	0.00755027	0.0759153	0.350541
High light scatter reticulocyte percentage	OID21241	CEP85	Wald ratio	1	-0.0610329	0.0343891	0.0759351	0.350541
Apoliprotein A	17490_4	SH3BGRL3	Inverse variance weighted	2	0.010467	0.00591729	0.0769129	0.353612
Urea	11117_2	SPATA20	Inverse variance weighted	2	-0.0127892	0.00729196	0.079452	0.363052
Glucose	11117_2	SPATA20	Inverse variance weighted	2	0.016828	0.00959974	0.0796082	0.363052
Glycated haemoglobin	OID30149	PROCR	Wald ratio	1	-0.0913818	0.0523954	0.0811447	0.36796
Neutrophill percentage	OID30159	MMUT	Wald ratio	1	-0.0423257	0.0242834	0.0813351	0.36796
White blood cell (leukocyte) count	OID20066	GRK5	Wald ratio	1	-0.0155454	0.00895202	0.0824715	0.370656
Apoliprotein A	17490_4	SH3BGRL3	Inverse variance weighted	2	0.0369081	0.021262	0.0825864	0.370656
Testosterone	OID30149	PROCR	Wald ratio	1	0.0399364	0.0230777	0.0835374	0.373442
IGF-1	OID30159	MMUT	Wald ratio	1	0.0407319	0.0237333	0.0861188	0.383466
Cystatin C	OID30149	PROCR	Wald ratio	1	-0.00225092	0.00132766	0.0899995	0.399174
Immature reticulocyte fraction	2190_55	F11	Inverse variance weighted	3	-0.0121368	0.00717443	0.0907093	0.40058
Neutrophill percentage	4496_60	MMP12	Inverse variance weighted	3	-0.00982415	0.00581305	0.0910248	0.40058
Immature reticulocyte fraction	OID21241	CEP85	Wald ratio	1	-0.0578213	0.0343515	0.0923322	0.404114
Lymphocyte percentage	4496_60	MMP12	Inverse variance weighted	3	0.00967416	0.00575112	0.0925426	0.404114
Mean reticulocyte volume	OID21514	FURIN	Inverse variance weighted	2	-0.0268129	0.0159595	0.0929465	0.404317
HDL cholesterol	19558_10	LRP4	Inverse variance weighted	2	0.023095	0.0138363	0.0950857	0.409454
HDL cholesterol	OID20066	GRK5	Wald ratio	1	-0.014298	0.0085674	0.0951407	0.409454
Creatinine	OID30149	PROCR	Wald ratio	1	-0.0110396	0.00661872	0.0953276	0.409454
Reticulocyte percentage	OID30159	MMUT	Wald ratio	1	-0.0409155	0.0245714	0.0958796	0.409454
IGF-1	OID30159	MMUT	Wald ratio	1	0.223759	0.134604	0.0964428	0.409454
White blood cell (leukocyte) count	19558_10	LRP4	Inverse variance weighted	2	0.0104197	0.00626896	0.096492	0.409454
HDL cholesterol	17490_4	SH3BGRL3	Inverse variance weighted	2	0.0150014	0.00904192	0.0970969	0.409454
Lymphocyte percentage	OID30149	PROCR	Wald ratio	1	0.0133001	0.008025	0.0974534	0.409454
Glucose	15343_337	KNG1	Inverse variance weighted	3	0.0154122	0.00930207	0.0975485	0.409454
Testosterone	11117_2	SPATA20	Inverse variance weighted	2	-0.0355419	0.0214843	0.0980632	0.409454
Neutrophill percentage	OID21439	MMP12	Inverse variance weighted	3	-0.00879089	0.00531465	0.0981098	0.409454
Triglycerides	OID30149	PROCR	Wald ratio	1	-0.013085	0.00792206	0.0985923	0.409956
Rheumatoid factor	15343_337	KNG1	Inverse variance weighted	3	-0.035551	0.0215798	0.0994717	0.412097
Cholesterol	17490_4	SH3BGRL3	Inverse variance weighted	2	0.0171627	0.0104398	0.100184	0.412677
Total bilirubin	19558_10	LRP4	Inverse variance weighted	2	0.00995443	0.00605795	0.100341	0.412677
Total protein	17490_4	SH3BGRL3	Inverse variance weighted	2	-0.0175363	0.010687	0.10082	0.413142
Cystatin C	OID21241	CEP85	Wald ratio	1	-0.00909463	0.00556061	0.101934	0.415271
LDL direct	OID21439	MMP12	Inverse variance weighted	3	0.00860768	0.00526502	0.102074	0.415271
Lymphocyte percentage	OID21439	MMP12	Inverse variance weighted	3	0.00855055	0.00525803	0.103909	0.421224
C-reactive protein	OID30159	MMUT	Wald ratio	1	-0.0396188	0.0244159	0.104661	0.422756
Monocyte count	OID30773	F11	Inverse variance weighted	2	-0.0129377	0.00799657	0.105682	0.424773
Neutrophill count	19558_10	LRP4	Inverse variance weighted	2	0.0101215	0.00626001	0.105912	0.424773
Total bilirubin	OID21439	MMP12	Inverse variance weighted	3	0.037365	0.0231801	0.106974	0.427519
High light scatter reticulocyte percentage	OID30773	F11	Inverse variance weighted	2	-0.0109705	0.00681936	0.107676	0.427778
High light scatter reticulocyte count	OID30773	F11	Inverse variance weighted	2	-0.0108818	0.00676954	0.107953	0.427778
Cholesterol	17490_4	SH3BGRL3	Inverse variance weighted	2	0.0201208	0.0125341	0.108431	0.427778
Direct bilirubin	OID20066	GRK5	Wald ratio	1	-0.0150621	0.00941032	0.109467	0.427778
Total bilirubin	4496_60	MMP12	Inverse variance weighted	3	0.0405599	0.0253523	0.109631	0.427778
IGF-1	11117_2	SPATA20	Inverse variance weighted	2	0.0669067	0.0418615	0.109979	0.427778
Basophill percentage	15343_337	KNG1	Inverse variance weighted	3	-0.0102518	0.00641625	0.110091	0.427778
Total protein	17490_4	SH3BGRL3	Inverse variance weighted	2	-0.068791	0.0431083	0.11054	0.427778
Cystatin C	OID20066	GRK5	Wald ratio	1	0.013067	0.00819135	0.110664	0.427778
Rheumatoid factor	OID30773	F11	Inverse variance weighted	2	-0.0456478	0.0286281	0.110821	0.427778
Creatinine	17490_4	SH3BGRL3	Inverse variance weighted	2	-0.0237369	0.0149176	0.111564	0.429179
Glycated haemoglobin	2190_55	F11	Inverse variance weighted	3	0.0170811	0.0107667	0.112632	0.43182
Calcium	OID30149	PROCR	Wald ratio	1	0.0133903	0.00847335	0.114041	0.435743
IGF-1	OID30149	PROCR	Wald ratio	1	0.0125069	0.00793268	0.11488	0.437472
Gamma glutamyltransferase	OID21514	FURIN	Inverse variance weighted	2	0.827902	0.525735	0.115314	0.43765
High light scatter reticulocyte count	OID21241	CEP85	Wald ratio	1	-0.0536207	0.0341379	0.116251	0.438806
Calcium	OID30149	PROCR	Wald ratio	1	0.00124867	0.000795288	0.116394	0.438806
Aspartate aminotransferase	2190_55	F11	Inverse variance weighted	3	0.0106889	0.00683173	0.117677	0.440739
LDL direct	OID30149	PROCR	Wald ratio	1	0.0125767	0.0080392	0.11772	0.440739
C-reactive protein	OID30773	F11	Inverse variance weighted	2	-0.0467935	0.02995	0.118197	0.440739
Cystatin C	OID21514	FURIN	Inverse variance weighted	2	-0.00318952	0.00204293	0.118466	0.440739
Creatinine	OID21241	CEP85	Wald ratio	1	-0.834033	0.536148	0.119803	0.444253
Creatinine	OID20066	GRK5	Wald ratio	1	0.218526	0.141053	0.121322	0.447731
Aspartate aminotransferase	11117_2	SPATA20	Inverse variance weighted	2	0.12378	0.0799423	0.121533	0.447731
Apoliprotein A	OID20066	GRK5	Wald ratio	1	-0.00364587	0.00236379	0.12298	0.450285
Gamma glutamyltransferase	OID21241	CEP85	Wald ratio	1	-2.2072	1.43119	0.123022	0.450285
LDL direct	OID30149	PROCR	Wald ratio	1	0.0107597	0.00698675	0.123556	0.450778
Neutrophill count	2190_55	F11	Inverse variance weighted	3	-0.0108519	0.00709911	0.126357	0.457946
Apoliprotein A	OID30773	F11	Inverse variance weighted	2	0.0162197	0.010629	0.127014	0.457946
Reticulocyte percentage	OID21241	CEP85	Wald ratio	1	-0.0523937	0.034389	0.127619	0.457946
Calcium	OID30773	F11	Inverse variance weighted	2	0.0107112	0.00703365	0.127795	0.457946
Cystatin C	OID30159	MMUT	Wald ratio	1	-0.0338436	0.0222468	0.128191	0.457946
Testosterone	11117_2	SPATA20	Inverse variance weighted	2	-0.00858757	0.00565359	0.128773	0.457946
Mean sphered cell volume	11117_2	SPATA20	Inverse variance weighted	2	-0.0115372	0.00760973	0.129493	0.457946
IGF-1	OID30149	PROCR	Wald ratio	1	0.0682039	0.0449915	0.129538	0.457946
Mean corpuscular haemoglobin concentration	15343_337	KNG1	Inverse variance weighted	3	-0.00961904	0.00635428	0.130079	0.457946
Total bilirubin	17490_4	SH3BGRL3	Inverse variance weighted	2	0.0667316	0.0440967	0.130203	0.457946
Calcium	OID30773	F11	Inverse variance weighted	2	0.000998746	0.000660133	0.130293	0.457946
Neutrophill count	OID30773	F11	Inverse variance weighted	2	-0.0101949	0.00673997	0.130379	0.457946
Mean corpuscular haemoglobin concentration	OID21514	FURIN	Inverse variance weighted	2	0.0214909	0.0142553	0.131664	0.459931
Lymphocyte count	OID21514	FURIN	Inverse variance weighted	2	0.022018	0.0146084	0.131757	0.459931
Lymphocyte count	OID30773	F11	Inverse variance weighted	2	0.0100976	0.00673441	0.13377	0.465519
White blood cell (leukocyte) count	OID30149	PROCR	Wald ratio	1	-0.0121696	0.00812552	0.13421	0.465617
Apoliprotein A	OID20066	GRK5	Wald ratio	1	-0.0130204	0.00871566	0.135201	0.467622
Alkaline phosphatase	OID21241	CEP85	Wald ratio	1	-1.32839	0.891237	0.136092	0.468038
LDL direct	OID21439	MMP12	Inverse variance weighted	3	0.00681912	0.00457572	0.136149	0.468038
LDL direct	4496_60	MMP12	Inverse variance weighted	3	0.00852618	0.00575843	0.138702	0.471435
Cholesterol	OID30149	PROCR	Wald ratio	1	0.0117034	0.00791279	0.139127	0.471435
Glucose	OID20066	GRK5	Wald ratio	1	0.0138346	0.00935436	0.139156	0.471435
Cholesterol	4496_60	MMP12	Inverse variance weighted	3	0.00837211	0.00566737	0.13961	0.471435
Monocyte percentage	OID21514	FURIN	Inverse variance weighted	2	-0.0179249	0.012135	0.13964	0.471435
Glucose	OID30773	F11	Inverse variance weighted	2	0.0104008	0.0070495	0.140107	0.471435
Mean corpuscular volume	OID20066	GRK5	Wald ratio	1	-0.0131336	0.00890874	0.140419	0.471435
Mean corpuscular volume	11117_2	SPATA20	Inverse variance weighted	2	-0.0110909	0.00752416	0.140472	0.471435
Direct bilirubin	OID21241	CEP85	Wald ratio	1	0.0524633	0.0358154	0.142969	0.478395
Total bilirubin	OID20066	GRK5	Wald ratio	1	-0.0569401	0.0389894	0.14418	0.481026
Triglycerides	OID21439	MMP12	Inverse variance weighted	3	0.00755189	0.00518748	0.14545	0.482419
Alkaline phosphatase	17490_4	SH3BGRL3	Inverse variance weighted	2	-0.0144132	0.00990062	0.145451	0.482419
High light scatter reticulocyte count	OID30149	PROCR	Wald ratio	1	0.0117993	0.00814907	0.147634	0.487311
Apoliprotein B	OID21439	MMP12	Inverse variance weighted	3	0.00809628	0.0055937	0.147787	0.487311
Gamma glutamyltransferase	OID21241	CEP85	Wald ratio	1	-0.045893	0.031749	0.148319	0.487641
High light scatter reticulocyte count	OID30159	MMUT	Wald ratio	1	-0.0350213	0.024392	0.151069	0.495243
Neutrophill count	OID30149	PROCR	Wald ratio	1	-0.0116308	0.00811346	0.151711	0.49591
Eosinophill percentage	OID30159	MMUT	Wald ratio	1	0.0348119	0.0243148	0.152226	0.496159
Haemoglobin concentration	15343_337	KNG1	Inverse variance weighted	3	-0.00730073	0.00514943	0.156257	0.507835
Aspartate aminotransferase	17490_4	SH3BGRL3	Inverse variance weighted	2	-0.0168973	0.011953	0.157468	0.510253
Cholesterol	OID30149	PROCR	Wald ratio	1	0.0127672	0.00904094	0.157903	0.510253
Apoliprotein B	OID20066	GRK5	Wald ratio	1	0.0125851	0.00892701	0.158604	0.511056
High light scatter reticulocyte percentage	2190_55	F11	Inverse variance weighted	3	-0.0100995	0.00718232	0.159677	0.513054
Glucose	2190_55	F11	Inverse variance weighted	3	0.0121586	0.00868916	0.161729	0.516846
Total bilirubin	17490_4	SH3BGRL3	Inverse variance weighted	2	0.0200043	0.0142976	0.161771	0.516846
SHBG	19558_10	LRP4	Inverse variance weighted	2	0.00834054	0.00597269	0.16258	0.517966
Alanine aminotransferase	OID21241	CEP85	Wald ratio	1	-0.647423	0.464739	0.163592	0.519386
Triglycerides	OID21514	FURIN	Inverse variance weighted	2	-0.0175069	0.012591	0.164398	0.519386
Cholesterol	4496_60	MMP12	Inverse variance weighted	3	0.00900354	0.00647544	0.164403	0.519386
HDL cholesterol	OID30159	MMUT	Wald ratio	1	0.0124182	0.00894819	0.1652	0.520448
Cystatin C	17490_4	SH3BGRL3	Inverse variance weighted	2	-0.0227842	0.0164833	0.166893	0.524322
Apoliprotein A	OID30773	F11	Inverse variance weighted	2	0.004046	0.00293878	0.168586	0.528172
Total protein	OID21241	CEP85	Wald ratio	1	-0.0494003	0.0359212	0.169056	0.528184
Platelet crit	11117_2	SPATA20	Inverse variance weighted	2	-0.0111156	0.00810152	0.170051	0.528657
Apoliprotein A	15343_337	KNG1	Inverse variance weighted	3	-0.00852609	0.0062155	0.170142	0.528657
SHBG	OID30773	F11	Inverse variance weighted	2	-0.409521	0.299564	0.171608	0.531259
LDL direct	OID21241	CEP85	Wald ratio	1	0.0399739	0.0292621	0.171919	0.531259
Mean platelet (thrombocyte) volume	4496_60	MMP12	Inverse variance weighted	3	-0.00796867	0.00584009	0.172418	0.531306
Alkaline phosphatase	17490_4	SH3BGRL3	Inverse variance weighted	2	-0.361061	0.265177	0.173329	0.531306
Total protein	OID21241	CEP85	Wald ratio	1	-0.197279	0.144894	0.173344	0.531306
Rheumatoid factor	2190_55	F11	Inverse variance weighted	3	-0.038732	0.0285247	0.174514	0.533446
HDL cholesterol	OID30773	F11	Inverse variance weighted	2	0.015275	0.0113228	0.177321	0.540567
Alanine aminotransferase	19558_10	LRP4	Inverse variance weighted	2	0.00792372	0.00588619	0.178253	0.541946
LDL direct	4496_60	MMP12	Inverse variance weighted	3	0.00672875	0.00500453	0.178777	0.542081
Apoliprotein B	OID20066	GRK5	Wald ratio	1	0.00284737	0.00212566	0.180401	0.545543
Aspartate aminotransferase	OID30773	F11	Inverse variance weighted	2	0.0947782	0.0713548	0.18409	0.552843
Red blood cell (erythrocyte) distribution width	OID20066	GRK5	Wald ratio	1	-0.0118531	0.00892544	0.184174	0.552843
Eosinophill percentage	OID30149	PROCR	Wald ratio	1	-0.0107834	0.00812192	0.184281	0.552843
Reticulocyte count	OID21241	CEP85	Wald ratio	1	-0.0449744	0.0339498	0.18526	0.554081
Haemoglobin concentration	OID21514	FURIN	Inverse variance weighted	2	0.0285427	0.0215663	0.185674	0.554081
HDL cholesterol	OID30159	MMUT	Wald ratio	1	0.0307112	0.0232535	0.186598	0.555375
Phosphate	OID20066	GRK5	Wald ratio	1	-0.0120525	0.00915921	0.188212	0.557465
Total protein	19558_10	LRP4	Inverse variance weighted	2	0.0351348	0.026705	0.188286	0.557465
Alanine aminotransferase	19558_10	LRP4	Inverse variance weighted	2	0.112445	0.0856247	0.189103	0.557721
Testosterone	OID30773	F11	Inverse variance weighted	2	-0.0251528	0.0191825	0.18978	0.557721
High light scatter reticulocyte count	2190_55	F11	Inverse variance weighted	3	-0.00934737	0.00712986	0.189852	0.557721
Oestradiol	4496_60	MMP12	Inverse variance weighted	3	7.99175	6.10273	0.190353	0.557743
Phosphate	17490_4	SH3BGRL3	Inverse variance weighted	2	-0.00216917	0.00166255	0.191987	0.558572
Oestradiol	OID21439	MMP12	Inverse variance weighted	3	7.2771	5.5799	0.192178	0.558572
Direct bilirubin	19558_10	LRP4	Inverse variance weighted	2	0.00857421	0.00658857	0.19313	0.558572
Testosterone	2190_55	F11	Inverse variance weighted	3	-0.0262788	0.0202029	0.193345	0.558572
Phosphate	17490_4	SH3BGRL3	Inverse variance weighted	2	-0.0134577	0.0103515	0.193579	0.558572
Rheumatoid factor	OID30773	F11	Inverse variance weighted	2	-0.586299	0.450997	0.193599	0.558572
Immature reticulocyte fraction	OID21514	FURIN	Inverse variance weighted	2	-0.016346	0.0126188	0.195193	0.560735
Triglycerides	OID21514	FURIN	Inverse variance weighted	2	-0.0168094	0.0129808	0.19534	0.560735
Lymphocyte count	OID21439	MMP12	Inverse variance weighted	3	0.00701674	0.00542815	0.19613	0.561577
LDL direct	OID21241	CEP85	Wald ratio	1	0.0430601	0.0336699	0.200936	0.573884
Albumin	17490_4	SH3BGRL3	Inverse variance weighted	2	-0.017684	0.0138503	0.201674	0.573914
C-reactive protein	OID21241	CEP85	Wald ratio	1	-0.19274	0.151052	0.201961	0.573914
Apoliprotein B	4496_60	MMP12	Inverse variance weighted	3	0.00737209	0.00580376	0.204004	0.577275
High light scatter reticulocyte percentage	OID30149	PROCR	Wald ratio	1	0.0104236	0.00820905	0.204165	0.577275
IGF-1	4496_60	MMP12	Inverse variance weighted	3	-0.040786	0.0322238	0.205617	0.579932
Glucose	OID30149	PROCR	Wald ratio	1	-0.013018	0.0103241	0.207333	0.583317
Phosphate	OID20066	GRK5	Wald ratio	1	-0.00185028	0.00147109	0.208477	0.585082
Glycated haemoglobin	11117_2	SPATA20	Inverse variance weighted	2	0.0188242	0.0150157	0.209973	0.58782
Mean corpuscular haemoglobin concentration	11117_2	SPATA20	Inverse variance weighted	2	0.00939868	0.00751973	0.211348	0.589648
Triglycerides	OID30149	PROCR	Wald ratio	1	-0.0102233	0.00818521	0.211669	0.589648
Apoliprotein B	OID21439	MMP12	Inverse variance weighted	3	0.00170605	0.00137464	0.214575	0.594377
SHBG	OID20066	GRK5	Wald ratio	1	-0.0105812	0.00853157	0.214887	0.594377
Platelet count	11117_2	SPATA20	Inverse variance weighted	2	-0.0101736	0.00820393	0.214943	0.594377
Albumin	17490_4	SH3BGRL3	Inverse variance weighted	2	-0.0456814	0.0370258	0.217287	0.59818
Lymphocyte count	2190_55	F11	Inverse variance weighted	3	0.0087498	0.00709326	0.217376	0.59818
LDL direct	OID20066	GRK5	Wald ratio	1	0.01089	0.0088568	0.218862	0.600694
IGF-1	4496_60	MMP12	Inverse variance weighted	3	-0.00716124	0.00583042	0.219352	0.600694
Lipoprotein A	OID30149	PROCR	Wald ratio	1	-0.0112714	0.00921388	0.221215	0.601475
Cystatin C	2190_55	F11	Inverse variance weighted	3	-0.00142039	0.00116164	0.221424	0.601475
Total protein	19558_10	LRP4	Inverse variance weighted	2	0.00808545	0.00662039	0.221974	0.601475
Oestradiol	OID30159	MMUT	Wald ratio	1	-30.8747	25.2906	0.222162	0.601475
Apoliprotein A	19558_10	LRP4	Inverse variance weighted	2	0.00426917	0.0035045	0.223149	0.601475
Haematocrit percentage	OID21514	FURIN	Inverse variance weighted	2	0.0209678	0.0172131	0.223173	0.601475
Apoliprotein A	19558_10	LRP4	Inverse variance weighted	2	0.0168771	0.0138689	0.223642	0.601475
Cholesterol	11117_2	SPATA20	Inverse variance weighted	2	0.0169304	0.0139202	0.223891	0.601475
Mean corpuscular haemoglobin concentration	OID30149	PROCR	Wald ratio	1	0.00980426	0.00808143	0.22506	0.603182
Mean sphered cell volume	19558_10	LRP4	Inverse variance weighted	2	-0.0076357	0.00630972	0.226222	0.604862
Cholesterol	OID21439	MMP12	Inverse variance weighted	3	0.00802356	0.00667003	0.229005	0.609994
Aspartate aminotransferase	OID30773	F11	Inverse variance weighted	2	0.00779736	0.00648587	0.229283	0.609994
Albumin	OID21439	MMP12	Inverse variance weighted	3	0.0172647	0.014391	0.230261	0.609994
Direct bilirubin	OID30773	F11	Inverse variance weighted	2	0.00739761	0.00616678	0.230298	0.609994
Eosinophill percentage	OID20066	GRK5	Wald ratio	1	-0.0107078	0.00894777	0.231422	0.611537
Glucose	OID30159	MMUT	Wald ratio	1	-0.0368686	0.0308668	0.232306	0.611909
Albumin	OID21439	MMP12	Inverse variance weighted	3	0.00657429	0.00550807	0.232645	0.611909
Testosterone	19558_10	LRP4	Inverse variance weighted	2	0.0248039	0.0208664	0.234558	0.61551
Albumin	11117_2	SPATA20	Inverse variance weighted	2	0.0457268	0.0387132	0.237536	0.621883
Albumin	11117_2	SPATA20	Inverse variance weighted	2	0.0174679	0.014852	0.23954	0.625682
Alanine aminotransferase	2190_55	F11	Inverse variance weighted	3	0.113932	0.0970786	0.240555	0.626884
Mean corpuscular haemoglobin concentration	OID30773	F11	Inverse variance weighted	2	-0.00784022	0.00671269	0.242819	0.630138
HDL cholesterol	OID30773	F11	Inverse variance weighted	2	0.00519874	0.00445501	0.243233	0.630138
Glycated haemoglobin	OID20066	GRK5	Wald ratio	1	0.0100856	0.00864718	0.243475	0.630138
Cholesterol	11117_2	SPATA20	Inverse variance weighted	2	0.0149119	0.0128284	0.245066	0.631097
Total bilirubin	4496_60	MMP12	Inverse variance weighted	3	0.0065343	0.00562447	0.245332	0.631097
Albumin	OID20066	GRK5	Wald ratio	1	-0.0107572	0.00926305	0.24552	0.631097
Triglycerides	4496_60	MMP12	Inverse variance weighted	3	0.00679484	0.00586312	0.246492	0.632161
Glycated haemoglobin	2190_55	F11	Inverse variance weighted	3	0.0648193	0.0562139	0.248876	0.634468
Apoliprotein A	15343_337	KNG1	Inverse variance weighted	3	-0.00194354	0.00168574	0.248939	0.634468
Red blood cell (erythrocyte) count	OID30149	PROCR	Wald ratio	1	0.00801732	0.00695907	0.249294	0.634468
Mean corpuscular haemoglobin concentration	OID20066	GRK5	Wald ratio	1	0.01025	0.00890352	0.249636	0.634468
Reticulocyte count	OID30773	F11	Inverse variance weighted	2	-0.00773825	0.00673225	0.250379	0.634929
Mean reticulocyte volume	11117_2	SPATA20	Inverse variance weighted	2	-0.00872766	0.00760264	0.250978	0.635024
Haemoglobin concentration	OID30149	PROCR	Wald ratio	1	0.00739772	0.0064598	0.252129	0.636513
SHBG	OID20066	GRK5	Wald ratio	1	-0.272734	0.238976	0.25376	0.639205
Immature reticulocyte fraction	4496_60	MMP12	Inverse variance weighted	3	-0.00669262	0.00587667	0.254767	0.639772
Total bilirubin	OID20066	GRK5	Wald ratio	1	-0.00984308	0.00864939	0.255117	0.639772
High light scatter reticulocyte percentage	OID30159	MMUT	Wald ratio	1	-0.0279104	0.0245715	0.256006	0.64058
White blood cell (leukocyte) count	OID30773	F11	Inverse variance weighted	2	-0.0076409	0.00674936	0.257596	0.641156
Cholesterol	OID21439	MMP12	Inverse variance weighted	3	0.00856009	0.00756552	0.257861	0.641156
Glucose	OID21514	FURIN	Inverse variance weighted	2	0.0147718	0.0130576	0.257936	0.641156
Lipoprotein A	OID30159	MMUT	Wald ratio	1	0.0310717	0.0275621	0.2596	0.641768
Apoliprotein B	OID21241	CEP85	Wald ratio	1	0.00908303	0.00807957	0.260929	0.641768
Lymphocyte count	11117_2	SPATA20	Inverse variance weighted	2	0.00845733	0.00754407	0.262264	0.641768
Glucose	OID21514	FURIN	Inverse variance weighted	2	0.0177686	0.0158746	0.263009	0.641768
Albumin	OID20066	GRK5	Wald ratio	1	-0.0270869	0.0242019	0.263054	0.641768
Gamma glutamyltransferase	OID20066	GRK5	Wald ratio	1	-0.42119	0.376516	0.263289	0.641768
Direct bilirubin	17490_4	SH3BGRL3	Inverse variance weighted	2	0.0118894	0.0106504	0.264279	0.641768
LDL direct	OID20066	GRK5	Wald ratio	1	0.00859023	0.00769724	0.264416	0.641768
Basophill percentage	17490_4	SH3BGRL3	Inverse variance weighted	2	0.011336	0.0101656	0.264796	0.641768
Total bilirubin	11117_2	SPATA20	Inverse variance weighted	2	-0.0367092	0.0329331	0.264997	0.641768
Creatinine	OID30773	F11	Inverse variance weighted	2	-0.12833	0.115134	0.265015	0.641768
Cystatin C	OID20066	GRK5	Wald ratio	1	0.00162759	0.00146303	0.265933	0.641768
Direct bilirubin	11117_2	SPATA20	Inverse variance weighted	2	-0.00768143	0.00690744	0.266116	0.641768
Reticulocyte percentage	OID30773	F11	Inverse variance weighted	2	-0.00758328	0.00681933	0.266127	0.641768
Apoliprotein A	2190_55	F11	Inverse variance weighted	3	0.00767824	0.00691401	0.266769	0.641949
Aspartate aminotransferase	OID20066	GRK5	Wald ratio	1	-0.00953428	0.00860373	0.267794	0.643047
White blood cell (leukocyte) count	2190_55	F11	Inverse variance weighted	3	-0.00785773	0.00710922	0.269035	0.643433
Lipoprotein A	OID21439	MMP12	Inverse variance weighted	3	0.00667342	0.00603845	0.269093	0.643433
C-reactive protein	OID21241	CEP85	Wald ratio	1	-0.037612	0.0341771	0.271112	0.646894
Monocyte percentage	11117_2	SPATA20	Inverse variance weighted	2	-0.00805066	0.00733944	0.272683	0.647835
Apoliprotein B	4496_60	MMP12	Inverse variance weighted	3	0.00151587	0.00138199	0.272696	0.647835
Calcium	OID30159	MMUT	Wald ratio	1	0.00260491	0.00237746	0.273225	0.647835
Direct bilirubin	OID21241	CEP85	Wald ratio	1	0.0340631	0.031151	0.274182	0.648744
Cystatin C	2190_55	F11	Inverse variance weighted	3	-0.00708855	0.00650387	0.275758	0.651112
Direct bilirubin	4496_60	MMP12	Inverse variance weighted	3	0.00579151	0.00532092	0.2764	0.651223
Basophill percentage	OID30149	PROCR	Wald ratio	1	0.00887149	0.00816008	0.276957	0.651223
SHBG	OID21241	CEP85	Wald ratio	1	0.0349539	0.0324022	0.280699	0.658654
C-reactive protein	OID21439	MMP12	Inverse variance weighted	3	0.00574531	0.00534383	0.282317	0.659133
C-reactive protein	4496_60	MMP12	Inverse variance weighted	3	0.00627826	0.00584458	0.282732	0.659133
Lipoprotein A	4496_60	MMP12	Inverse variance weighted	3	0.00709233	0.00660415	0.282858	0.659133
Total bilirubin	2190_55	F11	Inverse variance weighted	3	0.0427203	0.0398109	0.283235	0.659133
Lipoprotein A	2190_55	F11	Inverse variance weighted	3	0.42784	0.399579	0.284291	0.660233
Urea	OID21439	MMP12	Inverse variance weighted	3	-0.00768315	0.00719491	0.285584	0.660982
HDL cholesterol	OID30149	PROCR	Wald ratio	1	0.0083019	0.00777755	0.285782	0.660982
Basophill percentage	OID21241	CEP85	Wald ratio	1	0.0363349	0.0341711	0.287636	0.663438
Reticulocyte count	15343_337	KNG1	Inverse variance weighted	3	-0.0127588	0.0120085	0.288018	0.663438
Direct bilirubin	OID21439	MMP12	Inverse variance weighted	3	0.00515577	0.00486484	0.289235	0.664887
Cystatin C	17490_4	SH3BGRL3	Inverse variance weighted	2	-0.00282793	0.002686	0.292415	0.670833
Lymphocyte count	4496_60	MMP12	Inverse variance weighted	3	0.00720209	0.00686427	0.29408	0.673288
Haematocrit percentage	4496_60	MMP12	Inverse variance weighted	3	0.00492183	0.00475809	0.300944	0.68761
Calcium	11117_2	SPATA20	Inverse variance weighted	2	0.000763662	0.000739437	0.301715	0.687984
Alkaline phosphatase	OID21514	FURIN	Inverse variance weighted	2	0.0159176	0.0154847	0.30397	0.69173
Total bilirubin	OID21439	MMP12	Inverse variance weighted	3	0.00527053	0.00514257	0.305419	0.693632
Urate	11117_2	SPATA20	Inverse variance weighted	2	0.0106785	0.0104356	0.306175	0.693956
Mean platelet (thrombocyte) volume	OID21439	MMP12	Inverse variance weighted	3	-0.00786467	0.00773475	0.30925	0.699133
Triglycerides	2190_55	F11	Inverse variance weighted	3	-0.0072731	0.00715955	0.309695	0.699133
Alanine aminotransferase	2190_55	F11	Inverse variance weighted	3	0.00677015	0.00667331	0.310339	0.69919
Vitamin D	15343_337	KNG1	Inverse variance weighted	3	-0.00665357	0.00657241	0.311372	0.700122
Lipoprotein A	OID30149	PROCR	Wald ratio	1	-0.461031	0.456782	0.31283	0.701273
SHBG	17490_4	SH3BGRL3	Inverse variance weighted	2	0.018299	0.0181835	0.314247	0.701273
Creatinine	OID30149	PROCR	Wald ratio	1	-0.128823	0.128055	0.314419	0.701273
Testosterone	2190_55	F11	Inverse variance weighted	3	-0.00458432	0.00455898	0.314628	0.701273
Total bilirubin	OID30149	PROCR	Wald ratio	1	-0.0078908	0.00785295	0.314984	0.701273
Monocyte percentage	OID30773	F11	Inverse variance weighted	2	-0.00943996	0.00941618	0.31609	0.702353
Calcium	OID30159	MMUT	Wald ratio	1	0.0253517	0.025331	0.316915	0.702807
Urate	2190_55	F11	Inverse variance weighted	3	0.00606477	0.00607235	0.317915	0.703643
Aspartate aminotransferase	19558_10	LRP4	Inverse variance weighted	2	0.00599351	0.00602517	0.31986	0.706566
Alanine aminotransferase	OID21241	CEP85	Wald ratio	1	-0.0316868	0.0319476	0.321277	0.707069
Phosphate	OID21439	MMP12	Inverse variance weighted	3	-0.00540079	0.00544593	0.321338	0.707069
Oestradiol	OID30773	F11	Inverse variance weighted	2	-6.95475	7.04874	0.323806	0.708996
HDL cholesterol	2190_55	F11	Inverse variance weighted	3	0.0067068	0.00679876	0.3239	0.708996
Apoliprotein B	OID30149	PROCR	Wald ratio	1	0.00798834	0.00810218	0.324158	0.708996
SHBG	19558_10	LRP4	Inverse variance weighted	2	0.164655	0.167294	0.325005	0.708996
Triglycerides	OID30773	F11	Inverse variance weighted	2	-0.00683753	0.00695206	0.325348	0.708996
Creatinine	OID30159	MMUT	Wald ratio	1	-0.375758	0.383107	0.326682	0.710533
Platelet crit	OID30159	MMUT	Wald ratio	1	-0.0226435	0.0232162	0.329396	0.714767
Apoliprotein B	OID21241	CEP85	Wald ratio	1	0.0330616	0.0339327	0.329892	0.714767
Apoliprotein B	11117_2	SPATA20	Inverse variance weighted	2	0.00173799	0.00179551	0.333064	0.71953
Albumin	4496_60	MMP12	Inverse variance weighted	3	0.00582085	0.006024	0.333906	0.71953
Albumin	4496_60	MMP12	Inverse variance weighted	3	0.0152053	0.015739	0.333999	0.71953
Apoliprotein B	OID30149	PROCR	Wald ratio	1	0.00186031	0.00192928	0.334919	0.720111
Monocyte count	OID30149	PROCR	Wald ratio	1	-0.00759018	0.00789977	0.336647	0.720111
Glycated haemoglobin	OID21514	FURIN	Inverse variance weighted	2	0.0115836	0.0120751	0.33741	0.720111
Rheumatoid factor	2190_55	F11	Inverse variance weighted	3	-0.456743	0.476191	0.337479	0.720111
Basophill percentage	OID30159	MMUT	Wald ratio	1	0.0233992	0.0244291	0.338142	0.720111
Total bilirubin	2190_55	F11	Inverse variance weighted	3	0.00839318	0.00876631	0.338347	0.720111
HDL cholesterol	OID30149	PROCR	Wald ratio	1	0.00285711	0.00299295	0.339773	0.720111
Oestradiol	4496_60	MMP12	Inverse variance weighted	3	0.0117326	0.0122916	0.339818	0.720111
Lipoprotein A	OID20066	GRK5	Wald ratio	1	-0.00966904	0.010147	0.34064	0.720111
IGF-1	OID21241	CEP85	Wald ratio	1	-0.0316213	0.0332118	0.341041	0.720111
Aspartate aminotransferase	17490_4	SH3BGRL3	Inverse variance weighted	2	-0.198087	0.20815	0.341273	0.720111
Albumin	OID30773	F11	Inverse variance weighted	2	0.0172879	0.018239	0.343202	0.722834
Alanine aminotransferase	17490_4	SH3BGRL3	Inverse variance weighted	2	-0.0169037	0.0178923	0.344786	0.724804
Urate	11117_2	SPATA20	Inverse variance weighted	2	0.960623	1.019	0.345827	0.724804
Oestradiol	OID21439	MMP12	Inverse variance weighted	3	0.010556	0.0112385	0.347595	0.724804
Glycated haemoglobin	OID20066	GRK5	Wald ratio	1	0.0541001	0.0576912	0.348372	0.724804
Creatinine	OID21439	MMP12	Inverse variance weighted	3	0.00406185	0.00433404	0.348657	0.724804
Creatinine	OID30159	MMUT	Wald ratio	1	-0.0185323	0.019802	0.349335	0.724804
Total bilirubin	OID30773	F11	Inverse variance weighted	2	0.0375352	0.0401089	0.34936	0.724804
Total protein	2190_55	F11	Inverse variance weighted	3	0.0373622	0.0399483	0.349652	0.724804
Creatinine	2190_55	F11	Inverse variance weighted	3	-0.10463	0.112	0.350203	0.724804
Phosphate	4496_60	MMP12	Inverse variance weighted	3	-0.00840845	0.00900715	0.350546	0.724804
Vitamin D	15343_337	KNG1	Inverse variance weighted	3	-0.128273	0.13791	0.352307	0.72583
Reticulocyte percentage	15343_337	KNG1	Inverse variance weighted	3	-0.0131881	0.0141795	0.352326	0.72583
HDL cholesterol	15343_337	KNG1	Inverse variance weighted	3	-0.00565213	0.0061117	0.355068	0.729386
Alanine aminotransferase	OID30773	F11	Inverse variance weighted	2	0.0851872	0.0921662	0.355342	0.729386
Total protein	2190_55	F11	Inverse variance weighted	3	0.00926545	0.0101104	0.35944	0.735912
Urea	OID20066	GRK5	Wald ratio	1	0.0110817	0.0121018	0.359823	0.735912
Urea	OID21439	MMP12	Inverse variance weighted	3	-0.00467023	0.00513276	0.362882	0.740829
Albumin	OID30773	F11	Inverse variance weighted	2	0.00644071	0.00710267	0.364512	0.742816
Triglycerides	2190_55	F11	Inverse variance weighted	3	-0.00624517	0.00692941	0.367452	0.7446
Albumin	OID21241	CEP85	Wald ratio	1	-0.0317053	0.0351928	0.36764	0.7446
Monocyte percentage	19558_10	LRP4	Inverse variance weighted	2	-0.00737282	0.00818438	0.367673	0.7446
Mean reticulocyte volume	OID30149	PROCR	Wald ratio	1	0.00734902	0.00816904	0.368323	0.7446
C-reactive protein	OID30159	MMUT	Wald ratio	1	-0.0970055	0.10791	0.368679	0.7446
Apoliprotein A	2190_55	F11	Inverse variance weighted	3	0.00168133	0.0018752	0.369927	0.745788
Creatinine	17490_4	SH3BGRL3	Inverse variance weighted	2	-0.266824	0.298204	0.370911	0.746195
Albumin	OID21241	CEP85	Wald ratio	1	-0.0821814	0.0919498	0.371448	0.746195
Reticulocyte count	OID20066	GRK5	Wald ratio	1	0.00796482	0.00893096	0.372489	0.746959
Total bilirubin	OID30773	F11	Inverse variance weighted	2	0.00791926	0.00891998	0.374642	0.7487
Calcium	17490_4	SH3BGRL3	Inverse variance weighted	2	-0.000878063	0.000990109	0.375168	0.7487
Alkaline phosphatase	2190_55	F11	Inverse variance weighted	3	-0.228708	0.257987	0.375343	0.7487
Rheumatoid factor	OID21439	MMP12	Inverse variance weighted	3	0.0159601	0.0180487	0.376545	0.74937
Calcium	2190_55	F11	Inverse variance weighted	3	0.000630301	0.000714236	0.377516	0.74937
Lipoprotein A	OID20066	GRK5	Wald ratio	1	-0.443773	0.503028	0.377667	0.74937
Neutrophill percentage	OID30149	PROCR	Wald ratio	1	-0.00708643	0.00811143	0.382317	0.757269
Phosphate	OID21439	MMP12	Inverse variance weighted	3	-0.000758	0.000874653	0.386145	0.761743
Calcium	11117_2	SPATA20	Inverse variance weighted	2	0.00687702	0.00793956	0.386396	0.761743
Mean corpuscular haemoglobin	OID21514	FURIN	Inverse variance weighted	2	-0.0170292	0.019678	0.386823	0.761743
Immature reticulocyte fraction	OID30149	PROCR	Wald ratio	1	-0.00708156	0.00820007	0.387809	0.761743
Lipoprotein A	2190_55	F11	Inverse variance weighted	3	0.00693007	0.00806001	0.389894	0.761743
Phosphate	4496_60	MMP12	Inverse variance weighted	3	-0.00123703	0.00143889	0.38995	0.761743
Monocyte percentage	17490_4	SH3BGRL3	Inverse variance weighted	2	0.0785404	0.0913983	0.390164	0.761743
Haemoglobin concentration	4496_60	MMP12	Inverse variance weighted	3	0.00397094	0.00462904	0.390985	0.761743
Monocyte count	OID20066	GRK5	Wald ratio	1	0.00746444	0.0087031	0.391071	0.761743
Reticulocyte percentage	2190_55	F11	Inverse variance weighted	3	-0.00615045	0.00718229	0.391812	0.761743
Apoliprotein B	11117_2	SPATA20	Inverse variance weighted	2	0.00645488	0.00754053	0.391984	0.761743
Urate	15343_337	KNG1	Inverse variance weighted	3	-0.45531	0.534152	0.393993	0.764268
Calcium	17490_4	SH3BGRL3	Inverse variance weighted	2	-0.00897992	0.0105492	0.394635	0.764268
Immature reticulocyte fraction	OID21439	MMP12	Inverse variance weighted	3	-0.0045631	0.00537284	0.39572	0.765058
IGF-1	OID21241	CEP85	Wald ratio	1	-0.159496	0.188371	0.397156	0.766133
Reticulocyte count	4496_60	MMP12	Inverse variance weighted	3	0.00542561	0.0064143	0.39763	0.766133
Mean corpuscular volume	OID30149	PROCR	Wald ratio	1	-0.006781	0.00808628	0.401705	0.772543
Platelet crit	OID30149	PROCR	Wald ratio	1	-0.00647763	0.00775559	0.403593	0.772543
Mean corpuscular haemoglobin	OID21241	CEP85	Wald ratio	1	-0.0281664	0.0337786	0.404364	0.772543
Reticulocyte percentage	OID20066	GRK5	Wald ratio	1	0.00753994	0.00904652	0.404584	0.772543
Eosinophill percentage	OID21241	CEP85	Wald ratio	1	-0.0283307	0.0340114	0.404858	0.772543
Albumin	15343_337	KNG1	Inverse variance weighted	3	-0.00796335	0.00956414	0.405056	0.772543
Direct bilirubin	17490_4	SH3BGRL3	Inverse variance weighted	2	0.00767587	0.00926355	0.407325	0.773487
Haematocrit percentage	15343_337	KNG1	Inverse variance weighted	3	-0.00432595	0.00522078	0.40733	0.773487
Mean corpuscular haemoglobin	2190_55	F11	Inverse variance weighted	3	-0.00584506	0.00705822	0.407602	0.773487
Creatinine	4496_60	MMP12	Inverse variance weighted	3	0.00387778	0.00474022	0.413323	0.782488
Urate	OID21439	MMP12	Inverse variance weighted	3	0.299503	0.366832	0.414238	0.782488
Rheumatoid factor	OID21439	MMP12	Inverse variance weighted	3	0.292037	0.357828	0.414421	0.782488
LDL direct	11117_2	SPATA20	Inverse variance weighted	2	0.00748628	0.00919924	0.415764	0.782769
Testosterone	OID30773	F11	Inverse variance weighted	2	-0.00352129	0.00432878	0.415954	0.782769
Calcium	OID21241	CEP85	Wald ratio	1	-0.00269562	0.00332801	0.417951	0.782973
Haematocrit percentage	OID21439	MMP12	Inverse variance weighted	3	0.00351818	0.00435026	0.418671	0.782973
C-reactive protein	15343_337	KNG1	Inverse variance weighted	3	-0.0506861	0.0627202	0.419015	0.782973
Calcium	2190_55	F11	Inverse variance weighted	3	0.006324	0.00782801	0.419166	0.782973
Apoliprotein B	OID30159	MMUT	Wald ratio	1	-0.0195745	0.0242484	0.419524	0.782973
Gamma glutamyltransferase	2190_55	F11	Inverse variance weighted	3	-0.414018	0.51371	0.420279	0.78309
Red blood cell (erythrocyte) distribution width	OID21241	CEP85	Wald ratio	1	0.0272201	0.0339217	0.422299	0.784479
C-reactive protein	19558_10	LRP4	Inverse variance weighted	2	-0.0143348	0.0178684	0.422412	0.784479
Aspartate aminotransferase	2190_55	F11	Inverse variance weighted	3	0.0601301	0.0751601	0.423695	0.784582
Urate	OID20066	GRK5	Wald ratio	1	0.00611302	0.00764741	0.424083	0.784582
Urea	OID20066	GRK5	Wald ratio	1	0.00689408	0.00863319	0.424548	0.784582
Basophill percentage	11117_2	SPATA20	Inverse variance weighted	2	-0.00718513	0.009018	0.425594	0.785231
Lymphocyte percentage	19558_10	LRP4	Inverse variance weighted	2	-0.00492044	0.00619175	0.426801	0.786176
Apoliprotein A	11117_2	SPATA20	Inverse variance weighted	2	0.00321787	0.0040635	0.428421	0.787584
Red blood cell (erythrocyte) distribution width	OID21514	FURIN	Inverse variance weighted	2	-0.00985865	0.0124639	0.428958	0.787584
Total protein	11117_2	SPATA20	Inverse variance weighted	2	0.0392867	0.0501824	0.433699	0.793598
Albumin	15343_337	KNG1	Inverse variance weighted	3	-0.019631	0.0251293	0.434685	0.793598
Glucose	4496_60	MMP12	Inverse variance weighted	3	0.00474579	0.0060829	0.435282	0.793598
Glycated haemoglobin	OID30773	F11	Inverse variance weighted	2	0.0520048	0.0667079	0.435633	0.793598
Reticulocyte count	OID21514	FURIN	Inverse variance weighted	2	0.0241547	0.0310336	0.436369	0.793598
Glucose	OID21439	MMP12	Inverse variance weighted	3	0.00529922	0.00682105	0.437223	0.793598
Urate	OID20066	GRK5	Wald ratio	1	0.47939	0.61707	0.437229	0.793598
High light scatter reticulocyte count	OID20066	GRK5	Wald ratio	1	0.00696703	0.00898049	0.437869	0.793598
Urea	4496_60	MMP12	Inverse variance weighted	3	-0.00700833	0.00904714	0.438549	0.793598
Basophill percentage	OID20066	GRK5	Wald ratio	1	0.00690078	0.0089898	0.442711	0.795513
Triglycerides	OID30159	MMUT	Wald ratio	1	-0.0181895	0.0237027	0.442842	0.795513
Rheumatoid factor	19558_10	LRP4	Inverse variance weighted	2	0.3224	0.4202	0.44293	0.795513
Phosphate	OID21241	CEP85	Wald ratio	1	-0.00427638	0.00558812	0.444115	0.795513
Total protein	11117_2	SPATA20	Inverse variance weighted	2	0.0108086	0.0141379	0.444564	0.795513
Aspartate aminotransferase	19558_10	LRP4	Inverse variance weighted	2	0.0705233	0.0923364	0.445007	0.795513
Direct bilirubin	2190_55	F11	Inverse variance weighted	3	0.00569138	0.00747011	0.446128	0.795513
Urate	2190_55	F11	Inverse variance weighted	3	0.372934	0.489998	0.446601	0.795513
Urate	15343_337	KNG1	Inverse variance weighted	3	-0.00494276	0.00649459	0.446623	0.795513
SHBG	OID30773	F11	Inverse variance weighted	2	-0.0120415	0.0158227	0.446641	0.795513
Phosphate	OID21241	CEP85	Wald ratio	1	-0.0263139	0.0347928	0.449468	0.799055
Total bilirubin	OID30149	PROCR	Wald ratio	1	-0.0267235	0.0353975	0.450276	0.799055
Alkaline phosphatase	2190_55	F11	Inverse variance weighted	3	-0.00524185	0.00695051	0.450749	0.799055
Gamma glutamyltransferase	OID20066	GRK5	Wald ratio	1	-0.00627527	0.00835262	0.452476	0.79994
C-reactive protein	15343_337	KNG1	Inverse variance weighted	3	-0.00857481	0.0114181	0.452663	0.79994
Haematocrit percentage	OID30149	PROCR	Wald ratio	1	0.00493897	0.00663991	0.456979	0.806307
Cystatin C	15343_337	KNG1	Inverse variance weighted	3	-0.00436973	0.00589024	0.458172	0.807154
Haematocrit percentage	19558_10	LRP4	Inverse variance weighted	2	0.00593729	0.00801611	0.458893	0.807167
LDL direct	11117_2	SPATA20	Inverse variance weighted	2	0.00835707	0.0113895	0.463101	0.812557
Apoliprotein B	OID30159	MMUT	Wald ratio	1	-0.00423385	0.00577394	0.463395	0.812557
Red blood cell (erythrocyte) distribution width	OID30149	PROCR	Wald ratio	1	-0.00591602	0.00810144	0.465241	0.813986
Platelet crit	OID21514	FURIN	Inverse variance weighted	2	0.0209384	0.0286993	0.465649	0.813986
Calcium	OID21241	CEP85	Wald ratio	1	-0.0258203	0.0354583	0.466498	0.814213
Apoliprotein A	OID30159	MMUT	Wald ratio	1	0.0046582	0.00641381	0.46767	0.814682
Reticulocyte count	2190_55	F11	Inverse variance weighted	3	-0.00514347	0.00709056	0.468208	0.814682
Total bilirubin	OID30159	MMUT	Wald ratio	1	0.0169888	0.0234978	0.469684	0.815995
Rheumatoid factor	4496_60	MMP12	Inverse variance weighted	3	0.0142207	0.0197295	0.471042	0.817099
Mean corpuscular volume	4496_60	MMP12	Inverse variance weighted	3	0.00416028	0.00579458	0.472782	0.817989
HDL cholesterol	2190_55	F11	Inverse variance weighted	3	0.00187743	0.00261625	0.473002	0.817989
Red blood cell (erythrocyte) count	OID21241	CEP85	Wald ratio	1	0.0207672	0.0291385	0.476028	0.821227
Triglycerides	OID30159	MMUT	Wald ratio	1	-0.0174281	0.0244898	0.476683	0.821227
C-reactive protein	OID21514	FURIN	Inverse variance weighted	2	-0.0591329	0.0831847	0.47717	0.821227
Rheumatoid factor	OID30159	MMUT	Wald ratio	1	-0.0587599	0.0828024	0.477928	0.821227
Alanine aminotransferase	15343_337	KNG1	Inverse variance weighted	3	0.00423687	0.00599697	0.479876	0.821227
Phosphate	OID21514	FURIN	Inverse variance weighted	2	-0.0160686	0.0227532	0.480056	0.821227
Platelet count	OID30159	MMUT	Wald ratio	1	-0.0166624	0.0236147	0.480439	0.821227
Red blood cell (erythrocyte) count	11117_2	SPATA20	Inverse variance weighted	2	0.00471881	0.0066978	0.481102	0.821227
Haemoglobin concentration	OID21439	MMP12	Inverse variance weighted	3	0.00296566	0.00423227	0.483473	0.821227
Lymphocyte count	17490_4	SH3BGRL3	Inverse variance weighted	2	-0.0169266	0.0241654	0.483649	0.821227
Alanine aminotransferase	OID30149	PROCR	Wald ratio	1	-0.00533064	0.00762974	0.48476	0.821227
Apoliprotein B	15343_337	KNG1	Inverse variance weighted	3	0.00116826	0.00167305	0.485003	0.821227
Phosphate	OID30159	MMUT	Wald ratio	1	-0.0173217	0.0248562	0.48588	0.821227
Mean corpuscular haemoglobin concentration	4496_60	MMP12	Inverse variance weighted	3	-0.00403521	0.00579125	0.485942	0.821227
Alkaline phosphatase	11117_2	SPATA20	Inverse variance weighted	2	0.00514443	0.00739357	0.486555	0.821227
Glycated haemoglobin	OID21514	FURIN	Inverse variance weighted	2	0.0559071	0.080561	0.4877	0.821227
Alanine aminotransferase	OID20066	GRK5	Wald ratio	1	0.0848223	0.122265	0.487835	0.821227
Phosphate	OID21514	FURIN	Inverse variance weighted	2	-0.00265885	0.0038335	0.487944	0.821227
Oestradiol	11117_2	SPATA20	Inverse variance weighted	2	-0.0109948	0.0159062	0.489422	0.822491
Direct bilirubin	2190_55	F11	Inverse variance weighted	3	0.00447465	0.00649752	0.49103	0.823969
Urate	OID21439	MMP12	Inverse variance weighted	3	0.00312518	0.00454607	0.491801	0.82404
Direct bilirubin	OID30773	F11	Inverse variance weighted	2	0.00737409	0.0107468	0.492608	0.824171
Phosphate	OID30159	MMUT	Wald ratio	1	-0.00272616	0.00399222	0.49469	0.826275
High light scatter reticulocyte count	15343_337	KNG1	Inverse variance weighted	3	-0.0111418	0.0163527	0.495654	0.826275
Alkaline phosphatase	OID30149	PROCR	Wald ratio	1	0.00540859	0.00794555	0.496057	0.826275
Lymphocyte count	15343_337	KNG1	Inverse variance weighted	3	0.0069951	0.0102978	0.49696	0.826561
High light scatter reticulocyte percentage	OID20066	GRK5	Wald ratio	1	0.00611643	0.00904657	0.498974	0.828693
Reticulocyte percentage	4496_60	MMP12	Inverse variance weighted	3	0.00449521	0.00670702	0.502715	0.833681
Neutrophill percentage	17490_4	SH3BGRL3	Inverse variance weighted	2	-0.0195279	0.0292558	0.504461	0.834317
SHBG	17490_4	SH3BGRL3	Inverse variance weighted	2	0.304638	0.456656	0.504705	0.834317
Total protein	OID20066	GRK5	Wald ratio	1	-0.00629834	0.00945475	0.505311	0.834317
Lymphocyte count	19558_10	LRP4	Inverse variance weighted	2	0.00415454	0.00625484	0.506555	0.834787
Triglycerides	OID21439	MMP12	Inverse variance weighted	3	0.00354789	0.0053598	0.508007	0.834787
C-reactive protein	2190_55	F11	Inverse variance weighted	3	-0.00472055	0.00713802	0.508404	0.834787
Red blood cell (erythrocyte) count	2190_55	F11	Inverse variance weighted	3	0.00402519	0.00608864	0.508549	0.834787
C-reactive protein	OID20066	GRK5	Wald ratio	1	0.0262081	0.0397331	0.509508	0.835151
Direct bilirubin	19558_10	LRP4	Inverse variance weighted	2	0.00374357	0.00573058	0.513588	0.839811
Total bilirubin	19558_10	LRP4	Inverse variance weighted	2	0.0178272	0.0273056	0.513837	0.839811
Triglycerides	OID30773	F11	Inverse variance weighted	2	-0.00576658	0.00885791	0.515041	0.84047
Total protein	OID30773	F11	Inverse variance weighted	2	0.0186798	0.0287404	0.515726	0.84047
Oestradiol	OID30149	PROCR	Wald ratio	1	-5.50074	8.51464	0.518258	0.841789
Phosphate	11117_2	SPATA20	Inverse variance weighted	2	-0.00499025	0.0077302	0.518569	0.841789
Rheumatoid factor	4496_60	MMP12	Inverse variance weighted	3	0.252111	0.391152	0.519229	0.841789
High light scatter reticulocyte percentage	15343_337	KNG1	Inverse variance weighted	3	-0.0115162	0.0179538	0.521241	0.841789
Monocyte percentage	4496_60	MMP12	Inverse variance weighted	3	0.00362488	0.00565222	0.521315	0.841789
Neutrophill percentage	OID21241	CEP85	Wald ratio	1	-0.021767	0.0339674	0.521639	0.841789
Total protein	OID20066	GRK5	Wald ratio	1	-0.0244064	0.0381376	0.522201	0.841789
Apoliprotein A	11117_2	SPATA20	Inverse variance weighted	2	0.00977849	0.015292	0.522529	0.841789
Haematocrit percentage	OID30159	MMUT	Wald ratio	1	-0.0126395	0.0198764	0.524839	0.841789
Lipoprotein A	OID21514	FURIN	Inverse variance weighted	2	-0.00900652	0.0141712	0.52507	0.841789
Urate	4496_60	MMP12	Inverse variance weighted	3	0.254841	0.40121	0.52531	0.841789
Triglycerides	OID20066	GRK5	Wald ratio	1	-0.00572396	0.00901636	0.525532	0.841789
Alanine aminotransferase	OID30149	PROCR	Wald ratio	1	-0.0703447	0.110989	0.526211	0.841789
Creatinine	19558_10	LRP4	Inverse variance weighted	2	0.0624817	0.0987779	0.527029	0.841907
HDL cholesterol	15343_337	KNG1	Inverse variance weighted	3	-0.00148124	0.00235189	0.528822	0.842981
Cystatin C	15343_337	KNG1	Inverse variance weighted	3	-0.00124491	0.00197843	0.529192	0.842981
Alkaline phosphatase	OID20066	GRK5	Wald ratio	1	0.00548218	0.00875396	0.53115	0.84491
Mean corpuscular volume	OID21439	MMP12	Inverse variance weighted	3	0.00331087	0.0052979	0.53201	0.845089
Red blood cell (erythrocyte) distribution width	11117_2	SPATA20	Inverse variance weighted	2	0.00470174	0.00753827	0.532814	0.84518
Red blood cell (erythrocyte) distribution width	OID21439	MMP12	Inverse variance weighted	3	0.00456295	0.00735082	0.53477	0.847094
Testosterone	17490_4	SH3BGRL3	Inverse variance weighted	2	0.00917065	0.0148315	0.536361	0.848426
Total protein	OID30773	F11	Inverse variance weighted	2	0.00439415	0.00712507	0.537421	0.848915
Platelet distribution width	OID21439	MMP12	Inverse variance weighted	3	0.00324462	0.00528497	0.53926	0.849092
Alkaline phosphatase	15343_337	KNG1	Inverse variance weighted	3	0.0081351	0.0132563	0.539428	0.849092
Testosterone	17490_4	SH3BGRL3	Inverse variance weighted	2	0.0329181	0.0536902	0.539803	0.849092
Urea	4496_60	MMP12	Inverse variance weighted	3	-0.00404472	0.00660899	0.540536	0.849092
Phosphate	11117_2	SPATA20	Inverse variance weighted	2	-0.000755865	0.00124153	0.542645	0.850195
Apoliprotein A	OID30159	MMUT	Wald ratio	1	0.0143942	0.0236485	0.542742	0.850195
Neutrophill percentage	11117_2	SPATA20	Inverse variance weighted	2	0.00454435	0.0075483	0.54715	0.855915
Mean corpuscular haemoglobin	11117_2	SPATA20	Inverse variance weighted	2	-0.00450461	0.00750648	0.548442	0.856752
Rheumatoid factor	11117_2	SPATA20	Inverse variance weighted	2	-0.0197529	0.0329936	0.54938	0.857032
Total protein	15343_337	KNG1	Inverse variance weighted	3	-0.00581259	0.00974722	0.550953	0.857375
Platelet count	4496_60	MMP12	Inverse variance weighted	3	0.00336969	0.00565299	0.551116	0.857375
Rheumatoid factor	OID21514	FURIN	Inverse variance weighted	2	-0.497716	0.837718	0.552423	0.858229
Apoliprotein B	15343_337	KNG1	Inverse variance weighted	3	0.00444696	0.00750648	0.553572	0.858635
Reticulocyte count	17490_4	SH3BGRL3	Inverse variance weighted	2	-0.009241	0.015652	0.55492	0.858635
Monocyte count	17490_4	SH3BGRL3	Inverse variance weighted	2	0.0535763	0.090771	0.555033	0.858635
IGF-1	OID21439	MMP12	Inverse variance weighted	3	-0.00399262	0.00678481	0.556221	0.858635
Urate	19558_10	LRP4	Inverse variance weighted	2	0.612209	1.04104	0.556481	0.858635
Total bilirubin	11117_2	SPATA20	Inverse variance weighted	2	-0.00428315	0.00730606	0.55771	0.85936
Urea	15343_337	KNG1	Inverse variance weighted	3	-0.00358197	0.0061602	0.560923	0.859563
Total protein	15343_337	KNG1	Inverse variance weighted	3	-0.0220993	0.0380408	0.561282	0.859563
Neutrophill count	OID21439	MMP12	Inverse variance weighted	3	-0.00410486	0.00709328	0.562793	0.859563
Platelet distribution width	2190_55	F11	Inverse variance weighted	3	-0.00408137	0.00705764	0.563068	0.859563
Direct bilirubin	OID30159	MMUT	Wald ratio	1	-0.0128497	0.0222291	0.563226	0.859563
Urate	19558_10	LRP4	Inverse variance weighted	2	0.0072717	0.012607	0.564075	0.859563
Glucose	OID30149	PROCR	Wald ratio	1	-0.00489351	0.00849205	0.564449	0.859563
Alanine aminotransferase	4496_60	MMP12	Inverse variance weighted	3	-0.0457569	0.0794878	0.564854	0.859563
C-reactive protein	4496_60	MMP12	Inverse variance weighted	3	0.0148692	0.0258316	0.564873	0.859563
Glucose	OID20066	GRK5	Wald ratio	1	-0.00653669	0.0113726	0.565442	0.859563
Mean corpuscular volume	OID21241	CEP85	Wald ratio	1	-0.0194043	0.0338583	0.566574	0.860127
Urate	OID30773	F11	Inverse variance weighted	2	0.00327038	0.00576488	0.570515	0.864079
Mean corpuscular haemoglobin	OID20066	GRK5	Wald ratio	1	-0.00502588	0.00888783	0.571748	0.864079
Monocyte percentage	OID21439	MMP12	Inverse variance weighted	3	0.00292026	0.00516761	0.572	0.864079
Direct bilirubin	11117_2	SPATA20	Inverse variance weighted	2	-0.00591183	0.0104828	0.572784	0.864079
Neutrophill count	4496_60	MMP12	Inverse variance weighted	3	-0.00482516	0.00856066	0.572997	0.864079
LDL direct	17490_4	SH3BGRL3	Inverse variance weighted	2	0.00772313	0.0139323	0.579351	0.872192
Mean platelet (thrombocyte) volume	2190_55	F11	Inverse variance weighted	3	0.00394674	0.00713048	0.579919	0.872192
IGF-1	OID21439	MMP12	Inverse variance weighted	3	-0.023225	0.0420949	0.581133	0.872858
Gamma glutamyltransferase	OID30149	PROCR	Wald ratio	1	0.187811	0.341767	0.582642	0.873836
Lymphocyte count	OID30149	PROCR	Wald ratio	1	0.00444679	0.00810678	0.58333	0.873836
Lipoprotein A	11117_2	SPATA20	Inverse variance weighted	2	0.00467994	0.00857212	0.585101	0.874548
Lymphocyte percentage	OID21241	CEP85	Wald ratio	1	-0.0183347	0.0336056	0.585352	0.874548
Urea	19558_10	LRP4	Inverse variance weighted	2	-0.00328927	0.0060459	0.586407	0.874969
Phosphate	2190_55	F11	Inverse variance weighted	3	-0.00394306	0.00726724	0.587419	0.875323
Red blood cell (erythrocyte) count	4496_60	MMP12	Inverse variance weighted	3	0.00269837	0.00498682	0.588438	0.875689
Eosinophill percentage	17490_4	SH3BGRL3	Inverse variance weighted	2	-0.0257832	0.0480276	0.591377	0.87781
Mean reticulocyte volume	15343_337	KNG1	Inverse variance weighted	3	0.00742458	0.0138473	0.591838	0.87781
LDL direct	17490_4	SH3BGRL3	Inverse variance weighted	2	0.00800344	0.0149412	0.592192	0.87781
Haematocrit percentage	OID21241	CEP85	Wald ratio	1	0.0147626	0.0278021	0.595427	0.88145
Eosinophill percentage	11117_2	SPATA20	Inverse variance weighted	2	-0.00395413	0.00755809	0.600859	0.887075
Platelet count	OID21514	FURIN	Inverse variance weighted	2	-0.00634313	0.0121367	0.601224	0.887075
Neutrophill percentage	15343_337	KNG1	Inverse variance weighted	3	-0.00710377	0.0136054	0.60158	0.887075
Mean corpuscular haemoglobin	15343_337	KNG1	Inverse variance weighted	3	-0.00743586	0.0143237	0.603671	0.888631
Calcium	OID21439	MMP12	Inverse variance weighted	3	0.00287365	0.00554909	0.604556	0.888631
Direct bilirubin	15343_337	KNG1	Inverse variance weighted	3	-0.00346831	0.00670547	0.604992	0.888631
Phosphate	2190_55	F11	Inverse variance weighted	3	-0.000600732	0.00116718	0.606773	0.889704
Monocyte count	2190_55	F11	Inverse variance weighted	3	-0.00354277	0.00691216	0.608272	0.889704
Oestradiol	15343_337	KNG1	Inverse variance weighted	3	-0.00688801	0.0134689	0.609069	0.889704
Lipoprotein A	17490_4	SH3BGRL3	Inverse variance weighted	2	-0.290515	0.568704	0.609465	0.889704
Direct bilirubin	15343_337	KNG1	Inverse variance weighted	3	-0.00297194	0.00583223	0.610351	0.889704
Platelet distribution width	OID30773	F11	Inverse variance weighted	2	-0.00589186	0.0115727	0.61067	0.889704
Reticulocyte count	OID21439	MMP12	Inverse variance weighted	3	0.00401226	0.00793835	0.613258	0.889704
Mean reticulocyte volume	2190_55	F11	Inverse variance weighted	3	-0.00360035	0.00714732	0.614448	0.889704
Mean corpuscular haemoglobin concentration	OID21241	CEP85	Wald ratio	1	-0.0170379	0.033838	0.614602	0.889704
Platelet distribution width	4496_60	MMP12	Inverse variance weighted	3	0.00290969	0.00578044	0.614706	0.889704
Haematocrit percentage	2190_55	F11	Inverse variance weighted	3	0.00292206	0.00580939	0.614972	0.889704
Calcium	OID21439	MMP12	Inverse variance weighted	3	0.000261045	0.000520812	0.616212	0.889704
Urate	4496_60	MMP12	Inverse variance weighted	3	0.00248308	0.0049721	0.617495	0.889704
LDL direct	15343_337	KNG1	Inverse variance weighted	3	-0.00314941	0.0063198	0.618244	0.889704
Reticulocyte percentage	OID21514	FURIN	Inverse variance weighted	2	0.0169011	0.0339169	0.618265	0.889704
Haemoglobin concentration	OID30773	F11	Inverse variance weighted	2	-0.00267346	0.0053657	0.618309	0.889704
Direct bilirubin	OID30149	PROCR	Wald ratio	1	-0.00369474	0.00743496	0.61923	0.889898
Cystatin C	4496_60	MMP12	Inverse variance weighted	3	-0.000468468	0.000951163	0.622351	0.893248
C-reactive protein	17490_4	SH3BGRL3	Inverse variance weighted	2	-0.0347988	0.0710263	0.624175	0.894562
Red blood cell (erythrocyte) distribution width	17490_4	SH3BGRL3	Inverse variance weighted	2	0.0066334	0.0135655	0.624849	0.894562
Mean corpuscular haemoglobin concentration	17490_4	SH3BGRL3	Inverse variance weighted	2	-0.00490897	0.0100671	0.625817	0.894816
Mean corpuscular volume	2190_55	F11	Inverse variance weighted	3	-0.00343002	0.00707483	0.627804	0.895913
Testosterone	4496_60	MMP12	Inverse variance weighted	3	0.00180741	0.00373196	0.628169	0.895913
Oestradiol	OID20066	GRK5	Wald ratio	1	4.51481	9.38578	0.630498	0.896892
Mean corpuscular haemoglobin concentration	OID21439	MMP12	Inverse variance weighted	3	-0.00274731	0.00572268	0.631175	0.896892
Cholesterol	OID30159	MMUT	Wald ratio	1	0.0129669	0.0270518	0.6317	0.896892
Glycated haemoglobin	17490_4	SH3BGRL3	Inverse variance weighted	2	-0.00545811	0.0114309	0.633014	0.896892
Lymphocyte percentage	15343_337	KNG1	Inverse variance weighted	3	0.00664177	0.0139275	0.633445	0.896892
Total protein	OID30149	PROCR	Wald ratio	1	0.0165042	0.0346256	0.633613	0.896892
Urea	OID21514	FURIN	Inverse variance weighted	2	0.00872847	0.0184473	0.636102	0.899289
Platelet crit	OID21439	MMP12	Inverse variance weighted	3	-0.00334834	0.00710256	0.637336	0.899908
Cholesterol	OID30159	MMUT	Wald ratio	1	0.0110491	0.0236761	0.640732	0.903379
Glucose	OID21241	CEP85	Wald ratio	1	-0.0201231	0.0432055	0.641391	0.903379
Alkaline phosphatase	15343_337	KNG1	Inverse variance weighted	3	0.167156	0.360578	0.642951	0.903581
Creatinine	OID30773	F11	Inverse variance weighted	2	-0.00373298	0.00805898	0.643215	0.903581
Testosterone	OID20066	GRK5	Wald ratio	1	-0.0117597	0.0254423	0.643931	0.903581
Oestradiol	OID30149	PROCR	Wald ratio	1	0.00783365	0.017149	0.647815	0.906283
Red blood cell (erythrocyte) distribution width	4496_60	MMP12	Inverse variance weighted	3	0.00426979	0.00937514	0.648795	0.906283
Rheumatoid factor	OID30149	PROCR	Wald ratio	1	-0.245708	0.541188	0.649818	0.906283
Mean sphered cell volume	OID30149	PROCR	Wald ratio	1	-0.00371172	0.00817673	0.649874	0.906283
Haemoglobin concentration	OID30159	MMUT	Wald ratio	1	-0.00876207	0.0193373	0.650464	0.906283
LDL direct	15343_337	KNG1	Inverse variance weighted	3	-0.00248723	0.00549253	0.650665	0.906283
Rheumatoid factor	OID20066	GRK5	Wald ratio	1	0.0135847	0.0302828	0.653725	0.909425
Vitamin D	17490_4	SH3BGRL3	Inverse variance weighted	2	-0.00641018	0.0143268	0.654568	0.909479
Lipoprotein A	OID21514	FURIN	Inverse variance weighted	2	0.330205	0.740927	0.655839	0.910128
Cholesterol	15343_337	KNG1	Inverse variance weighted	3	-0.00276457	0.00621985	0.656699	0.910204
Urate	OID30773	F11	Inverse variance weighted	2	0.206077	0.46518	0.657762	0.910561
Lipoprotein A	4496_60	MMP12	Inverse variance weighted	3	0.144137	0.327403	0.65976	0.91181
Reticulocyte percentage	OID21439	MMP12	Inverse variance weighted	3	0.00329849	0.00750457	0.660277	0.91181
Alanine aminotransferase	OID30773	F11	Inverse variance weighted	2	0.00276576	0.00633586	0.662455	0.912824
Mean sphered cell volume	OID30773	F11	Inverse variance weighted	2	0.00388374	0.0089017	0.662625	0.912824
Glucose	OID21241	CEP85	Wald ratio	1	0.0154041	0.0355382	0.664686	0.913017
C-reactive protein	OID21439	MMP12	Inverse variance weighted	3	0.0102311	0.0236185	0.664883	0.913017
Cholesterol	15343_337	KNG1	Inverse variance weighted	3	-0.0030699	0.00710652	0.665754	0.913017
Oestradiol	OID20066	GRK5	Wald ratio	1	0.00814521	0.0189039	0.666559	0.913017
Urea	15343_337	KNG1	Inverse variance weighted	3	-0.0037178	0.00863516	0.666801	0.913017
Rheumatoid factor	11117_2	SPATA20	Inverse variance weighted	2	-0.328153	0.765009	0.667958	0.913026
Alanine aminotransferase	OID21439	MMP12	Inverse variance weighted	3	-0.0315491	0.0736587	0.668422	0.913026
Aspartate aminotransferase	15343_337	KNG1	Inverse variance weighted	3	-0.0628957	0.148062	0.670989	0.914781
Urate	17490_4	SH3BGRL3	Inverse variance weighted	2	-0.00398668	0.00940945	0.671793	0.914781
Red blood cell (erythrocyte) count	OID21439	MMP12	Inverse variance weighted	3	0.00192963	0.00455938	0.672133	0.914781
Mean corpuscular haemoglobin	4496_60	MMP12	Inverse variance weighted	3	0.00242009	0.00578104	0.67549	0.91535
Mean corpuscular haemoglobin	OID21439	MMP12	Inverse variance weighted	3	0.00220796	0.00528552	0.67614	0.91535
Urate	17490_4	SH3BGRL3	Inverse variance weighted	2	-0.338852	0.812057	0.676477	0.91535
Creatinine	19558_10	LRP4	Inverse variance weighted	2	0.00212917	0.00510554	0.676656	0.91535
SHBG	OID21241	CEP85	Wald ratio	1	0.378475	0.90762	0.67668	0.91535
Immature reticulocyte fraction	OID30159	MMUT	Wald ratio	1	0.0102015	0.0245447	0.67768	0.91535
Cystatin C	OID21439	MMP12	Inverse variance weighted	3	-0.000360823	0.000869669	0.678217	0.91535
Cystatin C	19558_10	LRP4	Inverse variance weighted	2	-0.000423075	0.00102454	0.679651	0.915464
HDL cholesterol	11117_2	SPATA20	Inverse variance weighted	2	0.0022707	0.00550377	0.67992	0.915464
Mean reticulocyte volume	17490_4	SH3BGRL3	Inverse variance weighted	2	0.00825483	0.0201671	0.682303	0.91758
Glucose	17490_4	SH3BGRL3	Inverse variance weighted	2	0.00430345	0.0105731	0.683995	0.918763
Vitamin D	2190_55	F11	Inverse variance weighted	3	0.00296292	0.00731371	0.68539	0.919545
Oestradiol	15343_337	KNG1	Inverse variance weighted	3	2.6957	6.68745	0.686875	0.920446
Calcium	4496_60	MMP12	Inverse variance weighted	3	0.00243597	0.00606892	0.688137	0.921045
Oestradiol	OID21514	FURIN	Inverse variance weighted	2	0.0104769	0.026372	0.691165	0.922622
Lymphocyte percentage	11117_2	SPATA20	Inverse variance weighted	2	-0.00296076	0.00746792	0.691763	0.922622
High light scatter reticulocyte count	OID21514	FURIN	Inverse variance weighted	2	0.0104025	0.0263542	0.69305	0.922622
Oestradiol	OID30159	MMUT	Wald ratio	1	-0.0200798	0.0509377	0.693432	0.922622
Lipoprotein A	15343_337	KNG1	Inverse variance weighted	3	-0.00432687	0.0109886	0.693758	0.922622
Aspartate aminotransferase	15343_337	KNG1	Inverse variance weighted	3	-0.00760618	0.0193987	0.694986	0.922622
Mean corpuscular haemoglobin	OID30773	F11	Inverse variance weighted	2	-0.00262706	0.00670093	0.695026	0.922622
Testosterone	OID21241	CEP85	Wald ratio	1	0.00848573	0.0218051	0.697156	0.923531
Testosterone	OID20066	GRK5	Wald ratio	1	0.00222743	0.00574138	0.698045	0.923531
Immature reticulocyte fraction	17490_4	SH3BGRL3	Inverse variance weighted	2	-0.00832921	0.0214778	0.69816	0.923531
Reticulocyte percentage	17490_4	SH3BGRL3	Inverse variance weighted	2	-0.00904465	0.0234855	0.700151	0.924977
Immature reticulocyte fraction	19558_10	LRP4	Inverse variance weighted	2	0.00381375	0.0099285	0.700889	0.924977
Triglycerides	4496_60	MMP12	Inverse variance weighted	3	0.0022358	0.00586209	0.702907	0.926559
Lipoprotein A	OID21241	CEP85	Wald ratio	1	-0.713891	1.91149	0.708796	0.933235
Alkaline phosphatase	OID30773	F11	Inverse variance weighted	2	-0.00349601	0.00945682	0.71162	0.934417
Total protein	OID30149	PROCR	Wald ratio	1	0.00315407	0.0085842	0.7133	0.934417
Mean sphered cell volume	OID21241	CEP85	Wald ratio	1	-0.0125808	0.0342539	0.713409	0.934417
Testosterone	OID21439	MMP12	Inverse variance weighted	3	0.00125212	0.00341236	0.713666	0.934417
Direct bilirubin	OID30149	PROCR	Wald ratio	1	-0.00312909	0.00854815	0.714324	0.934417
Alkaline phosphatase	OID30773	F11	Inverse variance weighted	2	-0.129536	0.354655	0.714928	0.934417
Platelet distribution width	15343_337	KNG1	Inverse variance weighted	3	-0.00231191	0.00634252	0.715478	0.934417
Red blood cell (erythrocyte) count	OID20066	GRK5	Wald ratio	1	0.00274263	0.0076669	0.72055	0.939121
High light scatter reticulocyte count	17490_4	SH3BGRL3	Inverse variance weighted	2	-0.00834651	0.0234435	0.72182	0.939121
C-reactive protein	OID21514	FURIN	Inverse variance weighted	2	-0.00446072	0.0125538	0.722344	0.939121
Neutrophill percentage	19558_10	LRP4	Inverse variance weighted	2	0.00268643	0.00756204	0.722401	0.939121
Glucose	OID21439	MMP12	Inverse variance weighted	3	-0.00249041	0.00715807	0.727903	0.944138
Haematocrit percentage	OID20066	GRK5	Wald ratio	1	-0.00254484	0.00731527	0.72793	0.944138
Mean sphered cell volume	15343_337	KNG1	Inverse variance weighted	3	0.00488302	0.0141576	0.730167	0.944479
Cholesterol	OID30773	F11	Inverse variance weighted	2	0.00548358	0.0159708	0.731335	0.944479
Monocyte count	11117_2	SPATA20	Inverse variance weighted	2	0.00251975	0.00735144	0.731782	0.944479
Urea	OID30773	F11	Inverse variance weighted	2	-0.00312191	0.00912272	0.732191	0.944479
Urea	2190_55	F11	Inverse variance weighted	3	-0.0052546	0.0153653	0.732368	0.944479
Red blood cell (erythrocyte) distribution width	OID30773	F11	Inverse variance weighted	2	0.00226341	0.0067293	0.736605	0.947519
Glucose	17490_4	SH3BGRL3	Inverse variance weighted	2	-0.00427355	0.0128543	0.739542	0.947519
Vitamin D	OID21439	MMP12	Inverse variance weighted	3	-0.0556411	0.168372	0.741049	0.947519
LDL direct	OID30159	MMUT	Wald ratio	1	0.00689647	0.0209092	0.741528	0.947519
Alanine aminotransferase	15343_337	KNG1	Inverse variance weighted	3	0.0287517	0.0872364	0.741714	0.947519
SHBG	OID21439	MMP12	Inverse variance weighted	3	0.0467548	0.14205	0.742047	0.947519
Aspartate aminotransferase	4496_60	MMP12	Inverse variance weighted	3	-0.00183662	0.00559417	0.742678	0.947519
Cholesterol	OID30773	F11	Inverse variance weighted	2	0.00588899	0.0180195	0.74381	0.947519
Testosterone	15343_337	KNG1	Inverse variance weighted	3	-0.0116647	0.0356947	0.743826	0.947519
Rheumatoid factor	OID30159	MMUT	Wald ratio	1	-0.53484	1.64165	0.744579	0.947519
Vitamin D	17490_4	SH3BGRL3	Inverse variance weighted	2	-0.110038	0.338416	0.745063	0.947519
High light scatter reticulocyte percentage	17490_4	SH3BGRL3	Inverse variance weighted	2	-0.00917758	0.0282766	0.745511	0.947519
Phosphate	15343_337	KNG1	Inverse variance weighted	3	-0.000339986	0.00104931	0.745932	0.947519
Vitamin D	2190_55	F11	Inverse variance weighted	3	0.049618	0.153465	0.746454	0.947519
Urea	OID21514	FURIN	Inverse variance weighted	2	0.00482362	0.0150108	0.74795	0.947879
Glycated haemoglobin	15343_337	KNG1	Inverse variance weighted	3	0.0246779	0.0769423	0.748414	0.947879
Calcium	4496_60	MMP12	Inverse variance weighted	3	0.000180767	0.000569601	0.750973	0.949246
Basophill percentage	4496_60	MMP12	Inverse variance weighted	3	-0.00188667	0.00594985	0.751171	0.949246
Albumin	2190_55	F11	Inverse variance weighted	3	0.0078585	0.024963	0.752909	0.950379
Monocyte count	OID21439	MMP12	Inverse variance weighted	3	0.00161607	0.00517601	0.754871	0.951794
Testosterone	OID21241	CEP85	Wald ratio	1	0.0299707	0.0966258	0.756429	0.952375
Glycated haemoglobin	4496_60	MMP12	Inverse variance weighted	3	0.012162	0.0393456	0.75724	0.952375
C-reactive protein	2190_55	F11	Inverse variance weighted	3	-0.0097201	0.0315478	0.758001	0.952375
Mean reticulocyte volume	19558_10	LRP4	Inverse variance weighted	2	-0.00193646	0.00630382	0.7587	0.952375
Cystatin C	OID21439	MMP12	Inverse variance weighted	3	0.00148455	0.00486921	0.760454	0.95319
Mean corpuscular volume	OID30773	F11	Inverse variance weighted	2	0.00204129	0.00671671	0.761195	0.95319
Gamma glutamyltransferase	OID30773	F11	Inverse variance weighted	2	0.00556665	0.0183708	0.761878	0.95319
Apoliprotein B	OID30773	F11	Inverse variance weighted	2	0.00110119	0.00365707	0.763328	0.95395
Gamma glutamyltransferase	OID30149	PROCR	Wald ratio	1	0.00226499	0.00758187	0.765141	0.955159
Albumin	2190_55	F11	Inverse variance weighted	3	0.00274252	0.00927104	0.76737	0.956886
Apoliprotein B	OID30773	F11	Inverse variance weighted	2	0.00451349	0.0153921	0.769343	0.958289
Total bilirubin	15343_337	KNG1	Inverse variance weighted	3	-0.0017975	0.0061722	0.770879	0.959146
Aspartate aminotransferase	OID20066	GRK5	Wald ratio	1	-0.0272562	0.0946531	0.773378	0.959938
Glycated haemoglobin	OID21439	MMP12	Inverse variance weighted	3	0.0105909	0.0369764	0.774555	0.959938
Gamma glutamyltransferase	2190_55	F11	Inverse variance weighted	3	0.00189626	0.00663144	0.774916	0.959938
Phosphate	15343_337	KNG1	Inverse variance weighted	3	-0.00185961	0.00653343	0.775927	0.959938
Monocyte count	4496_60	MMP12	Inverse variance weighted	3	0.00160865	0.00566141	0.776301	0.959938
Urea	OID30773	F11	Inverse variance weighted	2	-0.00184663	0.00650812	0.776608	0.959938
Urate	OID21241	CEP85	Wald ratio	1	0.00820176	0.029069	0.77783	0.960399
Platelet count	OID30149	PROCR	Wald ratio	1	0.00218173	0.00788873	0.782116	0.963304
Mean sphered cell volume	17490_4	SH3BGRL3	Inverse variance weighted	2	0.00492126	0.0178513	0.782793	0.963304
LDL direct	OID30159	MMUT	Wald ratio	1	0.00654275	0.0240593	0.785666	0.963304
Gamma glutamyltransferase	4496_60	MMP12	Inverse variance weighted	3	0.0877604	0.324785	0.786998	0.963304
Urate	OID21241	CEP85	Wald ratio	1	0.630911	2.34564	0.787952	0.963304
Testosterone	OID21514	FURIN	Inverse variance weighted	2	0.00955246	0.0355256	0.788015	0.963304
Vitamin D	OID21439	MMP12	Inverse variance weighted	3	-0.00230285	0.00857629	0.788304	0.963304
Lipoprotein A	OID21439	MMP12	Inverse variance weighted	3	0.0803638	0.299358	0.78835	0.963304
Gamma glutamyltransferase	4496_60	MMP12	Inverse variance weighted	3	0.00145677	0.00543014	0.788488	0.963304
Triglycerides	OID20066	GRK5	Wald ratio	1	-0.00231678	0.00872671	0.790639	0.963304
Apoliprotein B	17490_4	SH3BGRL3	Inverse variance weighted	2	0.00127303	0.00482191	0.791772	0.963304
Rheumatoid factor	19558_10	LRP4	Inverse variance weighted	2	0.00555917	0.0211944	0.793095	0.963304
Mean platelet (thrombocyte) volume	OID30159	MMUT	Wald ratio	1	-0.0063624	0.0243963	0.794251	0.963304
Alkaline phosphatase	OID21514	FURIN	Inverse variance weighted	2	0.123168	0.472696	0.794428	0.963304
HDL cholesterol	11117_2	SPATA20	Inverse variance weighted	2	0.00412113	0.0158197	0.794473	0.963304
Cholesterol	OID20066	GRK5	Wald ratio	1	0.00226931	0.00871689	0.794606	0.963304
Mean sphered cell volume	OID21439	MMP12	Inverse variance weighted	3	0.00138793	0.00535755	0.795588	0.963304
Cystatin C	4496_60	MMP12	Inverse variance weighted	3	0.00137388	0.00532549	0.796421	0.963304
Haemoglobin concentration	2190_55	F11	Inverse variance weighted	3	0.00145443	0.00565182	0.796917	0.963304
Mean reticulocyte volume	OID21439	MMP12	Inverse variance weighted	3	0.00136901	0.00535252	0.798129	0.963304
White blood cell (leukocyte) count	15343_337	KNG1	Inverse variance weighted	3	0.00162446	0.00638892	0.799293	0.963304
Gamma glutamyltransferase	OID21439	MMP12	Inverse variance weighted	3	0.00125942	0.00496487	0.799753	0.963304
Immature reticulocyte fraction	15343_337	KNG1	Inverse variance weighted	3	-0.00504939	0.0199122	0.799818	0.963304
Glucose	OID30159	MMUT	Wald ratio	1	-0.00641174	0.0253891	0.800624	0.963304
Mean platelet (thrombocyte) volume	OID30773	F11	Inverse variance weighted	2	-0.00275108	0.0109607	0.801817	0.963715
Platelet count	OID21439	MMP12	Inverse variance weighted	3	0.00127255	0.00516845	0.805516	0.967133
Red blood cell (erythrocyte) count	15343_337	KNG1	Inverse variance weighted	3	-0.0029426	0.0121193	0.808159	0.969277
IGF-1	OID21514	FURIN	Inverse variance weighted	2	0.00633841	0.0262789	0.809402	0.969739
Reticulocyte percentage	19558_10	LRP4	Inverse variance weighted	2	-0.00199995	0.00834908	0.810686	0.969875
Haematocrit percentage	11117_2	SPATA20	Inverse variance weighted	2	-0.00171786	0.00719257	0.811231	0.969875
Monocyte count	19558_10	LRP4	Inverse variance weighted	2	0.0017562	0.00746683	0.814054	0.972175
Oestradiol	2190_55	F11	Inverse variance weighted	3	-2.02365	8.64277	0.814874	0.972175
Lipoprotein A	19558_10	LRP4	Inverse variance weighted	2	0.0809015	0.352597	0.818523	0.974545
Eosinophill percentage	2190_55	F11	Inverse variance weighted	3	0.00162794	0.00710648	0.818809	0.974545
Gamma glutamyltransferase	OID21439	MMP12	Inverse variance weighted	3	0.0570615	0.250602	0.819882	0.974545
Glucose	4496_60	MMP12	Inverse variance weighted	3	-0.00194101	0.00854505	0.820307	0.974545
Haemoglobin concentration	OID21241	CEP85	Wald ratio	1	0.00603226	0.027048	0.823519	0.977335
Oestradiol	19558_10	LRP4	Inverse variance weighted	2	-3.6894	16.7576	0.825744	0.977627
Alkaline phosphatase	11117_2	SPATA20	Inverse variance weighted	2	0.0435699	0.198029	0.825858	0.977627
Aspartate aminotransferase	OID30149	PROCR	Wald ratio	1	0.00171325	0.00780971	0.826358	0.977627
Cystatin C	19558_10	LRP4	Inverse variance weighted	2	-0.00124981	0.0057362	0.827521	0.977979
IGF-1	OID21514	FURIN	Inverse variance weighted	2	0.0364611	0.168481	0.828668	0.978182
Glycated haemoglobin	OID21241	CEP85	Wald ratio	1	-0.00705017	0.0328664	0.83015	0.978182
Platelet crit	4496_60	MMP12	Inverse variance weighted	3	-0.00118961	0.00555763	0.830509	0.978182
Basophill percentage	OID21439	MMP12	Inverse variance weighted	3	-0.00113245	0.00534653	0.832255	0.978182
Oestradiol	OID21514	FURIN	Inverse variance weighted	2	-2.72694	13.0938	0.835025	0.978182
High light scatter reticulocyte percentage	OID21514	FURIN	Inverse variance weighted	2	0.00574962	0.0276468	0.835255	0.978182
Lipoprotein A	11117_2	SPATA20	Inverse variance weighted	2	0.0883397	0.424969	0.835328	0.978182
Lipoprotein A	15343_337	KNG1	Inverse variance weighted	3	0.0745247	0.359129	0.835608	0.978182
Neutrophill count	OID20066	GRK5	Wald ratio	1	-0.00184592	0.00893854	0.836391	0.978182
Oestradiol	2190_55	F11	Inverse variance weighted	3	0.00308679	0.0149652	0.836585	0.978182
Lipoprotein A	19558_10	LRP4	Inverse variance weighted	2	-0.00193648	0.00942468	0.837206	0.978182
Alkaline phosphatase	OID30149	PROCR	Wald ratio	1	0.0434641	0.21281	0.838167	0.978294
Vitamin D	OID30149	PROCR	Wald ratio	1	-0.00169335	0.00836219	0.839525	0.978446
Glucose	11117_2	SPATA20	Inverse variance weighted	2	0.00159392	0.00789624	0.840027	0.978446
Mean corpuscular haemoglobin concentration	2190_55	F11	Inverse variance weighted	3	-0.00217575	0.0109063	0.841875	0.97859
Alanine aminotransferase	OID21439	MMP12	Inverse variance weighted	3	0.00122159	0.00612368	0.841882	0.97859
Vitamin D	OID30149	PROCR	Wald ratio	1	-0.0346211	0.175469	0.843588	0.979567
Glycated haemoglobin	OID21241	CEP85	Wald ratio	1	0.0425693	0.21928	0.846073	0.980245
Apoliprotein B	17490_4	SH3BGRL3	Inverse variance weighted	2	0.00371237	0.0191722	0.846463	0.980245
LDL direct	2190_55	F11	Inverse variance weighted	3	-0.00135894	0.00703244	0.846773	0.980245
LDL direct	2190_55	F11	Inverse variance weighted	3	-0.00119322	0.00628242	0.849364	0.980932
Lymphocyte count	OID30159	MMUT	Wald ratio	1	0.00454337	0.0242696	0.851501	0.980932
Albumin	OID30159	MMUT	Wald ratio	1	-0.0122912	0.0656875	0.85157	0.980932
Monocyte percentage	OID30149	PROCR	Wald ratio	1	-0.00147116	0.007887	0.85203	0.980932
Total protein	OID30159	MMUT	Wald ratio	1	-0.0192415	0.103517	0.85254	0.980932
SHBG	15343_337	KNG1	Inverse variance weighted	3	0.0817123	0.439689	0.852569	0.980932
Lipoprotein A	OID30773	F11	Inverse variance weighted	2	0.0695026	0.379259	0.854595	0.981875
SHBG	OID21514	FURIN	Inverse variance weighted	2	0.00215118	0.0119078	0.85664	0.981875
Mean corpuscular volume	15343_337	KNG1	Inverse variance weighted	3	-0.00284156	0.0157575	0.856893	0.981875
High light scatter reticulocyte count	4496_60	MMP12	Inverse variance weighted	3	0.00111048	0.00625353	0.859056	0.981875
Eosinophill percentage	OID21439	MMP12	Inverse variance weighted	3	0.000936064	0.00532155	0.860372	0.981875
Alkaline phosphatase	OID20066	GRK5	Wald ratio	1	-0.0404597	0.234462	0.862994	0.981875
Apoliprotein A	4496_60	MMP12	Inverse variance weighted	3	0.00076504	0.00445377	0.863616	0.981875
Mean corpuscular haemoglobin concentration	OID30159	MMUT	Wald ratio	1	0.00412842	0.0241919	0.864497	0.981875
Haemoglobin concentration	17490_4	SH3BGRL3	Inverse variance weighted	2	-0.00341311	0.0205096	0.867831	0.981875
Lymphocyte percentage	17490_4	SH3BGRL3	Inverse variance weighted	2	0.00247946	0.0149218	0.868028	0.981875
Total bilirubin	OID30159	MMUT	Wald ratio	1	0.0175975	0.10592	0.868047	0.981875
Oestradiol	11117_2	SPATA20	Inverse variance weighted	2	-1.30755	7.89753	0.8685	0.981875
Apoliprotein B	2190_55	F11	Inverse variance weighted	3	-0.000279164	0.00168781	0.868629	0.981875
Neutrophill count	15343_337	KNG1	Inverse variance weighted	3	-0.00115068	0.00704717	0.870296	0.981875
High light scatter reticulocyte count	OID21439	MMP12	Inverse variance weighted	3	0.000946487	0.00582469	0.870916	0.981875
Lipoprotein A	OID30773	F11	Inverse variance weighted	2	-0.00123766	0.00765019	0.871478	0.981875
Cholesterol	OID20066	GRK5	Wald ratio	1	0.00156903	0.00995967	0.874821	0.981875
Haemoglobin concentration	19558_10	LRP4	Inverse variance weighted	2	0.00139548	0.00886083	0.87486	0.981875
Albumin	OID30159	MMUT	Wald ratio	1	-0.00394031	0.0251418	0.875463	0.981875
Mean reticulocyte volume	4496_60	MMP12	Inverse variance weighted	3	0.00091609	0.00585443	0.875656	0.981875
Alanine aminotransferase	OID20066	GRK5	Wald ratio	1	0.00130078	0.00840491	0.877007	0.981875
Mean platelet (thrombocyte) volume	15343_337	KNG1	Inverse variance weighted	3	-0.00131296	0.00858832	0.878495	0.981875
Oestradiol	OID30773	F11	Inverse variance weighted	2	-0.00269605	0.0176854	0.878836	0.981875
Monocyte count	15343_337	KNG1	Inverse variance weighted	3	0.00236097	0.015505	0.878973	0.981875
Vitamin D	4496_60	MMP12	Inverse variance weighted	3	-0.0340398	0.223976	0.879203	0.981875
Glycated haemoglobin	4496_60	MMP12	Inverse variance weighted	3	-0.000848672	0.00562253	0.880022	0.981875
Phosphate	OID30149	PROCR	Wald ratio	1	0.00123847	0.00831447	0.88159	0.981875
LDL direct	OID30773	F11	Inverse variance weighted	2	0.00132036	0.00901473	0.883552	0.981875
Haemoglobin concentration	11117_2	SPATA20	Inverse variance weighted	2	0.000875017	0.00601074	0.884257	0.981875
Vitamin D	OID30773	F11	Inverse variance weighted	2	0.000994071	0.00694536	0.886189	0.981875
Eosinophill percentage	4496_60	MMP12	Inverse variance weighted	3	0.00081485	0.0058206	0.888665	0.981875
Gamma glutamyltransferase	15343_337	KNG1	Inverse variance weighted	3	0.0486005	0.349006	0.88925	0.981875
Haemoglobin concentration	OID20066	GRK5	Wald ratio	1	0.000985064	0.00711686	0.889914	0.981875
Eosinophill percentage	15343_337	KNG1	Inverse variance weighted	3	0.00362206	0.0264963	0.891267	0.981875
SHBG	4496_60	MMP12	Inverse variance weighted	3	0.0210481	0.155357	0.892231	0.981875
Total protein	OID30159	MMUT	Wald ratio	1	-0.00347478	0.0256619	0.892291	0.981875
Vitamin D	OID30773	F11	Inverse variance weighted	2	0.0192825	0.145734	0.894737	0.981875
Red blood cell (erythrocyte) distribution width	2190_55	F11	Inverse variance weighted	3	-0.000937138	0.00708808	0.894816	0.981875
Apoliprotein A	4496_60	MMP12	Inverse variance weighted	3	0.00212036	0.0163875	0.89705	0.981875
Vitamin D	OID20066	GRK5	Wald ratio	1	0.00117729	0.00921911	0.898385	0.981875
Oestradiol	19558_10	LRP4	Inverse variance weighted	2	-0.00348636	0.0274683	0.899001	0.981875
Red blood cell (erythrocyte) count	17490_4	SH3BGRL3	Inverse variance weighted	2	-0.00398767	0.0315763	0.899505	0.981875
Cholesterol	2190_55	F11	Inverse variance weighted	3	-0.000997659	0.00790818	0.899609	0.981875
Apoliprotein A	OID30149	PROCR	Wald ratio	1	0.000982501	0.0079092	0.901139	0.981875
High light scatter reticulocyte percentage	OID21439	MMP12	Inverse variance weighted	3	0.000667838	0.00546225	0.90269	0.981875
Vitamin D	4496_60	MMP12	Inverse variance weighted	3	-0.00132016	0.0109598	0.904122	0.981875
LDL direct	OID30773	F11	Inverse variance weighted	2	0.00122689	0.0103308	0.905465	0.981875
Rheumatoid factor	OID30149	PROCR	Wald ratio	1	-0.00319028	0.0272965	0.906959	0.981875
Mean corpuscular volume	17490_4	SH3BGRL3	Inverse variance weighted	2	0.00238872	0.0206153	0.907755	0.981875
HDL cholesterol	4496_60	MMP12	Inverse variance weighted	3	0.000679954	0.00587207	0.907815	0.981875
Reticulocyte count	19558_10	LRP4	Inverse variance weighted	2	0.00112955	0.00975629	0.90783	0.981875
High light scatter reticulocyte percentage	4496_60	MMP12	Inverse variance weighted	3	0.000699096	0.0061195	0.909047	0.981875
White blood cell (leukocyte) count	4496_60	MMP12	Inverse variance weighted	3	-0.00120249	0.0106335	0.909963	0.981875
Apoliprotein B	2190_55	F11	Inverse variance weighted	3	-0.000799908	0.00708819	0.910149	0.981875
High light scatter reticulocyte count	19558_10	LRP4	Inverse variance weighted	2	0.00126048	0.0112456	0.910755	0.981875
Red blood cell (erythrocyte) count	OID30773	F11	Inverse variance weighted	2	-0.000645133	0.00578043	0.911135	0.981875
Testosterone	4496_60	MMP12	Inverse variance weighted	3	-0.0018315	0.0165385	0.911822	0.981875
Apoliprotein A	OID21439	MMP12	Inverse variance weighted	3	0.000334883	0.00302505	0.911852	0.981875
Urea	19558_10	LRP4	Inverse variance weighted	2	0.000930415	0.00847491	0.91258	0.981875
Red blood cell (erythrocyte) distribution width	15343_337	KNG1	Inverse variance weighted	3	-0.00100214	0.00917208	0.912996	0.981875
Rheumatoid factor	OID20066	GRK5	Wald ratio	1	-0.0655853	0.600379	0.913012	0.981875
HDL cholesterol	4496_60	MMP12	Inverse variance weighted	3	0.00162091	0.0151528	0.914812	0.981875
Creatinine	2190_55	F11	Inverse variance weighted	3	-0.000663298	0.00621286	0.914978	0.981875
Basophill percentage	OID30773	F11	Inverse variance weighted	2	-0.000899719	0.00863615	0.917026	0.981875
Lipoprotein A	OID21241	CEP85	Wald ratio	1	0.00400463	0.0385575	0.917279	0.981875
High light scatter reticulocyte percentage	19558_10	LRP4	Inverse variance weighted	2	-0.00100573	0.00991167	0.919178	0.981875
Total protein	OID21439	MMP12	Inverse variance weighted	3	0.00229144	0.0226757	0.919509	0.981875
Monocyte percentage	2190_55	F11	Inverse variance weighted	3	-0.000690848	0.0069009	0.920257	0.981875
Glycated haemoglobin	15343_337	KNG1	Inverse variance weighted	3	0.00142699	0.0142559	0.920266	0.981875
Creatinine	15343_337	KNG1	Inverse variance weighted	3	-0.000717571	0.00719477	0.920555	0.981875
SHBG	4496_60	MMP12	Inverse variance weighted	3	-0.000547738	0.00554639	0.921332	0.981875
C-reactive protein	OID20066	GRK5	Wald ratio	1	0.000868866	0.00899009	0.923007	0.981875
Vitamin D	OID21241	CEP85	Wald ratio	1	-0.00326685	0.0349976	0.92563	0.981875
Aspartate aminotransferase	OID21439	MMP12	Inverse variance weighted	3	-0.000620506	0.00697298	0.929092	0.981875
Testosterone	OID30149	PROCR	Wald ratio	1	-0.000462108	0.00520797	0.929296	0.981875
Urea	2190_55	F11	Inverse variance weighted	3	-0.000963201	0.0110006	0.930227	0.981875
Basophill percentage	19558_10	LRP4	Inverse variance weighted	2	0.000540658	0.00629596	0.931567	0.981875
Vitamin D	OID21241	CEP85	Wald ratio	1	0.0629648	0.73437	0.931673	0.981875
Creatinine	OID21439	MMP12	Inverse variance weighted	3	0.0070117	0.0838512	0.933358	0.981875
Direct bilirubin	4496_60	MMP12	Inverse variance weighted	3	0.00049208	0.0061176	0.93589	0.981875
Phosphate	OID30149	PROCR	Wald ratio	1	0.000107128	0.00133538	0.93606	0.981875
Rheumatoid factor	OID21514	FURIN	Inverse variance weighted	2	-0.00334744	0.0422535	0.936855	0.981875
Aspartate aminotransferase	4496_60	MMP12	Inverse variance weighted	3	0.00616608	0.0786367	0.9375	0.981875
Aspartate aminotransferase	OID21439	MMP12	Inverse variance weighted	3	0.00697922	0.0905776	0.938582	0.981875
Creatinine	4496_60	MMP12	Inverse variance weighted	3	-0.00726271	0.0942814	0.938598	0.981875
Triglycerides	15343_337	KNG1	Inverse variance weighted	3	-0.000626166	0.00817855	0.938972	0.981875
Vitamin D	19558_10	LRP4	Inverse variance weighted	2	0.010158	0.135384	0.94019	0.981875
Gamma glutamyltransferase	OID30773	F11	Inverse variance weighted	2	0.0686934	0.916185	0.940232	0.981875
Glucose	OID30773	F11	Inverse variance weighted	2	-0.0006417	0.00861262	0.940607	0.981875
Total bilirubin	15343_337	KNG1	Inverse variance weighted	3	-0.00207209	0.0278223	0.940632	0.981875
Vitamin D	19558_10	LRP4	Inverse variance weighted	2	0.000468056	0.00645189	0.942168	0.981875
Platelet count	15343_337	KNG1	Inverse variance weighted	3	-0.000444692	0.00620271	0.942846	0.981875
Basophill percentage	2190_55	F11	Inverse variance weighted	3	-0.000496751	0.00713985	0.944532	0.981875
Mean corpuscular haemoglobin	OID30149	PROCR	Wald ratio	1	-0.000552398	0.00806727	0.945408	0.981875
Vitamin D	OID30159	MMUT	Wald ratio	1	-0.0351783	0.525227	0.9466	0.981875
C-reactive protein	17490_4	SH3BGRL3	Inverse variance weighted	2	-0.00244098	0.0365625	0.946771	0.981875
Glucose	2190_55	F11	Inverse variance weighted	3	0.0005985	0.00902448	0.947123	0.981875
Haematocrit percentage	17490_4	SH3BGRL3	Inverse variance weighted	2	-0.00140691	0.0213117	0.947365	0.981875
White blood cell (leukocyte) count	OID21439	MMP12	Inverse variance weighted	3	-0.00054601	0.00827304	0.947379	0.981875
Phosphate	19558_10	LRP4	Inverse variance weighted	2	0.000943928	0.0145843	0.948395	0.981875
Lipoprotein A	17490_4	SH3BGRL3	Inverse variance weighted	2	-0.00074053	0.0114715	0.948529	0.981875
Cholesterol	2190_55	F11	Inverse variance weighted	3	-0.000441656	0.00692151	0.949122	0.981875
Phosphate	19558_10	LRP4	Inverse variance weighted	2	0.000146567	0.00230141	0.94922	0.981875
Aspartate aminotransferase	OID30149	PROCR	Wald ratio	1	-0.00546933	0.0859198	0.949244	0.981875
Testosterone	15343_337	KNG1	Inverse variance weighted	3	-0.00071482	0.0113489	0.949778	0.981875
Mean sphered cell volume	4496_60	MMP12	Inverse variance weighted	3	0.000365752	0.00585993	0.950232	0.981875
Testosterone	OID21439	MMP12	Inverse variance weighted	3	-0.000942859	0.0151222	0.950285	0.981875
IGF-1	17490_4	SH3BGRL3	Inverse variance weighted	2	0.00712189	0.114709	0.950494	0.981875
Mean reticulocyte volume	OID30773	F11	Inverse variance weighted	2	0.000441916	0.00724579	0.951368	0.981875
Haematocrit percentage	OID30773	F11	Inverse variance weighted	2	0.000328392	0.0055153	0.95252	0.981875
Total protein	OID21439	MMP12	Inverse variance weighted	3	0.000334455	0.00562167	0.952559	0.981875
Total protein	4496_60	MMP12	Inverse variance weighted	3	0.00145967	0.0247997	0.953065	0.981875
Platelet distribution width	19558_10	LRP4	Inverse variance weighted	2	-0.000576347	0.00991753	0.953658	0.981875
Triglycerides	15343_337	KNG1	Inverse variance weighted	3	0.000519568	0.00897289	0.953825	0.981875
IGF-1	17490_4	SH3BGRL3	Inverse variance weighted	2	0.00133171	0.0230041	0.953836	0.981875
Immature reticulocyte fraction	OID20066	GRK5	Wald ratio	1	-0.000520208	0.00903668	0.954094	0.981875
Apoliprotein A	OID21439	MMP12	Inverse variance weighted	3	0.000570309	0.010975	0.958557	0.985571
Phosphate	OID30773	F11	Inverse variance weighted	2	9.64758e-05	0.00196356	0.960813	0.985777
Creatinine	15343_337	KNG1	Inverse variance weighted	3	-0.00937711	0.199094	0.962434	0.985777
Direct bilirubin	OID30159	MMUT	Wald ratio	1	-0.00116401	0.0255565	0.963672	0.985777
Apoliprotein A	OID30149	PROCR	Wald ratio	1	-9.75754e-05	0.002145	0.963717	0.985777
Vitamin D	OID30159	MMUT	Wald ratio	1	0.0011379	0.0250305	0.96374	0.985777
SHBG	OID21514	FURIN	Inverse variance weighted	2	0.0223775	0.495622	0.963987	0.985777
Gamma glutamyltransferase	15343_337	KNG1	Inverse variance weighted	3	-0.000442292	0.0102814	0.965687	0.985982
Mean reticulocyte volume	OID21241	CEP85	Wald ratio	1	0.00146169	0.0342217	0.965931	0.985982
SHBG	15343_337	KNG1	Inverse variance weighted	3	-0.000641467	0.0164023	0.968804	0.987325
C-reactive protein	19558_10	LRP4	Inverse variance weighted	2	-0.00261028	0.067152	0.968993	0.987325
Monocyte percentage	15343_337	KNG1	Inverse variance weighted	3	-0.000438039	0.0125746	0.972211	0.989713
Mean corpuscular haemoglobin	17490_4	SH3BGRL3	Inverse variance weighted	2	-0.000615133	0.0193963	0.9747	0.990387
Total protein	4496_60	MMP12	Inverse variance weighted	3	0.000185326	0.00614826	0.975953	0.990387
Calcium	15343_337	KNG1	Inverse variance weighted	3	-6.3474e-05	0.00220425	0.977027	0.990387
Glycated haemoglobin	17490_4	SH3BGRL3	Inverse variance weighted	2	-0.00177216	0.0652327	0.978327	0.990387
Red blood cell (erythrocyte) distribution width	19558_10	LRP4	Inverse variance weighted	2	0.000250011	0.0103986	0.980818	0.990387
Mean platelet (thrombocyte) volume	11117_2	SPATA20	Inverse variance weighted	2	-0.000182171	0.00758324	0.980834	0.990387
Vitamin D	OID20066	GRK5	Wald ratio	1	-0.00449296	0.193442	0.98147	0.990387
Phosphate	OID30773	F11	Inverse variance weighted	2	0.000265922	0.0119156	0.982195	0.990387
Testosterone	OID21514	FURIN	Inverse variance weighted	2	-0.000177783	0.00801668	0.982307	0.990387
Eosinophill percentage	OID30773	F11	Inverse variance weighted	2	-0.000401286	0.0181102	0.982322	0.990387
Calcium	15343_337	KNG1	Inverse variance weighted	3	0.000500763	0.0233985	0.982925	0.990387
SHBG	OID21439	MMP12	Inverse variance weighted	3	0.000105631	0.00507132	0.983382	0.990387
HDL cholesterol	OID21439	MMP12	Inverse variance weighted	3	-0.000158569	0.00830249	0.984762	0.990895
Glycated haemoglobin	OID21439	MMP12	Inverse variance weighted	3	9.05378e-05	0.00514058	0.985948	0.991206
Mean sphered cell volume	2190_55	F11	Inverse variance weighted	3	0.000111817	0.00765387	0.988344	0.992733
HDL cholesterol	OID21439	MMP12	Inverse variance weighted	3	-4.08155e-05	0.0030806	0.989429	0.992825
Lipoprotein A	OID30159	MMUT	Wald ratio	1	-0.0167977	1.36643	0.990192	0.992825
Direct bilirubin	OID21439	MMP12	Inverse variance weighted	3	-4.71775e-05	0.00559324	0.99327	0.99503
Platelet crit	15343_337	KNG1	Inverse variance weighted	3	-2.88502e-05	0.0104215	0.997791	0.998674
Alanine aminotransferase	4496_60	MMP12	Inverse variance weighted	3	7.16729e-06	0.0054643	0.998953	0.998953
